# Supplementary material for: Type I Interferon Signaling Disrupts the Hepatic Urea Cycle and Alters Systemic Metabolism to Suppress T Cell Function
Source: Immunity. 2019 Dec 17;51(6):1074–1087.e9. doi: 10.1016/j.immuni.2019.10.014 (PMC6926485; doi:10.1016/j.immuni.2019.10.014)
Supplement: Table S1. Transcriptomic and Proteomic Data of LCMV-Infected Wild-Type Mice, Related to Figure 1 [file mmc2.xlsx]

## Sheet: Info
		A	Cuffdiff results of the pairwise comparisons between the different time-points (tophat/cufflinks/cuffdiff pipeline). Columns to be used for filtering: MaxExp (>= 1 FPKM), log2.fold_change (>= 1 or 0.7 in absolute values), q_value (<= 0.05).
		B	Proteomics differential analysis. Protein abundance was performed with the Top3 method. Columns to be used for filtering: log2Ratio (>= 0.25 in absolute values) and Is.Significant (TRUE if max(P-value Ratio Adjusted, P-value Sample)<0.05).
		C	The unity of differentially regulated transcripts and proteins for each time point were enriched for metabolic pathway genes extracted from the KEGG database.

## Sheet: A - transcriptomics
gene_id	test_id	gene	locus.x	ensembl_gene_id	ensembl_transcript_id	MaxExp.2d.vs.0d	log2.fold_change..2d.vs.0d	q_value.2d.vs.0d	status.2d.vs.0d	significant.2d.vs.0d	sample_1.2d.vs.0d	sample_2.2d.vs.0d	value_1.2d.vs.0d	value_2.2d.vs.0d	test_stat.2d.vs.0d	p_value.2d.vs.0d	contrast.2d.vs.0d	MaxExp.8d.vs.0d	log2.fold_change..8d.vs.0d	q_value.8d.vs.0d	status.8d.vs.0d	significant.8d.vs.0d	sample_1.8d.vs.0d	sample_2.8d.vs.0d	value_1.8d.vs.0d	value_2.8d.vs.0d	test_stat.8d.vs.0d	p_value.8d.vs.0d	contrast.8d.vs.0d	MaxExp.30d.vs.0d	log2.fold_change..30d.vs.0d	q_value.30d.vs.0d	status.30d.vs.0d	significant.30d.vs.0d	sample_1.30d.vs.0d	sample_2.30d.vs.0d	value_1.30d.vs.0d	value_2.30d.vs.0d	test_stat.30d.vs.0d	p_value.30d.vs.0d	contrast.30d.vs.0d	MaxExp.60d.vs.0d	log2.fold_change..60d.vs.0d	q_value.60d.vs.0d	status.60d.vs.0d	significant.60d.vs.0d	sample_1.60d.vs.0d	sample_2.60d.vs.0d	value_1.60d.vs.0d
XLOC_000801	XLOC_000801	Rgs16	chr1:153740348-153745468	ENSMUSG00000026475	ENSMUST00000027748	41.6836	-6.31842	0.000567563	OK	yes	0d	2d	41.6836	0.522313	-13.2883	5e-05	2d-vs-0d	68.2679	0.711729	0.000567563	OK	yes	0d	8d	41.6836	68.2679	2.28318	5e-05	8d-vs-0d	88.0122	1.07822	0.000567563	OK	yes	0d	30d	41.6836	88.0122	3.32829	5e-05	30d-vs-0d	64.6697	0.63361	0.00325	OK	yes	0d	60d	41.6836
XLOC_034269	XLOC_034269	-	chr8:35402787-35409513	NA	NA	1.72725	-5.92445	0.000567563	OK	yes	0d	2d	1.72725	0.0284393	-6.511	5e-05	2d-vs-0d	1.72725	-5.32463	0.000567563	OK	yes	0d	8d	1.72725	0.0431007	-5.88763	5e-05	8d-vs-0d	1.72725	-3.17899	0.000567563	OK	yes	0d	30d	1.72725	0.190716	-5.40441	5e-05	30d-vs-0d	1.72725	-2.3945	0.000567563	OK	yes	0d	60d	1.72725
XLOC_035126	XLOC_035126	-	chr8:35402787-35409513	NA	NA	1.89439	-5.41768	0.000567563	OK	yes	0d	2d	1.89439	0.0443185	-6.89605	5e-05	2d-vs-0d	1.89439	-5.44803	0.000567563	OK	yes	0d	8d	1.89439	0.0433959	-5.67368	5e-05	8d-vs-0d	1.89439	-2.86873	0.000567563	OK	yes	0d	30d	1.89439	0.259354	-5.27258	5e-05	30d-vs-0d	1.89439	-2.24692	0.000567563	OK	yes	0d	60d	1.89439
XLOC_005592	XLOC_005592	5730522E02Rik	chr11:25602762-26210763	ENSMUSG00000073101.ENSMUSG00000032985	ENSMUST00000101447.ENSMUST00000109511.ENSMUST00000125773.ENSMUST00000125987.ENSMUST00000135168.ENSMUST00000144503.ENSMUST00000144841.ENSMUST00000153834.ENSMUST00000179180	16.6482	-4.97176	0.000567563	OK	yes	0d	2d	16.6482	0.530538	-2.63466	5e-05	2d-vs-0d	16.6482	-6.57664	0.144239	OK	no	0d	8d	16.6482	0.174422	-1.09645	0.03515	8d-vs-0d	16.6482	-5.25085	0.000567563	OK	yes	0d	30d	16.6482	0.437224	-2.33179	5e-05	30d-vs-0d	16.6482	-4.7537	0.000567563	OK	yes	0d	60d	16.6482
XLOC_008123	XLOC_008123	Serpina3c	chr12:104146381-104153870	ENSMUSG00000066361	ENSMUST00000085050	40.1083	-4.94694	0.000567563	OK	yes	0d	2d	40.1083	1.30034	-9.75119	5e-05	2d-vs-0d	40.1083	-4.8576	0.000567563	OK	yes	0d	8d	40.1083	1.38341	-9.62711	5e-05	8d-vs-0d	40.1083	-4.56012	0.000567563	OK	yes	0d	30d	40.1083	1.70021	-9.12468	5e-05	30d-vs-0d	40.1083	-5.06433	0.000567563	OK	yes	0d	60d	40.1083
XLOC_008173	XLOC_008173	Dio3os.Mir1247	chr12:110275383-110278129	ENSMUSG00000080356.ENSMUSG00000097758	ENSMUST00000116706.ENSMUST00000181693	22.6746	-4.89803	0.000567563	OK	yes	0d	2d	22.6746	0.760479	-4.08023	5e-05	2d-vs-0d	22.6746	-4.81509	0.000567563	OK	yes	0d	8d	22.6746	0.805476	-4.32285	5e-05	8d-vs-0d	22.6746	-5.00273	0.000567563	OK	yes	0d	30d	22.6746	0.707245	-3.80305	5e-05	30d-vs-0d	22.6746	-3.44904	0.000567563	OK	yes	0d	60d	22.6746
XLOC_021556	XLOC_021556	Chrna4	chr2:181018379-181043546	ENSMUSG00000027577	ENSMUST00000067120.ENSMUST00000108851.ENSMUST00000124400.ENSMUST00000135766	9.04016	-4.63153	0.000567563	OK	yes	0d	2d	9.04016	0.364709	-4.6395	5e-05	2d-vs-0d	9.04016	-7.27579	0.000567563	OK	yes	0d	8d	9.04016	0.058337	-1.94127	5e-05	8d-vs-0d	14.1198	0.643296	0.00405165	OK	yes	0d	30d	9.04016	14.1198	1.98877	0.00045	30d-vs-0d	10.068	0.155357	0.677399	OK	no	0d	60d	9.04016
XLOC_035762	XLOC_035762	Maml2	chr9:13619989-13709533	ENSMUSG00000031925.ENSMUSG00000093092	ENSMUST00000159294.ENSMUST00000175351.ENSMUST00000177755	7.66433	-4.47835	0.000567563	OK	yes	0d	2d	7.66433	0.34384	-2.25028	5e-05	2d-vs-0d	7.66433	-3.5703	0.000567563	OK	yes	0d	8d	7.66433	0.645221	-3.24193	5e-05	8d-vs-0d	7.66433	-0.364927	0.895013	OK	no	0d	30d	7.66433	5.95142	-1.02887	0.7042	30d-vs-0d	7.66433	-3.65782	0.000567563	OK	yes	0d	60d	7.66433
XLOC_012085	XLOC_012085	Pnpla3	chr15:84167760-84189519	ENSMUSG00000041653	ENSMUST00000045289	6.18959	-4.29582	0.000567563	OK	yes	0d	2d	6.18959	0.315132	-8.88418	5e-05	2d-vs-0d	6.18959	-6.00645	0.000567563	OK	yes	0d	8d	6.18959	0.096281	-9.13853	5e-05	8d-vs-0d	6.18959	-1.052	0.000567563	OK	yes	0d	30d	6.18959	2.98523	-3.1612	5e-05	30d-vs-0d	6.56601	0.0851747	0.853822	OK	no	0d	60d	6.18959
XLOC_014714	XLOC_014714	Gpr110	chr17:43270328-43326557	ENSMUSG00000041293	ENSMUST00000047399	4.29636	-4.18426	0.000567563	OK	yes	0d	2d	4.29636	0.236327	-7.68279	5e-05	2d-vs-0d	4.29636	-4.95739	0.000567563	OK	yes	0d	8d	4.29636	0.138286	-8.24738	5e-05	8d-vs-0d	4.29636	-1.7829	0.000567563	OK	yes	0d	30d	4.29636	1.24852	-4.65428	5e-05	30d-vs-0d	4.29636	-1.11872	0.000567563	OK	yes	0d	60d	4.29636
XLOC_007683	XLOC_007683	Lpin1	chr12:16535648-16589779	ENSMUSG00000020593	ENSMUST00000067124.ENSMUST00000111067	99.7129	-4.11971	0.000567563	OK	yes	0d	2d	99.7129	5.73581	-11.9177	5e-05	2d-vs-0d	99.7129	-1.6438	0.000567563	OK	yes	0d	8d	99.7129	31.9093	-4.66239	5e-05	8d-vs-0d	99.7129	-0.0231637	0.973069	OK	no	0d	30d	99.7129	98.1247	-0.0597061	0.91615	30d-vs-0d	99.7129	-0.844351	0.00106889	OK	yes	0d	60d	99.7129
XLOC_030084	XLOC_030084	Cd207	chr6:83671206-83677857	ENSMUSG00000034783	ENSMUST00000037882	4.1525	-4.05263	0.000567563	OK	yes	0d	2d	4.1525	0.250235	-6.21095	5e-05	2d-vs-0d	4.1525	-3.12741	0.000567563	OK	yes	0d	8d	4.1525	0.475187	-5.29047	5e-05	8d-vs-0d	4.9954	0.266618	0.502966	OK	no	0d	30d	4.1525	4.9954	0.693642	0.22615	30d-vs-0d	6.1835	0.574444	0.0480088	OK	yes	0d	60d	4.1525
XLOC_032841	XLOC_032841	Fgf21	chr7:45613906-45615490	ENSMUSG00000030827	ENSMUST00000033099	4.16045	-4.05183	0.000567563	OK	yes	0d	2d	4.16045	0.250852	-4.54468	5e-05	2d-vs-0d	8.49901	1.03056	0.00106889	OK	yes	0d	8d	4.16045	8.49901	2.29377	0.0001	8d-vs-0d	4.16045	-1.72252	0.000567563	OK	yes	0d	30d	4.16045	1.2607	-3.10663	5e-05	30d-vs-0d	6.91838	0.733695	0.0313299	OK	yes	0d	60d	4.16045
XLOC_021601	XLOC_021601	Fabp5	chr3:10012547-10016607	ENSMUSG00000027533	ENSMUST00000029046.ENSMUST00000123744	185.517	-4.04271	0.000567563	OK	yes	0d	2d	185.517	11.2566	-11.5949	5e-05	2d-vs-0d	185.517	-3.49682	0.000567563	OK	yes	0d	8d	185.517	16.4337	-10.3423	5e-05	8d-vs-0d	185.517	-1.04962	0.000567563	OK	yes	0d	30d	185.517	89.6222	-3.29237	5e-05	30d-vs-0d	185.517	-0.297103	0.321005	OK	no	0d	60d	185.517
XLOC_007278	XLOC_007278	Acot3	chr12:84038378-84060393	ENSMUSG00000021228	ENSMUST00000021653.ENSMUST00000120927	24.5389	-3.91861	0.000567563	OK	yes	0d	2d	24.5389	1.62269	-4.85087	5e-05	2d-vs-0d	24.5389	-0.811913	0.437785	OK	no	0d	8d	24.5389	13.978	-1.04664	0.17885	8d-vs-0d	24.5389	-1.4475	0.00482553	OK	yes	0d	30d	24.5389	8.99732	-2.55564	0.00055	30d-vs-0d	30.5323	0.315263	0.512749	OK	no	0d	60d	24.5389
XLOC_025959	XLOC_025959	Ncmap	chr4:135369453-135398227	ENSMUSG00000043924	ENSMUST00000064481.ENSMUST00000105857.ENSMUST00000105858.ENSMUST00000105859.ENSMUST00000105860.ENSMUST00000134717.ENSMUST00000154518	1.92662	-3.76242	0.000567563	OK	yes	0d	2d	1.92662	0.14197	-1.38955	5e-05	2d-vs-0d	1.92662	-2.61161	0.000567563	OK	yes	0d	8d	1.92662	0.315227	-1.66368	5e-05	8d-vs-0d	1.92662	-1.19512	0.0252992	OK	yes	0d	30d	1.92662	0.841452	-1.15144	0.0039	30d-vs-0d	1.92662	-0.588227	0.435819	OK	no	0d	60d	1.92662
XLOC_025759	XLOC_025759	Mfsd2a	chr4:122946847-122961188	ENSMUSG00000028655	ENSMUST00000030408.ENSMUST00000127047.ENSMUST00000138964.ENSMUST00000152308	106.464	-3.76093	0.000567563	OK	yes	0d	2d	106.464	7.85329	-11.5761	5e-05	2d-vs-0d	106.464	-1.17997	0.000567563	OK	yes	0d	8d	106.464	46.9892	-3.80436	5e-05	8d-vs-0d	106.464	-0.535157	0.0203397	OK	yes	0d	30d	106.464	73.4693	-1.67899	0.003	30d-vs-0d	106.464	-1.47425	0.000567563	OK	yes	0d	60d	106.464
XLOC_003980	XLOC_003980	Igfbp1	chr11:7197781-7202546	ENSMUSG00000020429	ENSMUST00000020704	416.508	-3.68025	0.000567563	OK	yes	0d	2d	416.508	32.4905	-9.99925	5e-05	2d-vs-0d	416.508	-0.20377	0.671293	OK	no	0d	8d	416.508	361.645	-0.499494	0.37725	8d-vs-0d	446.611	0.100675	0.876483	OK	no	0d	30d	416.508	446.611	0.249328	0.66645	30d-vs-0d	416.508	-0.936071	0.00106889	OK	yes	0d	60d	416.508
XLOC_015674	XLOC_015674	Plin4	chr17:56079656-56109802	ENSMUSG00000002831	ENSMUST00000002908	4.71393	-3.65821	0.000567563	OK	yes	0d	2d	4.71393	0.373381	-3.42813	5e-05	2d-vs-0d	4.71393	-1.22986	0.169074	OK	no	0d	8d	4.71393	2.00982	-1.33897	0.0435	8d-vs-0d	4.71393	-2.1776	0.0051964	OK	yes	0d	30d	4.71393	1.04198	-2.44398	0.0006	30d-vs-0d	4.71393	-2.56902	0.000567563	OK	yes	0d	60d	4.71393
XLOC_017427	XLOC_017427	Slc22a26	chr19:7779776-7827117	ENSMUSG00000053303	ENSMUST00000065634.ENSMUST00000120522	88.1183	-3.64032	0.000567563	OK	yes	0d	2d	88.1183	7.06676	-9.91542	5e-05	2d-vs-0d	88.1183	-3.98362	0.000567563	OK	yes	0d	8d	88.1183	5.57027	-11.3881	5e-05	8d-vs-0d	88.1183	-0.797288	0.000567563	OK	yes	0d	30d	88.1183	50.7059	-2.37587	5e-05	30d-vs-0d	88.1183	-0.0964769	0.860166	OK	no	0d	60d	88.1183
XLOC_031262	XLOC_031262	Syt3	chr7:44360042-44400187	ENSMUSG00000030731	ENSMUST00000118831.ENSMUST00000118962.ENSMUST00000120262.ENSMUST00000130707.ENSMUST00000130844.ENSMUST00000132399	2.38368	-3.58096	0.000567563	OK	yes	0d	2d	2.38368	0.199192	-1.9143	5e-05	2d-vs-0d	2.38368	-2.8724	0.000567563	OK	yes	0d	8d	2.38368	0.325514	-2.53517	5e-05	8d-vs-0d	2.38368	-0.501725	0.413996	OK	no	0d	30d	2.38368	1.6835	-0.707967	0.16305	30d-vs-0d	2.38368	-0.121635	0.889214	OK	no	0d	60d	2.38368
XLOC_016102	XLOC_016102	Rbm27	chr18:42275352-42341542	ENSMUSG00000024491.ENSMUSG00000092935	ENSMUST00000046972.ENSMUST00000091920.ENSMUST00000175194	38.9625	-3.55201	0.000567563	OK	yes	0d	2d	38.9625	3.32188	-8.95669	5e-05	2d-vs-0d	38.9625	-3.62591	0.000567563	OK	yes	0d	8d	38.9625	3.15602	-6.51365	5e-05	8d-vs-0d	38.9625	-2.1531	0.000567563	OK	yes	0d	30d	38.9625	8.75992	-5.68793	5e-05	30d-vs-0d	38.9625	-3.85607	0.000567563	OK	yes	0d	60d	38.9625
XLOC_017144	XLOC_017144	-	chr19:39841658-39842641	NA	NA	9.30372	-3.53145	0.000567563	OK	yes	0d	2d	9.30372	0.804606	-6.40861	5e-05	2d-vs-0d	9.30372	-8.59423	0.369271	OK	no	0d	8d	9.30372	0.0240733	-2.59822	0.1349	8d-vs-0d	9.30372	-1.84739	0.000567563	OK	yes	0d	30d	9.30372	2.58546	-4.31298	5e-05	30d-vs-0d	9.30372	-0.315109	0.387817	OK	no	0d	60d	9.30372
XLOC_021809	XLOC_021809	Mme	chr3:63295574-63384199	ENSMUSG00000027820	ENSMUST00000029400	9.89722	-3.51325	0.000567563	OK	yes	0d	2d	9.89722	0.866801	-8.86521	5e-05	2d-vs-0d	9.89722	-4.16408	0.000567563	OK	yes	0d	8d	9.89722	0.552079	-9.80297	5e-05	8d-vs-0d	9.89722	-1.20937	0.000567563	OK	yes	0d	30d	9.89722	4.28013	-3.41332	5e-05	30d-vs-0d	9.89722	-0.444254	0.102594	OK	no	0d	60d	9.89722
XLOC_031887	XLOC_031887	Aqp8	chr7:123462293-123468004	ENSMUSG00000030762	ENSMUST00000033023.ENSMUST00000098056	238.201	-3.48731	0.000567563	OK	yes	0d	2d	238.201	21.2401	-10.8078	5e-05	2d-vs-0d	238.201	-1.90536	0.000567563	OK	yes	0d	8d	238.201	63.5874	-5.62128	5e-05	8d-vs-0d	244.682	0.0387316	0.954163	OK	no	0d	30d	238.201	244.682	0.107129	0.8564	30d-vs-0d	281.069	0.238747	0.514585	OK	no	0d	60d	238.201
XLOC_011566	XLOC_011566	Lect1	chr14:79637689-79662170	ENSMUSG00000022025	ENSMUST00000022603.ENSMUST00000165204.ENSMUST00000165835.ENSMUST00000167524.ENSMUST00000172331	5.4852	-3.43905	0.000567563	OK	yes	0d	2d	5.4852	0.505748	-3.54998	5e-05	2d-vs-0d	5.4852	-2.97236	0.000567563	OK	yes	0d	8d	5.4852	0.698914	-3.68992	5e-05	8d-vs-0d	5.4852	-1.32352	0.00242238	OK	yes	0d	30d	5.4852	2.19166	-2.23828	0.00025	30d-vs-0d	5.4852	-0.383999	0.440073	OK	no	0d	60d	5.4852
XLOC_023254	XLOC_023254	-	chr3:133789211-133833208	NA	NA	54.5254	-3.40998	0.000567563	OK	yes	0d	2d	54.5254	5.1297	-6.67335	5e-05	2d-vs-0d	54.5254	-5.91089	0.000567563	OK	yes	0d	8d	54.5254	0.906239	-7.87051	5e-05	8d-vs-0d	54.5254	-2.28755	0.000567563	OK	yes	0d	30d	54.5254	11.168	-5.54982	5e-05	30d-vs-0d	54.5254	-1.06071	0.000567563	OK	yes	0d	60d	54.5254
XLOC_028240	XLOC_028240	Ccl24	chr5:135569936-135573043	ENSMUSG00000004814	ENSMUST00000004936	2.17733	-3.39036	0.000567563	OK	yes	0d	2d	2.17733	0.207646	-4.2586	5e-05	2d-vs-0d	11.679	2.42328	0.000567563	OK	yes	0d	8d	2.17733	11.679	5.9495	5e-05	8d-vs-0d	8.26471	1.9244	0.000567563	OK	yes	0d	30d	2.17733	8.26471	4.65563	5e-05	30d-vs-0d	2.86982	0.398398	0.360106	OK	no	0d	60d	2.17733
XLOC_029343	XLOC_029343	Cd163	chr6:124304650-124330527	ENSMUSG00000008845	ENSMUST00000032234.ENSMUST00000112541	4.78282	-3.34335	0.000567563	OK	yes	0d	2d	4.78282	0.471232	-7.79351	5e-05	2d-vs-0d	4.78282	-1.16447	0.000567563	OK	yes	0d	8d	4.78282	2.13375	-2.95595	5e-05	8d-vs-0d	4.78282	-0.564538	0.0157188	OK	yes	0d	30d	4.78282	3.23401	-1.75824	0.0022	30d-vs-0d	4.78282	-0.54291	0.0217401	OK	yes	0d	60d	4.78282
XLOC_022832	XLOC_022832	Fdps	chr3:89093584-89101967	ENSMUSG00000059743	ENSMUST00000081848	273.519	-3.27519	0.000567563	OK	yes	0d	2d	273.519	28.2526	-9.94127	5e-05	2d-vs-0d	273.519	-3.64705	0.000567563	OK	yes	0d	8d	273.519	21.8332	-11.1848	5e-05	8d-vs-0d	320.751	0.229811	0.513479	OK	no	0d	30d	273.519	320.751	0.682541	0.234	30d-vs-0d	273.519	-0.0981853	0.847125	OK	no	0d	60d	273.519
XLOC_021766	XLOC_021766	-	chr3:53853450-53855033	NA	NA	1.06043	-3.22859	0.000567563	OK	yes	0d	2d	1.06043	0.11313	-3.17086	5e-05	2d-vs-0d	1.06043	-0.952782	0.0403409	OK	yes	0d	8d	1.06043	0.547855	-1.58537	0.0069	8d-vs-0d	1.06043	-0.316518	0.617466	OK	no	0d	30d	1.06043	0.85153	-0.572479	0.32445	30d-vs-0d	1.06043	-0.318483	0.61488	OK	no	0d	60d	1.06043
XLOC_022673	XLOC_022673	Mme	chr3:63295574-63384199	ENSMUSG00000027820	ENSMUST00000029400	5.66445	-3.13725	0.000567563	OK	yes	0d	2d	5.66445	0.643801	-3.81891	5e-05	2d-vs-0d	5.66445	-4.34169	0.000567563	OK	yes	0d	8d	5.66445	0.27937	-4.16433	5e-05	8d-vs-0d	5.66445	-1.17057	0.0520254	OK	no	0d	30d	5.66445	2.5164	-1.45805	0.00945	30d-vs-0d	5.66445	-0.323286	0.747455	OK	no	0d	60d	5.66445
XLOC_033481	XLOC_033481	Hbb-bt	chr7:103812523-103813996	ENSMUSG00000073940	ENSMUST00000098192	14.8223	-3.11967	0.000567563	OK	yes	0d	2d	14.8223	1.7053	-5.90603	5e-05	2d-vs-0d	14.8223	-2.88944	0.000567563	OK	yes	0d	8d	14.8223	2.00035	-5.16618	5e-05	8d-vs-0d	20.3379	0.456406	0.115956	OK	no	0d	30d	14.8223	20.3379	1.27696	0.02635	30d-vs-0d	14.9123	0.00873433	0.989145	OK	no	0d	60d	14.8223
XLOC_023014	XLOC_023014	Hao2	chr3:98874576-98893239	ENSMUSG00000027870	ENSMUST00000029464	10.937	-3.08643	0.000567563	OK	yes	0d	2d	10.937	1.28763	-7.12475	5e-05	2d-vs-0d	10.937	-8.48151	0.0504467	OK	no	0d	8d	10.937	0.0305993	-4.69482	0.0091	8d-vs-0d	10.937	-2.68846	0.000567563	OK	yes	0d	30d	10.937	1.69666	-6.33545	5e-05	30d-vs-0d	11.7851	0.107745	0.795811	OK	no	0d	60d	10.937
XLOC_009780	XLOC_009780	Hmgcr	chr13:96648919-96670936	ENSMUSG00000021670	ENSMUST00000022176.ENSMUST00000163201.ENSMUST00000168374.ENSMUST00000168855.ENSMUST00000169196.ENSMUST00000169202.ENSMUST00000169945.ENSMUST00000169966.ENSMUST00000170287.ENSMUST00000171537.ENSMUST00000172440	98.4635	-3.07653	0.000567563	OK	yes	0d	2d	98.4635	11.6721	-5.47549	5e-05	2d-vs-0d	98.4635	-2.48808	0.000567563	OK	yes	0d	8d	98.4635	17.5504	-4.44263	5e-05	8d-vs-0d	155.547	0.659686	0.0895282	OK	no	0d	30d	98.4635	155.547	1.11746	0.0188	30d-vs-0d	98.4635	-0.113993	0.889696	OK	no	0d	60d	98.4635
XLOC_027141	XLOC_027141	Aacs	chr5:125475813-125517454	ENSMUSG00000029482	ENSMUST00000031445.ENSMUST00000131355.ENSMUST00000144361	40.3454	-3.05368	0.000567563	OK	yes	0d	2d	40.3454	4.85896	-8.92837	5e-05	2d-vs-0d	40.3454	-1.15669	0.000567563	OK	yes	0d	8d	40.3454	18.0965	-3.49928	5e-05	8d-vs-0d	40.3454	-0.472238	0.053754	OK	no	0d	30d	40.3454	29.0828	-1.43872	0.00985	30d-vs-0d	40.3454	-0.70987	0.000567563	OK	yes	0d	60d	40.3454
XLOC_034653	XLOC_034653	Herpud1	chr8:94377920-94395475	ENSMUSG00000031770	ENSMUST00000034220.ENSMUST00000159450.ENSMUST00000160866.ENSMUST00000161085.ENSMUST00000161576	466.88	-3.05124	0.000567563	OK	yes	0d	2d	466.88	56.3234	-7.92007	5e-05	2d-vs-0d	466.88	-1.1018	0.000567563	OK	yes	0d	8d	466.88	217.535	-2.72893	5e-05	8d-vs-0d	466.88	-0.429459	0.234437	OK	no	0d	30d	466.88	346.677	-1.03035	0.0687	30d-vs-0d	466.88	-0.321702	0.448284	OK	no	0d	60d	466.88
XLOC_028139	XLOC_028139	Cux2	chr5:121858386-122055654	ENSMUSG00000042589.ENSMUSG00000072641	ENSMUST00000086317.ENSMUST00000100749.ENSMUST00000111752.ENSMUST00000125267.ENSMUST00000133760.ENSMUST00000134326.ENSMUST00000144069.ENSMUST00000154139.ENSMUST00000155396.ENSMUST00000156942.ENSMUST00000168288	5.12244	-3.02158	0.000567563	OK	yes	0d	2d	5.12244	0.630797	-1.80992	5e-05	2d-vs-0d	5.12244	-3.42174	0.000567563	OK	yes	0d	8d	5.12244	0.478004	-1.32916	5e-05	8d-vs-0d	5.12244	-0.434987	0.424673	OK	no	0d	30d	5.12244	3.78907	-0.55589	0.1702	30d-vs-0d	5.29607	0.0480913	0.956886	OK	no	0d	60d	5.12244
XLOC_019444	XLOC_019444	Acss2	chr2:155490378-155594955	ENSMUSG00000027605	ENSMUST00000029135.ENSMUST00000065973.ENSMUST00000103142.ENSMUST00000131054.ENSMUST00000133654.ENSMUST00000143169.ENSMUST00000148870.ENSMUST00000149788.ENSMUST00000151781.ENSMUST00000153975	301.043	-3.00412	0.000567563	OK	yes	0d	2d	301.043	37.523	-5.73757	5e-05	2d-vs-0d	301.043	-3.67136	0.000567563	OK	yes	0d	8d	301.043	23.6286	-6.47106	5e-05	8d-vs-0d	301.043	-0.271057	0.594716	OK	no	0d	30d	301.043	249.478	-0.563002	0.30405	30d-vs-0d	301.043	-0.340039	0.447101	OK	no	0d	60d	301.043
XLOC_033171	XLOC_033171	-	chr7:65803915-65804344	NA	NA	64.9684	-2.99714	0.000567563	OK	yes	0d	2d	64.9684	8.13717	-7.22584	5e-05	2d-vs-0d	64.9684	-3.06974	0.000567563	OK	yes	0d	8d	64.9684	7.73781	-7.17028	5e-05	8d-vs-0d	64.9684	-0.260265	0.406245	OK	no	0d	30d	64.9684	54.2444	-0.804019	0.1577	30d-vs-0d	65.3297	0.00800023	0.986547	OK	no	0d	60d	64.9684
XLOC_010325	XLOC_010325	-	chr14:51913810-51914089	NA	NA	52.6665	-2.97985	0.000567563	OK	yes	0d	2d	52.6665	6.67589	-4.99175	5e-05	2d-vs-0d	52.6665	-2.95514	0.000567563	OK	yes	0d	8d	52.6665	6.79121	-5.0561	5e-05	8d-vs-0d	52.6665	-1.14669	0.000567563	OK	yes	0d	30d	52.6665	23.7874	-2.39687	5e-05	30d-vs-0d	52.6665	-0.354118	0.410488	OK	no	0d	60d	52.6665
XLOC_006885	XLOC_006885	Fasn	chr11:120805939-120824178	ENSMUSG00000025153	ENSMUST00000055655.ENSMUST00000146541.ENSMUST00000155276	382.255	-2.96571	0.000567563	OK	yes	0d	2d	382.255	48.9311	-3.83146	5e-05	2d-vs-0d	382.255	-2.45891	0.000567563	OK	yes	0d	8d	382.255	69.5261	-2.62622	5e-05	8d-vs-0d	382.255	-0.526881	0.579472	OK	no	0d	30d	382.255	265.305	-0.58226	0.29065	30d-vs-0d	382.255	-0.330999	0.790129	OK	no	0d	60d	382.255
XLOC_019962	XLOC_019962	Ptgds	chr2:25466707-25470874	ENSMUSG00000015090	ENSMUST00000015234.ENSMUST00000114251.ENSMUST00000114259.ENSMUST00000137417.ENSMUST00000144016	17.0487	-2.95289	0.000567563	OK	yes	0d	2d	17.0487	2.20183	-5.18054	5e-05	2d-vs-0d	17.0487	-4.29408	0.000567563	OK	yes	0d	8d	17.0487	0.86905	-5.6393	5e-05	8d-vs-0d	17.0487	-3.87849	0.000567563	OK	yes	0d	30d	17.0487	1.15918	-5.09113	5e-05	30d-vs-0d	17.0487	-1.88209	0.000567563	OK	yes	0d	60d	17.0487
XLOC_007948	XLOC_007948	Rdh11	chr12:79174246-79192293	ENSMUSG00000066441	ENSMUST00000085254.ENSMUST00000159500.ENSMUST00000161204	76.9711	-2.94765	0.000567563	OK	yes	0d	2d	76.9711	9.97694	-8.0525	5e-05	2d-vs-0d	76.9711	-3.22452	0.000567563	OK	yes	0d	8d	76.9711	8.23473	-9.17384	5e-05	8d-vs-0d	76.9711	-0.0989829	0.860002	OK	no	0d	30d	76.9711	71.8672	-0.27263	0.63565	30d-vs-0d	76.9711	-0.151497	0.745751	OK	no	0d	60d	76.9711
XLOC_002282	XLOC_002282	Ctgf	chr10:24549440-24598683	ENSMUSG00000019997	ENSMUST00000020171.ENSMUST00000129142.ENSMUST00000176228	6.63884	-2.94077	0.000567563	OK	yes	0d	2d	6.63884	0.864635	-4.60158	5e-05	2d-vs-0d	7.509	0.177691	0.625831	OK	no	0d	8d	6.63884	7.509	0.535172	0.33205	8d-vs-0d	6.77918	0.0301799	0.962004	OK	no	0d	30d	6.63884	6.77918	0.0718763	0.8798	30d-vs-0d	6.63884	-0.220952	0.544221	OK	no	0d	60d	6.63884
XLOC_027464	XLOC_027464	Reln	chr5:21884451-22344702	ENSMUSG00000042453	ENSMUST00000062372.ENSMUST00000159741.ENSMUST00000159768.ENSMUST00000160707.ENSMUST00000160791.ENSMUST00000161353.ENSMUST00000161356.ENSMUST00000161782.ENSMUST00000162427.ENSMUST00000162622.ENSMUST00000162637.ENSMUST00000162876	30.7651	-2.93909	0.000567563	OK	yes	0d	2d	30.7651	4.01147	-6.63454	5e-05	2d-vs-0d	30.7651	-3.84052	0.000567563	OK	yes	0d	8d	30.7651	2.14756	-6.75749	5e-05	8d-vs-0d	30.7651	-0.521945	0.143475	OK	no	0d	30d	30.7651	21.4258	-1.21342	0.0349	30d-vs-0d	30.7651	-0.192467	0.738836	OK	no	0d	60d	30.7651
XLOC_014612	XLOC_014612	Ppp1r10	chr17:35916433-35932281	ENSMUSG00000039220.ENSMUSG00000084751	ENSMUST00000087210.ENSMUST00000087211.ENSMUST00000122802.ENSMUST00000130124.ENSMUST00000133641.ENSMUST00000151375.ENSMUST00000151664.ENSMUST00000154856	58.3848	-2.88379	0.000567563	OK	yes	0d	2d	58.3848	7.91027	-10.1288	5e-05	2d-vs-0d	58.3848	-4.10523	0.000567563	OK	yes	0d	8d	58.3848	3.39237	-9.8365	5e-05	8d-vs-0d	58.3848	-1.02542	0.017804	OK	yes	0d	30d	58.3848	28.6824	-5.08805	0.00255	30d-vs-0d	58.3848	-0.373474	0.39661	OK	no	0d	60d	58.3848
XLOC_027397	XLOC_027397	Cyp51	chr5:4080978-4104746	ENSMUSG00000001467	ENSMUST00000001507.ENSMUST00000129448.ENSMUST00000151539	122.057	-2.87309	0.000567563	OK	yes	0d	2d	122.057	16.66	-5.6451	5e-05	2d-vs-0d	122.057	-3.2952	0.000567563	OK	yes	0d	8d	122.057	12.4339	-6.16373	5e-05	8d-vs-0d	181.731	0.574247	0.235966	OK	no	0d	30d	122.057	181.731	0.946518	0.06935	30d-vs-0d	123.11	0.0123981	0.986966	OK	no	0d	60d	122.057
XLOC_007276	XLOC_007276	Acot1	chr12:84009501-84017670	ENSMUSG00000072949	ENSMUST00000168120	16.594	-2.82764	0.000567563	OK	yes	0d	2d	16.594	2.33747	-7.45149	5e-05	2d-vs-0d	16.594	-1.01372	0.000567563	OK	yes	0d	8d	16.594	8.21848	-3.02676	5e-05	8d-vs-0d	16.594	-2.60545	0.000567563	OK	yes	0d	30d	16.594	2.72668	-6.71267	5e-05	30d-vs-0d	16.594	-0.579731	0.0113913	OK	yes	0d	60d	16.594
XLOC_034841	XLOC_034841	Cdh13	chr8:118283732-119324929	ENSMUSG00000031841	ENSMUST00000117160.ENSMUST00000123567.ENSMUST00000129548.ENSMUST00000142551.ENSMUST00000145849.ENSMUST00000148836.ENSMUST00000151842	1.39316	-2.82429	0.000567563	OK	yes	0d	2d	1.39316	0.196699	-2.30736	5e-05	2d-vs-0d	1.39316	-2.14624	0.000567563	OK	yes	0d	8d	1.39316	0.314715	-1.95792	5e-05	8d-vs-0d	1.39316	-0.868615	0.181314	OK	no	0d	30d	1.39316	0.762993	-0.981642	0.04795	30d-vs-0d	1.39316	-1.08644	0.0582835	OK	no	0d	60d	1.39316
XLOC_005063	XLOC_005063	G6pc	chr11:101367560-101377903	ENSMUSG00000078650	ENSMUST00000019469	422.696	-2.8018	0.000567563	OK	yes	0d	2d	422.696	60.6182	-7.14536	5e-05	2d-vs-0d	422.696	-2.96774	0.000567563	OK	yes	0d	8d	422.696	54.0317	-7.55101	5e-05	8d-vs-0d	422.696	-1.95277	0.000567563	OK	yes	0d	30d	422.696	109.191	-4.94129	5e-05	30d-vs-0d	422.696	-1.33988	0.000567563	OK	yes	0d	60d	422.696
XLOC_001217	XLOC_001217	Bag2	chr1:33745483-33757794	ENSMUSG00000042215	ENSMUST00000044691.ENSMUST00000155484	2.08354	-2.78899	0.000567563	OK	yes	0d	2d	2.08354	0.301461	-4.19612	5e-05	2d-vs-0d	2.08354	-0.326837	0.466027	OK	no	0d	8d	2.08354	1.66117	-0.714776	0.19845	8d-vs-0d	2.08354	-1.46815	0.000567563	OK	yes	0d	30d	2.08354	0.753087	-2.79798	5e-05	30d-vs-0d	2.08354	-0.672177	0.0473239	OK	yes	0d	60d	2.08354
XLOC_003489	XLOC_003489	Gamt	chr10:80258150-80261012	ENSMUSG00000020150	ENSMUST00000020359.ENSMUST00000105363.ENSMUST00000144798.ENSMUST00000148615	274.307	-2.78181	0.000567563	OK	yes	0d	2d	274.307	39.8869	-8.37822	5e-05	2d-vs-0d	274.307	-2.24697	0.000567563	OK	yes	0d	8d	274.307	57.7873	-7.44684	5e-05	8d-vs-0d	274.307	-0.401285	0.106163	OK	no	0d	30d	274.307	207.701	-1.24689	0.02345	30d-vs-0d	292.496	0.0926231	0.839072	OK	no	0d	60d	274.307
XLOC_021660	XLOC_021660	Egfem1	chr3:29082022-29691204	ENSMUSG00000063600	ENSMUST00000118531.ENSMUST00000119598.ENSMUST00000124809.ENSMUST00000126420.ENSMUST00000140288.ENSMUST00000143483.ENSMUST00000146943	0.695946	-2.77737	0.000567563	OK	yes	0d	2d	0.695946	0.101509	-0.845401	5e-05	2d-vs-0d	0.695946	-0.782623	0.542352	OK	no	0d	8d	0.695946	0.40456	-0.404386	0.2596	8d-vs-0d	0.695946	-1.0769	0.238322	OK	no	0d	30d	0.695946	0.32991	-0.634167	0.07035	30d-vs-0d	0.720357	0.0497378	0.97883	OK	no	0d	60d	0.695946
XLOC_022304	XLOC_022304	Elovl6	chr3:129532385-129638495	ENSMUSG00000041220	ENSMUST00000071402	27.1586	-2.76803	0.000567563	OK	yes	0d	2d	27.1586	3.987	-8.81247	5e-05	2d-vs-0d	27.1586	-2.39598	0.000567563	OK	yes	0d	8d	27.1586	5.15996	-7.74413	5e-05	8d-vs-0d	27.1586	-0.565283	0.0120425	OK	yes	0d	30d	27.1586	18.3544	-1.80328	0.0016	30d-vs-0d	27.1586	-0.475978	0.0484477	OK	yes	0d	60d	27.1586
XLOC_011831	XLOC_011831	Colec10	chr15:54410773-54466358	ENSMUSG00000038591	ENSMUST00000036737	9.53822	-2.74261	0.000567563	OK	yes	0d	2d	9.53822	1.42515	-8.21681	5e-05	2d-vs-0d	9.53822	-3.43523	0.000567563	OK	yes	0d	8d	9.53822	0.88178	-8.52269	5e-05	8d-vs-0d	9.53822	-0.125311	0.74398	OK	no	0d	30d	9.53822	8.74471	-0.428012	0.46065	30d-vs-0d	9.53822	-0.0782586	0.86366	OK	no	0d	60d	9.53822
XLOC_026987	XLOC_026987	Acacb	chr5:114146534-114250763	ENSMUSG00000042010	ENSMUST00000031583.ENSMUST00000102582.ENSMUST00000142489.ENSMUST00000143276.ENSMUST00000146841	42.3568	-2.71167	0.000567563	OK	yes	0d	2d	42.3568	6.46589	-5.7683	5e-05	2d-vs-0d	42.3568	-2.19898	0.000567563	OK	yes	0d	8d	42.3568	9.22495	-4.75994	5e-05	8d-vs-0d	42.3568	-0.493948	0.0966853	OK	no	0d	30d	42.3568	30.0767	-0.971717	0.02075	30d-vs-0d	42.3568	-0.397411	0.194657	OK	no	0d	60d	42.3568
XLOC_016470	XLOC_016470	Stard4	chr18:33199140-33213862	ENSMUSG00000024378	ENSMUST00000025236.ENSMUST00000118990.ENSMUST00000119991.ENSMUST00000141617	27.7409	-2.69987	0.000567563	OK	yes	0d	2d	27.7409	4.26952	-8.53931	5e-05	2d-vs-0d	27.7409	-2.0848	0.000567563	OK	yes	0d	8d	27.7409	6.53933	-5.46724	5e-05	8d-vs-0d	27.7409	-0.00858043	0.985222	OK	no	0d	30d	27.7409	27.5764	-0.027686	0.95885	30d-vs-0d	29.1154	0.0697675	0.887517	OK	no	0d	60d	27.7409
XLOC_017702	XLOC_017702	Cyp2c69	chr19:39842659-39886769	ENSMUSG00000092008	ENSMUST00000168838	423.27	-2.68188	0.000567563	OK	yes	0d	2d	423.27	65.9615	-7.43386	5e-05	2d-vs-0d	423.27	-7.06688	0.000567563	OK	yes	0d	8d	423.27	3.157	-17.7472	5e-05	8d-vs-0d	423.27	-1.22058	0.000567563	OK	yes	0d	30d	423.27	181.629	-3.38604	5e-05	30d-vs-0d	431.929	0.0292143	0.966476	OK	no	0d	60d	423.27
XLOC_009122	XLOC_009122	Hmgcs1	chr13:119690461-119708196	ENSMUSG00000093930	ENSMUST00000179869	290.571	-2.67825	0.000567563	OK	yes	0d	2d	290.571	45.3961	-6.91658	5e-05	2d-vs-0d	290.571	-3.2525	0.000567563	OK	yes	0d	8d	290.571	30.4897	-8.66266	5e-05	8d-vs-0d	403.837	0.474879	0.251316	OK	no	0d	30d	290.571	403.837	1.02923	0.0759	30d-vs-0d	290.571	-0.0226943	0.976737	OK	no	0d	60d	290.571
XLOC_033370	XLOC_033370	Thrsp	chr7:97412937-97417730	ENSMUSG00000035686	ENSMUST00000043077	359.307	-2.67774	0.000567563	OK	yes	0d	2d	359.307	56.1545	-7.959	5e-05	2d-vs-0d	359.307	-2.83412	0.000567563	OK	yes	0d	8d	359.307	50.386	-8.43246	5e-05	8d-vs-0d	359.307	-0.070031	0.906543	OK	no	0d	30d	359.307	342.282	-0.195626	0.7305	30d-vs-0d	359.307	-0.766968	0.00365575	OK	yes	0d	60d	359.307
XLOC_021961	XLOC_021961	Pmvk	chr3:89459117-89469013	ENSMUSG00000027952	ENSMUST00000029564.ENSMUST00000107410.ENSMUST00000184515	131.122	-2.67704	0.000567563	OK	yes	0d	2d	131.122	20.5026	-8.42586	5e-05	2d-vs-0d	131.122	-3.41576	0.000567563	OK	yes	0d	8d	131.122	12.2866	-9.93554	5e-05	8d-vs-0d	131.122	-0.315172	0.282501	OK	no	0d	30d	131.122	105.39	-0.983261	0.09	30d-vs-0d	131.122	-0.190107	0.598918	OK	no	0d	60d	131.122
XLOC_037647	XLOC_037647	Acaa1b	chr9:119102477-119157093	ENSMUSG00000010651	ENSMUST00000010795.ENSMUST00000127952	397.684	-2.66296	0.000567563	OK	yes	0d	2d	397.684	62.7923	-7.47008	5e-05	2d-vs-0d	397.684	-2.3833	0.000567563	OK	yes	0d	8d	397.684	76.2241	-6.68072	5e-05	8d-vs-0d	397.684	-2.19664	0.000567563	OK	yes	0d	30d	397.684	86.7528	-6.20264	5e-05	30d-vs-0d	397.684	-0.63897	0.0217401	OK	yes	0d	60d	397.684
XLOC_000207	XLOC_000207	-	chr1:51465036-51469085	NA	NA	0.710199	-2.63068	0.000567563	OK	yes	0d	2d	0.710199	0.114674	-4.20592	5e-05	2d-vs-0d	1.20352	0.760963	0.0289954	OK	yes	0d	8d	0.710199	1.20352	1.76484	0.0046	8d-vs-0d	0.75069	0.0799934	0.920411	OK	no	0d	30d	0.710199	0.75069	0.175139	0.7627	30d-vs-0d	0.710199	-0.388814	0.429688	OK	no	0d	60d	0.710199
XLOC_002780	XLOC_002780	-	chr10:95799285-95802162	NA	NA	2.13551	-2.58861	0.000567563	OK	yes	0d	2d	2.13551	0.355019	-4.09299	5e-05	2d-vs-0d	2.13551	-3.91008	0.000567563	OK	yes	0d	8d	2.13551	0.142052	-4.90097	5e-05	8d-vs-0d	2.13551	-1.18673	0.00557173	OK	yes	0d	30d	2.13551	0.93812	-2.07595	0.00065	30d-vs-0d	2.13551	-0.390926	0.479329	OK	no	0d	60d	2.13551
XLOC_023030	XLOC_023030	Fam46c	chr3:100451627-100489324	ENSMUSG00000044468	ENSMUST00000061455.ENSMUST00000128107.ENSMUST00000139833	5.24157	-2.58189	0.000567563	OK	yes	0d	2d	5.24157	0.875455	-3.57176	5e-05	2d-vs-0d	5.24157	-0.17497	0.65114	OK	no	0d	8d	5.24157	4.64291	-0.399157	0.35645	8d-vs-0d	5.28924	0.0130612	0.981559	OK	no	0d	30d	5.24157	5.28924	0.031429	0.94655	30d-vs-0d	6.19582	0.241295	0.472593	OK	no	0d	60d	5.24157
XLOC_017455	XLOC_017455	Fads2	chr19:10060697-10122226	ENSMUSG00000024665	ENSMUST00000025567	296.509	-2.57434	0.000567563	OK	yes	0d	2d	296.509	49.7835	-5.43631	5e-05	2d-vs-0d	296.509	-2.72674	0.000567563	OK	yes	0d	8d	296.509	44.7926	-5.78452	5e-05	8d-vs-0d	296.509	-0.54837	0.207762	OK	no	0d	30d	296.509	202.751	-1.09468	0.05795	30d-vs-0d	311.837	0.0727155	0.937666	OK	no	0d	60d	296.509
XLOC_017145	XLOC_017145	Cyp2c37	chr19:39992423-40012246	ENSMUSG00000042248	ENSMUST00000049178	335.95	-2.56106	0.000567563	OK	yes	0d	2d	335.95	56.9273	-7.52498	5e-05	2d-vs-0d	335.95	-3.19756	0.000567563	OK	yes	0d	8d	335.95	36.6197	-9.15566	5e-05	8d-vs-0d	335.95	-0.576736	0.033074	OK	yes	0d	30d	335.95	225.248	-1.61971	0.0054	30d-vs-0d	335.95	-0.226865	0.577537	OK	no	0d	60d	335.95
XLOC_010614	XLOC_010614	Wdfy2	chr14:62836907-62961526	ENSMUSG00000014547.ENSMUSG00000099245	ENSMUST00000014691.ENSMUST00000184011	9.74494	-2.55674	0.000567563	OK	yes	0d	2d	9.74494	1.65625	-3.69812	5e-05	2d-vs-0d	11.0918	0.186767	0.934685	OK	no	0d	8d	9.74494	11.0918	0.0498113	0.79995	8d-vs-0d	9.74494	-1.14014	0.116739	OK	no	0d	30d	9.74494	4.42144	-1.58138	0.0266	30d-vs-0d	9.74494	-1.19089	0.49641	OK	no	0d	60d	9.74494
XLOC_016705	XLOC_016705	Lipg	chr18:74939321-74961263	ENSMUSG00000053846	ENSMUST00000066532	5.40845	-2.55613	0.000567563	OK	yes	0d	2d	5.40845	0.919605	-6.68221	5e-05	2d-vs-0d	5.40845	-3.39091	0.000567563	OK	yes	0d	8d	5.40845	0.515594	-8.00039	5e-05	8d-vs-0d	5.40845	-0.693461	0.0051964	OK	yes	0d	30d	5.40845	3.34442	-2.07262	0.0006	30d-vs-0d	5.40845	-1.03984	0.000567563	OK	yes	0d	60d	5.40845
XLOC_003644	XLOC_003644	-	chr10:95799285-95802162	NA	NA	1.98823	-2.53892	0.000567563	OK	yes	0d	2d	1.98823	0.342117	-4.0423	5e-05	2d-vs-0d	1.98823	-3.81443	0.000567563	OK	yes	0d	8d	1.98823	0.141321	-4.9031	5e-05	8d-vs-0d	1.98823	-1.19055	0.00405165	OK	yes	0d	30d	1.98823	0.871112	-2.08802	0.00045	30d-vs-0d	1.98823	-0.257218	0.687179	OK	no	0d	60d	1.98823
XLOC_036347	XLOC_036347	Elovl5	chr9:77917363-77984520	ENSMUSG00000032349	ENSMUST00000034904.ENSMUST00000133757.ENSMUST00000134072.ENSMUST00000148398	420.875	-2.53039	0.000567563	OK	yes	0d	2d	420.875	72.8499	-6.88469	5e-05	2d-vs-0d	420.875	-2.31338	0.000567563	OK	yes	0d	8d	420.875	84.6754	-6.18878	5e-05	8d-vs-0d	420.875	-1.01402	0.000567563	OK	yes	0d	30d	420.875	208.403	-2.45018	5e-05	30d-vs-0d	420.875	-0.0933907	0.891188	OK	no	0d	60d	420.875
XLOC_008397	XLOC_008397	Idi1	chr13:8885500-8892451	ENSMUSG00000058258	ENSMUST00000169314.ENSMUST00000176851.ENSMUST00000177397.ENSMUST00000177400.ENSMUST00000177447	171.988	-2.52634	0.000567563	OK	yes	0d	2d	171.988	29.8535	-7.48954	5e-05	2d-vs-0d	171.988	-3.3596	0.000567563	OK	yes	0d	8d	171.988	16.7554	-9.88499	5e-05	8d-vs-0d	216.722	0.33354	0.351209	OK	no	0d	30d	171.988	216.722	0.903369	0.12445	30d-vs-0d	173.743	0.0146492	0.981093	OK	no	0d	60d	171.988
XLOC_006878	XLOC_006878	Notum	chr11:120646030-120661815	ENSMUSG00000042988	ENSMUST00000055439.ENSMUST00000106177.ENSMUST00000106178.ENSMUST00000150458	39.2374	-2.52289	0.000567563	OK	yes	0d	2d	39.2374	6.82707	-6.29324	5e-05	2d-vs-0d	39.2374	-3.30796	0.000567563	OK	yes	0d	8d	39.2374	3.96192	-7.59682	5e-05	8d-vs-0d	39.2374	-0.640208	0.017804	OK	yes	0d	30d	39.2374	25.1755	-1.71785	0.00255	30d-vs-0d	39.2374	-0.349473	0.263832	OK	no	0d	60d	39.2374
XLOC_001966	XLOC_001966	Pcp4l1	chr1:171173261-171196268	ENSMUSG00000038370	ENSMUST00000111332	10.4163	-2.4851	0.000567563	OK	yes	0d	2d	10.4163	1.86047	-6.11451	5e-05	2d-vs-0d	10.4163	-1.79242	0.000567563	OK	yes	0d	8d	10.4163	3.00706	-4.82633	5e-05	8d-vs-0d	10.4163	-1.74804	0.000567563	OK	yes	0d	30d	10.4163	3.10098	-4.61163	5e-05	30d-vs-0d	10.4163	-1.06845	0.000567563	OK	yes	0d	60d	10.4163
XLOC_012789	XLOC_012789	Abcd2	chr15:91145883-91191807	ENSMUSG00000055782	ENSMUST00000069511	11.7788	-2.46632	0.000567563	OK	yes	0d	2d	11.7788	2.13139	-7.79716	5e-05	2d-vs-0d	11.7788	-1.53698	0.000567563	OK	yes	0d	8d	11.7788	4.05904	-4.80628	5e-05	8d-vs-0d	11.7788	-0.710539	0.000567563	OK	yes	0d	30d	11.7788	7.1979	-2.4235	5e-05	30d-vs-0d	13.4895	0.195644	0.522213	OK	no	0d	60d	11.7788
XLOC_004125	XLOC_004125	Hba-a1	chr11:32283510-32284465	ENSMUSG00000069919	ENSMUST00000093209.ENSMUST00000142555	38.9734	-2.44831	0.000567563	OK	yes	0d	2d	38.9734	7.14089	-5.94391	5e-05	2d-vs-0d	38.9734	-2.85778	0.000567563	OK	yes	0d	8d	38.9734	5.3764	-5.84627	5e-05	8d-vs-0d	46.6763	0.2602	0.412828	OK	no	0d	30d	38.9734	46.6763	0.809082	0.1623	30d-vs-0d	38.9734	-0.002616	0.995249	OK	no	0d	60d	38.9734
XLOC_007273	XLOC_007273	Papln	chr12:83763633-83793424	ENSMUSG00000021223	ENSMUST00000021646.ENSMUST00000121733.ENSMUST00000152904	0.978066	-2.4372	0.000567563	OK	yes	0d	2d	0.978066	0.180592	-4.15448	5e-05	2d-vs-0d	0.978066	-2.71639	0.000567563	OK	yes	0d	8d	0.978066	0.148817	-3.81361	5e-05	8d-vs-0d	0.978066	-0.484176	0.19092	OK	no	0d	30d	0.978066	0.699225	-1.07826	0.0515	30d-vs-0d	0.978066	-0.719538	0.0284713	OK	yes	0d	60d	0.978066
XLOC_012231	XLOC_012231	Nr4a1	chr15:101266845-101274792	ENSMUSG00000023034	ENSMUST00000023779	4.60829	-2.41202	0.000567563	OK	yes	0d	2d	4.60829	0.865864	-5.48858	5e-05	2d-vs-0d	4.69686	0.0274625	0.966618	OK	no	0d	8d	4.60829	4.69686	0.074483	0.8955	8d-vs-0d	4.60829	-0.790767	0.00199215	OK	yes	0d	30d	4.60829	2.66376	-2.09837	0.0002	30d-vs-0d	5.36166	0.218448	0.594716	OK	no	0d	60d	4.60829
XLOC_005355	XLOC_005355	4732444A12Rik	chr11:120646030-120661815	ENSMUSG00000053613	ENSMUST00000151998	4.3884	-2.40802	0.000567563	OK	yes	0d	2d	4.3884	0.826835	-3.10115	5e-05	2d-vs-0d	4.3884	-2.59223	0.00242238	OK	yes	0d	8d	4.3884	0.727726	-3.18659	0.00025	8d-vs-0d	4.3884	-0.626537	0.37307	OK	no	0d	30d	4.3884	2.8425	-0.844763	0.13715	30d-vs-0d	4.3884	-0.264041	0.805834	OK	no	0d	60d	4.3884
XLOC_018289	XLOC_018289	Ass1	chr2:31470206-31520672	ENSMUSG00000076441	ENSMUST00000102840.ENSMUST00000126474.ENSMUST00000130195	1959.77	-2.36625	0.000567563	OK	yes	0d	2d	1959.77	380.096	-4.14209	5e-05	2d-vs-0d	1959.77	-1.96146	0.000567563	OK	yes	0d	8d	1959.77	503.209	-3.40089	5e-05	8d-vs-0d	1959.77	-0.886711	0.053754	OK	no	0d	30d	1959.77	1059.93	-1.3898	0.00985	30d-vs-0d	1959.77	-0.472681	0.456535	OK	no	0d	60d	1959.77
XLOC_000362	XLOC_000362	Igfbp2	chr1:72823869-72852474	ENSMUSG00000039323	ENSMUST00000047328.ENSMUST00000120564.ENSMUST00000155703	522.235	-2.35234	0.000567563	OK	yes	0d	2d	522.235	102.268	-7.05328	5e-05	2d-vs-0d	522.235	-0.945517	0.000567563	OK	yes	0d	8d	522.235	271.167	-2.40179	5e-05	8d-vs-0d	522.235	-1.19973	0.000567563	OK	yes	0d	30d	522.235	227.359	-3.411	5e-05	30d-vs-0d	522.235	-0.301803	0.409956	OK	no	0d	60d	522.235
XLOC_026188	XLOC_026188	-	chr4:150868897-150870822	NA	NA	1.64897	-2.32622	0.000567563	OK	yes	0d	2d	1.64897	0.328814	-3.94991	5e-05	2d-vs-0d	1.64897	-2.9619	0.000567563	OK	yes	0d	8d	1.64897	0.211638	-4.48686	5e-05	8d-vs-0d	1.64897	-0.852219	0.0208941	OK	yes	0d	30d	1.64897	0.913418	-1.74079	0.0031	30d-vs-0d	1.64897	-1.06069	0.00738208	OK	yes	0d	60d	1.64897
XLOC_037010	XLOC_037010	Sc5d	chr9:42251510-42264300	ENSMUSG00000032018	ENSMUST00000052725.ENSMUST00000169609	449.439	-2.32367	0.000567563	OK	yes	0d	2d	449.439	89.779	-6.08654	5e-05	2d-vs-0d	449.439	-3.05562	0.000567563	OK	yes	0d	8d	449.439	54.0552	-8.20802	5e-05	8d-vs-0d	449.439	-0.22948	0.662893	OK	no	0d	30d	449.439	383.345	-0.519751	0.36835	30d-vs-0d	449.439	-0.0510228	0.950212	OK	no	0d	60d	449.439
XLOC_033405	XLOC_033405	Plekhb1	chr7:100642891-100662414	ENSMUSG00000030701	ENSMUST00000079176.ENSMUST00000107043.ENSMUST00000107044.ENSMUST00000107045.ENSMUST00000107046.ENSMUST00000107047.ENSMUST00000116287.ENSMUST00000135255.ENSMUST00000138830.ENSMUST00000139708.ENSMUST00000151123	17.4049	-2.31844	0.000567563	OK	yes	0d	2d	17.4049	3.48942	-6.09408	5e-05	2d-vs-0d	17.4049	-1.12121	0.000567563	OK	yes	0d	8d	17.4049	8.0012	-3.38305	5e-05	8d-vs-0d	17.4049	-0.817557	0.000567563	OK	yes	0d	30d	17.4049	9.87558	-2.55937	5e-05	30d-vs-0d	17.4049	-0.170877	0.615253	OK	no	0d	60d	17.4049
XLOC_019054	XLOC_019054	Gchfr	chr2:119167772-119172390	ENSMUSG00000046814	ENSMUST00000057454	220.026	-2.31588	0.000567563	OK	yes	0d	2d	220.026	44.19	-7.78687	5e-05	2d-vs-0d	220.026	-0.940351	0.000567563	OK	yes	0d	8d	220.026	114.657	-3.25602	5e-05	8d-vs-0d	220.026	-0.444863	0.0433981	OK	yes	0d	30d	220.026	161.643	-1.53354	0.00755	30d-vs-0d	228.237	0.0528568	0.915123	OK	no	0d	60d	220.026
XLOC_025216	XLOC_025216	Klf4	chr4:55527142-55532466	ENSMUSG00000003032	ENSMUST00000107619.ENSMUST00000129250.ENSMUST00000132746	2.06793	-2.30465	0.000567563	OK	yes	0d	2d	2.06793	0.418569	-2.86546	5e-05	2d-vs-0d	2.07933	0.0079351	0.990556	OK	no	0d	8d	2.06793	2.07933	0.0182258	0.97485	8d-vs-0d	2.06793	-0.497789	0.163389	OK	no	0d	30d	2.06793	1.46449	-1.08541	0.0415	30d-vs-0d	2.06793	-0.14969	0.806087	OK	no	0d	60d	2.06793
XLOC_038253	XLOC_038253	Nsdhl	chrX:72918556-72958514	ENSMUSG00000031349	ENSMUST00000033715.ENSMUST00000155663	57.0242	-2.30462	0.000567563	OK	yes	0d	2d	57.0242	11.5425	-7.58628	5e-05	2d-vs-0d	57.0242	-2.89234	0.000567563	OK	yes	0d	8d	57.0242	7.68028	-9.12007	5e-05	8d-vs-0d	74.4221	0.384159	0.115628	OK	no	0d	30d	57.0242	74.4221	1.27086	0.02625	30d-vs-0d	57.0242	-0.0599124	0.906362	OK	no	0d	60d	57.0242
XLOC_032585	XLOC_032585	Ltbp4	chr7:27305135-27337692	ENSMUSG00000040488	ENSMUST00000038618.ENSMUST00000108369.ENSMUST00000118583.ENSMUST00000118961.ENSMUST00000121175.ENSMUST00000125455.ENSMUST00000129471.ENSMUST00000134464.ENSMUST00000148594	26.1441	-2.30224	0.000567563	OK	yes	0d	2d	26.1441	5.30066	-3.13802	5e-05	2d-vs-0d	26.1441	-4.17767	0.000567563	OK	yes	0d	8d	26.1441	1.44468	-4.48076	5e-05	8d-vs-0d	26.1441	-0.447498	0.468181	OK	no	0d	30d	26.1441	19.1718	-0.710926	0.19995	30d-vs-0d	33.761	0.36887	0.592406	OK	no	0d	60d	26.1441
XLOC_011795	XLOC_011795	Slc25a32	chr15:39091225-39112716	ENSMUSG00000022299	ENSMUST00000022908	4.67618	-2.29642	0.000567563	OK	yes	0d	2d	4.67618	0.951917	-3.24589	5e-05	2d-vs-0d	4.67618	-1.35849	0.00945483	OK	yes	0d	8d	4.67618	1.82366	-1.97787	0.0012	8d-vs-0d	4.67618	-0.44366	0.459397	OK	no	0d	30d	4.67618	3.43824	-0.753874	0.19385	30d-vs-0d	4.67618	-0.453749	0.43595	OK	no	0d	60d	4.67618
XLOC_018597	XLOC_018597	Pdk1	chr2:71873223-71903858	ENSMUSG00000006494	ENSMUST00000006669.ENSMUST00000129427.ENSMUST00000129887.ENSMUST00000134362.ENSMUST00000148249.ENSMUST00000151358.ENSMUST00000152696.ENSMUST00000156036	44.046	-2.28875	0.000567563	OK	yes	0d	2d	44.046	9.01412	-4.29005	5e-05	2d-vs-0d	44.046	-0.48929	0.210839	OK	no	0d	8d	44.046	31.3773	-0.837484	0.05915	8d-vs-0d	44.046	-0.397471	0.288266	OK	no	0d	30d	44.046	33.4392	-0.685374	0.09275	30d-vs-0d	44.046	-0.32024	0.399925	OK	no	0d	60d	44.046
XLOC_028972	XLOC_028972	Fabp1	chr6:71199826-71205023	ENSMUSG00000054422	ENSMUST00000067492	7306.18	-2.2857	0.000567563	OK	yes	0d	2d	7306.18	1498.4	-4.2082	5e-05	2d-vs-0d	7306.18	-2.2366	0.000567563	OK	yes	0d	8d	7306.18	1550.26	-4.10552	5e-05	8d-vs-0d	7306.18	-1.00033	0.03183	OK	yes	0d	30d	7306.18	3652.26	-1.67868	0.00515	30d-vs-0d	7306.18	-0.0241261	0.981572	OK	no	0d	60d	7306.18
XLOC_002550	XLOC_002550	Lss	chr10:76531587-76562226	ENSMUSG00000033105	ENSMUST00000048678.ENSMUST00000159013.ENSMUST00000159172.ENSMUST00000160671.ENSMUST00000162475.ENSMUST00000162848.ENSMUST00000163049	68.3601	-2.2662	0.000567563	OK	yes	0d	2d	68.3601	14.2105	-2.82776	5e-05	2d-vs-0d	68.3601	-2.69745	0.000567563	OK	yes	0d	8d	68.3601	10.5387	-3.38335	5e-05	8d-vs-0d	104.719	0.615293	0.414782	OK	no	0d	30d	68.3601	104.719	0.766961	0.16355	30d-vs-0d	68.3601	-0.244271	0.820635	OK	no	0d	60d	68.3601
XLOC_027944	XLOC_027944	Sparcl1	chr5:104079110-104119687	ENSMUSG00000029309	ENSMUST00000031249	2.92902	-2.26548	0.000567563	OK	yes	0d	2d	2.92902	0.609179	-5.13173	5e-05	2d-vs-0d	2.92902	-2.14978	0.000567563	OK	yes	0d	8d	2.92902	0.660044	-5.04375	5e-05	8d-vs-0d	2.92902	-0.737476	0.00325	OK	yes	0d	30d	2.92902	1.75679	-2.01213	0.00035	30d-vs-0d	2.92902	-0.341705	0.285024	OK	no	0d	60d	2.92902
XLOC_014718	XLOC_014718	Cyp39a1	chr17:43667424-43751431	ENSMUSG00000023963	ENSMUST00000170988	18.1706	-2.23163	0.000567563	OK	yes	0d	2d	18.1706	3.86883	-7.10768	5e-05	2d-vs-0d	18.1706	-1.12263	0.000567563	OK	yes	0d	8d	18.1706	8.34492	-3.72075	5e-05	8d-vs-0d	18.1706	-0.417611	0.069474	OK	no	0d	30d	18.1706	13.6036	-1.42615	0.0136	30d-vs-0d	18.1706	-0.226893	0.432629	OK	no	0d	60d	18.1706
XLOC_004127	XLOC_004127	Hba-a2	chr11:32296488-32297298	ENSMUSG00000069917	ENSMUST00000093207.ENSMUST00000147010	25.1501	-2.2239	0.000567563	OK	yes	0d	2d	25.1501	5.38366	-4.96234	5e-05	2d-vs-0d	25.1501	-3.49856	0.161765	OK	no	0d	8d	25.1501	2.22519	-5.13026	0.04095	8d-vs-0d	32.7363	0.38033	0.213908	OK	no	0d	30d	25.1501	32.7363	1.09901	0.06035	30d-vs-0d	28.375	0.174059	0.67809	OK	no	0d	60d	25.1501
XLOC_021944	XLOC_021944	Pklr	chr3:89136141-89160196	ENSMUSG00000041237	ENSMUST00000047111.ENSMUST00000107482.ENSMUST00000127058.ENSMUST00000148097.ENSMUST00000151591	126.561	-2.21989	0.000567563	OK	yes	0d	2d	126.561	27.1674	-3.47249	5e-05	2d-vs-0d	126.561	-1.76339	0.000567563	OK	yes	0d	8d	126.561	37.2793	-2.78973	5e-05	8d-vs-0d	126.561	-1.05297	0.0044387	OK	yes	0d	30d	126.561	60.9993	-1.56885	0.0005	30d-vs-0d	126.561	-0.70666	0.05246	OK	no	0d	60d	126.561
XLOC_002978	XLOC_002978	Rdh16	chr10:127801151-127846565	ENSMUSG00000069456.ENSMUSG00000054031	ENSMUST00000071646.ENSMUST00000125163.ENSMUST00000137395.ENSMUST00000143917.ENSMUST00000155739	48.2062	-2.21178	0.000567563	OK	yes	0d	2d	48.2062	10.4061	-7.19283	5e-05	2d-vs-0d	48.2062	-1.42598	0.000567563	OK	yes	0d	8d	48.2062	17.9407	-4.28093	5e-05	8d-vs-0d	48.2062	-0.633007	0.00283947	OK	yes	0d	30d	48.2062	31.0849	-2.10092	0.0003	30d-vs-0d	49.9013	0.0498583	0.926566	OK	no	0d	60d	48.2062
XLOC_014894	XLOC_014894	Ehd3	chr17:73804840-73832093	ENSMUSG00000024065	ENSMUST00000024860	25.7377	-2.18043	0.000567563	OK	yes	0d	2d	25.7377	5.67799	-7.26316	5e-05	2d-vs-0d	25.7377	-2.6989	0.000567563	OK	yes	0d	8d	25.7377	3.96389	-8.343	5e-05	8d-vs-0d	25.7377	-0.35146	0.155535	OK	no	0d	30d	25.7377	20.173	-1.209	0.03885	30d-vs-0d	25.7377	-0.393231	0.0966853	OK	no	0d	60d	25.7377
XLOC_036703	XLOC_036703	Vipr1	chr9:121642715-121672954	ENSMUSG00000032528	ENSMUST00000035115.ENSMUST00000129394.ENSMUST00000139189.ENSMUST00000149959	13.4674	-2.17494	0.000567563	OK	yes	0d	2d	13.4674	2.98238	-2.35305	5e-05	2d-vs-0d	13.4674	-3.26381	0.000567563	OK	yes	0d	8d	13.4674	1.4021	-2.88562	5e-05	8d-vs-0d	13.4674	-0.199193	0.77337	OK	no	0d	30d	13.4674	11.7306	-0.174543	0.4999	30d-vs-0d	13.4674	-0.332883	0.447538	OK	no	0d	60d	13.4674
XLOC_019763	XLOC_019763	9230112E08Rik.Col20a1	chr2:180983122-181017575	ENSMUSG00000070461.ENSMUSG00000016356	ENSMUST00000094214.ENSMUST00000108856.ENSMUST00000149179.ENSMUST00000152473.ENSMUST00000155425	1.89467	-2.1726	0.000567563	OK	yes	0d	2d	1.89467	0.420257	-2.24379	5e-05	2d-vs-0d	1.89467	-1.31663	0.0375223	OK	yes	0d	8d	1.89467	0.760656	-1.47526	0.0063	8d-vs-0d	1.89467	-0.0605914	0.966216	OK	no	0d	30d	1.89467	1.81674	-0.0710294	0.894	30d-vs-0d	2.42866	0.358219	0.711342	OK	no	0d	60d	1.89467
XLOC_016909	XLOC_016909	Fads1	chr19:10179339-10196878	ENSMUSG00000010663	ENSMUST00000010807	269.88	-2.15572	0.000567563	OK	yes	0d	2d	269.88	60.567	-5.97186	5e-05	2d-vs-0d	269.88	-2.93274	0.000567563	OK	yes	0d	8d	269.88	35.3451	-8.22035	5e-05	8d-vs-0d	269.88	-0.439138	0.194657	OK	no	0d	30d	269.88	199.057	-1.12162	0.0529	30d-vs-0d	286.356	0.0854904	0.896435	OK	no	0d	60d	269.88
XLOC_002026	XLOC_002026	Grem2	chr1:174833784-174921819	ENSMUSG00000050069	ENSMUST00000055294	3.08748	-2.15502	0.000567563	OK	yes	0d	2d	3.08748	0.69323	-5.21521	5e-05	2d-vs-0d	9.8299	1.67075	0.000567563	OK	yes	0d	8d	3.08748	9.8299	5.11621	5e-05	8d-vs-0d	6.23236	1.01335	0.000567563	OK	yes	0d	30d	3.08748	6.23236	3.17164	5e-05	30d-vs-0d	4.16922	0.43335	0.0930248	OK	no	0d	60d	3.08748
XLOC_037401	XLOC_037401	Me1	chr9:86581362-86699834	ENSMUSG00000032418	ENSMUST00000034989	109.311	-2.15047	0.000567563	OK	yes	0d	2d	109.311	24.6212	-6.65537	5e-05	2d-vs-0d	109.311	-1.9493	0.000567563	OK	yes	0d	8d	109.311	28.3052	-6.05073	5e-05	8d-vs-0d	109.311	-1.0849	0.000567563	OK	yes	0d	30d	109.311	51.5319	-3.21946	5e-05	30d-vs-0d	109.311	-0.326915	0.283813	OK	no	0d	60d	109.311
XLOC_007301	XLOC_007301	Jdp2	chr12:85599104-85639878	ENSMUSG00000034271	ENSMUST00000050687.ENSMUST00000171754.ENSMUST00000177587	3.8329	-2.1438	0.000567563	OK	yes	0d	2d	3.8329	0.867319	-4.39526	5e-05	2d-vs-0d	9.76296	1.34888	0.000567563	OK	yes	0d	8d	3.8329	9.76296	3.79215	5e-05	8d-vs-0d	6.6303	0.790637	0.00199215	OK	yes	0d	30d	3.8329	6.6303	2.14283	0.0002	30d-vs-0d	3.8329	-0.155716	0.766727	OK	no	0d	60d	3.8329
XLOC_030252	XLOC_030252	Srgap3	chr6:112717967-112947266	ENSMUSG00000030257	ENSMUST00000060215.ENSMUST00000088373.ENSMUST00000113169.ENSMUST00000131835.ENSMUST00000143475	2.88288	-2.13888	0.000567563	OK	yes	0d	2d	2.88288	0.654573	-4.45649	5e-05	2d-vs-0d	2.88288	-1.51505	0.000567563	OK	yes	0d	8d	2.88288	1.00867	-3.91527	5e-05	8d-vs-0d	2.88288	-1.8005	0.000567563	OK	yes	0d	30d	2.88288	0.827602	-4.23147	5e-05	30d-vs-0d	2.88288	-1.30254	0.000567563	OK	yes	0d	60d	2.88288
XLOC_018919	XLOC_018919	Slc1a2	chr2:102658658-102790793	ENSMUSG00000005089	ENSMUST00000005220.ENSMUST00000080210.ENSMUST00000111212.ENSMUST00000111213.ENSMUST00000123759.ENSMUST00000125085.ENSMUST00000128622.ENSMUST00000136221.ENSMUST00000136488.ENSMUST00000137466.ENSMUST00000145921.ENSMUST00000154446	50.422	-2.13627	0.000567563	OK	yes	0d	2d	50.422	11.4694	-2.88086	5e-05	2d-vs-0d	50.422	-1.64246	0.00106889	OK	yes	0d	8d	50.422	16.1507	-2.24711	0.0001	8d-vs-0d	54.0225	0.0995052	0.942307	OK	no	0d	30d	50.422	54.0225	0.129796	0.8213	30d-vs-0d	50.422	-0.0640515	0.962573	OK	no	0d	60d	50.422
XLOC_003737	XLOC_003737	Lyz2	chr10:117277333-117282274	ENSMUSG00000069516	ENSMUST00000092163	69.7244	-2.13378	0.000567563	OK	yes	0d	2d	69.7244	15.8875	-6.8363	5e-05	2d-vs-0d	491.407	2.81718	0.000567563	OK	yes	0d	8d	69.7244	491.407	8.3551	5e-05	8d-vs-0d	192.636	1.46614	0.000567563	OK	yes	0d	30d	69.7244	192.636	4.71245	5e-05	30d-vs-0d	117.976	0.75876	0.000567563	OK	yes	0d	60d	69.7244
XLOC_016864	XLOC_016864	Macrod1	chr19:7056767-7198061	ENSMUSG00000036278	ENSMUST00000040261	64.3869	-2.12049	0.000567563	OK	yes	0d	2d	64.3869	14.807	-6.57416	5e-05	2d-vs-0d	64.3869	-1.61574	0.000567563	OK	yes	0d	8d	64.3869	21.0092	-5.01576	5e-05	8d-vs-0d	64.3869	-0.66093	0.00153919	OK	yes	0d	30d	64.3869	40.7228	-2.1512	0.00015	30d-vs-0d	64.3869	-0.0885772	0.841112	OK	no	0d	60d	64.3869
XLOC_012690	XLOC_012690	Cenpm	chr15:82233778-82244747	ENSMUSG00000068101	ENSMUST00000089155.ENSMUST00000089157	3.48942	-2.11462	0.000567563	OK	yes	0d	2d	3.48942	0.805731	-4.03027	5e-05	2d-vs-0d	3.48942	-0.183539	0.744392	OK	no	0d	8d	3.48942	3.07257	-0.427469	0.4612	8d-vs-0d	3.73738	0.0990407	0.883858	OK	no	0d	30d	3.48942	3.73738	0.233188	0.681	30d-vs-0d	4.07124	0.222481	0.64431	OK	no	0d	60d	3.48942
XLOC_025548	XLOC_025548	Pcsk9	chr4:106316212-106464329	ENSMUSG00000044254	ENSMUST00000049507	33.7581	-2.11199	0.000567563	OK	yes	0d	2d	33.7581	7.80916	-2.90501	5e-05	2d-vs-0d	33.7581	-2.83676	0.000567563	OK	yes	0d	8d	33.7581	4.72528	-3.90839	5e-05	8d-vs-0d	36.9855	0.131728	0.84912	OK	no	0d	30d	33.7581	36.9855	0.281389	0.61725	30d-vs-0d	33.7937	0.0015214	0.998037	OK	no	0d	60d	33.7581
XLOC_011638	XLOC_011638	Dct	chr14:118012791-118052246	ENSMUSG00000022129	ENSMUST00000022725	4.28347	-2.11046	0.000567563	OK	yes	0d	2d	4.28347	0.991937	-4.97892	5e-05	2d-vs-0d	4.28347	-3.01076	0.000567563	OK	yes	0d	8d	4.28347	0.531457	-6.33152	5e-05	8d-vs-0d	4.28347	-0.56571	0.0493627	OK	yes	0d	30d	4.28347	2.89401	-1.5341	0.00885	30d-vs-0d	4.28347	-0.317802	0.361073	OK	no	0d	60d	4.28347
XLOC_016565	XLOC_016565	-	chr18:46630116-46631600	NA	NA	3.81329	-2.10166	0.000567563	OK	yes	0d	2d	3.81329	0.88846	-4.19791	5e-05	2d-vs-0d	3.81329	-4.47676	0.000567563	OK	yes	0d	8d	3.81329	0.171262	-5.79318	5e-05	8d-vs-0d	3.81329	-1.16263	0.000567563	OK	yes	0d	30d	3.81329	1.70339	-2.60252	5e-05	30d-vs-0d	3.81329	-1.45238	0.000567563	OK	yes	0d	60d	3.81329
XLOC_005084	XLOC_005084	Cd300lg	chr11:102041508-102055711	ENSMUSG00000017309	ENSMUST00000017453.ENSMUST00000107163.ENSMUST00000107164.ENSMUST00000123895	11.316	-2.09673	0.000567563	OK	yes	0d	2d	11.316	2.64553	-5.99057	5e-05	2d-vs-0d	11.316	-2.88947	0.000567563	OK	yes	0d	8d	11.316	1.52713	-6.09907	5e-05	8d-vs-0d	11.316	-0.0455694	0.931357	OK	no	0d	30d	11.316	10.9642	-0.152179	0.7908	30d-vs-0d	11.316	-0.000783935	0.998368	OK	no	0d	60d	11.316
XLOC_024074	XLOC_024074	Ak4	chr4:101419276-101466998	ENSMUSG00000028527	ENSMUST00000102780.ENSMUST00000106945.ENSMUST00000106946.ENSMUST00000131397.ENSMUST00000133055.ENSMUST00000151561.ENSMUST00000155749	10.9064	-2.09453	0.000567563	OK	yes	0d	2d	10.9064	2.55368	-5.4441	5e-05	2d-vs-0d	17.3498	0.66974	0.00106889	OK	yes	0d	8d	10.9064	17.3498	2.23989	0.0001	8d-vs-0d	10.9064	-0.241212	0.389562	OK	no	0d	30d	10.9064	9.22721	-0.803532	0.147	30d-vs-0d	11.6118	0.0904152	0.83425	OK	no	0d	60d	10.9064
XLOC_016022	XLOC_016022	Egr1	chr18:34859822-34864984	ENSMUSG00000038418	ENSMUST00000064795.ENSMUST00000165033	21.3435	-2.08692	0.000567563	OK	yes	0d	2d	21.3435	5.0239	-6.67482	5e-05	2d-vs-0d	31.9663	0.582754	0.0120425	OK	yes	0d	8d	21.3435	31.9663	1.78202	0.0016	8d-vs-0d	47.7619	1.16206	0.000567563	OK	yes	0d	30d	21.3435	47.7619	3.60479	5e-05	30d-vs-0d	41.0645	0.944092	0.000567563	OK	yes	0d	60d	21.3435
XLOC_034785	XLOC_034785	Tat	chr8:109990436-109999803	ENSMUSG00000001670	ENSMUST00000001720.ENSMUST00000143741	1560.21	-2.08419	0.000567563	OK	yes	0d	2d	1560.21	367.941	-3.56021	5e-05	2d-vs-0d	1560.21	-2.19264	0.000567563	OK	yes	0d	8d	1560.21	341.298	-3.74916	5e-05	8d-vs-0d	1560.21	-0.639999	0.278361	OK	no	0d	30d	1560.21	1001.21	-0.952679	0.08805	30d-vs-0d	1560.21	-1.52703	0.000567563	OK	yes	0d	60d	1560.21
XLOC_016131	XLOC_016131	-	chr18:46633672-46658937	NA	NA	7.62247	-2.08194	0.000567563	OK	yes	0d	2d	7.62247	1.8004	-4.60103	5e-05	2d-vs-0d	7.62247	-3.35515	0.000567563	OK	yes	0d	8d	7.62247	0.744893	-5.52401	5e-05	8d-vs-0d	7.62247	-1.13463	0.000567563	OK	yes	0d	30d	7.62247	3.47167	-3.02226	5e-05	30d-vs-0d	7.62247	-1.2142	0.000567563	OK	yes	0d	60d	7.62247
XLOC_033482	XLOC_033482	Hbb-bs	chr7:103826533-103828096	ENSMUSG00000052305	ENSMUST00000023934.ENSMUST00000131960.ENSMUST00000153218	78.3729	-2.07762	0.000567563	OK	yes	0d	2d	78.3729	18.5669	-5.90048	5e-05	2d-vs-0d	78.3729	-3.03249	0.000567563	OK	yes	0d	8d	78.3729	9.57848	-7.29131	5e-05	8d-vs-0d	123.755	0.659057	0.00153919	OK	yes	0d	30d	78.3729	123.755	2.16225	0.00015	30d-vs-0d	97.527	0.315447	0.234559	OK	no	0d	60d	78.3729
XLOC_005445	XLOC_005445	-	chr11:6356715-6358076	NA	NA	1.40607	-2.06979	0.000567563	OK	yes	0d	2d	1.40607	0.334917	-3.08888	5e-05	2d-vs-0d	1.40607	-2.00699	0.000567563	OK	yes	0d	8d	1.40607	0.349818	-2.98442	5e-05	8d-vs-0d	1.40607	-0.958099	0.0382421	OK	yes	0d	30d	1.40607	0.723752	-1.68249	0.00645	30d-vs-0d	1.40607	-0.220962	0.749778	OK	no	0d	60d	1.40607
XLOC_033974	XLOC_033974	Ccnd1	chr7:144915099-144939869	ENSMUSG00000070348	ENSMUST00000093962.ENSMUST00000135985	43.7545	-2.0678	0.000567563	OK	yes	0d	2d	43.7545	10.4364	-5.11637	5e-05	2d-vs-0d	43.7545	-1.26216	0.000567563	OK	yes	0d	8d	43.7545	18.242	-3.31032	5e-05	8d-vs-0d	43.7545	-1.15845	0.000567563	OK	yes	0d	30d	43.7545	19.6017	-3.16826	5e-05	30d-vs-0d	43.7545	-0.742261	0.000567563	OK	yes	0d	60d	43.7545
XLOC_012008	XLOC_012008	Maff	chr15:79347540-79359072	ENSMUSG00000042622	ENSMUST00000096350.ENSMUST00000163691	3.09216	-2.06416	0.000567563	OK	yes	0d	2d	3.09216	0.739417	-4.2848	5e-05	2d-vs-0d	7.70038	1.31631	0.000567563	OK	yes	0d	8d	3.09216	7.70038	3.50774	5e-05	8d-vs-0d	4.16827	0.430832	0.197048	OK	no	0d	30d	3.09216	4.16827	1.10185	0.0538	30d-vs-0d	3.36118	0.120351	0.835282	OK	no	0d	60d	3.09216
XLOC_017045	XLOC_017045	Vldlr	chr19:27216483-27254231	ENSMUSG00000024924	ENSMUST00000025866.ENSMUST00000047645.ENSMUST00000163729.ENSMUST00000164509.ENSMUST00000164746.ENSMUST00000165761.ENSMUST00000167487.ENSMUST00000172302	2.14421	-2.0561	0.000567563	OK	yes	0d	2d	2.14421	0.515609	-2.38421	5e-05	2d-vs-0d	2.14421	-0.816275	0.0950323	OK	no	0d	8d	2.14421	1.21771	-1.03568	0.0203	8d-vs-0d	2.14421	-1.46235	0.00242238	OK	yes	0d	30d	2.14421	0.778139	-1.71334	0.00025	30d-vs-0d	2.14421	-0.359204	0.559141	OK	no	0d	60d	2.14421
XLOC_005122	XLOC_005122	Mapt	chr11:104231389-104332092	ENSMUSG00000018411	ENSMUST00000100347.ENSMUST00000106988.ENSMUST00000106989.ENSMUST00000106992.ENSMUST00000106993.ENSMUST00000126820.ENSMUST00000132245.ENSMUST00000132977.ENSMUST00000138384.ENSMUST00000144836.ENSMUST00000145227.ENSMUST00000146353	1.35557	-2.056	0.000567563	OK	yes	0d	2d	1.35557	0.32599	-1.22378	5e-05	2d-vs-0d	1.35557	-2.23973	0.000567563	OK	yes	0d	8d	1.35557	0.287009	-1.11413	5e-05	8d-vs-0d	1.35557	-0.727858	0.19413	OK	no	0d	30d	1.35557	0.818493	-0.668874	0.0527	30d-vs-0d	1.35557	-0.484736	0.379668	OK	no	0d	60d	1.35557
XLOC_019856	XLOC_019856	Itga8	chr2:12106631-12311300	ENSMUSG00000026768	ENSMUST00000028106.ENSMUST00000129370.ENSMUST00000130548.ENSMUST00000141477.ENSMUST00000148055.ENSMUST00000172716.ENSMUST00000172791	2.34393	-2.05421	0.000567563	OK	yes	0d	2d	2.34393	0.564373	-1.87305	5e-05	2d-vs-0d	2.34393	-2.93819	0.000567563	OK	yes	0d	8d	2.34393	0.305818	-2.15785	5e-05	8d-vs-0d	2.34393	-0.304149	0.673496	OK	no	0d	30d	2.34393	1.8984	-0.40747	0.37955	30d-vs-0d	2.34393	-0.275213	0.715098	OK	no	0d	60d	2.34393
XLOC_002091	XLOC_002091	Hlx	chr1:184727139-184732619	ENSMUSG00000039377	ENSMUST00000048572.ENSMUST00000174257	4.66359	-2.04494	0.000567563	OK	yes	0d	2d	4.66359	1.13014	-4.89338	5e-05	2d-vs-0d	4.66359	-1.38305	0.000567563	OK	yes	0d	8d	4.66359	1.78806	-3.55355	5e-05	8d-vs-0d	4.66359	-0.200137	0.623919	OK	no	0d	30d	4.66359	4.0595	-0.554683	0.33025	30d-vs-0d	4.66359	-0.179239	0.682184	OK	no	0d	60d	4.66359
XLOC_002740	XLOC_002740	-	chr10:89450629-89454174	NA	NA	0.659559	-2.03928	0.000567563	OK	yes	0d	2d	0.659559	0.16046	-3.34762	5e-05	2d-vs-0d	0.659559	-2.54433	0.000567563	OK	yes	0d	8d	0.659559	0.113066	-3.79039	5e-05	8d-vs-0d	0.659559	-1.10601	0.00631142	OK	yes	0d	30d	0.659559	0.306417	-2.0767	0.00075	30d-vs-0d	0.659559	-0.499872	0.275023	OK	no	0d	60d	0.659559
XLOC_029873	XLOC_029873	-	chr6:54894818-54898256	NA	NA	1.04864	-2.03742	0.000567563	OK	yes	0d	2d	1.04864	0.255448	-3.7845	5e-05	2d-vs-0d	1.04864	-1.19402	0.000567563	OK	yes	0d	8d	1.04864	0.458345	-2.42634	5e-05	8d-vs-0d	1.04864	-0.614417	0.0997133	OK	no	0d	30d	1.04864	0.684966	-1.34009	0.0216	30d-vs-0d	1.04864	-0.16188	0.791859	OK	no	0d	60d	1.04864
XLOC_016908	XLOC_016908	Fads2	chr19:10060697-10122226	ENSMUSG00000024665	ENSMUST00000025567	46.5512	-2.03578	0.000567563	OK	yes	0d	2d	46.5512	11.3528	-2.86179	5e-05	2d-vs-0d	46.5512	-2.57593	0.000567563	OK	yes	0d	8d	46.5512	7.80727	-3.4232	5e-05	8d-vs-0d	46.5512	-0.470734	0.5996	OK	no	0d	30d	46.5512	33.5912	-0.591673	0.3084	30d-vs-0d	51.3334	0.141079	0.919405	OK	no	0d	60d	46.5512
XLOC_018160	XLOC_018160	Nrarp	chr2:25180757-25183330	ENSMUSG00000078202	ENSMUST00000104999	1.63821	-2.03344	0.000567563	OK	yes	0d	2d	1.63821	0.400169	-3.92633	5e-05	2d-vs-0d	1.63821	-1.61077	0.000567563	OK	yes	0d	8d	1.63821	0.536389	-3.17746	5e-05	8d-vs-0d	1.63821	-0.219376	0.686472	OK	no	0d	30d	1.63821	1.40711	-0.491657	0.39335	30d-vs-0d	2.38328	0.540832	0.11742	OK	no	0d	60d	1.63821
XLOC_023181	XLOC_023181	Tmem56	chr3:121201760-121283098	ENSMUSG00000028132	ENSMUST00000029777.ENSMUST00000123427.ENSMUST00000128909.ENSMUST00000135818.ENSMUST00000137234.ENSMUST00000151058.ENSMUST00000155309	37.8005	-2.02746	0.000567563	OK	yes	0d	2d	37.8005	9.27195	-6.29511	5e-05	2d-vs-0d	37.8005	-1.09878	0.000567563	OK	yes	0d	8d	37.8005	17.6495	-3.43369	5e-05	8d-vs-0d	37.8005	-0.515807	0.0189087	OK	yes	0d	30d	37.8005	26.4377	-1.64615	0.00275	30d-vs-0d	37.8005	-0.0874218	0.856737	OK	no	0d	60d	37.8005
XLOC_007908	XLOC_007908	-	chr12:72796548-72799822	NA	NA	0.992006	-2.02423	0.000567563	OK	yes	0d	2d	0.992006	0.243871	-2.99207	5e-05	2d-vs-0d	0.992006	-1.76573	0.000567563	OK	yes	0d	8d	0.992006	0.291727	-2.70361	5e-05	8d-vs-0d	0.992006	-0.610737	0.253479	OK	no	0d	30d	0.992006	0.649628	-1.0235	0.07685	30d-vs-0d	1.1082	0.159799	0.843613	OK	no	0d	60d	0.992006
XLOC_035472	XLOC_035472	Ces1d	chr8:93166067-93197838	ENSMUSG00000056973	ENSMUST00000034172.ENSMUST00000129987.ENSMUST00000143256.ENSMUST00000148340	459.844	-2.02083	0.000567563	OK	yes	0d	2d	459.844	113.313	-4.11735	5e-05	2d-vs-0d	459.844	-1.41509	0.000567563	OK	yes	0d	8d	459.844	172.436	-2.60916	5e-05	8d-vs-0d	459.844	-0.549568	0.184606	OK	no	0d	30d	459.844	314.177	-1.01879	0.04915	30d-vs-0d	459.844	-0.0976663	0.910681	OK	no	0d	60d	459.844
XLOC_002048	XLOC_002048	Tfb2m	chr1:179528054-179546267	ENSMUSG00000026492	ENSMUST00000027769.ENSMUST00000129009.ENSMUST00000129982.ENSMUST00000139993.ENSMUST00000150778	5.7211	-2.01981	0.000567563	OK	yes	0d	2d	5.7211	1.41077	-3.14274	5e-05	2d-vs-0d	5.7211	-1.07124	0.0470989	OK	yes	0d	8d	5.7211	2.72273	-1.40995	0.00835	8d-vs-0d	5.7211	-0.418953	0.538185	OK	no	0d	30d	5.7211	4.2792	-0.632729	0.25625	30d-vs-0d	5.7211	-0.00859776	0.992836	OK	no	0d	60d	5.7211
XLOC_002465	XLOC_002465	Eif4ebp2	chr10:61428259-61452858	ENSMUSG00000020091	ENSMUST00000020288	27.0706	-2.01767	0.000567563	OK	yes	0d	2d	27.0706	6.68526	-3.87222	5e-05	2d-vs-0d	27.0706	-1.31576	0.00106889	OK	yes	0d	8d	27.0706	10.8746	-2.40059	0.0001	8d-vs-0d	27.0706	-0.303021	0.625411	OK	no	0d	30d	27.0706	21.9422	-0.553422	0.33165	30d-vs-0d	29.5071	0.124334	0.889291	OK	no	0d	60d	27.0706
XLOC_021367	XLOC_021367	Pltp	chr2:164830731-164857711	ENSMUSG00000017754	ENSMUST00000059954.ENSMUST00000109316.ENSMUST00000109317.ENSMUST00000128110.ENSMUST00000142603.ENSMUST00000148912.ENSMUST00000156255	131.67	-2.01757	0.000567563	OK	yes	0d	2d	131.67	32.519	-3.40416	5e-05	2d-vs-0d	131.67	-2.73559	0.00283947	OK	yes	0d	8d	131.67	19.7694	-2.85792	0.0003	8d-vs-0d	131.67	-0.0152107	0.986755	OK	no	0d	30d	131.67	130.289	-0.0248241	0.96375	30d-vs-0d	149.966	0.187707	0.778992	OK	no	0d	60d	131.67
XLOC_003337	XLOC_003337	Eif4ebp2	chr10:61428259-61452858	ENSMUSG00000020091	ENSMUST00000020288.ENSMUST00000167087	51.8825	-2.01605	0.000567563	OK	yes	0d	2d	51.8825	12.8271	-4.09465	5e-05	2d-vs-0d	51.8825	-0.924174	0.0172211	OK	yes	0d	8d	51.8825	27.3411	-1.72106	0.00245	8d-vs-0d	51.8825	-0.218006	0.741239	OK	no	0d	30d	51.8825	44.6061	-0.42127	0.45705	30d-vs-0d	51.8825	-0.0281368	0.975811	OK	no	0d	60d	51.8825
XLOC_017697	XLOC_017697	Cyp2c38	chr19:39389501-39463075	ENSMUSG00000032808	ENSMUST00000035488	48.3118	-2.01435	0.000567563	OK	yes	0d	2d	48.3118	11.9584	-6.74286	5e-05	2d-vs-0d	48.3118	-1.44004	0.000567563	OK	yes	0d	8d	48.3118	17.8057	-4.66708	5e-05	8d-vs-0d	48.3118	-0.364176	0.135011	OK	no	0d	30d	48.3118	37.534	-1.24232	0.0322	30d-vs-0d	62.0059	0.360031	0.157057	OK	no	0d	60d	48.3118
XLOC_015409	XLOC_015409	1110038B12Rik.Gm25744.Snord52	chr17:34950237-34952471	ENSMUSG00000092203.ENSMUSG00000092687.ENSMUSG00000093009	ENSMUST00000172501.ENSMUST00000172531.ENSMUST00000173070.ENSMUST00000173811.ENSMUST00000174039.ENSMUST00000174173.ENSMUST00000174464.ENSMUST00000174714.ENSMUST00000174946.ENSMUST00000175268	113.229	-2.01197	0.000567563	OK	yes	0d	2d	113.229	28.0732	-7.5335	5e-05	2d-vs-0d	113.229	-1.74995	0.000567563	OK	yes	0d	8d	113.229	33.6642	-6.67073	5e-05	8d-vs-0d	113.229	-2.62012	0.000567563	OK	yes	0d	30d	113.229	18.4171	-8.57355	5e-05	30d-vs-0d	181.834	0.683378	0.01862	OK	yes	0d	60d	113.229
XLOC_021747	XLOC_021747	Ccrn4l	chr3:51224446-51251644	ENSMUSG00000023087	ENSMUST00000023849.ENSMUST00000144826.ENSMUST00000167780	29.0397	-1.98884	0.000567563	OK	yes	0d	2d	29.0397	7.31628	-5.94219	5e-05	2d-vs-0d	29.0397	-1.38913	0.000567563	OK	yes	0d	8d	29.0397	11.0872	-3.13602	5e-05	8d-vs-0d	29.0397	-1.28719	0.000567563	OK	yes	0d	30d	29.0397	11.899	-3.37912	5e-05	30d-vs-0d	29.0397	-1.67106	0.000567563	OK	yes	0d	60d	29.0397
XLOC_025069	XLOC_025069	Cntfr	chr4:41657497-41697089	ENSMUSG00000028444	ENSMUST00000064443.ENSMUST00000084701.ENSMUST00000102961.ENSMUST00000102962.ENSMUST00000145379.ENSMUST00000151181	1.85614	-1.98442	0.000567563	OK	yes	0d	2d	1.85614	0.469072	-1.94801	5e-05	2d-vs-0d	1.85614	-2.60005	0.236685	OK	no	0d	8d	1.85614	0.306139	-1.93032	0.06965	8d-vs-0d	1.85614	-0.356404	0.572317	OK	no	0d	30d	1.85614	1.44985	-0.494473	0.28435	30d-vs-0d	1.85614	-0.511347	0.239272	OK	no	0d	60d	1.85614
XLOC_005468	XLOC_005468	Igfbp3	chr11:7206085-7213923	ENSMUSG00000020427	ENSMUST00000020702.ENSMUST00000135887	10.608	-1.96348	0.000567563	OK	yes	0d	2d	10.608	2.71999	-5.66946	5e-05	2d-vs-0d	10.608	-2.68825	0.000567563	OK	yes	0d	8d	10.608	1.64584	-7.1654	5e-05	8d-vs-0d	20.4337	0.945804	0.000567563	OK	yes	0d	30d	10.608	20.4337	3.15221	5e-05	30d-vs-0d	21.2845	1.00465	0.000567563	OK	yes	0d	60d	10.608
XLOC_035473	XLOC_035473	Ces1e	chr8:93201213-93229619	ENSMUSG00000061959	ENSMUST00000034173.ENSMUST00000175983.ENSMUST00000176282	91.469	-1.9602	0.000567563	OK	yes	0d	2d	91.469	23.507	-5.73233	5e-05	2d-vs-0d	91.469	-2.40217	0.000567563	OK	yes	0d	8d	91.469	17.3041	-6.69319	5e-05	8d-vs-0d	91.469	-1.07216	0.000567563	OK	yes	0d	30d	91.469	43.5033	-3.14352	5e-05	30d-vs-0d	91.469	-0.10975	0.823361	OK	no	0d	60d	91.469
XLOC_019151	XLOC_019151	Gpat2	chr2:127425198-127436092	ENSMUSG00000046338	ENSMUST00000110373	1.27831	-1.95094	0.000567563	OK	yes	0d	2d	1.27831	0.330632	-3.58778	5e-05	2d-vs-0d	1.27831	-2.77504	0.000567563	OK	yes	0d	8d	1.27831	0.186751	-4.36565	5e-05	8d-vs-0d	1.27831	-0.170248	0.782202	OK	no	0d	30d	1.27831	1.13602	-0.372532	0.5124	30d-vs-0d	2.09814	0.714879	0.0292546	OK	yes	0d	60d	1.27831
XLOC_000805	XLOC_000805	Glul	chr1:153849541-153916910	ENSMUSG00000026473.ENSMUSG00000099227	ENSMUST00000086199.ENSMUST00000139476.ENSMUST00000140685.ENSMUST00000153134.ENSMUST00000154576.ENSMUST00000183582	408.89	-1.94248	0.000567563	OK	yes	0d	2d	408.89	106.38	-0.743275	5e-05	2d-vs-0d	408.89	-1.81449	0.000567563	OK	yes	0d	8d	408.89	116.25	-0.717662	5e-05	8d-vs-0d	408.89	-0.168494	0.780295	OK	no	0d	30d	408.89	363.818	-0.0830773	0.5099	30d-vs-0d	408.89	-0.131309	0.845426	OK	no	0d	60d	408.89
XLOC_003318	XLOC_003318	Oit3	chr10:59422210-59441778	ENSMUSG00000009654	ENSMUST00000009798.ENSMUST00000162493	17.2578	-1.92715	0.000567563	OK	yes	0d	2d	17.2578	4.53791	-4.61721	5e-05	2d-vs-0d	17.2578	-2.04101	0.000567563	OK	yes	0d	8d	17.2578	4.19353	-3.47814	5e-05	8d-vs-0d	17.2578	-0.015655	0.977294	OK	no	0d	30d	17.2578	17.0716	-0.0414908	0.9323	30d-vs-0d	17.7159	0.0377935	0.947636	OK	no	0d	60d	17.2578
XLOC_007007	XLOC_007007	Rrm2	chr12:24708217-24714146	ENSMUSG00000020649	ENSMUST00000020980.ENSMUST00000147789.ENSMUST00000153058.ENSMUST00000154588	3.95895	-1.92436	0.000567563	OK	yes	0d	2d	3.95895	1.04301	-3.88491	5e-05	2d-vs-0d	15.1877	1.93971	0.000567563	OK	yes	0d	8d	3.95895	15.1877	5.4611	5e-05	8d-vs-0d	4.57967	0.210127	0.609405	OK	no	0d	30d	3.95895	4.57967	0.554932	0.31725	30d-vs-0d	3.95895	-0.218097	0.59972	OK	no	0d	60d	3.95895
XLOC_008708	XLOC_008708	Mylip	chr13:45389741-45412019	ENSMUSG00000038175	ENSMUST00000038275	4.90328	-1.91131	0.000567563	OK	yes	0d	2d	4.90328	1.30354	-4.85474	5e-05	2d-vs-0d	4.90328	-1.34547	0.000567563	OK	yes	0d	8d	4.90328	1.92957	-3.60154	5e-05	8d-vs-0d	7.26592	0.567398	0.0135969	OK	yes	0d	30d	4.90328	7.26592	1.77112	0.00185	30d-vs-0d	7.01221	0.516123	0.0348344	OK	yes	0d	60d	4.90328
XLOC_030307	XLOC_030307	Zfp9	chr6:118461949-118479320	ENSMUSG00000072623	ENSMUST00000161170	0.705702	-1.90416	0.000567563	OK	yes	0d	2d	0.705702	0.188543	-3.39155	5e-05	2d-vs-0d	0.705702	-0.79213	0.0427174	OK	yes	0d	8d	0.705702	0.407536	-1.61014	0.0074	8d-vs-0d	0.705702	-1.00632	0.00945483	OK	yes	0d	30d	0.705702	0.35131	-1.95785	0.0012	30d-vs-0d	0.705702	-0.558506	0.173696	OK	no	0d	60d	0.705702
XLOC_001896	XLOC_001896	Fmo3	chr1:162953801-162984528	ENSMUSG00000026691	ENSMUST00000028010.ENSMUST00000142759	186.574	-1.89884	0.000567563	OK	yes	0d	2d	186.574	50.0314	-5.30747	5e-05	2d-vs-0d	186.574	-1.41758	0.000567563	OK	yes	0d	8d	186.574	69.8417	-3.83266	5e-05	8d-vs-0d	186.574	-0.383898	0.228963	OK	no	0d	30d	186.574	142.983	-1.04924	0.06645	30d-vs-0d	187.471	0.00692049	0.989516	OK	no	0d	60d	186.574
XLOC_035295	XLOC_035295	Arrdc2	chr8:70835129-70839720	ENSMUSG00000002910	ENSMUST00000002989	19.474	-1.89212	0.000567563	OK	yes	0d	2d	19.474	5.24651	-5.61765	5e-05	2d-vs-0d	19.474	-0.12873	0.747455	OK	no	0d	8d	19.474	17.8116	-0.423705	0.4649	8d-vs-0d	29.7281	0.610279	0.00594397	OK	yes	0d	30d	19.474	29.7281	1.97356	0.0007	30d-vs-0d	19.474	-0.713885	0.00242238	OK	yes	0d	60d	19.474
XLOC_000290	XLOC_000290	Nrp2	chr1:62703284-62818695	ENSMUSG00000025969	ENSMUST00000027112.ENSMUST00000063594.ENSMUST00000075144.ENSMUST00000102822.ENSMUST00000114155.ENSMUST00000114157.ENSMUST00000126344	4.42482	-1.88852	0.000567563	OK	yes	0d	2d	4.42482	1.19508	-5.60663	5e-05	2d-vs-0d	4.42482	-0.285414	0.319039	OK	no	0d	8d	4.42482	3.63059	-0.914418	0.1077	8d-vs-0d	4.42482	-0.543263	0.0142205	OK	yes	0d	30d	4.42482	3.03639	-1.76358	0.00195	30d-vs-0d	4.42482	-0.329064	0.214548	OK	no	0d	60d	4.42482
XLOC_004715	XLOC_004715	Aldoc	chr11:78322967-78327781	ENSMUSG00000017390	ENSMUST00000017534.ENSMUST00000102478.ENSMUST00000124090.ENSMUST00000128032.ENSMUST00000148689.ENSMUST00000156039	15.7493	-1.88201	0.000567563	OK	yes	0d	2d	15.7493	4.27289	-3.69401	5e-05	2d-vs-0d	15.7493	-0.614505	0.0589426	OK	no	0d	8d	15.7493	10.2867	-1.4419	0.01105	8d-vs-0d	19.0213	0.272326	0.517332	OK	no	0d	30d	15.7493	19.0213	0.674056	0.23705	30d-vs-0d	17.3245	0.137527	0.828141	OK	no	0d	60d	15.7493
XLOC_022851	XLOC_022851	Il6ra	chr3:89863162-89913250	ENSMUSG00000027947	ENSMUST00000029559	15.285	-1.87937	0.000567563	OK	yes	0d	2d	15.285	4.1545	-5.23037	5e-05	2d-vs-0d	15.285	-0.526317	0.0954063	OK	no	0d	8d	15.285	10.6128	-1.35908	0.0204	8d-vs-0d	17.7384	0.214757	0.585783	OK	no	0d	30d	15.285	17.7384	0.602791	0.29625	30d-vs-0d	16.0217	0.0679124	0.919041	OK	no	0d	60d	15.285
XLOC_029589	XLOC_029589	Pdk4	chr6:5483350-5496309	ENSMUSG00000019577	ENSMUST00000019721.ENSMUST00000134068	12.1298	-1.87431	0.000567563	OK	yes	0d	2d	12.1298	3.30849	-5.35299	5e-05	2d-vs-0d	12.1298	-0.264315	0.444063	OK	no	0d	8d	12.1298	10.0992	-0.538227	0.18305	8d-vs-0d	12.1298	-2.0066	0.000567563	OK	yes	0d	30d	12.1298	3.01861	-5.61969	5e-05	30d-vs-0d	12.1298	-1.18949	0.000567563	OK	yes	0d	60d	12.1298
XLOC_022377	XLOC_022377	Ccbl2	chr3:142701050-142745554	ENSMUSG00000040213	ENSMUST00000044392.ENSMUST00000106218.ENSMUST00000128096.ENSMUST00000129775.ENSMUST00000137623	126.679	-1.8713	0.000567563	OK	yes	0d	2d	126.679	34.6247	-4.59853	5e-05	2d-vs-0d	126.679	-1.73801	0.000567563	OK	yes	0d	8d	126.679	37.976	-4.49461	5e-05	8d-vs-0d	126.679	-0.487622	0.10462	OK	no	0d	30d	126.679	90.3471	-1.21725	0.023	30d-vs-0d	128.079	0.0158595	0.978758	OK	no	0d	60d	126.679
XLOC_021032	XLOC_021032	-	chr2:131248377-131251168	NA	NA	2.17167	-1.87077	0.000567563	OK	yes	0d	2d	2.17167	0.593796	-3.95978	5e-05	2d-vs-0d	2.17167	-2.50599	0.000567563	OK	yes	0d	8d	2.17167	0.382311	-4.91312	5e-05	8d-vs-0d	2.17167	-1.03489	0.00106889	OK	yes	0d	30d	2.17167	1.05989	-2.39452	0.0001	30d-vs-0d	2.17167	-0.459032	0.198335	OK	no	0d	60d	2.17167
XLOC_002317	XLOC_002317	Sult3a1	chr10:33860934-33880626	ENSMUSG00000069668	ENSMUST00000092597	110.896	-1.85641	0.000567563	OK	yes	0d	2d	110.896	30.6253	-4.31452	5e-05	2d-vs-0d	110.896	-4.27899	0.000567563	OK	yes	0d	8d	110.896	5.71232	-9.28494	5e-05	8d-vs-0d	110.896	-1.04197	0.000567563	OK	yes	0d	30d	110.896	53.8584	-2.78098	5e-05	30d-vs-0d	110.896	-0.76444	0.0101216	OK	yes	0d	60d	110.896
XLOC_008676	XLOC_008676	Bmp6	chr13:38345715-38499728	ENSMUSG00000039004	ENSMUST00000171970	3.01532	-1.85525	0.000567563	OK	yes	0d	2d	3.01532	0.833392	-4.18542	5e-05	2d-vs-0d	3.01532	-1.65881	0.000567563	OK	yes	0d	8d	3.01532	0.954953	-3.76456	5e-05	8d-vs-0d	3.01532	-1.14739	0.000567563	OK	yes	0d	30d	3.01532	1.36124	-2.75806	5e-05	30d-vs-0d	3.01532	-0.740549	0.0132912	OK	yes	0d	60d	3.01532
XLOC_013857	XLOC_013857	-	chr16:37632106-37633381	NA	NA	2.2398	-1.84522	0.000567563	OK	yes	0d	2d	2.2398	0.623364	-3.11515	5e-05	2d-vs-0d	2.2398	-4.14078	0.01862	OK	yes	0d	8d	2.2398	0.126973	-3.43609	0.0027	8d-vs-0d	2.2398	-1.17478	0.00557173	OK	yes	0d	30d	2.2398	0.992119	-2.15723	0.00065	30d-vs-0d	2.2398	-1.28693	0.00106889	OK	yes	0d	60d	2.2398
XLOC_025161	XLOC_025161	Gabbr2	chr4:46662317-46991873	ENSMUSG00000039809	ENSMUST00000107749.ENSMUST00000129328	7.92654	-1.83673	0.000567563	OK	yes	0d	2d	7.92654	2.21907	-3.84832	5e-05	2d-vs-0d	7.92654	-2.65959	0.000567563	OK	yes	0d	8d	7.92654	1.25449	-4.93099	5e-05	8d-vs-0d	7.92654	-1.6969	0.000567563	OK	yes	0d	30d	7.92654	2.44492	-3.56506	5e-05	30d-vs-0d	7.92654	-0.780321	0.0142205	OK	yes	0d	60d	7.92654
XLOC_025258	XLOC_025258	Mup2	chr4:60135931-60154289	ENSMUSG00000078688	ENSMUST00000074700.ENSMUST00000107490.ENSMUST00000148940	11.6132	-1.83079	0.000567563	OK	yes	0d	2d	11.6132	3.2646	-3.91853	5e-05	2d-vs-0d	11.6132	-7.34527	0.261385	OK	no	0d	8d	11.6132	0.071418	-3.28575	0.0803	8d-vs-0d	11.6132	-1.28313	0.000567563	OK	yes	0d	30d	11.6132	4.77193	-3.00491	5e-05	30d-vs-0d	11.6132	-0.22012	0.610046	OK	no	0d	60d	11.6132
XLOC_009582	XLOC_009582	Gas1	chr13:60174404-60177365	ENSMUSG00000052957	ENSMUST00000065086	5.0797	-1.82034	0.000567563	OK	yes	0d	2d	5.0797	1.43834	-4.88585	5e-05	2d-vs-0d	5.0797	-1.63298	0.000567563	OK	yes	0d	8d	5.0797	1.63781	-4.3266	5e-05	8d-vs-0d	5.0797	-0.775194	0.00106889	OK	yes	0d	30d	5.0797	2.96812	-2.19539	0.0001	30d-vs-0d	6.98407	0.459324	0.068282	OK	no	0d	60d	5.0797
XLOC_035231	XLOC_035231	Sc4mol	chr8:64718134-64733792	ENSMUSG00000031604	ENSMUST00000034015.ENSMUST00000132013.ENSMUST00000135943.ENSMUST00000140861.ENSMUST00000141021.ENSMUST00000145216.ENSMUST00000147419	219.647	-1.81918	0.000567563	OK	yes	0d	2d	219.647	62.244	-4.37474	5e-05	2d-vs-0d	219.647	-2.6682	0.000567563	OK	yes	0d	8d	219.647	34.5555	-6.35743	5e-05	8d-vs-0d	310.337	0.498654	0.130551	OK	no	0d	30d	219.647	310.337	1.07093	0.0308	30d-vs-0d	219.647	-0.0167457	0.980377	OK	no	0d	60d	219.647
XLOC_024078	XLOC_024078	Lepr	chr4:101717403-101815352	ENSMUSG00000057722	ENSMUST00000037552.ENSMUST00000102777.ENSMUST00000106921.ENSMUST00000128948.ENSMUST00000145024.ENSMUST00000151733.ENSMUST00000156402	7.39704	-1.81629	0.000567563	OK	yes	0d	2d	7.39704	2.10039	-2.55752	5e-05	2d-vs-0d	7.39704	-0.809507	0.0676694	OK	no	0d	8d	7.39704	4.22058	-1.26939	0.01315	8d-vs-0d	7.39704	-1.62319	0.000567563	OK	yes	0d	30d	7.39704	2.40121	-2.27048	5e-05	30d-vs-0d	7.39704	-1.03948	0.0568024	OK	no	0d	60d	7.39704
XLOC_019974	XLOC_019974	Fcna	chr2:25583015-25631761	ENSMUSG00000026938	ENSMUST00000028307.ENSMUST00000142371	63.7299	-1.81392	0.000567563	OK	yes	0d	2d	63.7299	18.1259	-3.05144	5e-05	2d-vs-0d	63.7299	-2.20412	0.000567563	OK	yes	0d	8d	63.7299	13.8305	-2.88952	5e-05	8d-vs-0d	64.2163	0.0109697	0.987016	OK	no	0d	30d	63.7299	64.2163	0.0255528	0.96455	30d-vs-0d	63.7299	-0.183512	0.737139	OK	no	0d	60d	63.7299
XLOC_001652	XLOC_001652	Dbi	chr1:120113279-120121078	ENSMUSG00000026385	ENSMUST00000027634.ENSMUST00000112648.ENSMUST00000128408.ENSMUST00000132118.ENSMUST00000135937.ENSMUST00000149628.ENSMUST00000151708	2317.37	-1.80107	0.000567563	OK	yes	0d	2d	2317.37	664.999	-4.85003	5e-05	2d-vs-0d	2317.37	-1.66118	0.000567563	OK	yes	0d	8d	2317.37	732.709	-4.47926	5e-05	8d-vs-0d	2317.37	-0.295116	0.453406	OK	no	0d	30d	2317.37	1888.67	-0.745249	0.1896	30d-vs-0d	2518.03	0.119807	0.841914	OK	no	0d	60d	2317.37
XLOC_037090	XLOC_037090	Zbtb16	chr9:48651795-48836313	ENSMUSG00000066687	ENSMUST00000093852	8.98023	-1.78628	0.000567563	OK	yes	0d	2d	8.98023	2.60353	-5.05411	5e-05	2d-vs-0d	8.98023	-0.480368	0.0730934	OK	no	0d	8d	8.98023	6.43698	-1.40309	0.0145	8d-vs-0d	8.98023	-0.397569	0.16454	OK	no	0d	30d	8.98023	6.81722	-1.16396	0.0419	30d-vs-0d	8.98023	-0.108088	0.830389	OK	no	0d	60d	8.98023
XLOC_015223	XLOC_015223	Tmem204	chr17:25016090-25099528	ENSMUSG00000024168	ENSMUST00000024984.ENSMUST00000153745	9.95254	-1.77834	0.000567563	OK	yes	0d	2d	9.95254	2.90136	-3.68262	5e-05	2d-vs-0d	9.95254	-2.31465	0.00557173	OK	yes	0d	8d	9.95254	2.00057	-2.87422	0.00065	8d-vs-0d	9.95254	-0.439832	0.198999	OK	no	0d	30d	9.95254	7.33721	-1.09638	0.05455	30d-vs-0d	9.95254	-0.168462	0.745793	OK	no	0d	60d	9.95254
XLOC_007220	XLOC_007220	Hspa2	chr12:76404175-76406934	ENSMUSG00000059970	ENSMUST00000080449	2.03618	-1.77226	0.000567563	OK	yes	0d	2d	2.03618	0.596091	-3.72938	5e-05	2d-vs-0d	3.44192	0.757343	0.00911585	OK	yes	0d	8d	2.03618	3.44192	1.97953	0.00115	8d-vs-0d	2.03618	-0.08052	0.90913	OK	no	0d	30d	2.03618	1.92565	-0.196359	0.73645	30d-vs-0d	2.03618	-0.326372	0.436637	OK	no	0d	60d	2.03618
XLOC_002164	XLOC_002164	Akap12	chr10:4266328-4359468	ENSMUSG00000038587	ENSMUST00000045730	1.97304	-1.77081	0.000567563	OK	yes	0d	2d	1.97304	0.578187	-4.68444	5e-05	2d-vs-0d	3.27555	0.731316	0.00153919	OK	yes	0d	8d	1.97304	3.27555	2.28522	0.00015	8d-vs-0d	1.97304	-0.550654	0.0250354	OK	yes	0d	30d	1.97304	1.34701	-1.63181	0.00385	30d-vs-0d	1.97304	-0.35807	0.21608	OK	no	0d	60d	1.97304
XLOC_034945	XLOC_034945	Irs2	chr8:10984678-11054541	ENSMUSG00000038894	ENSMUST00000040514	6.93684	-1.76975	0.000567563	OK	yes	0d	2d	6.93684	2.03429	-5.67818	5e-05	2d-vs-0d	6.93684	-0.593699	0.0107629	OK	yes	0d	8d	6.93684	4.59664	-1.86671	0.0014	8d-vs-0d	6.93684	-1.05313	0.000567563	OK	yes	0d	30d	6.93684	3.34302	-3.51301	5e-05	30d-vs-0d	6.93684	-0.93691	0.000567563	OK	yes	0d	60d	6.93684
XLOC_016308	XLOC_016308	Pstpip2	chr18:77793258-77882881	ENSMUSG00000025429	ENSMUST00000114741	8.50162	-1.76823	0.000567563	OK	yes	0d	2d	8.50162	2.49582	-4.56808	5e-05	2d-vs-0d	8.50162	-0.92673	0.000567563	OK	yes	0d	8d	8.50162	4.47227	-2.65649	5e-05	8d-vs-0d	9.44726	0.152158	0.693472	OK	no	0d	30d	8.50162	9.44726	0.488706	0.4009	30d-vs-0d	8.50162	-0.0780785	0.878902	OK	no	0d	60d	8.50162
XLOC_013164	XLOC_013164	Lpp	chr16:24391611-24992576	ENSMUSG00000033306	ENSMUST00000038053.ENSMUST00000078988.ENSMUST00000115314	5.24501	-1.76076	0.000567563	OK	yes	0d	2d	5.24501	1.54776	-5.37714	5e-05	2d-vs-0d	5.24501	-0.440465	0.0805109	OK	no	0d	8d	5.24501	3.86503	-1.38897	0.0164	8d-vs-0d	5.24501	-0.137212	0.731472	OK	no	0d	30d	5.24501	4.76915	-0.439486	0.4453	30d-vs-0d	5.24501	-0.0472718	0.935085	OK	no	0d	60d	5.24501
XLOC_032339	XLOC_032339	2810007J24Rik	chr7:14410685-14446769	ENSMUSG00000030378	ENSMUST00000063509.ENSMUST00000125941.ENSMUST00000168252	201.027	-1.75263	0.000567563	OK	yes	0d	2d	201.027	59.6567	-5.00372	5e-05	2d-vs-0d	201.027	-3.74869	0.000567563	OK	yes	0d	8d	201.027	14.955	-9.93454	5e-05	8d-vs-0d	201.027	-0.643975	0.0107629	OK	yes	0d	30d	201.027	128.647	-1.79558	0.0014	30d-vs-0d	201.027	-0.11475	0.819906	OK	no	0d	60d	201.027
XLOC_024188	XLOC_024188	Pdzk1ip1	chr4:115088707-115093899	ENSMUSG00000028716	ENSMUST00000030488.ENSMUST00000106548.ENSMUST00000124491.ENSMUST00000139710.ENSMUST00000146578.ENSMUST00000149245.ENSMUST00000171877.ENSMUST00000177647	21.9614	-1.75108	0.000567563	OK	yes	0d	2d	21.9614	6.52428	-3.53953	5e-05	2d-vs-0d	21.9614	-2.64696	0.000567563	OK	yes	0d	8d	21.9614	3.50628	-5.06247	5e-05	8d-vs-0d	29.4149	0.421574	0.219594	OK	no	0d	30d	21.9614	29.4149	1.07004	0.0626	30d-vs-0d	36.8727	0.747582	0.0051964	OK	yes	0d	60d	21.9614
XLOC_003687	XLOC_003687	Acss3	chr10:106933507-107123691	ENSMUSG00000035948	ENSMUST00000044668.ENSMUST00000065567.ENSMUST00000165067	11.7705	-1.74973	0.000567563	OK	yes	0d	2d	11.7705	3.50003	-4.50291	5e-05	2d-vs-0d	11.7705	-1.39002	0.000567563	OK	yes	0d	8d	11.7705	4.49116	-3.22825	5e-05	8d-vs-0d	11.7705	-1.03228	0.000567563	OK	yes	0d	30d	11.7705	5.75501	-2.71464	5e-05	30d-vs-0d	11.7705	-0.421407	0.23332	OK	no	0d	60d	11.7705
XLOC_019150	XLOC_019150	Adra2b	chr2:127363207-127367221	ENSMUSG00000058620	ENSMUST00000104934	1.37799	-1.74279	0.000567563	OK	yes	0d	2d	1.37799	0.41173	-3.66972	5e-05	2d-vs-0d	1.37799	-1.12325	0.000567563	OK	yes	0d	8d	1.37799	0.632576	-2.49409	5e-05	8d-vs-0d	1.60661	0.221455	0.613784	OK	no	0d	30d	1.37799	1.60661	0.561173	0.3212	30d-vs-0d	2.00611	0.541837	0.0753089	OK	no	0d	60d	1.37799
XLOC_023545	XLOC_023545	Pm20d2	chr4:33170407-33189737	ENSMUSG00000054659	ENSMUST00000098181	1.18626	-1.73786	0.000567563	OK	yes	0d	2d	1.18626	0.355658	-2.57547	5e-05	2d-vs-0d	1.18626	-1.18874	0.0139042	OK	yes	0d	8d	1.18626	0.520397	-1.97227	0.0019	8d-vs-0d	1.18626	-0.990685	0.0367814	OK	yes	0d	30d	1.18626	0.596972	-1.6099	0.00615	30d-vs-0d	1.18626	-0.44955	0.411794	OK	no	0d	60d	1.18626
XLOC_030027	XLOC_030027	Rmnd5a	chr6:71388596-71440637	ENSMUSG00000002222	ENSMUST00000002292.ENSMUST00000123947.ENSMUST00000140696.ENSMUST00000144081.ENSMUST00000149415	42.4428	-1.73654	0.000567563	OK	yes	0d	2d	42.4428	12.7366	-5.64196	5e-05	2d-vs-0d	42.4428	-1.05774	0.000567563	OK	yes	0d	8d	42.4428	20.3889	-3.23875	5e-05	8d-vs-0d	42.4428	-0.286623	0.339173	OK	no	0d	30d	42.4428	34.7954	-0.891855	0.11785	30d-vs-0d	42.4428	-0.0878024	0.86465	OK	no	0d	60d	42.4428
XLOC_004988	XLOC_004988	Ppp1r1b	chr11:98348403-98358283	ENSMUSG00000061718	ENSMUST00000078694.ENSMUST00000132443.ENSMUST00000133700.ENSMUST00000137634.ENSMUST00000147415.ENSMUST00000150762.ENSMUST00000152525	4.23703	-1.73513	0.000567563	OK	yes	0d	2d	4.23703	1.27272	-3.17551	5e-05	2d-vs-0d	4.23703	-1.00149	0.0044387	OK	yes	0d	8d	4.23703	2.11633	-2.03239	0.0005	8d-vs-0d	4.23703	-1.62389	0.000567563	OK	yes	0d	30d	4.23703	1.37474	-2.9423	5e-05	30d-vs-0d	4.23703	-0.58532	0.0872687	OK	no	0d	60d	4.23703
XLOC_017255	XLOC_017255	Mxi1	chr19:53310505-53375810	ENSMUSG00000025025	ENSMUST00000003870.ENSMUST00000025998.ENSMUST00000111737	4.35448	-1.73406	0.000567563	OK	yes	0d	2d	4.35448	1.30898	-4.95233	5e-05	2d-vs-0d	4.71035	0.113333	0.797498	OK	no	0d	8d	4.35448	4.71035	0.359301	0.53395	8d-vs-0d	4.35448	-0.408568	0.107914	OK	no	0d	30d	4.35448	3.28054	-1.3012	0.024	30d-vs-0d	4.35448	-0.0429317	0.939481	OK	no	0d	60d	4.35448
XLOC_006564	XLOC_006564	Acly	chr11:100476352-100528000	ENSMUSG00000020917	ENSMUST00000007131.ENSMUST00000107385.ENSMUST00000107389.ENSMUST00000152969.ENSMUST00000154151.ENSMUST00000154888.ENSMUST00000165111	191.72	-1.7311	0.000567563	OK	yes	0d	2d	191.72	57.7503	-4.06944	5e-05	2d-vs-0d	191.72	-2.29723	0.000567563	OK	yes	0d	8d	191.72	39.006	-5.04406	5e-05	8d-vs-0d	191.72	-0.226051	0.704343	OK	no	0d	30d	191.72	163.915	-0.459575	0.41285	30d-vs-0d	191.72	-0.25867	0.64623	OK	no	0d	60d	191.72
XLOC_034792	XLOC_034792	Mtss1l	chr8:110721475-110741400	ENSMUSG00000033763	ENSMUST00000052457.ENSMUST00000133848.ENSMUST00000141302.ENSMUST00000141527.ENSMUST00000144041.ENSMUST00000149273	0.930149	-1.7296	0.000567563	OK	yes	0d	2d	0.930149	0.280474	-1.83251	5e-05	2d-vs-0d	0.930149	-2.12475	0.00153919	OK	yes	0d	8d	0.930149	0.213275	-1.94418	0.00015	8d-vs-0d	0.930149	-0.641455	0.156439	OK	no	0d	30d	0.930149	0.596287	-0.957646	0.03915	30d-vs-0d	0.930149	-0.295431	0.542805	OK	no	0d	60d	0.930149
XLOC_036331	XLOC_036331	Bmp5	chr9:75775363-76136350	ENSMUSG00000032179	ENSMUST00000012281.ENSMUST00000137213	3.23692	-1.72648	0.000567563	OK	yes	0d	2d	3.23692	0.978162	-2.2095	5e-05	2d-vs-0d	3.23692	-1.88301	0.0129796	OK	yes	0d	8d	3.23692	0.877586	-1.83542	0.00175	8d-vs-0d	3.23692	-0.65021	0.29685	OK	no	0d	30d	3.23692	2.06252	-0.928371	0.0969	30d-vs-0d	3.23692	-0.529752	0.469437	OK	no	0d	60d	3.23692
XLOC_009558	XLOC_009558	-	chr13:56538117-56539744	NA	NA	1.33714	-1.72155	0.000567563	OK	yes	0d	2d	1.33714	0.40545	-2.88868	5e-05	2d-vs-0d	1.33714	-3.04401	0.000567563	OK	yes	0d	8d	1.33714	0.16212	-3.9379	5e-05	8d-vs-0d	1.33714	-0.727212	0.0818854	OK	no	0d	30d	1.33714	0.807725	-1.38278	0.01675	30d-vs-0d	1.33714	-0.749841	0.0795509	OK	no	0d	60d	1.33714
XLOC_012749	XLOC_012749	Celsr1	chr15:85898698-86033777	ENSMUSG00000016028	ENSMUST00000016172	4.74552	-1.72088	0.000567563	OK	yes	0d	2d	4.74552	1.43962	-5.43457	5e-05	2d-vs-0d	4.74552	-0.540054	0.0126723	OK	yes	0d	8d	4.74552	3.2637	-1.78762	0.0017	8d-vs-0d	4.74552	-0.600604	0.00702824	OK	yes	0d	30d	4.74552	3.12956	-1.98546	0.00085	30d-vs-0d	4.74552	-0.639808	0.000567563	OK	yes	0d	60d	4.74552
XLOC_007449	XLOC_007449	Cyp46a1	chr12:108334376-108362231	ENSMUSG00000021259	ENSMUST00000021684	1.95027	-1.71834	0.000567563	OK	yes	0d	2d	1.95027	0.592684	-3.44968	5e-05	2d-vs-0d	1.95027	-1.24503	0.000567563	OK	yes	0d	8d	1.95027	0.822819	-2.63139	5e-05	8d-vs-0d	1.95027	-1.32503	0.000567563	OK	yes	0d	30d	1.95027	0.778432	-2.7463	5e-05	30d-vs-0d	1.95027	-0.385524	0.363188	OK	no	0d	60d	1.95027
XLOC_036604	XLOC_036604	Scap	chr9:110333287-110384952	ENSMUSG00000032485	ENSMUST00000098350.ENSMUST00000125759.ENSMUST00000125823.ENSMUST00000128730.ENSMUST00000131328.ENSMUST00000133114.ENSMUST00000141688.ENSMUST00000142100.ENSMUST00000151299.ENSMUST00000152154	68.6959	-1.71809	0.000567563	OK	yes	0d	2d	68.6959	20.8802	-2.52611	5e-05	2d-vs-0d	68.6959	-1.5426	0.000567563	OK	yes	0d	8d	68.6959	23.5809	-2.15323	5e-05	8d-vs-0d	68.6959	-0.265326	0.647493	OK	no	0d	30d	68.6959	57.1557	-0.350924	0.35295	30d-vs-0d	68.6959	-0.164848	0.812912	OK	no	0d	60d	68.6959
XLOC_016527	XLOC_016527	Spry4	chr18:38586267-38601268	ENSMUSG00000024427	ENSMUST00000025295	2.86854	-1.71711	0.000567563	OK	yes	0d	2d	2.86854	0.872487	-4.44874	5e-05	2d-vs-0d	2.86854	-0.705433	0.00283947	OK	yes	0d	8d	2.86854	1.75916	-2.00211	0.0003	8d-vs-0d	2.86854	-0.280878	0.386242	OK	no	0d	30d	2.86854	2.36107	-0.830576	0.14505	30d-vs-0d	3.13447	0.127904	0.776822	OK	no	0d	60d	2.86854
XLOC_002760	XLOC_002760	Ntn4	chr10:93640680-93747208	ENSMUSG00000020019	ENSMUST00000020204.ENSMUST00000147080	3.66557	-1.71616	0.000567563	OK	yes	0d	2d	3.66557	1.11564	-4.1008	5e-05	2d-vs-0d	3.66557	-1.25468	0.0101216	OK	yes	0d	8d	3.66557	1.5362	-2.34484	0.0013	8d-vs-0d	3.95762	0.110595	0.817047	OK	no	0d	30d	3.66557	3.95762	0.321933	0.56385	30d-vs-0d	5.18562	0.50048	0.0498121	OK	yes	0d	60d	3.66557
XLOC_012001	XLOC_012001	Gcat	chr15:79030873-79043558	ENSMUSG00000006378	ENSMUST00000006544.ENSMUST00000058004.ENSMUST00000171999	70.174	-1.71562	0.000567563	OK	yes	0d	2d	70.174	21.3659	-5.75172	5e-05	2d-vs-0d	70.174	-2.37302	0.000567563	OK	yes	0d	8d	70.174	13.5465	-7.64567	5e-05	8d-vs-0d	70.174	-0.689048	0.000567563	OK	yes	0d	30d	70.174	43.5264	-2.27748	5e-05	30d-vs-0d	70.174	-0.257162	0.392371	OK	no	0d	60d	70.174
XLOC_034265	XLOC_034265	Dusp4	chr8:34807296-34819894	ENSMUSG00000031530	ENSMUST00000033930	0.65082	-1.71411	0.000567563	OK	yes	0d	2d	0.65082	0.198364	-2.79725	5e-05	2d-vs-0d	1.35932	1.06255	0.00199215	OK	yes	0d	8d	0.65082	1.35932	2.17529	0.0002	8d-vs-0d	0.856916	0.396894	0.420817	OK	no	0d	30d	0.65082	0.856916	0.78563	0.1675	30d-vs-0d	0.65082	-0.114199	0.896021	OK	no	0d	60d	0.65082
XLOC_018330	XLOC_018330	Angptl2	chr2:33133420-33371486	ENSMUSG00000004105	ENSMUST00000004208.ENSMUST00000139148.ENSMUST00000143252	6.30453	-1.70898	0.000567563	OK	yes	0d	2d	6.30453	1.9284	-3.6913	5e-05	2d-vs-0d	6.30453	-3.11134	0.000567563	OK	yes	0d	8d	6.30453	0.729534	-4.82388	5e-05	8d-vs-0d	6.30453	-0.0483298	0.941327	OK	no	0d	30d	6.30453	6.09683	-0.125387	0.81875	30d-vs-0d	7.23099	0.197805	0.673266	OK	no	0d	60d	6.30453
XLOC_001947	XLOC_001947	Hsd17b7	chr1:169949527-169969241	ENSMUSG00000026675	ENSMUST00000027989.ENSMUST00000111353.ENSMUST00000123230.ENSMUST00000133563	30.6396	-1.70811	0.000567563	OK	yes	0d	2d	30.6396	9.3776	-5.5268	5e-05	2d-vs-0d	30.6396	-2.10579	0.000567563	OK	yes	0d	8d	30.6396	7.11833	-6.75487	5e-05	8d-vs-0d	30.6396	-0.12987	0.74167	OK	no	0d	30d	30.6396	28.002	-0.42069	0.45765	30d-vs-0d	30.6396	-0.443926	0.0601739	OK	no	0d	60d	30.6396
XLOC_005060	XLOC_005060	Aoc2	chr11:101325062-101329702	ENSMUSG00000078651	ENSMUST00000041095.ENSMUST00000107264	1.13745	-1.70754	0.000567563	OK	yes	0d	2d	1.13745	0.348267	-3.07361	5e-05	2d-vs-0d	1.13745	-1.56006	0.000567563	OK	yes	0d	8d	1.13745	0.385753	-2.80927	5e-05	8d-vs-0d	1.13745	-1.3666	0.00106889	OK	yes	0d	30d	1.13745	0.441109	-2.49266	0.0001	30d-vs-0d	1.13745	-1.5279	0.000567563	OK	yes	0d	60d	1.13745
XLOC_011837	XLOC_011837	Deptor	chr15:55099916-55259271	ENSMUSG00000022419	ENSMUST00000023056.ENSMUST00000096433.ENSMUST00000100660	20.5249	-1.70639	0.000567563	OK	yes	0d	2d	20.5249	6.28938	-5.71377	5e-05	2d-vs-0d	20.5249	-1.09973	0.000567563	OK	yes	0d	8d	20.5249	9.57704	-3.62016	5e-05	8d-vs-0d	20.5249	-0.298545	0.275023	OK	no	0d	30d	20.5249	16.6883	-0.989144	0.0865	30d-vs-0d	20.6628	0.00965495	0.984281	OK	no	0d	60d	20.5249
XLOC_035526	XLOC_035526	Cmtm4	chr8:104348190-104395807	ENSMUSG00000096188	ENSMUST00000179802	6.60249	-1.70607	0.000567563	OK	yes	0d	2d	6.60249	2.02362	-5.57661	5e-05	2d-vs-0d	6.60249	-0.592577	0.00199215	OK	yes	0d	8d	6.60249	4.37849	-2.02428	0.0002	8d-vs-0d	6.60249	-0.462506	0.0297755	OK	yes	0d	30d	6.60249	4.79159	-1.58953	0.00475	30d-vs-0d	6.60249	-0.088488	0.837574	OK	no	0d	60d	6.60249
XLOC_023647	XLOC_023647	Unc13b	chr4:43058952-43264871	ENSMUSG00000028456	ENSMUST00000079978.ENSMUST00000107952.ENSMUST00000107953.ENSMUST00000126878.ENSMUST00000127597.ENSMUST00000132310.ENSMUST00000143653.ENSMUST00000145899.ENSMUST00000149945.ENSMUST00000151611.ENSMUST00000153168.ENSMUST00000163653.ENSMUST00000164434.ENSMUST00000168032.ENSMUST00000171234	1.96056	-1.70524	0.000567563	OK	yes	0d	2d	1.96056	0.601246	-1.70036	5e-05	2d-vs-0d	1.96056	-0.586348	0.156899	OK	no	0d	8d	1.96056	1.30579	-0.933961	0.0393	8d-vs-0d	2.07598	0.082522	0.91179	OK	no	0d	30d	1.96056	2.07598	0.1496	0.74245	30d-vs-0d	1.99916	0.0281263	0.973767	OK	no	0d	60d	1.96056
XLOC_015358	XLOC_015358	Angptl4	chr17:33773749-33781575	ENSMUSG00000002289	ENSMUST00000002360.ENSMUST00000173869.ENSMUST00000174858.ENSMUST00000174872	144.069	-1.7029	0.000567563	OK	yes	0d	2d	144.069	44.2535	-5.0951	5e-05	2d-vs-0d	144.069	-1.34292	0.000567563	OK	yes	0d	8d	144.069	56.7953	-4.00746	5e-05	8d-vs-0d	144.069	-0.977378	0.000567563	OK	yes	0d	30d	144.069	73.1729	-2.83932	5e-05	30d-vs-0d	144.069	-1.08277	0.000567563	OK	yes	0d	60d	144.069
XLOC_025108	XLOC_025108	Tpm2	chr4:43514710-43523765	ENSMUSG00000028464	ENSMUST00000030184.ENSMUST00000107913.ENSMUST00000107914.ENSMUST00000133355.ENSMUST00000150262.ENSMUST00000150592	7.39346	-1.70179	0.000567563	OK	yes	0d	2d	7.39346	2.27278	-2.68898	5e-05	2d-vs-0d	7.39346	-0.467266	0.398139	OK	no	0d	8d	7.39346	5.34795	-0.820107	0.15255	8d-vs-0d	7.39346	-1.37097	0.000567563	OK	yes	0d	30d	7.39346	2.85855	-2.31457	5e-05	30d-vs-0d	7.39346	-0.667467	0.171276	OK	no	0d	60d	7.39346
XLOC_001643	XLOC_001643	Inhbb	chr1:119415464-119422248	ENSMUSG00000037035	ENSMUST00000038765	1.97257	-1.70169	0.000567563	OK	yes	0d	2d	1.97257	0.60642	-4.17345	5e-05	2d-vs-0d	2.11968	0.103765	0.859726	OK	no	0d	8d	1.97257	2.11968	0.282736	0.6352	8d-vs-0d	2.50997	0.347592	0.300252	OK	no	0d	30d	1.97257	2.50997	0.958523	0.09855	30d-vs-0d	2.32995	0.240222	0.526803	OK	no	0d	60d	1.97257
XLOC_014868	XLOC_014868	Lama1	chr17:67697264-67822645	ENSMUSG00000032796	ENSMUST00000035471	0.748109	-1.69782	0.000567563	OK	yes	0d	2d	0.748109	0.230605	-3.88841	5e-05	2d-vs-0d	0.748109	-1.40847	0.000567563	OK	yes	0d	8d	0.748109	0.281821	-3.26902	5e-05	8d-vs-0d	1.1328	0.598575	0.0191934	OK	yes	0d	30d	0.748109	1.1328	1.7037	0.0028	30d-vs-0d	0.927574	0.310213	0.356456	OK	no	0d	60d	0.748109
XLOC_012408	XLOC_012408	Dpys	chr15:39768484-39857470	ENSMUSG00000022304	ENSMUST00000022915.ENSMUST00000110306.ENSMUST00000150196.ENSMUST00000155859	192.752	-1.69626	0.000567563	OK	yes	0d	2d	192.752	59.4805	-3.20485	5e-05	2d-vs-0d	192.752	-1.14304	0.00242238	OK	yes	0d	8d	192.752	87.2788	-2.11459	0.00025	8d-vs-0d	192.752	-0.428945	0.376605	OK	no	0d	30d	192.752	143.177	-0.828099	0.13925	30d-vs-0d	206.683	0.100675	0.915476	OK	no	0d	60d	192.752
XLOC_039125	XLOC_039125	Ebp	chrX:8185216-8193512	ENSMUSG00000031168	ENSMUST00000033509.ENSMUST00000140011.ENSMUST00000143223.ENSMUST00000149495	349.804	-1.69598	0.000567563	OK	yes	0d	2d	349.804	107.965	-4.97073	5e-05	2d-vs-0d	349.804	-1.86071	0.000567563	OK	yes	0d	8d	349.804	96.3151	-5.44199	5e-05	8d-vs-0d	349.804	-0.389451	0.195031	OK	no	0d	30d	349.804	267.048	-1.09955	0.05305	30d-vs-0d	349.804	-0.0563923	0.930125	OK	no	0d	60d	349.804
XLOC_031392	XLOC_031392	Pcsk6	chr7:65859232-66050380	ENSMUSG00000030513	ENSMUST00000055576.ENSMUST00000098391.ENSMUST00000176199.ENSMUST00000176209.ENSMUST00000177272.ENSMUST00000177369	31.8041	-1.69352	0.000567563	OK	yes	0d	2d	31.8041	9.83296	-5.42683	5e-05	2d-vs-0d	31.8041	-0.49154	0.0401136	OK	yes	0d	8d	31.8041	22.6212	-1.56948	0.00685	8d-vs-0d	31.8041	-0.493244	0.0266375	OK	yes	0d	30d	31.8041	22.5945	-1.63308	0.00415	30d-vs-0d	31.8041	-0.353335	0.176723	OK	no	0d	60d	31.8041
XLOC_002980	XLOC_002980	BC089597	chr10:127866473-127877317	ENSMUSG00000074639	ENSMUST00000092058	302.905	-1.69264	0.000567563	OK	yes	0d	2d	302.905	93.7071	-5.0406	5e-05	2d-vs-0d	302.905	-1.64774	0.000567563	OK	yes	0d	8d	302.905	96.6691	-5.10897	5e-05	8d-vs-0d	302.905	-0.341667	0.243123	OK	no	0d	30d	302.905	239.031	-1.04509	0.0724	30d-vs-0d	339.644	0.165155	0.685245	OK	no	0d	60d	302.905
XLOC_007776	XLOC_007776	-	chr12:37582363-37584581	NA	NA	1.04464	-1.68829	0.000567563	OK	yes	0d	2d	1.04464	0.324147	-2.90072	5e-05	2d-vs-0d	1.04464	-1.06492	0.0139042	OK	yes	0d	8d	1.04464	0.499337	-1.97853	0.0019	8d-vs-0d	1.04464	-0.419005	0.404274	OK	no	0d	30d	1.04464	0.78133	-0.822835	0.15645	30d-vs-0d	1.04464	-0.134643	0.863576	OK	no	0d	60d	1.04464
XLOC_013858	XLOC_013858	-	chr16:37633433-37634877	NA	NA	4.17859	-1.68461	0.000567563	OK	yes	0d	2d	4.17859	1.2999	-3.57431	5e-05	2d-vs-0d	4.17859	-3.92852	0.000567563	OK	yes	0d	8d	4.17859	0.274427	-5.84249	5e-05	8d-vs-0d	4.17859	-0.934125	0.00365575	OK	yes	0d	30d	4.17859	2.18691	-2.12024	0.0004	30d-vs-0d	4.17859	-0.943402	0.00242238	OK	yes	0d	60d	4.17859
XLOC_036438	XLOC_036438	Slc9a9	chr9:94669908-95230448	ENSMUSG00000031129	ENSMUST00000033463.ENSMUST00000162329.ENSMUST00000162870	2.37358	-1.68187	0.000567563	OK	yes	0d	2d	2.37358	0.739793	-3.45939	5e-05	2d-vs-0d	2.37358	-0.499435	0.182438	OK	no	0d	8d	2.37358	1.67904	-1.11321	0.04835	8d-vs-0d	3.14831	0.407511	0.210572	OK	no	0d	30d	2.37358	3.14831	1.05881	0.05905	30d-vs-0d	2.87296	0.275471	0.519647	OK	no	0d	60d	2.37358
XLOC_012515	XLOC_012515	Ago2	chr15:73090391-73184840	ENSMUSG00000036698	ENSMUST00000044113	2.7083	-1.67929	0.000567563	OK	yes	0d	2d	2.7083	0.845628	-4.09248	5e-05	2d-vs-0d	2.90029	0.09881	0.85474	OK	no	0d	8d	2.7083	2.90029	0.281151	0.62665	8d-vs-0d	2.7083	-0.30825	0.363007	OK	no	0d	30d	2.7083	2.18728	-0.877781	0.1311	30d-vs-0d	2.7083	-0.171745	0.679467	OK	no	0d	60d	2.7083
XLOC_003642	XLOC_003642	-	chr10:95778884-95799181	NA	NA	2.30743	-1.67509	0.000567563	OK	yes	0d	2d	2.30743	0.722561	-3.14403	5e-05	2d-vs-0d	2.30743	-3.78016	0.000567563	OK	yes	0d	8d	2.30743	0.167952	-5.94665	5e-05	8d-vs-0d	2.30743	-1.13232	0.00242238	OK	yes	0d	30d	2.30743	1.0526	-2.19971	0.00025	30d-vs-0d	2.30743	-0.815576	0.0548426	OK	no	0d	60d	2.30743
XLOC_029098	XLOC_029098	Mgll	chr6:88716423-88828361	ENSMUSG00000033174	ENSMUST00000113581.ENSMUST00000113582.ENSMUST00000113585.ENSMUST00000150180.ENSMUST00000151699.ENSMUST00000163271	40.47	-1.66412	0.000567563	OK	yes	0d	2d	40.47	12.7698	-5.30812	5e-05	2d-vs-0d	40.47	-0.716891	0.00153919	OK	yes	0d	8d	40.47	24.6222	-2.26531	0.00015	8d-vs-0d	40.47	-0.879961	0.000567563	OK	yes	0d	30d	40.47	21.9907	-2.79839	5e-05	30d-vs-0d	40.47	-0.248468	0.417147	OK	no	0d	60d	40.47
XLOC_018175	XLOC_018175	Abca2	chr2:25428702-25448542	ENSMUSG00000026944	ENSMUST00000102919.ENSMUST00000125520.ENSMUST00000141065.ENSMUST00000143075.ENSMUST00000144560.ENSMUST00000149385.ENSMUST00000150550	25.2855	-1.65571	0.000567563	OK	yes	0d	2d	25.2855	8.02517	-2.39305	5e-05	2d-vs-0d	25.2855	-1.79167	0.000567563	OK	yes	0d	8d	25.2855	7.30339	-2.43663	5e-05	8d-vs-0d	25.2855	-1.04149	0.0348344	OK	yes	0d	30d	25.2855	12.2844	-1.52158	0.00575	30d-vs-0d	25.2855	-0.357132	0.644791	OK	no	0d	60d	25.2855
XLOC_021804	XLOC_021804	P2ry1	chr3:61002794-61008979	ENSMUSG00000027765	ENSMUST00000029331	2.32727	-1.65453	0.000567563	OK	yes	0d	2d	2.32727	0.739235	-3.87971	5e-05	2d-vs-0d	2.32727	-1.58359	0.000567563	OK	yes	0d	8d	2.32727	0.776496	-3.72402	5e-05	8d-vs-0d	2.32727	-0.739624	0.0051964	OK	yes	0d	30d	2.32727	1.39379	-1.93534	0.0006	30d-vs-0d	2.32727	-0.172512	0.699517	OK	no	0d	60d	2.32727
XLOC_017815	XLOC_017815	Gpam	chr19:55067572-55127233	ENSMUSG00000024978	ENSMUST00000061856	41.2002	-1.65323	0.000567563	OK	yes	0d	2d	41.2002	13.0987	-4.38517	5e-05	2d-vs-0d	41.2002	-0.833358	0.00153919	OK	yes	0d	8d	41.2002	23.1224	-2.16233	0.00015	8d-vs-0d	46.9581	0.188724	0.716464	OK	no	0d	30d	41.2002	46.9581	0.466616	0.4268	30d-vs-0d	41.2002	-0.0118962	0.985487	OK	no	0d	60d	41.2002
XLOC_034928	XLOC_034928	Efnb2	chr8:8617306-8660861	ENSMUSG00000001300	ENSMUST00000001319.ENSMUST00000152698	1.39007	-1.65201	0.000567563	OK	yes	0d	2d	1.39007	0.442316	-2.87064	5e-05	2d-vs-0d	1.39007	-3.06738	0.000567563	OK	yes	0d	8d	1.39007	0.165831	-3.21845	5e-05	8d-vs-0d	1.39007	-0.663903	0.0568024	OK	no	0d	30d	1.39007	0.877371	-1.3662	0.01055	30d-vs-0d	1.39007	-0.0917831	0.906335	OK	no	0d	60d	1.39007
XLOC_017582	XLOC_017582	Mamdc2	chr19:23302608-23448322	ENSMUSG00000033207	ENSMUST00000036069	0.991189	-1.64678	0.000567563	OK	yes	0d	2d	0.991189	0.316537	-3.16341	5e-05	2d-vs-0d	0.991189	-2.4903	0.000567563	OK	yes	0d	8d	0.991189	0.176401	-3.8628	5e-05	8d-vs-0d	0.991189	-0.648928	0.0937373	OK	no	0d	30d	0.991189	0.632135	-1.38249	0.01995	30d-vs-0d	0.991189	-0.126204	0.853117	OK	no	0d	60d	0.991189
XLOC_019238	XLOC_019238	Bmp2	chr2:133552158-133562885	ENSMUSG00000027358	ENSMUST00000028836	8.01471	-1.64023	0.000567563	OK	yes	0d	2d	8.01471	2.57116	-5.11601	5e-05	2d-vs-0d	8.01471	-2.58262	0.000567563	OK	yes	0d	8d	8.01471	1.33796	-7.14384	5e-05	8d-vs-0d	8.01471	-0.509331	0.017804	OK	yes	0d	30d	8.01471	5.63072	-1.6914	0.00255	30d-vs-0d	8.01471	-0.636334	0.00242238	OK	yes	0d	60d	8.01471
XLOC_030575	XLOC_030575	Ldhb	chr6:142490248-142507957	ENSMUSG00000030246	ENSMUST00000032373.ENSMUST00000130817.ENSMUST00000134191	2.66922	-1.63899	0.000567563	OK	yes	0d	2d	2.66922	0.857039	-2.76555	5e-05	2d-vs-0d	2.66922	-1.03146	0.00843107	OK	yes	0d	8d	2.66922	1.30582	-1.93008	0.00105	8d-vs-0d	2.66922	-0.662691	0.105451	OK	no	0d	30d	2.66922	1.68614	-1.26408	0.02325	30d-vs-0d	2.70021	0.0166531	0.983745	OK	no	0d	60d	2.66922
XLOC_010175	XLOC_010175	Lrit2	chr14:37068048-37073735	ENSMUSG00000043418	ENSMUST00000057176	2.27024	-1.62756	0.000567563	OK	yes	0d	2d	2.27024	0.734732	-3.5746	5e-05	2d-vs-0d	2.27024	-2.07704	0.000567563	OK	yes	0d	8d	2.27024	0.538049	-4.27996	5e-05	8d-vs-0d	2.27024	-1.23968	0.000567563	OK	yes	0d	30d	2.27024	0.961372	-2.86275	5e-05	30d-vs-0d	2.27024	-0.25937	0.555728	OK	no	0d	60d	2.27024
XLOC_024999	XLOC_024999	Pm20d2	chr4:33170407-33189737	ENSMUSG00000054659	ENSMUST00000098181.ENSMUST00000119167	1.54091	-1.62516	0.000567563	OK	yes	0d	2d	1.54091	0.499524	-2.3343	5e-05	2d-vs-0d	1.54091	-1.28048	0.00807698	OK	yes	0d	8d	1.54091	0.634327	-1.85307	0.001	8d-vs-0d	1.54091	-0.786473	0.213792	OK	no	0d	30d	1.54091	0.893357	-1.04038	0.0603	30d-vs-0d	1.54091	-0.37177	0.669348	OK	no	0d	60d	1.54091
XLOC_034762	XLOC_034762	Cyb5b	chr8:107150660-107187473	ENSMUSG00000031924	ENSMUST00000034400	204.8	-1.624	0.000567563	OK	yes	0d	2d	204.8	66.4441	-3.43965	5e-05	2d-vs-0d	204.8	-2.2167	0.000567563	OK	yes	0d	8d	204.8	44.0592	-4.31655	5e-05	8d-vs-0d	204.8	-0.619144	0.125055	OK	no	0d	30d	204.8	133.337	-1.23804	0.0291	30d-vs-0d	204.8	-0.14597	0.863158	OK	no	0d	60d	204.8
XLOC_006157	XLOC_006157	Serpinf1	chr11:75409768-75423340	ENSMUSG00000000753.ENSMUSG00000085359	ENSMUST00000000769.ENSMUST00000125962.ENSMUST00000125982.ENSMUST00000137103.ENSMUST00000138661.ENSMUST00000139403.ENSMUST00000155009.ENSMUST00000167281.ENSMUST00000168902	920.65	-1.62305	0.000567563	OK	yes	0d	2d	920.65	298.887	-4.20475	5e-05	2d-vs-0d	920.65	-1.75086	0.000567563	OK	yes	0d	8d	920.65	273.548	-4.49889	5e-05	8d-vs-0d	920.65	-0.506282	0.129921	OK	no	0d	30d	920.65	648.169	-1.21735	0.0306	30d-vs-0d	920.65	-0.0510165	0.944218	OK	no	0d	60d	920.65
XLOC_035058	XLOC_035058	1810011O10Rik	chr8:24422403-24440008	ENSMUSG00000056313	ENSMUST00000052622	56.4775	-1.61436	0.000567563	OK	yes	0d	2d	56.4775	18.4461	-5.24529	5e-05	2d-vs-0d	56.4775	-0.391641	0.128313	OK	no	0d	8d	56.4775	43.0507	-1.26363	0.0301	8d-vs-0d	56.4775	-0.70507	0.00106889	OK	yes	0d	30d	56.4775	34.644	-2.38568	0.0001	30d-vs-0d	56.4775	-0.804072	0.000567563	OK	yes	0d	60d	56.4775
XLOC_029104	XLOC_029104	Txnrd3	chr6:89643987-89675529	ENSMUSG00000000811	ENSMUST00000000828.ENSMUST00000101171	3.95796	-1.60887	0.000567563	OK	yes	0d	2d	3.95796	1.29763	-4.08517	5e-05	2d-vs-0d	3.95796	-1.40862	0.000567563	OK	yes	0d	8d	3.95796	1.49085	-3.67182	5e-05	8d-vs-0d	3.95796	-0.21329	0.56453	OK	no	0d	30d	3.95796	3.41401	-0.626819	0.27775	30d-vs-0d	3.95796	-0.22236	0.536404	OK	no	0d	60d	3.95796
XLOC_022251	XLOC_022251	Dpyd	chr3:118562128-119432926	ENSMUSG00000033308	ENSMUST00000039177.ENSMUST00000126254.ENSMUST00000129148.ENSMUST00000149101.ENSMUST00000150950	142.223	-1.60462	0.000567563	OK	yes	0d	2d	142.223	46.7659	-4.47241	5e-05	2d-vs-0d	142.223	-1.2036	0.000567563	OK	yes	0d	8d	142.223	61.7519	-3.19274	5e-05	8d-vs-0d	142.223	-0.407504	0.173266	OK	no	0d	30d	142.223	107.225	-1.08726	0.04505	30d-vs-0d	142.223	-0.102102	0.852808	OK	no	0d	60d	142.223
XLOC_003630	XLOC_003630	Plxnc1	chr10:94790865-94944627	ENSMUSG00000074785	ENSMUST00000099337.ENSMUST00000180514.ENSMUST00000180573.ENSMUST00000181244	4.0241	-1.60362	0.000567563	OK	yes	0d	2d	4.0241	1.32413	-4.18272	5e-05	2d-vs-0d	4.0241	-1.4577	0.000567563	OK	yes	0d	8d	4.0241	1.46507	-3.83786	5e-05	8d-vs-0d	4.0241	-0.148255	0.685514	OK	no	0d	30d	4.0241	3.63111	-0.442084	0.3923	30d-vs-0d	4.0241	-0.733344	0.0051964	OK	yes	0d	60d	4.0241
XLOC_035193	XLOC_035193	Tenm3	chr8:48225670-48674690	ENSMUSG00000031561	ENSMUST00000033965.ENSMUST00000110343.ENSMUST00000110345.ENSMUST00000110346.ENSMUST00000129821.ENSMUST00000145344	3.86884	-1.60016	0.000567563	OK	yes	0d	2d	3.86884	1.2761	-2.65367	5e-05	2d-vs-0d	3.86884	-0.592302	0.0841521	OK	no	0d	8d	3.86884	2.56614	-1.09568	0.01735	8d-vs-0d	3.86884	-0.268779	0.519982	OK	no	0d	30d	3.86884	3.21122	-0.476572	0.23935	30d-vs-0d	3.86884	-0.0852822	0.898952	OK	no	0d	60d	3.86884
XLOC_014875	XLOC_014875	Dlgap1	chr17:69969072-70821413	ENSMUSG00000003279	ENSMUST00000060072.ENSMUST00000097288.ENSMUST00000125691.ENSMUST00000126801.ENSMUST00000130971.ENSMUST00000133717.ENSMUST00000133983.ENSMUST00000135938.ENSMUST00000140728.ENSMUST00000146730.ENSMUST00000148486.ENSMUST00000150260.ENSMUST00000150798.ENSMUST00000155016.ENSMUST00000155823.ENSMUST00000156946	0.734241	-1.59958	0.000567563	OK	yes	0d	2d	0.734241	0.242281	-1.90578	5e-05	2d-vs-0d	0.734241	-1.78089	0.000567563	OK	yes	0d	8d	0.734241	0.213667	-1.87353	5e-05	8d-vs-0d	0.734241	-0.685357	0.0522301	OK	no	0d	30d	0.734241	0.456589	-1.02806	0.0095	30d-vs-0d	0.73664	0.0047053	0.993496	OK	no	0d	60d	0.734241
XLOC_015438	XLOC_015438	-	chr17:35474616-35476134	NA	NA	2.64755	-1.59051	0.000567563	OK	yes	0d	2d	2.64755	0.879131	-3.17402	5e-05	2d-vs-0d	2.64755	-5.49114	0.175217	OK	no	0d	8d	2.64755	0.0588636	-4.27209	0.04575	8d-vs-0d	2.64755	-2.29993	0.000567563	OK	yes	0d	30d	2.64755	0.537646	-4.16103	5e-05	30d-vs-0d	2.64755	-0.309963	0.52976	OK	no	0d	60d	2.64755
XLOC_001322	XLOC_001322	Pgap1	chr1:54472999-54557684	ENSMUSG00000073678	ENSMUST00000097739	1.48621	-1.58973	0.000567563	OK	yes	0d	2d	1.48621	0.493768	-4.40915	5e-05	2d-vs-0d	1.51868	0.0311867	0.956633	OK	no	0d	8d	1.48621	1.51868	0.0957605	0.86345	8d-vs-0d	1.48969	0.00337702	0.993204	OK	no	0d	30d	1.48621	1.48969	0.0105805	0.9829	30d-vs-0d	1.60565	0.111523	0.802984	OK	no	0d	60d	1.48621
XLOC_021854	XLOC_021854	Ppm1l	chr3:69316860-69560802	ENSMUSG00000027784	ENSMUST00000029355.ENSMUST00000128637.ENSMUST00000134037	2.10534	-1.58731	0.000567563	OK	yes	0d	2d	2.10534	0.700639	-2.02505	5e-05	2d-vs-0d	2.10534	-0.534101	0.238916	OK	no	0d	8d	2.10534	1.45393	-0.655712	0.0706	8d-vs-0d	2.10534	-0.364019	0.417147	OK	no	0d	30d	2.10534	1.63585	-0.486289	0.16505	30d-vs-0d	2.10534	-0.196085	0.676407	OK	no	0d	60d	2.10534
XLOC_007844	XLOC_007844	Clec14a	chr12:58264719-58269258	ENSMUSG00000045930	ENSMUST00000062254	3.91375	-1.5855	0.000567563	OK	yes	0d	2d	3.91375	1.3041	-4.52767	5e-05	2d-vs-0d	3.91375	-2.92193	0.000567563	OK	yes	0d	8d	3.91375	0.516422	-6.46958	5e-05	8d-vs-0d	4.62364	0.24048	0.424673	OK	no	0d	30d	3.91375	4.62364	0.778967	0.1702	30d-vs-0d	5.56313	0.507346	0.0261108	OK	yes	0d	60d	3.91375
XLOC_017783	XLOC_017783	Cyp17a1	chr19:46667164-46672974	ENSMUSG00000003555	ENSMUST00000026012.ENSMUST00000131142.ENSMUST00000156577	103.253	-1.58519	0.000567563	OK	yes	0d	2d	103.253	34.4121	-3.95093	5e-05	2d-vs-0d	103.253	-0.0848343	0.876623	OK	no	0d	8d	103.253	97.3565	-0.227092	0.66665	8d-vs-0d	103.253	-0.849849	0.000567563	OK	yes	0d	30d	103.253	57.2891	-2.35051	5e-05	30d-vs-0d	106.418	0.0435634	0.940268	OK	no	0d	60d	103.253
XLOC_027764	XLOC_027764	Kdr	chr5:75932826-75978458	ENSMUSG00000062960	ENSMUST00000113516.ENSMUST00000149573	10.7535	-1.58181	0.000567563	OK	yes	0d	2d	10.7535	3.59233	-5.34621	5e-05	2d-vs-0d	10.7535	-2.22762	0.000567563	OK	yes	0d	8d	10.7535	2.29599	-6.85558	5e-05	8d-vs-0d	10.7535	-0.0430878	0.933003	OK	no	0d	30d	10.7535	10.4371	-0.148728	0.79505	30d-vs-0d	10.7535	-0.0326372	0.95028	OK	no	0d	60d	10.7535
XLOC_021966	XLOC_021966	Il6ra	chr3:89863162-89913250	ENSMUSG00000027947	ENSMUST00000029559	3.87073	-1.58157	0.000567563	OK	yes	0d	2d	3.87073	1.29328	-2.7842	5e-05	2d-vs-0d	3.87073	-0.391912	0.573298	OK	no	0d	8d	3.87073	2.94995	-0.615923	0.28525	8d-vs-0d	4.69034	0.277089	0.693133	OK	no	0d	30d	3.87073	4.69034	0.486684	0.40055	30d-vs-0d	4.66102	0.26804	0.722189	OK	no	0d	60d	3.87073
XLOC_030972	XLOC_030972	Cyp2b10	chr7:25897619-25926624	ENSMUSG00000030483	ENSMUST00000005477.ENSMUST00000072438.ENSMUST00000144140	33.3151	-1.57492	0.000567563	OK	yes	0d	2d	33.3151	11.1826	-4.76018	5e-05	2d-vs-0d	33.3151	-0.617258	0.0139042	OK	yes	0d	8d	33.3151	21.7184	-1.80659	0.0019	8d-vs-0d	33.3151	-2.06985	0.000567563	OK	yes	0d	30d	33.3151	7.93514	-6.19156	5e-05	30d-vs-0d	33.3151	-1.10194	0.000567563	OK	yes	0d	60d	33.3151
XLOC_017705	XLOC_017705	Cyp2c54	chr19:40036929-40073811	ENSMUSG00000067225	ENSMUST00000048959	136.557	-1.57327	0.000567563	OK	yes	0d	2d	136.557	45.8896	-5.1468	5e-05	2d-vs-0d	136.557	-2.0366	0.000567563	OK	yes	0d	8d	136.557	33.2841	-5.97112	5e-05	8d-vs-0d	168.6	0.304103	0.298711	OK	no	0d	30d	136.557	168.6	0.944003	0.0978	30d-vs-0d	136.557	-0.0562679	0.920924	OK	no	0d	60d	136.557
XLOC_016207	XLOC_016207	Csf1r	chr18:61105571-61177050	ENSMUSG00000024621	ENSMUST00000025523.ENSMUST00000115268	19.0143	-1.57315	0.000567563	OK	yes	0d	2d	19.0143	6.39019	-3.62078	5e-05	2d-vs-0d	37.6224	0.984507	0.000567563	OK	yes	0d	8d	19.0143	37.6224	2.91136	5e-05	8d-vs-0d	73.5937	1.9525	0.000567563	OK	yes	0d	30d	19.0143	73.5937	5.8395	5e-05	30d-vs-0d	28.9626	0.607108	0.0117196	OK	yes	0d	60d	19.0143
XLOC_005077	XLOC_005077	Arl4d	chr11:101665540-101667832	ENSMUSG00000034936	ENSMUST00000039388	56.5183	-1.57257	0.000567563	OK	yes	0d	2d	56.5183	19.002	-5.24413	5e-05	2d-vs-0d	56.5183	-0.115608	0.776723	OK	no	0d	8d	56.5183	52.166	-0.377409	0.50475	8d-vs-0d	61.834	0.129683	0.725323	OK	no	0d	30d	56.5183	61.834	0.44607	0.43765	30d-vs-0d	56.5183	-1.31707	0.000567563	OK	yes	0d	60d	56.5183
XLOC_020320	XLOC_020320	Abcb11	chr2:69238092-69342616	ENSMUSG00000027048	ENSMUST00000102709.ENSMUST00000102710.ENSMUST00000133663.ENSMUST00000180142	370.578	-1.57022	0.000567563	OK	yes	0d	2d	370.578	124.794	-2.40428	5e-05	2d-vs-0d	370.578	-2.60575	0.000567563	OK	yes	0d	8d	370.578	60.8795	-3.49979	5e-05	8d-vs-0d	370.578	-0.894495	0.10222	OK	no	0d	30d	370.578	199.347	-1.25408	0.0223	30d-vs-0d	370.578	-0.165235	0.891878	OK	no	0d	60d	370.578
XLOC_009397	XLOC_009397	Serpinb1a	chr13:32842091-32851185	ENSMUSG00000044734	ENSMUST00000076352.ENSMUST00000091668	10.421	-1.57018	0.000567563	OK	yes	0d	2d	10.421	3.50944	-4.39809	5e-05	2d-vs-0d	10.421	-1.52526	0.000567563	OK	yes	0d	8d	10.421	3.62043	-4.43857	5e-05	8d-vs-0d	10.421	-1.31992	0.000567563	OK	yes	0d	30d	10.421	4.17422	-3.87884	5e-05	30d-vs-0d	10.421	-0.302878	0.288817	OK	no	0d	60d	10.421
XLOC_024499	XLOC_024499	Gale	chr4:135963657-135968178	ENSMUSG00000028671	ENSMUST00000102540.ENSMUST00000102541.ENSMUST00000128929.ENSMUST00000143304.ENSMUST00000149636.ENSMUST00000150430.ENSMUST00000153542	17.4911	-1.55995	0.000567563	OK	yes	0d	2d	17.4911	5.93232	-3.83695	5e-05	2d-vs-0d	17.4911	-1.70532	0.000567563	OK	yes	0d	8d	17.4911	5.36372	-4.20097	5e-05	8d-vs-0d	20.4252	0.223728	0.541425	OK	no	0d	30d	17.4911	20.4252	0.599692	0.25885	30d-vs-0d	19.3694	0.147154	0.730834	OK	no	0d	60d	17.4911
XLOC_030975	XLOC_030975	Cyp2b9	chr7:26061494-26216658	ENSMUSG00000040660	ENSMUST00000082214	267.035	-1.55695	0.000567563	OK	yes	0d	2d	267.035	90.757	-2.58029	5e-05	2d-vs-0d	267.035	-1.54402	0.000567563	OK	yes	0d	8d	267.035	91.5743	-2.2466	5e-05	8d-vs-0d	267.035	-0.703198	0.121228	OK	no	0d	30d	267.035	164.016	-1.2583	0.02795	30d-vs-0d	267.035	-0.00709454	0.992742	OK	no	0d	60d	267.035
XLOC_000381	XLOC_000381	Cyp27a1	chr1:74713573-74738014	ENSMUSG00000026170	ENSMUST00000027356	372.475	-1.55553	0.000567563	OK	yes	0d	2d	372.475	126.718	-4.41799	5e-05	2d-vs-0d	372.475	-1.7146	0.000567563	OK	yes	0d	8d	372.475	113.488	-4.89696	5e-05	8d-vs-0d	372.475	-0.461144	0.127665	OK	no	0d	30d	372.475	270.57	-1.23978	0.0299	30d-vs-0d	372.475	-0.420726	0.188279	OK	no	0d	60d	372.475
XLOC_017266	XLOC_017266	Acsl5	chr19:55251834-55296760	ENSMUSG00000024981	ENSMUST00000043150	244.28	-1.55509	0.000567563	OK	yes	0d	2d	244.28	83.1301	-4.40458	5e-05	2d-vs-0d	244.28	-1.53385	0.000567563	OK	yes	0d	8d	244.28	84.3629	-4.32776	5e-05	8d-vs-0d	244.28	-0.317823	0.396518	OK	no	0d	30d	244.28	195.981	-0.824354	0.15155	30d-vs-0d	244.28	-0.000532064	0.99916	OK	no	0d	60d	244.28
XLOC_000702	XLOC_000702	Fmod	chr1:134037253-134048277	ENSMUSG00000041559	ENSMUST00000048183.ENSMUST00000162779	1.04732	-1.55147	0.000567563	OK	yes	0d	2d	1.04732	0.357304	-2.27391	5e-05	2d-vs-0d	1.04732	-1.74717	0.00199215	OK	yes	0d	8d	1.04732	0.311981	-2.27393	0.0002	8d-vs-0d	1.31847	0.332172	0.46789	OK	no	0d	30d	1.04732	1.31847	0.660804	0.19975	30d-vs-0d	1.34528	0.361205	0.412828	OK	no	0d	60d	1.04732
XLOC_017660	XLOC_017660	Pank1	chr19:34806934-34879455	ENSMUSG00000033610	ENSMUST00000036584.ENSMUST00000112460	71.9211	-1.55071	0.000567563	OK	yes	0d	2d	71.9211	24.5497	-4.89826	5e-05	2d-vs-0d	71.9211	-1.35814	0.000567563	OK	yes	0d	8d	71.9211	28.0553	-4.17174	5e-05	8d-vs-0d	71.9211	-0.150695	0.711374	OK	no	0d	30d	71.9211	64.7877	-0.462669	0.42075	30d-vs-0d	74.868	0.0579355	0.918794	OK	no	0d	60d	71.9211
XLOC_002420	XLOC_002420	Gja1	chr10:56377299-56390419	ENSMUSG00000050953	ENSMUST00000068581	3.87425	-1.5506	0.000567563	OK	yes	0d	2d	3.87425	1.32254	-3.99356	5e-05	2d-vs-0d	3.87425	-0.283116	0.394811	OK	no	0d	8d	3.87425	3.18391	-0.832502	0.1503	8d-vs-0d	3.87425	-0.256514	0.446744	OK	no	0d	30d	3.87425	3.24317	-0.755813	0.1848	30d-vs-0d	3.87425	-0.316352	0.320156	OK	no	0d	60d	3.87425
XLOC_034857	XLOC_034857	Wfdc1	chr8:119666522-119688222	ENSMUSG00000023336	ENSMUST00000024107	4.57334	-1.54924	0.000567563	OK	yes	0d	2d	4.57334	1.56266	-3.26054	5e-05	2d-vs-0d	4.57334	-1.91195	0.000567563	OK	yes	0d	8d	4.57334	1.21529	-3.90116	5e-05	8d-vs-0d	4.57334	-0.0918678	0.891618	OK	no	0d	30d	4.57334	4.2912	-0.228463	0.6971	30d-vs-0d	5.99296	0.39002	0.25534	OK	no	0d	60d	4.57334
XLOC_034902	XLOC_034902	Clec4g.Gm9814	chr8:3707063-3739044	ENSMUSG00000046787.ENSMUSG00000074491	ENSMUST00000058040.ENSMUST00000062037.ENSMUST00000159612	72.6132	-1.53844	0.000567563	OK	yes	0d	2d	72.6132	24.9977	-5.15888	5e-05	2d-vs-0d	72.6132	-3.63451	0.000567563	OK	yes	0d	8d	72.6132	5.8468	-8.35578	5e-05	8d-vs-0d	72.6132	-0.0830585	0.843815	OK	no	0d	30d	72.6132	68.5507	-0.283164	0.6084	30d-vs-0d	72.6132	-0.218086	0.454122	OK	no	0d	60d	72.6132
XLOC_036582	XLOC_036582	Ip6k2	chr9:108783837-108806336	ENSMUSG00000032599	ENSMUST00000085018	42.9256	-1.53837	0.000567563	OK	yes	0d	2d	42.9256	14.7782	-4.74323	5e-05	2d-vs-0d	42.9256	-1.1562	0.000567563	OK	yes	0d	8d	42.9256	19.2604	-3.57767	5e-05	8d-vs-0d	42.9256	-0.232237	0.465511	OK	no	0d	30d	42.9256	36.5432	-0.747435	0.1981	30d-vs-0d	42.9256	-0.391501	0.146601	OK	no	0d	60d	42.9256
XLOC_003833	XLOC_003833	Hsd17b6	chr10:127990791-128007608	ENSMUSG00000025396	ENSMUST00000026462	152.676	-1.53253	0.000567563	OK	yes	0d	2d	152.676	52.7758	-4.99824	5e-05	2d-vs-0d	152.676	-3.43095	0.000567563	OK	yes	0d	8d	152.676	14.1564	-10.9368	5e-05	8d-vs-0d	152.676	-1.52532	0.000567563	OK	yes	0d	30d	152.676	53.0403	-5.04837	5e-05	30d-vs-0d	152.676	-0.41459	0.103644	OK	no	0d	60d	152.676
XLOC_028037	XLOC_028037	Sgsm1	chr5:113243219-113310786	ENSMUSG00000042216	ENSMUST00000048112.ENSMUST00000057209.ENSMUST00000112324.ENSMUST00000112325.ENSMUST00000138266.ENSMUST00000140981.ENSMUST00000145708.ENSMUST00000147856.ENSMUST00000154248.ENSMUST00000156340	3.39627	-1.53075	0.000567563	OK	yes	0d	2d	3.39627	1.17544	-2.61879	5e-05	2d-vs-0d	3.39627	-2.08381	0.000567563	OK	yes	0d	8d	3.39627	0.80115	-3.4263	5e-05	8d-vs-0d	3.39627	-0.41678	0.193474	OK	no	0d	30d	3.39627	2.54413	-0.985911	0.05245	30d-vs-0d	3.39627	-0.395347	0.212387	OK	no	0d	60d	3.39627
XLOC_008813	XLOC_008813	Ntrk2	chr13:58806595-59133970	ENSMUSG00000055254	ENSMUST00000079828.ENSMUST00000109838	2.48574	-1.52659	0.000567563	OK	yes	0d	2d	2.48574	0.862789	-4.11328	5e-05	2d-vs-0d	2.48574	-1.49751	0.000567563	OK	yes	0d	8d	2.48574	0.880361	-3.91093	5e-05	8d-vs-0d	2.48574	-0.97422	0.000567563	OK	yes	0d	30d	2.48574	1.26528	-2.7256	5e-05	30d-vs-0d	2.48574	-1.40908	0.000567563	OK	yes	0d	60d	2.48574
XLOC_034485	XLOC_034485	Klf2	chr8:72319032-72321656	ENSMUSG00000055148	ENSMUST00000067912	13.6262	-1.5236	0.000567563	OK	yes	0d	2d	13.6262	4.73942	-4.53082	5e-05	2d-vs-0d	15.4177	0.178204	0.604623	OK	no	0d	8d	13.6262	15.4177	0.586149	0.31295	8d-vs-0d	14.1489	0.0543048	0.918626	OK	no	0d	30d	13.6262	14.1489	0.175914	0.758	30d-vs-0d	13.6262	-0.052337	0.923053	OK	no	0d	60d	13.6262
XLOC_009761	XLOC_009761	-	chr13:93754118-93758599	NA	NA	1.7764	-1.52147	0.000567563	OK	yes	0d	2d	1.7764	0.618775	-3.6162	5e-05	2d-vs-0d	1.7764	-2.7138	0.000567563	OK	yes	0d	8d	1.7764	0.270773	-5.39174	5e-05	8d-vs-0d	1.7764	-1.70262	0.000567563	OK	yes	0d	30d	1.7764	0.545761	-3.94991	5e-05	30d-vs-0d	1.7764	-1.36513	0.000567563	OK	yes	0d	60d	1.7764
XLOC_012497	XLOC_012497	Ndrg1	chr15:66929320-67013039	ENSMUSG00000005125	ENSMUST00000005256.ENSMUST00000163496.ENSMUST00000164070.ENSMUST00000164675.ENSMUST00000165966.ENSMUST00000166420.ENSMUST00000167817.ENSMUST00000168542.ENSMUST00000168979.ENSMUST00000170903.ENSMUST00000171266.ENSMUST00000171569.ENSMUST00000172447	22.7468	-1.52057	0.000567563	OK	yes	0d	2d	22.7468	7.92839	-2.58966	5e-05	2d-vs-0d	29.4018	0.370239	0.375407	OK	no	0d	8d	22.7468	29.4018	0.650289	0.13855	8d-vs-0d	22.7468	-0.614234	0.100951	OK	no	0d	30d	22.7468	14.86	-1.01675	0.02195	30d-vs-0d	22.7468	-0.434654	0.306966	OK	no	0d	60d	22.7468
XLOC_017701	XLOC_017701	Cyp2c40	chr19:39767070-39812814	ENSMUSG00000025004	ENSMUST00000160476.ENSMUST00000162434.ENSMUST00000162507.ENSMUST00000162630.ENSMUST00000163090	274.151	-1.51776	0.000567563	OK	yes	0d	2d	274.151	95.7409	-2.66273	5e-05	2d-vs-0d	274.151	-4.98045	0.000567563	OK	yes	0d	8d	274.151	8.68411	-7.68193	5e-05	8d-vs-0d	274.151	-0.895167	0.0217401	OK	yes	0d	30d	274.151	147.407	-1.68672	0.00325	30d-vs-0d	274.151	-0.341552	0.578962	OK	no	0d	60d	274.151
XLOC_025636	XLOC_025636	Cyp4a14	chr4:115486170-115533649	ENSMUSG00000028715	ENSMUST00000030487.ENSMUST00000124412	377.099	-1.5117	0.000567563	OK	yes	0d	2d	377.099	132.248	-2.6562	5e-05	2d-vs-0d	1114.21	1.563	0.215306	OK	no	0d	8d	377.099	1114.21	1.29952	0.0609	8d-vs-0d	377.099	-2.70981	0.000567563	OK	yes	0d	30d	377.099	57.6395	-4.04883	5e-05	30d-vs-0d	377.099	-0.750241	0.1458	OK	no	0d	60d	377.099
XLOC_037897	XLOC_037897	Rgn	chrX:20549786-20562126	ENSMUSG00000023070	ENSMUST00000023832	1003.15	-1.50957	0.000567563	OK	yes	0d	2d	1003.15	352.321	-3.62223	5e-05	2d-vs-0d	1003.15	-4.38009	0.000567563	OK	yes	0d	8d	1003.15	48.1755	-10.6451	5e-05	8d-vs-0d	1003.15	-0.583266	0.110151	OK	no	0d	30d	1003.15	669.554	-1.29703	0.02465	30d-vs-0d	1003.15	-0.174823	0.783819	OK	no	0d	60d	1003.15
XLOC_015077	XLOC_015077	Acat2	chr17:12942889-12960747	ENSMUSG00000023832	ENSMUST00000007005.ENSMUST00000159358.ENSMUST00000159697	38.2618	-1.507	0.000567563	OK	yes	0d	2d	38.2618	13.4622	-5.07909	5e-05	2d-vs-0d	38.2618	-2.29172	0.000567563	OK	yes	0d	8d	38.2618	7.81428	-7.50685	5e-05	8d-vs-0d	48.41	0.339398	0.177155	OK	no	0d	30d	38.2618	48.41	1.14994	0.04645	30d-vs-0d	39.302	0.0386963	0.941344	OK	no	0d	60d	38.2618
XLOC_005437	XLOC_005437	Gck	chr11:5900819-5950081	ENSMUSG00000041798	ENSMUST00000102920.ENSMUST00000109822.ENSMUST00000109823.ENSMUST00000125434	92.9707	-1.50465	0.000567563	OK	yes	0d	2d	92.9707	32.7645	-4.07712	5e-05	2d-vs-0d	92.9707	-1.13953	0.000567563	OK	yes	0d	8d	92.9707	42.2	-2.77799	5e-05	8d-vs-0d	92.9707	-0.722173	0.00242238	OK	yes	0d	30d	92.9707	56.3573	-1.95349	0.00025	30d-vs-0d	92.9707	-0.105535	0.825838	OK	no	0d	60d	92.9707
XLOC_012475	XLOC_012475	A1bg	chr15:60916837-60921270	ENSMUSG00000022347	ENSMUST00000096418	556.587	-1.50246	0.000567563	OK	yes	0d	2d	556.587	196.448	-3.31868	5e-05	2d-vs-0d	556.587	-8.93287	0.000567563	OK	yes	0d	8d	556.587	1.13886	-18.7943	5e-05	8d-vs-0d	556.587	-4.22557	0.000567563	OK	yes	0d	30d	556.587	29.7516	-11.0572	5e-05	30d-vs-0d	556.587	-1.7265	0.000567563	OK	yes	0d	60d	556.587
XLOC_014334	XLOC_014334	Abca3	chr17:24351949-24414542	ENSMUSG00000024130	ENSMUST00000039013.ENSMUST00000079594.ENSMUST00000117337.ENSMUST00000133816.ENSMUST00000136295.ENSMUST00000148557.ENSMUST00000149233.ENSMUST00000155889	21.371	-1.50242	0.000567563	OK	yes	0d	2d	21.371	7.54312	-4.12228	5e-05	2d-vs-0d	21.371	-1.372	0.000567563	OK	yes	0d	8d	21.371	8.2568	-3.58334	5e-05	8d-vs-0d	21.371	-0.74691	0.00199215	OK	yes	0d	30d	21.371	12.7345	-2.12477	0.0002	30d-vs-0d	21.371	-0.351449	0.282725	OK	no	0d	60d	21.371
XLOC_021654	XLOC_021654	Tnik	chr3:28263213-28675858	ENSMUSG00000027692	ENSMUST00000159236.ENSMUST00000159308.ENSMUST00000159680.ENSMUST00000159733.ENSMUST00000160307.ENSMUST00000160518.ENSMUST00000160934.ENSMUST00000161214.ENSMUST00000161234.ENSMUST00000161423.ENSMUST00000161964.ENSMUST00000162037.ENSMUST00000162225.ENSMUST00000162485.ENSMUST00000162777	0.826323	-1.49748	0.000567563	OK	yes	0d	2d	0.826323	0.292661	-1.44597	5e-05	2d-vs-0d	0.826323	-0.709831	0.0629082	OK	no	0d	8d	0.826323	0.505207	-0.990456	0.012	8d-vs-0d	0.877732	0.0870741	0.918045	OK	no	0d	30d	0.826323	0.877732	0.13207	0.7566	30d-vs-0d	0.844133	0.0307637	0.971156	OK	no	0d	60d	0.826323
XLOC_004154	XLOC_004154	Pank3	chr11:35769483-35791285	ENSMUSG00000018846	ENSMUST00000018990	10.0454	-1.49367	0.000567563	OK	yes	0d	2d	10.0454	3.56722	-5.1596	5e-05	2d-vs-0d	10.0454	-0.894618	0.000567563	OK	yes	0d	8d	10.0454	5.40334	-3.07787	5e-05	8d-vs-0d	10.0454	-0.0709815	0.875549	OK	no	0d	30d	10.0454	9.56317	-0.247025	0.66465	30d-vs-0d	10.0454	-0.0934038	0.818362	OK	no	0d	60d	10.0454
XLOC_015439	XLOC_015439	-	chr17:35476193-35476979	NA	NA	5.3891	-1.48949	0.000567563	OK	yes	0d	2d	5.3891	1.91927	-2.88625	5e-05	2d-vs-0d	5.3891	-4.77718	0.0183358	OK	yes	0d	8d	5.3891	0.196536	-3.87516	0.00265	8d-vs-0d	5.3891	-1.64131	0.000567563	OK	yes	0d	30d	5.3891	1.72756	-3.10142	5e-05	30d-vs-0d	5.3891	-0.569156	0.168657	OK	no	0d	60d	5.3891
XLOC_026428	XLOC_026428	Insig1	chr5:28071362-28078662	ENSMUSG00000045294	ENSMUST00000059155	181.193	-1.48739	0.000567563	OK	yes	0d	2d	181.193	64.6238	-4.37865	5e-05	2d-vs-0d	181.193	-2.3497	0.000567563	OK	yes	0d	8d	181.193	35.5477	-7.19704	5e-05	8d-vs-0d	182.684	0.0118282	0.983048	OK	no	0d	30d	181.193	182.684	0.0336852	0.95185	30d-vs-0d	208.076	0.199584	0.630282	OK	no	0d	60d	181.193
XLOC_033159	XLOC_033159	Klf13	chr7:63886346-63938915	ENSMUSG00000052040	ENSMUST00000063694.ENSMUST00000183817.ENSMUST00000183907.ENSMUST00000185175	13.1468	-1.48609	0.000567563	OK	yes	0d	2d	13.1468	4.69315	-4.12983	5e-05	2d-vs-0d	13.6962	0.0590581	0.907504	OK	no	0d	8d	13.1468	13.6962	0.186903	0.73285	8d-vs-0d	15.16	0.205555	0.511829	OK	no	0d	30d	13.1468	15.16	0.66505	0.23275	30d-vs-0d	13.1468	-0.15926	0.645932	OK	no	0d	60d	13.1468
XLOC_037118	XLOC_037118	1810046K07Rik	chr9:51289682-51328917	ENSMUSG00000036027	ENSMUST00000039959.ENSMUST00000181366	3.39849	-1.48221	0.000567563	OK	yes	0d	2d	3.39849	1.21645	-2.50758	5e-05	2d-vs-0d	3.98511	0.229726	0.715338	OK	no	0d	8d	3.39849	3.98511	0.447604	0.4254	8d-vs-0d	3.59548	0.0812895	0.926588	OK	no	0d	30d	3.39849	3.59548	0.159191	0.77825	30d-vs-0d	3.39849	-0.0386835	0.969218	OK	no	0d	60d	3.39849
XLOC_006345	XLOC_006345	Scpep1	chr11:88905927-88955465	ENSMUSG00000000278	ENSMUST00000000287	37.1225	-1.48108	0.000567563	OK	yes	0d	2d	37.1225	13.2981	-4.99899	5e-05	2d-vs-0d	37.1225	-0.254956	0.350945	OK	no	0d	8d	37.1225	31.1091	-0.882438	0.1243	8d-vs-0d	40.9259	0.14072	0.687263	OK	no	0d	30d	37.1225	40.9259	0.486297	0.39425	30d-vs-0d	38.9413	0.0690067	0.880541	OK	no	0d	60d	37.1225
XLOC_017017	XLOC_017017	Tmem2	chr19:21778341-21858327	ENSMUSG00000024754	ENSMUST00000025663.ENSMUST00000096194	6.8567	-1.47979	0.000567563	OK	yes	0d	2d	6.8567	2.4584	-3.72638	5e-05	2d-vs-0d	6.8567	-0.452719	0.201167	OK	no	0d	8d	6.8567	5.00995	-1.09187	0.0554	8d-vs-0d	6.8567	-0.157827	0.745468	OK	no	0d	30d	6.8567	6.14617	-0.422506	0.46245	30d-vs-0d	7.02531	0.0350461	0.962706	OK	no	0d	60d	6.8567
XLOC_031625	XLOC_031625	Pde2a	chr7:101421690-101512829	ENSMUSG00000030653	ENSMUST00000084894.ENSMUST00000163751.ENSMUST00000166652	8.22391	-1.47374	0.000567563	OK	yes	0d	2d	8.22391	2.96101	-4.76695	5e-05	2d-vs-0d	8.22391	-0.843353	0.000567563	OK	yes	0d	8d	8.22391	4.58357	-2.78531	5e-05	8d-vs-0d	8.87614	0.110108	0.783444	OK	no	0d	30d	8.22391	8.87614	0.376327	0.5141	30d-vs-0d	8.47509	0.0434044	0.931988	OK	no	0d	60d	8.22391
XLOC_009424	XLOC_009424	Nrn1	chr13:36725624-36734477	ENSMUSG00000039114	ENSMUST00000037623.ENSMUST00000122286	292.629	-1.46791	0.000567563	OK	yes	0d	2d	292.629	105.787	-4.55544	5e-05	2d-vs-0d	292.629	-0.912231	0.000567563	OK	yes	0d	8d	292.629	155.492	-2.73639	5e-05	8d-vs-0d	292.629	-0.18815	0.625731	OK	no	0d	30d	292.629	256.849	-0.557496	0.33195	30d-vs-0d	306.53	0.0669589	0.90442	OK	no	0d	60d	292.629
XLOC_004807	XLOC_004807	Acaca	chr11:84129671-84401688	ENSMUSG00000020532	ENSMUST00000020843.ENSMUST00000103201.ENSMUST00000130012.ENSMUST00000133811.ENSMUST00000136463.ENSMUST00000137500.ENSMUST00000183548.ENSMUST00000183887.ENSMUST00000184534	41.7184	-1.4587	0.000567563	OK	yes	0d	2d	41.7184	15.178	-3.67594	5e-05	2d-vs-0d	41.7184	-1.31698	0.000567563	OK	yes	0d	8d	41.7184	16.7447	-3.01965	5e-05	8d-vs-0d	41.7184	-0.186022	0.686356	OK	no	0d	30d	41.7184	36.6716	-0.419093	0.39325	30d-vs-0d	41.7184	-0.20505	0.67171	OK	no	0d	60d	41.7184
XLOC_024496	XLOC_024496	Cnr2	chr4:135895393-135920207	ENSMUSG00000062585	ENSMUST00000068830.ENSMUST00000097843	1.45525	-1.45751	0.000567563	OK	yes	0d	2d	1.45525	0.529887	-3.22374	5e-05	2d-vs-0d	1.45525	-0.892431	0.00557173	OK	yes	0d	8d	1.45525	0.78395	-2.04375	0.00065	8d-vs-0d	1.45525	-0.0513999	0.942652	OK	no	0d	30d	1.45525	1.40431	-0.128744	0.82205	30d-vs-0d	1.47262	0.0171208	0.980013	OK	no	0d	60d	1.45525
XLOC_018067	XLOC_018067	Mrc1	chr2:14229413-14332057	ENSMUSG00000026712	ENSMUST00000028045.ENSMUST00000146168	11.2131	-1.4569	0.000567563	OK	yes	0d	2d	11.2131	4.08465	-3.93793	5e-05	2d-vs-0d	11.2131	-1.05667	0.000567563	OK	yes	0d	8d	11.2131	5.39061	-2.57534	5e-05	8d-vs-0d	21.1731	0.917048	0.000567563	OK	yes	0d	30d	11.2131	21.1731	2.55114	5e-05	30d-vs-0d	13.352	0.251869	0.36546	OK	no	0d	60d	11.2131
XLOC_029310	XLOC_029310	-	chr6:122257264-122263703	NA	NA	7.48152	-1.45593	0.000567563	OK	yes	0d	2d	7.48152	2.72717	-2.98912	5e-05	2d-vs-0d	7.48152	-2.8685	0.000567563	OK	yes	0d	8d	7.48152	1.02444	-5.62979	5e-05	8d-vs-0d	7.48152	-0.589603	0.124739	OK	no	0d	30d	7.48152	4.97166	-1.24597	0.029	30d-vs-0d	7.48152	-0.327963	0.511684	OK	no	0d	60d	7.48152
XLOC_008083	XLOC_008083	Fbln5	chr12:101746564-101819055	ENSMUSG00000021186	ENSMUST00000021603	1.0304	-1.45238	0.000567563	OK	yes	0d	2d	1.0304	0.376529	-3.27682	5e-05	2d-vs-0d	1.0304	-1.50931	0.000567563	OK	yes	0d	8d	1.0304	0.361959	-3.32154	5e-05	8d-vs-0d	1.1762	0.190927	0.671972	OK	no	0d	30d	1.0304	1.1762	0.504328	0.378	30d-vs-0d	1.50704	0.548505	0.0631072	OK	no	0d	60d	1.0304
XLOC_020011	XLOC_020011	Sardh	chr2:27188215-27248337	ENSMUSG00000009614	ENSMUST00000091224.ENSMUST00000102886.ENSMUST00000127805.ENSMUST00000129975.ENSMUST00000139312.ENSMUST00000142136.ENSMUST00000144448.ENSMUST00000147089.ENSMUST00000149733.ENSMUST00000156434	501.775	-1.44911	0.000567563	OK	yes	0d	2d	501.775	183.774	-2.22423	5e-05	2d-vs-0d	501.775	-1.57609	0.000567563	OK	yes	0d	8d	501.775	168.29	-2.33654	5e-05	8d-vs-0d	501.775	-0.743324	0.142373	OK	no	0d	30d	501.775	299.741	-1.05672	0.03455	30d-vs-0d	501.775	-0.206901	0.816504	OK	no	0d	60d	501.775
XLOC_013233	XLOC_013233	Adcy5	chr16:35154876-35305737	ENSMUSG00000022840	ENSMUST00000114913	0.546753	-1.44625	0.000567563	OK	yes	0d	2d	0.546753	0.200644	-2.9407	5e-05	2d-vs-0d	0.546753	-1.94123	0.000567563	OK	yes	0d	8d	0.546753	0.142371	-3.60226	5e-05	8d-vs-0d	0.546753	-0.474191	0.232467	OK	no	0d	30d	0.546753	0.393591	-1.05368	0.0679	30d-vs-0d	0.546753	-0.11484	0.865369	OK	no	0d	60d	0.546753
XLOC_012139	XLOC_012139	Alg10b	chr15:90224285-90233473	ENSMUSG00000075470.ENSMUSG00000099319	ENSMUST00000100309.ENSMUST00000183650	5.9057	-1.44618	0.000567563	OK	yes	0d	2d	5.9057	2.16734	-1.87587	5e-05	2d-vs-0d	5.9057	-0.480745	0.271843	OK	no	0d	8d	5.9057	4.23207	-0.832856	0.08505	8d-vs-0d	5.9057	-0.324641	0.552475	OK	no	0d	30d	5.9057	4.71568	-0.510091	0.2679	30d-vs-0d	5.9057	-0.175873	0.783311	OK	no	0d	60d	5.9057
XLOC_010650	XLOC_010650	Adra1a	chr14:66635250-66733749	ENSMUSG00000045875	ENSMUST00000054661.ENSMUST00000159068.ENSMUST00000159365.ENSMUST00000160647.ENSMUST00000161339	1.08859	-1.44236	0.000567563	OK	yes	0d	2d	1.08859	0.400564	-2.74047	5e-05	2d-vs-0d	1.08859	-0.756461	0.0276923	OK	yes	0d	8d	1.08859	0.644388	-1.55823	0.00435	8d-vs-0d	1.08859	-0.760352	0.0367814	OK	yes	0d	30d	1.08859	0.642653	-1.52582	0.00615	30d-vs-0d	1.08859	-0.13917	0.835677	OK	no	0d	60d	1.08859
XLOC_026652	XLOC_026652	Nipal1	chr5:72647795-72671078	ENSMUSG00000067219	ENSMUST00000087212	9.07538	-1.44187	0.000567563	OK	yes	0d	2d	9.07538	3.34055	-4.60738	5e-05	2d-vs-0d	9.07538	-0.393468	0.100951	OK	no	0d	8d	9.07538	6.90906	-1.29053	0.02195	8d-vs-0d	9.18419	0.0171939	0.973767	OK	no	0d	30d	9.07538	9.18419	0.0582045	0.9189	30d-vs-0d	11.5389	0.346474	0.16468	OK	no	0d	60d	9.07538
XLOC_008102	XLOC_008102	Serpina6	chr12:103646550-103657212	ENSMUSG00000060807	ENSMUST00000044159.ENSMUST00000152517	233.486	-1.43879	0.000567563	OK	yes	0d	2d	233.486	86.1273	-4.39989	5e-05	2d-vs-0d	233.486	-4.26926	0.000567563	OK	yes	0d	8d	233.486	12.1083	-12.1353	5e-05	8d-vs-0d	233.486	-0.0998041	0.849051	OK	no	0d	30d	233.486	217.88	-0.279242	0.61705	30d-vs-0d	266.233	0.189353	0.639861	OK	no	0d	60d	233.486
XLOC_021615	XLOC_021615	Car3	chr3:14848882-14872543	ENSMUSG00000027559	ENSMUST00000029076	1281.06	-1.43599	0.000567563	OK	yes	0d	2d	1281.06	473.468	-3.01439	5e-05	2d-vs-0d	1281.06	-4.47428	0.000567563	OK	yes	0d	8d	1281.06	57.6335	-10.225	5e-05	8d-vs-0d	1281.06	-1.53516	0.000567563	OK	yes	0d	30d	1281.06	442.018	-3.10672	5e-05	30d-vs-0d	1281.06	-0.153639	0.845426	OK	no	0d	60d	1281.06
XLOC_001438	XLOC_001438	Igfbp5	chr1:72857931-72874884	ENSMUSG00000026185	ENSMUST00000027377.ENSMUST00000137339	3.41744	-1.43569	0.000567563	OK	yes	0d	2d	3.41744	1.26333	-4.17533	5e-05	2d-vs-0d	3.51601	0.0410253	0.941924	OK	no	0d	8d	3.41744	3.51601	0.128371	0.82045	8d-vs-0d	4.35028	0.348192	0.20168	OK	no	0d	30d	3.41744	4.35028	1.11653	0.0556	30d-vs-0d	6.03221	0.819772	0.000567563	OK	yes	0d	60d	3.41744
XLOC_007457	XLOC_007457	Slc25a47	chr12:108851128-108856814	ENSMUSG00000048856	ENSMUST00000057026	483.113	-1.43022	0.000567563	OK	yes	0d	2d	483.113	179.27	-3.88613	5e-05	2d-vs-0d	506.615	0.0685265	0.921713	OK	no	0d	8d	483.113	506.615	0.169652	0.76565	8d-vs-0d	483.113	-0.371067	0.28797	OK	no	0d	30d	483.113	373.548	-0.954201	0.0926	30d-vs-0d	483.113	-0.130405	0.811234	OK	no	0d	60d	483.113
XLOC_022394	XLOC_022394	Syde2	chr3:145987869-146021720	ENSMUSG00000036863	ENSMUST00000039517	0.912761	-1.42973	0.000567563	OK	yes	0d	2d	0.912761	0.338817	-3.12628	5e-05	2d-vs-0d	0.912761	-0.143949	0.810304	OK	no	0d	8d	0.912761	0.826084	-0.344054	0.55365	8d-vs-0d	0.912761	-0.0549933	0.939908	OK	no	0d	30d	0.912761	0.878623	-0.134193	0.81485	30d-vs-0d	0.912761	-0.0424688	0.954902	OK	no	0d	60d	0.912761
XLOC_014984	XLOC_014984	Epas1	chr17:86753772-86833412	ENSMUSG00000024140	ENSMUST00000024954	32.0269	-1.42683	0.000567563	OK	yes	0d	2d	32.0269	11.9123	-4.67597	5e-05	2d-vs-0d	32.0269	-0.718197	0.000567563	OK	yes	0d	8d	32.0269	19.4678	-2.32928	5e-05	8d-vs-0d	32.0269	-0.0736122	0.880911	OK	no	0d	30d	32.0269	30.4338	-0.23685	0.6753	30d-vs-0d	34.7013	0.115707	0.785508	OK	no	0d	60d	32.0269
XLOC_034268	XLOC_034268	Ppp1r3b	chr8:35375740-35388270	ENSMUSG00000046794	ENSMUST00000070481	93.5368	-1.42661	0.000567563	OK	yes	0d	2d	93.5368	34.796	-4.39816	5e-05	2d-vs-0d	93.5368	-0.988712	0.000567563	OK	yes	0d	8d	93.5368	47.1358	-3.01417	5e-05	8d-vs-0d	93.5368	-0.924353	0.000567563	OK	yes	0d	30d	93.5368	49.2861	-2.83294	5e-05	30d-vs-0d	93.5368	-0.136056	0.767163	OK	no	0d	60d	93.5368
XLOC_009348	XLOC_009348	Aldh5a1	chr13:24905592-24941417	ENSMUSG00000035936	ENSMUST00000037615	13.7374	-1.42433	0.000567563	OK	yes	0d	2d	13.7374	5.11847	-4.51467	5e-05	2d-vs-0d	13.7374	-1.23984	0.000567563	OK	yes	0d	8d	13.7374	5.81671	-4.00444	5e-05	8d-vs-0d	13.7374	-0.700839	0.000567563	OK	yes	0d	30d	13.7374	8.45147	-2.29186	5e-05	30d-vs-0d	13.7374	-0.16656	0.631281	OK	no	0d	60d	13.7374
XLOC_032741	XLOC_032741	Plekhf1	chr7:38220653-38227994	ENSMUSG00000074170	ENSMUST00000098513	7.51761	-1.41905	0.000567563	OK	yes	0d	2d	7.51761	2.81127	-3.63101	5e-05	2d-vs-0d	7.51761	-0.730193	0.00738208	OK	yes	0d	8d	7.51761	4.53179	-1.95866	0.0009	8d-vs-0d	8.70741	0.21197	0.570856	OK	no	0d	30d	7.51761	8.70741	0.603432	0.2831	30d-vs-0d	12.4047	0.722538	0.00153919	OK	yes	0d	60d	7.51761
XLOC_016471	XLOC_016471	Nrep	chr18:33437018-33464029	ENSMUSG00000042834	ENSMUST00000051087.ENSMUST00000168890.ENSMUST00000171533	9.70437	-1.41425	0.000567563	OK	yes	0d	2d	9.70437	3.64113	-4.00741	5e-05	2d-vs-0d	9.70437	-2.79514	0.000567563	OK	yes	0d	8d	9.70437	1.39812	-6.51288	5e-05	8d-vs-0d	9.70437	-1.65078	0.000567563	OK	yes	0d	30d	9.70437	3.09052	-4.56376	5e-05	30d-vs-0d	9.70437	-0.199415	0.588557	OK	no	0d	60d	9.70437
XLOC_027391	XLOC_027391	-	chr5:3526108-3531011	NA	NA	1.91977	-1.4112	0.000567563	OK	yes	0d	2d	1.91977	0.721833	-2.75584	5e-05	2d-vs-0d	1.91977	-0.119454	0.862447	OK	no	0d	8d	1.91977	1.76722	-0.268282	0.6401	8d-vs-0d	2.09551	0.126367	0.850681	OK	no	0d	30d	1.91977	2.09551	0.284823	0.61995	30d-vs-0d	1.91977	-0.162955	0.797146	OK	no	0d	60d	1.91977
XLOC_014458	XLOC_014458	-	chr17:30591293-30592151	NA	NA	22.3527	-1.41112	0.000567563	OK	yes	0d	2d	22.3527	8.40503	-3.93773	5e-05	2d-vs-0d	22.3527	-1.81208	0.000567563	OK	yes	0d	8d	22.3527	6.36561	-4.85746	5e-05	8d-vs-0d	22.3527	-0.842526	0.000567563	OK	yes	0d	30d	22.3527	12.4654	-2.47958	5e-05	30d-vs-0d	22.3527	-0.0851774	0.867887	OK	no	0d	60d	22.3527
XLOC_021756	XLOC_021756	Foxo1	chr3:52268336-52350109	ENSMUSG00000044167	ENSMUST00000053764	17.163	-1.40672	0.000567563	OK	yes	0d	2d	17.163	6.47334	-4.76217	5e-05	2d-vs-0d	17.163	-0.677144	0.00106889	OK	yes	0d	8d	17.163	10.7338	-2.27801	0.0001	8d-vs-0d	17.163	-0.398533	0.0861583	OK	no	0d	30d	17.163	13.0204	-1.3518	0.0179	30d-vs-0d	17.163	-0.455847	0.0384779	OK	yes	0d	60d	17.163
XLOC_033261	XLOC_033261	Homer2	chr7:81600480-81706925	ENSMUSG00000025813	ENSMUST00000026922.ENSMUST00000098326	3.3541	-1.4046	0.000567563	OK	yes	0d	2d	3.3541	1.26692	-4.59317	5e-05	2d-vs-0d	3.3541	-1.3027	0.000567563	OK	yes	0d	8d	3.3541	1.35964	-4.12203	5e-05	8d-vs-0d	3.3541	-0.63786	0.00283947	OK	yes	0d	30d	3.3541	2.15556	-2.14218	0.0003	30d-vs-0d	3.3541	-0.234258	0.414409	OK	no	0d	60d	3.3541
XLOC_036045	XLOC_036045	Hyou1	chr9:44379489-44392369	ENSMUSG00000032115	ENSMUST00000066601.ENSMUST00000159473.ENSMUST00000160112.ENSMUST00000160902.ENSMUST00000161147.ENSMUST00000161318.ENSMUST00000161537.ENSMUST00000162560	51.9001	-1.40398	0.000567563	OK	yes	0d	2d	51.9001	19.6123	-4.35629	5e-05	2d-vs-0d	51.9001	-0.788778	0.000567563	OK	yes	0d	8d	51.9001	30.0416	-2.33146	5e-05	8d-vs-0d	51.9001	-0.665853	0.00365575	OK	yes	0d	30d	51.9001	32.7135	-2.01163	0.0004	30d-vs-0d	51.9001	-0.351023	0.200143	OK	no	0d	60d	51.9001
XLOC_000223	XLOC_000223	Coq10b	chr1:55052769-55072701	ENSMUSG00000025981	ENSMUST00000027125.ENSMUST00000087617	21.8288	-1.40298	0.000567563	OK	yes	0d	2d	21.8288	8.25453	-4.41	5e-05	2d-vs-0d	21.8288	-0.63223	0.00365575	OK	yes	0d	8d	21.8288	14.0835	-2.07399	0.0004	8d-vs-0d	22.7505	0.0596634	0.906658	OK	no	0d	30d	21.8288	22.7505	0.194867	0.7308	30d-vs-0d	21.8288	-0.838917	0.000567563	OK	yes	0d	60d	21.8288
XLOC_012815	XLOC_012815	Slc38a2	chr15:96687393-96699698	ENSMUSG00000022462	ENSMUST00000023099	61.9548	-1.40167	0.000567563	OK	yes	0d	2d	61.9548	23.4493	-4.56304	5e-05	2d-vs-0d	61.9548	-1.15639	0.000567563	OK	yes	0d	8d	61.9548	27.7951	-3.75422	5e-05	8d-vs-0d	61.9548	-0.188315	0.614377	OK	no	0d	30d	61.9548	54.3734	-0.573	0.3217	30d-vs-0d	61.9548	-0.93925	0.000567563	OK	yes	0d	60d	61.9548
XLOC_037477	XLOC_037477	Pccb	chr9:100982029-101034898	ENSMUSG00000032527	ENSMUST00000035116.ENSMUST00000142676.ENSMUST00000145091.ENSMUST00000149322.ENSMUST00000149998	85.201	-1.39735	0.000567563	OK	yes	0d	2d	85.201	32.3444	-4.35028	5e-05	2d-vs-0d	85.201	-1.14419	0.000567563	OK	yes	0d	8d	85.201	38.5488	-3.69953	5e-05	8d-vs-0d	85.201	-0.314394	0.237859	OK	no	0d	30d	85.201	68.5177	-0.995214	0.07015	30d-vs-0d	85.9355	0.0123832	0.981304	OK	no	0d	60d	85.201
XLOC_038453	XLOC_038453	Ar	chrX:98149720-98323215	ENSMUSG00000046532	ENSMUST00000052837	2.23117	-1.39697	0.000567563	OK	yes	0d	2d	2.23117	0.847234	-4.159	5e-05	2d-vs-0d	2.23117	-0.335563	0.22385	OK	no	0d	8d	2.23117	1.76815	-1.07947	0.06435	8d-vs-0d	2.23117	-0.175209	0.609437	OK	no	0d	30d	2.23117	1.97601	-0.565418	0.3173	30d-vs-0d	2.23117	-0.400079	0.117912	OK	no	0d	60d	2.23117
XLOC_032007	XLOC_032007	Inpp5a	chr7:139389108-139582797	ENSMUSG00000025477	ENSMUST00000026550.ENSMUST00000097975.ENSMUST00000106098.ENSMUST00000131781.ENSMUST00000138183.ENSMUST00000152475	8.91092	-1.39522	0.000567563	OK	yes	0d	2d	8.91092	3.38781	-2.80642	5e-05	2d-vs-0d	8.91092	-0.710074	0.0461708	OK	yes	0d	8d	8.91092	5.44714	-1.35166	0.00815	8d-vs-0d	8.91092	-0.380682	0.358922	OK	no	0d	30d	8.91092	6.84425	-0.732957	0.12885	30d-vs-0d	8.91092	-0.444507	0.213792	OK	no	0d	60d	8.91092
XLOC_031609	XLOC_031609	Pgm2l1	chr7:100227393-100278870	ENSMUSG00000030729	ENSMUST00000054436.ENSMUST00000084935.ENSMUST00000162108	0.854835	-1.39342	0.000567563	OK	yes	0d	2d	0.854835	0.325402	-2.79868	5e-05	2d-vs-0d	0.854835	-0.270388	0.581036	OK	no	0d	8d	0.854835	0.70874	-0.601936	0.29205	8d-vs-0d	0.923078	0.110808	0.870556	OK	no	0d	30d	0.854835	0.923078	0.25447	0.6547	30d-vs-0d	1.00054	0.22706	0.647713	OK	no	0d	60d	0.854835
XLOC_003828	XLOC_003828	Gpr182	chr10:127739537-127751732	ENSMUSG00000058396	ENSMUST00000079692	10.208	-1.3909	0.000567563	OK	yes	0d	2d	10.208	3.8926	-3.76258	5e-05	2d-vs-0d	10.208	-2.44605	0.000567563	OK	yes	0d	8d	10.208	1.8733	-3.66582	5e-05	8d-vs-0d	10.208	-0.0405358	0.946976	OK	no	0d	30d	10.208	9.92519	-0.119573	0.83515	30d-vs-0d	10.5505	0.047604	0.937273	OK	no	0d	60d	10.208
XLOC_040095	XLOC_040095	Tsc22d3	chrX:140539471-140600659	ENSMUSG00000031431	ENSMUST00000055738.ENSMUST00000112995.ENSMUST00000112996.ENSMUST00000123898.ENSMUST00000133023.ENSMUST00000152048	155.629	-1.38826	0.000567563	OK	yes	0d	2d	155.629	59.4541	-4.35868	5e-05	2d-vs-0d	155.629	-1.31142	0.000567563	OK	yes	0d	8d	155.629	62.7066	-4.06724	5e-05	8d-vs-0d	155.629	-0.318347	0.273277	OK	no	0d	30d	155.629	124.813	-0.971972	0.0857	30d-vs-0d	155.629	-0.937522	0.000567563	OK	yes	0d	60d	155.629
XLOC_025565	XLOC_025565	Dio1	chr4:107291288-107307169	ENSMUSG00000034785	ENSMUST00000082426.ENSMUST00000106748.ENSMUST00000126291.ENSMUST00000129138.ENSMUST00000134366.ENSMUST00000145332.ENSMUST00000147709.ENSMUST00000150974	58.7881	-1.38434	0.000567563	OK	yes	0d	2d	58.7881	22.5196	-4.32662	5e-05	2d-vs-0d	58.7881	-1.22701	0.000567563	OK	yes	0d	8d	58.7881	25.1143	-3.415	5e-05	8d-vs-0d	58.7881	-0.202481	0.523694	OK	no	0d	30d	58.7881	51.09	-0.640957	0.24255	30d-vs-0d	61.7326	0.0705088	0.886941	OK	no	0d	60d	58.7881
XLOC_024760	XLOC_024760	Klhl21	chr4:152008802-152017680	ENSMUSG00000073700	ENSMUST00000097773	9.73598	-1.38172	0.000567563	OK	yes	0d	2d	9.73598	3.73629	-4.62223	5e-05	2d-vs-0d	9.73598	-0.142229	0.685117	OK	no	0d	8d	9.73598	8.82195	-0.492173	0.3918	8d-vs-0d	12.1048	0.314182	0.213406	OK	no	0d	30d	9.73598	12.1048	1.07766	0.06015	30d-vs-0d	12.2419	0.330432	0.184721	OK	no	0d	60d	9.73598
XLOC_005438	XLOC_005438	Camk2b	chr11:5969643-6066362	ENSMUSG00000057897	ENSMUST00000002817.ENSMUST00000019133.ENSMUST00000066431.ENSMUST00000090443.ENSMUST00000093355.ENSMUST00000101585.ENSMUST00000101586.ENSMUST00000109812.ENSMUST00000109813.ENSMUST00000109815.ENSMUST00000123391.ENSMUST00000129098.ENSMUST00000130427.ENSMUST00000154197.ENSMUST00000155755	2.75432	-1.37915	0.000567563	OK	yes	0d	2d	2.75432	1.05888	-2.64872	5e-05	2d-vs-0d	2.75432	-0.822731	0.00242238	OK	yes	0d	8d	2.75432	1.55721	-1.64718	0.00025	8d-vs-0d	2.75432	-0.418837	0.159721	OK	no	0d	30d	2.75432	2.06031	-0.9094	0.04025	30d-vs-0d	2.75432	-1.47541	0.000567563	OK	yes	0d	60d	2.75432
XLOC_036351	XLOC_036351	Gsta4	chr9:78191965-78209348	ENSMUSG00000032348	ENSMUST00000034903	76.0946	-1.3778	0.000567563	OK	yes	0d	2d	76.0946	29.2817	-4.60726	5e-05	2d-vs-0d	76.0946	-2.34391	0.000567563	OK	yes	0d	8d	76.0946	14.9888	-7.3398	5e-05	8d-vs-0d	76.0946	-0.984985	0.000567563	OK	yes	0d	30d	76.0946	38.4454	-3.29458	5e-05	30d-vs-0d	76.0946	-0.579352	0.0044387	OK	yes	0d	60d	76.0946
XLOC_003857	XLOC_003857	Suox	chr10:128669886-128673918	ENSMUSG00000049858	ENSMUST00000054764	75.5182	-1.37712	0.000567563	OK	yes	0d	2d	75.5182	29.0735	-4.65615	5e-05	2d-vs-0d	75.5182	-1.02635	0.000567563	OK	yes	0d	8d	75.5182	37.0756	-3.43133	5e-05	8d-vs-0d	75.5182	-0.817686	0.000567563	OK	yes	0d	30d	75.5182	42.8453	-2.74759	5e-05	30d-vs-0d	75.5182	-0.318081	0.232228	OK	no	0d	60d	75.5182
XLOC_003575	XLOC_003575	Stab2	chr10:86839093-87028015	ENSMUSG00000035459	ENSMUST00000035288.ENSMUST00000099390.ENSMUST00000159023.ENSMUST00000159118.ENSMUST00000160580.ENSMUST00000161560.ENSMUST00000163045	27.1309	-1.37609	0.000567563	OK	yes	0d	2d	27.1309	10.4525	-3.30463	5e-05	2d-vs-0d	27.1309	-0.70474	0.0734895	OK	no	0d	8d	27.1309	16.6462	-1.40638	0.0146	8d-vs-0d	27.1309	-0.0797133	0.907888	OK	no	0d	30d	27.1309	25.6725	-0.182562	0.73365	30d-vs-0d	28.2894	0.0603281	0.940832	OK	no	0d	60d	27.1309
XLOC_012405	XLOC_012405	Slc25a32	chr15:39091225-39112716	ENSMUSG00000022299	ENSMUST00000022908	7.51343	-1.37556	0.000567563	OK	yes	0d	2d	7.51343	2.89571	-3.61022	5e-05	2d-vs-0d	7.51343	-0.447118	0.213908	OK	no	0d	8d	7.51343	5.51115	-1.10286	0.06035	8d-vs-0d	7.51343	-0.178601	0.696635	OK	no	0d	30d	7.51343	6.63856	-0.479594	0.40425	30d-vs-0d	7.51343	-0.483165	0.120882	OK	no	0d	60d	7.51343
XLOC_039235	XLOC_039235	Klhl13	chrX:23219270-23365082	ENSMUSG00000036782.ENSMUSG00000080862	ENSMUST00000035973.ENSMUST00000115313.ENSMUST00000115316.ENSMUST00000115317.ENSMUST00000115319.ENSMUST00000117260.ENSMUST00000144360.ENSMUST00000153345	3.78504	-1.37537	0.000567563	OK	yes	0d	2d	3.78504	1.45895	-2.6411	5e-05	2d-vs-0d	3.78504	-1.17144	0.0289954	OK	yes	0d	8d	3.78504	1.68048	-1.61367	0.0046	8d-vs-0d	3.78504	-0.134838	0.814502	OK	no	0d	30d	3.78504	3.44731	-0.267789	0.5602	30d-vs-0d	3.78504	-0.0267765	0.968683	OK	no	0d	60d	3.78504
XLOC_034320	XLOC_034320	Acsl1	chr8:46471040-46536099	ENSMUSG00000018796	ENSMUST00000034046.ENSMUST00000110371.ENSMUST00000110372.ENSMUST00000128746.ENSMUST00000130563.ENSMUST00000133161.ENSMUST00000135955.ENSMUST00000152423	266.231	-1.37376	0.000567563	OK	yes	0d	2d	266.231	102.734	-2.70384	5e-05	2d-vs-0d	266.231	-1.4525	0.000567563	OK	yes	0d	8d	266.231	97.2779	-2.74033	5e-05	8d-vs-0d	266.231	-1.01502	0.000567563	OK	yes	0d	30d	266.231	131.737	-1.85657	5e-05	30d-vs-0d	266.231	-0.13768	0.808976	OK	no	0d	60d	266.231
XLOC_028839	XLOC_028839	Aqp1	chr6:55336431-55348555	ENSMUSG00000004655	ENSMUST00000004774	63.8494	-1.37345	0.000567563	OK	yes	0d	2d	63.8494	24.6438	-4.65574	5e-05	2d-vs-0d	63.8494	-1.89201	0.000567563	OK	yes	0d	8d	63.8494	17.203	-6.14847	5e-05	8d-vs-0d	63.8494	-0.419568	0.0651571	OK	no	0d	30d	63.8494	47.7369	-1.40943	0.01255	30d-vs-0d	63.8494	-0.398746	0.0944809	OK	no	0d	60d	63.8494
XLOC_018497	XLOC_018497	Gpd2	chr2:57236226-57370737	ENSMUSG00000026827	ENSMUST00000028167.ENSMUST00000112618.ENSMUST00000124689.ENSMUST00000141536.ENSMUST00000148991.ENSMUST00000154612.ENSMUST00000169687	8.37002	-1.37241	0.000567563	OK	yes	0d	2d	8.37002	3.23288	-2.05391	5e-05	2d-vs-0d	8.37002	-0.647954	0.030815	OK	yes	0d	8d	8.37002	5.34162	-1.29193	0.00495	8d-vs-0d	8.37002	-0.548336	0.0668529	OK	no	0d	30d	8.37002	5.72349	-1.13255	0.01295	30d-vs-0d	8.37002	-0.332941	0.335487	OK	no	0d	60d	8.37002
XLOC_019966	XLOC_019966	C8g	chr2:25498650-25505474	ENSMUSG00000015083	ENSMUST00000015227.ENSMUST00000040042.ENSMUST00000133255.ENSMUST00000149062.ENSMUST00000150580.ENSMUST00000153139.ENSMUST00000154984	559.64	-1.36906	0.000567563	OK	yes	0d	2d	559.64	216.662	-3.67377	5e-05	2d-vs-0d	559.64	-1.85004	0.000567563	OK	yes	0d	8d	559.64	155.235	-4.90851	5e-05	8d-vs-0d	559.64	-0.670464	0.0151289	OK	yes	0d	30d	559.64	351.624	-1.76821	0.0021	30d-vs-0d	559.64	-0.106034	0.854281	OK	no	0d	60d	559.64
XLOC_037528	XLOC_037528	Manf	chr9:106821873-106891979	ENSMUSG00000032575	ENSMUST00000069036.ENSMUST00000159283.ENSMUST00000159620.ENSMUST00000160503.ENSMUST00000160978.ENSMUST00000161272.ENSMUST00000162801	163.357	-1.36571	0.000567563	OK	yes	0d	2d	163.357	63.3896	-3.06018	5e-05	2d-vs-0d	163.357	-0.0575992	0.938159	OK	no	0d	8d	163.357	156.964	-0.138305	0.81015	8d-vs-0d	163.357	-0.343286	0.416492	OK	no	0d	30d	163.357	128.766	-0.803809	0.16465	30d-vs-0d	163.357	-0.0901927	0.899997	OK	no	0d	60d	163.357
XLOC_028672	XLOC_028672	Mgam	chr6:40628830-40769135	ENSMUSG00000068587	ENSMUST00000071535	75.5923	-1.36444	0.000567563	OK	yes	0d	2d	75.5923	29.3589	-2.04254	5e-05	2d-vs-0d	75.5923	-1.50252	0.000567563	OK	yes	0d	8d	75.5923	26.6792	-2.06142	5e-05	8d-vs-0d	75.5923	-0.192623	0.786352	OK	no	0d	30d	75.5923	66.1443	-0.250683	0.5182	30d-vs-0d	75.5923	-0.109785	0.901994	OK	no	0d	60d	75.5923
XLOC_030340	XLOC_030340	-	chr6:122257264-122263703	NA	NA	5.7918	-1.3629	0.000567563	OK	yes	0d	2d	5.7918	2.25186	-3.14966	5e-05	2d-vs-0d	5.7918	-2.73589	0.000567563	OK	yes	0d	8d	5.7918	0.86942	-6.02111	5e-05	8d-vs-0d	5.7918	-0.688844	0.0295096	OK	yes	0d	30d	5.7918	3.59295	-1.62775	0.0047	30d-vs-0d	5.7918	-0.267924	0.564302	OK	no	0d	60d	5.7918
XLOC_003235	XLOC_003235	AI317395	chr10:40001574-40025268	ENSMUSG00000038522	ENSMUST00000163705.ENSMUST00000176975	14.2821	-1.36186	0.000567563	OK	yes	0d	2d	14.2821	5.55691	-4.23898	5e-05	2d-vs-0d	14.2821	-1.2681	0.000567563	OK	yes	0d	8d	14.2821	5.93002	-3.92086	5e-05	8d-vs-0d	14.2821	-0.351011	0.158108	OK	no	0d	30d	14.2821	11.1977	-1.14688	0.0397	30d-vs-0d	14.2821	-0.204504	0.513949	OK	no	0d	60d	14.2821
XLOC_006242	XLOC_006242	Myo1d	chr11:80482125-80780025	ENSMUSG00000035441	ENSMUST00000041065.ENSMUST00000070997.ENSMUST00000125944	4.88578	-1.36182	0.000567563	OK	yes	0d	2d	4.88578	1.90102	-4.24509	5e-05	2d-vs-0d	4.88578	-0.777848	0.000567563	OK	yes	0d	8d	4.88578	2.84957	-2.52842	5e-05	8d-vs-0d	4.88578	-0.466683	0.0394139	OK	yes	0d	30d	4.88578	3.53548	-1.54128	0.0067	30d-vs-0d	4.88578	-0.320354	0.209826	OK	no	0d	60d	4.88578
XLOC_024753	XLOC_024753	Errfi1	chr4:150825732-150868892	ENSMUSG00000028967	ENSMUST00000030811.ENSMUST00000073600.ENSMUST00000128640	512.997	-1.36064	0.000567563	OK	yes	0d	2d	512.997	199.766	-2.98922	5e-05	2d-vs-0d	512.997	-0.819297	0.00911585	OK	yes	0d	8d	512.997	290.725	-1.64445	0.00115	8d-vs-0d	512.997	-0.263794	0.600901	OK	no	0d	30d	512.997	427.272	-0.517446	0.3096	30d-vs-0d	512.997	-0.521767	0.175943	OK	no	0d	60d	512.997
XLOC_003979	XLOC_003979	Adcy1	chr11:7063488-7178506	ENSMUSG00000020431	ENSMUST00000020706.ENSMUST00000135398	1.30351	-1.35924	0.000567563	OK	yes	0d	2d	1.30351	0.508092	-2.77858	5e-05	2d-vs-0d	1.30351	-0.27389	0.624531	OK	no	0d	8d	1.30351	1.07812	-0.544501	0.33085	8d-vs-0d	2.019	0.631239	0.0429473	OK	yes	0d	30d	1.30351	2.019	1.51727	0.00745	30d-vs-0d	1.4449	0.148564	0.796973	OK	no	0d	60d	1.30351
XLOC_011668	XLOC_011668	Ccdc152	chr15:3280626-3303526	ENSMUSG00000091119	ENSMUST00000165386	4.07107	-1.35886	0.000567563	OK	yes	0d	2d	4.07107	1.58728	-2.96683	5e-05	2d-vs-0d	4.07107	-0.480608	0.183948	OK	no	0d	8d	4.07107	2.91764	-1.10458	0.0489	8d-vs-0d	4.07107	-0.381414	0.32645	OK	no	0d	30d	4.07107	3.1253	-0.920149	0.1113	30d-vs-0d	4.07107	-0.126007	0.8302	OK	no	0d	60d	4.07107
XLOC_013670	XLOC_013670	Slc25a1	chr16:17925210-17928219	ENSMUSG00000003528	ENSMUST00000003622.ENSMUST00000129270.ENSMUST00000131507.ENSMUST00000142022.ENSMUST00000147384.ENSMUST00000150925	209.732	-1.35475	0.000567563	OK	yes	0d	2d	209.732	82.0056	-4.04479	5e-05	2d-vs-0d	209.732	-1.46983	0.000567563	OK	yes	0d	8d	209.732	75.7184	-4.39876	5e-05	8d-vs-0d	209.732	-0.176487	0.673918	OK	no	0d	30d	209.732	185.582	-0.499064	0.38	30d-vs-0d	209.732	-0.029948	0.961709	OK	no	0d	60d	209.732
XLOC_019850	XLOC_019850	Pfkfb3	chr2:11471429-11502158	ENSMUSG00000026773	ENSMUST00000028114.ENSMUST00000049849.ENSMUST00000100411.ENSMUST00000114844.ENSMUST00000114845.ENSMUST00000114846.ENSMUST00000140580.ENSMUST00000144921.ENSMUST00000145970.ENSMUST00000150086.ENSMUST00000155167.ENSMUST00000170196.ENSMUST00000171188.ENSMUST00000179584.ENSMUST00000183869	6.57608	-1.35446	0.000567563	OK	yes	0d	2d	6.57608	2.57179	-2.46775	5e-05	2d-vs-0d	13.2208	1.00751	0.000567563	OK	yes	0d	8d	6.57608	13.2208	2.40468	5e-05	8d-vs-0d	6.57608	-0.10491	0.814884	OK	no	0d	30d	6.57608	6.11485	-0.251867	0.56075	30d-vs-0d	6.57608	-1.15617	0.000567563	OK	yes	0d	60d	6.57608
XLOC_039560	XLOC_039560	Ids	chrX:70343068-70365084	ENSMUSG00000035847	ENSMUST00000101509.ENSMUST00000130519	4.13444	-1.34945	0.000567563	OK	yes	0d	2d	4.13444	1.62253	-3.88763	5e-05	2d-vs-0d	4.13444	-0.657202	0.00557173	OK	yes	0d	8d	4.13444	2.62167	-2.00617	0.00065	8d-vs-0d	4.13444	-0.0595999	0.906486	OK	no	0d	30d	4.13444	3.96712	-0.191098	0.73035	30d-vs-0d	4.31835	0.062788	0.9002	OK	no	0d	60d	4.13444
XLOC_002881	XLOC_002881	Ptprb	chr10:116283848-116389540	ENSMUSG00000020154	ENSMUST00000092167	9.44134	-1.34844	0.000567563	OK	yes	0d	2d	9.44134	3.70777	-4.31332	5e-05	2d-vs-0d	9.44134	-3.0017	0.000567563	OK	yes	0d	8d	9.44134	1.17877	-7.7164	5e-05	8d-vs-0d	9.44134	-0.187612	0.593309	OK	no	0d	30d	9.44134	8.29004	-0.591667	0.30275	30d-vs-0d	9.57378	0.0200961	0.971987	OK	no	0d	60d	9.44134
XLOC_030095	XLOC_030095	Sfxn5	chr6:85213046-85333422	ENSMUSG00000033720	ENSMUST00000045846.ENSMUST00000059034.ENSMUST00000113787.ENSMUST00000113788.ENSMUST00000134392.ENSMUST00000138489.ENSMUST00000148179.ENSMUST00000149362	8.74056	-1.34835	0.000567563	OK	yes	0d	2d	8.74056	3.43277	-3.1128	5e-05	2d-vs-0d	8.74056	-0.819149	0.000567563	OK	yes	0d	8d	8.74056	4.95394	-1.963	5e-05	8d-vs-0d	8.74056	-0.193788	0.583161	OK	no	0d	30d	8.74056	7.64193	-0.480396	0.2939	30d-vs-0d	8.74056	-0.118007	0.789089	OK	no	0d	60d	8.74056
XLOC_003458	XLOC_003458	Pdxk	chr10:78436743-78464975	ENSMUSG00000032788	ENSMUST00000041616.ENSMUST00000105385	9.75317	-1.34658	0.000567563	OK	yes	0d	2d	9.75317	3.83517	-4.51051	5e-05	2d-vs-0d	9.75317	-0.250913	0.357931	OK	no	0d	8d	9.75317	8.19622	-0.866212	0.1283	8d-vs-0d	9.84972	0.0142122	0.976617	OK	no	0d	30d	9.75317	9.84972	0.0491211	0.92965	30d-vs-0d	9.75317	-0.113317	0.767163	OK	no	0d	60d	9.75317
XLOC_017142	XLOC_017142	Cyp2c39	chr19:39504442-39569617	ENSMUSG00000025003	ENSMUST00000025968	7.97126	-1.34616	0.000567563	OK	yes	0d	2d	7.97126	3.13539	-3.42804	5e-05	2d-vs-0d	7.97126	-1.09809	0.000567563	OK	yes	0d	8d	7.97126	3.72364	-2.6577	5e-05	8d-vs-0d	7.97126	-0.385801	0.226169	OK	no	0d	30d	7.97126	6.10084	-1.06374	0.0653	30d-vs-0d	8.05457	0.0149994	0.980167	OK	no	0d	60d	7.97126
XLOC_040281	XLOC_040281	Car5b	chrX:163976821-164027997	ENSMUSG00000031373	ENSMUST00000033739.ENSMUST00000126650	1.17706	-1.34433	0.000567563	OK	yes	0d	2d	1.17706	0.463568	-2.75964	5e-05	2d-vs-0d	1.17706	-1.00247	0.00283947	OK	yes	0d	8d	1.17706	0.587523	-2.16191	0.0003	8d-vs-0d	1.2796	0.120503	0.846367	OK	no	0d	30d	1.17706	1.2796	0.285928	0.61265	30d-vs-0d	1.17706	-0.0560134	0.941673	OK	no	0d	60d	1.17706
XLOC_039633	XLOC_039633	F8	chrX:75172034-75396459	ENSMUSG00000031196	ENSMUST00000033539.ENSMUST00000114085.ENSMUST00000147349.ENSMUST00000151772	2.59934	-1.3419	0.000567563	OK	yes	0d	2d	2.59934	1.02544	-2.60468	5e-05	2d-vs-0d	2.59934	-1.6354	0.0830296	OK	no	0d	8d	2.59934	0.836677	-1.62949	0.01705	8d-vs-0d	3.05899	0.234909	0.525243	OK	no	0d	30d	2.59934	3.05899	0.638699	0.24395	30d-vs-0d	2.70416	0.0570376	0.927761	OK	no	0d	60d	2.59934
XLOC_007787	XLOC_007787	Dnajb9	chr12:44205896-44210068	ENSMUSG00000014905	ENSMUST00000015049	45.276	-1.34065	0.000567563	OK	yes	0d	2d	45.276	17.8769	-4.45783	5e-05	2d-vs-0d	45.276	-0.755082	0.000567563	OK	yes	0d	8d	45.276	26.8266	-2.52145	5e-05	8d-vs-0d	45.276	-1.06946	0.000567563	OK	yes	0d	30d	45.276	21.5739	-3.56019	5e-05	30d-vs-0d	45.276	-0.597893	0.00631142	OK	yes	0d	60d	45.276
XLOC_028496	XLOC_028496	Tmem106b	chr6:13069758-13089273	ENSMUSG00000029571	ENSMUST00000031556.ENSMUST00000122916.ENSMUST00000124234.ENSMUST00000136742.ENSMUST00000142211.ENSMUST00000142798	36.3189	-1.34059	0.000567563	OK	yes	0d	2d	36.3189	14.3408	-2.9995	5e-05	2d-vs-0d	36.3189	-0.19475	0.666207	OK	no	0d	8d	36.3189	31.7327	-0.332039	0.3719	8d-vs-0d	36.3189	-0.158014	0.745394	OK	no	0d	30d	36.3189	32.5511	-0.284318	0.46235	30d-vs-0d	36.3189	-0.0794598	0.895751	OK	no	0d	60d	36.3189
XLOC_027089	XLOC_027089	Pptc7	chr5:122284364-122354233	ENSMUSG00000038582	ENSMUST00000053426.ENSMUST00000119015	5.82739	-1.34025	0.000567563	OK	yes	0d	2d	5.82739	2.30154	-2.97803	5e-05	2d-vs-0d	5.82739	-0.678972	0.0408235	OK	yes	0d	8d	5.82739	3.63985	-1.55073	0.007	8d-vs-0d	5.82739	-0.0202489	0.977257	OK	no	0d	30d	5.82739	5.74617	-0.0497664	0.9321	30d-vs-0d	5.82739	-0.834878	0.035321	OK	yes	0d	60d	5.82739
XLOC_036712	XLOC_036712	Snrk	chr9:122117282-122169703	ENSMUSG00000038145	ENSMUST00000118886.ENSMUST00000119215.ENSMUST00000120173.ENSMUST00000131169.ENSMUST00000134949.ENSMUST00000139181.ENSMUST00000142784.ENSMUST00000145384.ENSMUST00000146832.ENSMUST00000151872	28.773	-1.3402	0.000567563	OK	yes	0d	2d	28.773	11.3643	-2.40703	5e-05	2d-vs-0d	28.773	-1.34711	0.000567563	OK	yes	0d	8d	28.773	11.3101	-2.34757	5e-05	8d-vs-0d	28.773	-0.300437	0.53883	OK	no	0d	30d	28.773	23.3639	-0.530236	0.25675	30d-vs-0d	28.773	-0.234603	0.637984	OK	no	0d	60d	28.773
XLOC_029877	XLOC_029877	Inmt	chr6:55170623-55175043	ENSMUSG00000003477	ENSMUST00000003569.ENSMUST00000152720	546.255	-1.3366	0.000567563	OK	yes	0d	2d	546.255	216.291	-3.8139	5e-05	2d-vs-0d	546.255	-2.81734	0.000567563	OK	yes	0d	8d	546.255	77.4985	-8.40589	5e-05	8d-vs-0d	546.255	-0.712865	0.00365575	OK	yes	0d	30d	546.255	333.275	-2.08168	0.0004	30d-vs-0d	546.255	-0.233575	0.545403	OK	no	0d	60d	546.255
XLOC_035929	XLOC_035929	Robo4	chr9:37401896-37414023	ENSMUSG00000032125	ENSMUST00000102895.ENSMUST00000115046.ENSMUST00000115048.ENSMUST00000156972	5.25311	-1.33548	0.000567563	OK	yes	0d	2d	5.25311	2.08161	-4.0014	5e-05	2d-vs-0d	5.25311	-1.0604	0.000567563	OK	yes	0d	8d	5.25311	2.51887	-3.20268	5e-05	8d-vs-0d	5.813	0.14611	0.692971	OK	no	0d	30d	5.25311	5.813	0.479865	0.40035	30d-vs-0d	6.20454	0.240151	0.422929	OK	no	0d	60d	5.25311
XLOC_030111	XLOC_030111	Cml1	chr6:85910153-85915687	ENSMUSG00000057103	ENSMUST00000161198.ENSMUST00000172982.ENSMUST00000174369	312.511	-1.33219	0.000567563	OK	yes	0d	2d	312.511	124.118	-2.53958	5e-05	2d-vs-0d	312.511	-3.07166	0.000567563	OK	yes	0d	8d	312.511	37.1709	-5.45811	5e-05	8d-vs-0d	312.511	-0.872428	0.024767	OK	yes	0d	30d	312.511	170.702	-1.65409	0.0038	30d-vs-0d	312.511	-0.247989	0.717855	OK	no	0d	60d	312.511
XLOC_012785	XLOC_012785	Alg10b	chr15:90224285-90233473	ENSMUSG00000075470	ENSMUST00000100309	5.87268	-1.3289	0.000567563	OK	yes	0d	2d	5.87268	2.33775	-2.5138	5e-05	2d-vs-0d	5.87268	-0.769789	0.0766692	OK	no	0d	8d	5.87268	3.44435	-1.44121	0.0154	8d-vs-0d	5.87268	-0.409415	0.452216	OK	no	0d	30d	5.87268	4.42171	-0.760155	0.18875	30d-vs-0d	5.87268	-0.0934222	0.917216	OK	no	0d	60d	5.87268
XLOC_022408	XLOC_022408	Eltd1	chr3:151437886-151545089	ENSMUSG00000039167	ENSMUST00000046977.ENSMUST00000129283.ENSMUST00000141038.ENSMUST00000155652	5.28224	-1.32547	0.000567563	OK	yes	0d	2d	5.28224	2.10771	-3.41101	5e-05	2d-vs-0d	5.28224	-1.42821	0.000567563	OK	yes	0d	8d	5.28224	1.96283	-3.30028	5e-05	8d-vs-0d	5.28224	-0.0602053	0.914334	OK	no	0d	30d	5.28224	5.06634	-0.176507	0.7483	30d-vs-0d	5.28224	-0.10517	0.818813	OK	no	0d	60d	5.28224
XLOC_014715	XLOC_014715	Gpr116	chr17:43360567-43459557	ENSMUSG00000056492	ENSMUST00000113599	6.13501	-1.3239	0.000567563	OK	yes	0d	2d	6.13501	2.45065	-4.40005	5e-05	2d-vs-0d	6.13501	-1.3342	0.000567563	OK	yes	0d	8d	6.13501	2.43322	-4.15364	5e-05	8d-vs-0d	6.13501	-0.0905715	0.836904	OK	no	0d	30d	6.13501	5.76169	-0.303835	0.5964	30d-vs-0d	6.13501	-0.27706	0.320898	OK	no	0d	60d	6.13501
XLOC_017927	XLOC_017927	Itih5	chr2:10153570-10256529	ENSMUSG00000025780	ENSMUST00000026886	2.86234	-1.32019	0.000567563	OK	yes	0d	2d	2.86234	1.14632	-4.03586	5e-05	2d-vs-0d	2.86234	-1.6857	0.000567563	OK	yes	0d	8d	2.86234	0.889766	-4.9234	5e-05	8d-vs-0d	2.86234	-0.804453	0.000567563	OK	yes	0d	30d	2.86234	1.63892	-2.57028	5e-05	30d-vs-0d	2.86234	-0.650964	0.00325	OK	yes	0d	60d	2.86234
XLOC_036778	XLOC_036778	Sesn3	chr9:14276300-14333103	ENSMUSG00000032009	ENSMUST00000034507	2.29658	-1.31955	0.000567563	OK	yes	0d	2d	2.29658	0.920151	-2.65098	5e-05	2d-vs-0d	2.29658	-0.967153	0.00702824	OK	yes	0d	8d	2.29658	1.17474	-1.99022	0.00085	8d-vs-0d	2.29658	-0.2738	0.618743	OK	no	0d	30d	2.29658	1.89959	-0.57088	0.3256	30d-vs-0d	2.73612	0.252643	0.645574	OK	no	0d	60d	2.29658
XLOC_006786	XLOC_006786	Acox1	chr11:116171887-116215318	ENSMUSG00000020777	ENSMUST00000066587.ENSMUST00000072948.ENSMUST00000124684.ENSMUST00000128793.ENSMUST00000130229.ENSMUST00000148601.ENSMUST00000150549	516.599	-1.31913	0.000567563	OK	yes	0d	2d	516.599	207.041	-2.77288	5e-05	2d-vs-0d	516.599	-0.79255	0.0389387	OK	yes	0d	8d	516.599	298.244	-1.5082	0.0066	8d-vs-0d	516.599	-0.431567	0.355166	OK	no	0d	30d	516.599	383.036	-0.842838	0.1268	30d-vs-0d	516.599	-0.256846	0.672456	OK	no	0d	60d	516.599
XLOC_027140	XLOC_027140	Bri3bp	chr5:125441567-125460872	ENSMUSG00000037905	ENSMUST00000049040	4.94466	-1.31899	0.000567563	OK	yes	0d	2d	4.94466	1.9819	-4.24424	5e-05	2d-vs-0d	4.94466	-0.715505	0.000567563	OK	yes	0d	8d	4.94466	3.01126	-2.38879	5e-05	8d-vs-0d	4.94466	-0.715415	0.00106889	OK	yes	0d	30d	4.94466	3.01144	-2.38857	0.0001	30d-vs-0d	4.94466	-0.236822	0.409143	OK	no	0d	60d	4.94466
XLOC_029253	XLOC_029253	8430408G22Rik	chr6:116633007-116673836	ENSMUSG00000048489	ENSMUST00000067354.ENSMUST00000178241	59.5951	-1.31612	0.000567563	OK	yes	0d	2d	59.5951	23.9342	-3.91963	5e-05	2d-vs-0d	173.099	1.53833	0.000567563	OK	yes	0d	8d	59.5951	173.099	3.43545	5e-05	8d-vs-0d	84.476	0.503348	0.0445511	OK	yes	0d	30d	59.5951	84.476	1.55074	0.0078	30d-vs-0d	74.4377	0.32084	0.297936	OK	no	0d	60d	59.5951
XLOC_016629	XLOC_016629	Arhgef37	chr18:61493793-61536536	ENSMUSG00000045094	ENSMUST00000171629	3.75875	-1.31496	0.000567563	OK	yes	0d	2d	3.75875	1.51078	-3.52284	5e-05	2d-vs-0d	3.75875	-2.01128	0.000567563	OK	yes	0d	8d	3.75875	0.93237	-5.10724	5e-05	8d-vs-0d	3.75875	-0.362755	0.223617	OK	no	0d	30d	3.75875	2.9231	-1.06536	0.06425	30d-vs-0d	3.75875	-0.558159	0.041776	OK	yes	0d	60d	3.75875
XLOC_015918	XLOC_015918	Cables1	chr18:11820675-11945627	ENSMUSG00000040957	ENSMUST00000046948.ENSMUST00000171109	1.40133	-1.31477	0.000567563	OK	yes	0d	2d	1.40133	0.563318	-2.76904	5e-05	2d-vs-0d	1.40133	-0.35437	0.390474	OK	no	0d	8d	1.40133	1.09613	-0.834272	0.1476	8d-vs-0d	1.77741	0.342982	0.386402	OK	no	0d	30d	1.40133	1.77741	0.839497	0.14515	30d-vs-0d	2.1632	0.626373	0.0394139	OK	yes	0d	60d	1.40133
XLOC_036522	XLOC_036522	Abhd14b	chr9:106448269-106452926	ENSMUSG00000042073	ENSMUST00000048527	195.456	-1.31468	0.000567563	OK	yes	0d	2d	195.456	78.5762	-4.31225	5e-05	2d-vs-0d	195.456	-1.06616	0.000567563	OK	yes	0d	8d	195.456	93.3476	-3.46046	5e-05	8d-vs-0d	195.456	-0.178566	0.613129	OK	no	0d	30d	195.456	172.701	-0.567777	0.32065	30d-vs-0d	195.892	0.0032158	0.993653	OK	no	0d	60d	195.456
XLOC_029130	XLOC_029130	Aldh1l1	chr6:90486426-90600203	ENSMUSG00000030088	ENSMUST00000032175.ENSMUST00000127199.ENSMUST00000130418.ENSMUST00000137669.ENSMUST00000152436	714.489	-1.31308	0.000567563	OK	yes	0d	2d	714.489	287.555	-2.26746	5e-05	2d-vs-0d	714.489	-1.55298	0.000567563	OK	yes	0d	8d	714.489	243.501	-2.79204	5e-05	8d-vs-0d	714.489	-0.469983	0.339089	OK	no	0d	30d	714.489	515.842	-0.770587	0.1178	30d-vs-0d	714.489	-0.378261	0.51131	OK	no	0d	60d	714.489
XLOC_011701	XLOC_011701	Ugt3a1	chr15:9273318-9315127	ENSMUSG00000072664	ENSMUST00000022861.ENSMUST00000145326.ENSMUST00000175695.ENSMUST00000176173.ENSMUST00000176878	43.439	-1.30777	0.000567563	OK	yes	0d	2d	43.439	17.547	-3.56414	5e-05	2d-vs-0d	43.439	-1.70776	0.000567563	OK	yes	0d	8d	43.439	13.2982	-4.69066	5e-05	8d-vs-0d	43.439	-0.918347	0.00153919	OK	yes	0d	30d	43.439	22.9842	-2.38628	0.00015	30d-vs-0d	43.439	-0.287884	0.321955	OK	no	0d	60d	43.439
XLOC_034424	XLOC_034424	Hapln4	chr8:70083528-70090862	ENSMUSG00000007594	ENSMUST00000007738	4.79172	-1.30675	0.000567563	OK	yes	0d	2d	4.79172	1.93696	-3.77329	5e-05	2d-vs-0d	4.79172	-1.0203	0.000567563	OK	yes	0d	8d	4.79172	2.36239	-2.94793	5e-05	8d-vs-0d	4.79172	-0.464404	0.0622755	OK	no	0d	30d	4.79172	3.47289	-1.41321	0.01185	30d-vs-0d	4.79172	-0.468781	0.0616444	OK	no	0d	60d	4.79172
XLOC_039778	XLOC_039778	Vsig4	chrX:96247197-96293447	ENSMUSG00000044206	ENSMUST00000050707.ENSMUST00000146830	36.5608	-1.3065	0.000567563	OK	yes	0d	2d	36.5608	14.7815	-4.12822	5e-05	2d-vs-0d	36.5608	-0.789442	0.00199215	OK	yes	0d	8d	36.5608	21.1529	-2.29048	0.0002	8d-vs-0d	76.1686	1.0589	0.000567563	OK	yes	0d	30d	36.5608	76.1686	3.56319	5e-05	30d-vs-0d	52.1187	0.511503	0.01862	OK	yes	0d	60d	36.5608
XLOC_011689	XLOC_011689	Lifr	chr15:7129558-7197489	ENSMUSG00000054263	ENSMUST00000067190.ENSMUST00000164529.ENSMUST00000171588	77.7594	-1.30621	0.000567563	OK	yes	0d	2d	77.7594	31.4445	-3.27297	5e-05	2d-vs-0d	77.7594	-3.44559	0.000567563	OK	yes	0d	8d	77.7594	7.13718	-8.43354	5e-05	8d-vs-0d	77.7594	-0.898172	0.00283947	OK	yes	0d	30d	77.7594	41.7231	-2.2399	0.0003	30d-vs-0d	77.7594	-0.445963	0.207634	OK	no	0d	60d	77.7594
XLOC_011747	XLOC_011747	Ank	chr15:27466676-27594915	ENSMUSG00000022265.ENSMUSG00000098416	ENSMUST00000022875.ENSMUST00000134004.ENSMUST00000184426	13.7565	-1.30605	0.000567563	OK	yes	0d	2d	13.7565	5.56347	-3.42366	5e-05	2d-vs-0d	13.7565	-1.07806	0.000567563	OK	yes	0d	8d	13.7565	6.51595	-2.99809	5e-05	8d-vs-0d	13.7565	-0.408493	0.104948	OK	no	0d	30d	13.7565	10.3642	-1.24356	0.0231	30d-vs-0d	13.7565	-0.150224	0.691567	OK	no	0d	60d	13.7565
XLOC_013586	XLOC_013586	Emp2	chr16:10281748-10313968	ENSMUSG00000022505	ENSMUST00000078357	7.25582	-1.30572	0.000567563	OK	yes	0d	2d	7.25582	2.93512	-3.99398	5e-05	2d-vs-0d	7.49471	0.0467338	0.931861	OK	no	0d	8d	7.25582	7.49471	0.153401	0.7919	8d-vs-0d	7.25582	-0.189205	0.552119	OK	no	0d	30d	7.25582	6.364	-0.625924	0.2676	30d-vs-0d	7.26156	0.00114087	0.99669	OK	no	0d	60d	7.25582
XLOC_033243	XLOC_033243	Man2a2	chr7:80349097-80371375	ENSMUSG00000038886	ENSMUST00000098346	5.73899	-1.30557	0.000567563	OK	yes	0d	2d	5.73899	2.32178	-4.27679	5e-05	2d-vs-0d	5.73899	-0.938707	0.000567563	OK	yes	0d	8d	5.73899	2.99403	-3.07854	5e-05	8d-vs-0d	5.73899	-0.004034	0.99226	OK	no	0d	30d	5.73899	5.72297	-0.0136415	0.98035	30d-vs-0d	6.12883	0.0948149	0.823361	OK	no	0d	60d	5.73899
XLOC_019813	XLOC_019813	Camk1d	chr2:5293456-5714515	ENSMUSG00000039145	ENSMUST00000044009.ENSMUST00000114987.ENSMUST00000130470.ENSMUST00000155927	26.0866	-1.3051	0.000567563	OK	yes	0d	2d	26.0866	10.5571	-2.91839	5e-05	2d-vs-0d	26.0866	-1.90462	0.000567563	OK	yes	0d	8d	26.0866	6.96739	-5.18624	5e-05	8d-vs-0d	26.0866	-0.216432	0.488936	OK	no	0d	30d	26.0866	22.4525	-0.703025	0.21545	30d-vs-0d	26.0866	-0.169268	0.634414	OK	no	0d	60d	26.0866
XLOC_017038	XLOC_017038	Dock8	chr19:24999528-25202432	ENSMUSG00000052085	ENSMUST00000025831	6.55054	-1.30414	0.000567563	OK	yes	0d	2d	6.55054	2.65273	-3.75884	5e-05	2d-vs-0d	6.55054	-0.217279	0.583329	OK	no	0d	8d	6.55054	5.63469	-0.594587	0.29405	8d-vs-0d	7.86272	0.263415	0.420596	OK	no	0d	30d	6.55054	7.86272	0.797755	0.16735	30d-vs-0d	6.55054	-0.160383	0.694504	OK	no	0d	60d	6.55054
XLOC_001967	XLOC_001967	Tomm40l	chr1:171213944-171222514	ENSMUSG00000005674	ENSMUST00000005817.ENSMUST00000111326.ENSMUST00000111327.ENSMUST00000130529.ENSMUST00000138184.ENSMUST00000143405.ENSMUST00000147246.ENSMUST00000154106	60.1722	-1.30185	0.000567563	OK	yes	0d	2d	60.1722	24.4062	-2.33609	5e-05	2d-vs-0d	60.1722	-0.77329	0.134185	OK	no	0d	8d	60.1722	35.2057	-1.21184	0.03195	8d-vs-0d	60.1722	-0.569738	0.216547	OK	no	0d	30d	60.1722	40.5404	-1.00497	0.0614	30d-vs-0d	60.1722	-0.290408	0.622986	OK	no	0d	60d	60.1722
XLOC_035451	XLOC_035451	Sall1	chr8:89027247-89069319	ENSMUSG00000031665	ENSMUST00000034090	15.0696	-1.30073	0.000567563	OK	yes	0d	2d	15.0696	6.11707	-4.35357	5e-05	2d-vs-0d	15.0696	-1.54011	0.000567563	OK	yes	0d	8d	15.0696	5.18183	-5.08547	5e-05	8d-vs-0d	15.0696	-0.657736	0.000567563	OK	yes	0d	30d	15.0696	9.55221	-2.22731	5e-05	30d-vs-0d	15.0696	-0.0143287	0.976884	OK	no	0d	60d	15.0696
XLOC_039109	XLOC_039109	Magix	chrX:7673043-7681251	ENSMUSG00000031147	ENSMUST00000115695.ENSMUST00000130287	12.2683	-1.29945	0.000567563	OK	yes	0d	2d	12.2683	4.98439	-3.64716	5e-05	2d-vs-0d	12.2683	-1.57167	0.000567563	OK	yes	0d	8d	12.2683	4.1273	-4.37062	5e-05	8d-vs-0d	12.2683	-0.721894	0.00242238	OK	yes	0d	30d	12.2683	7.43831	-2.11036	0.00025	30d-vs-0d	12.2683	-0.0993502	0.837542	OK	no	0d	60d	12.2683
XLOC_024022	XLOC_024022	Tek	chr4:94739288-94874978	ENSMUSG00000006386	ENSMUST00000071168.ENSMUST00000073939.ENSMUST00000102798.ENSMUST00000131958	3.57662	-1.29903	0.000567563	OK	yes	0d	2d	3.57662	1.45354	-2.27366	5e-05	2d-vs-0d	3.57662	-2.44418	0.000567563	OK	yes	0d	8d	3.57662	0.657208	-2.76136	5e-05	8d-vs-0d	3.57662	-0.264295	0.540791	OK	no	0d	30d	3.57662	2.97792	-0.479659	0.2583	30d-vs-0d	3.57662	-0.412826	0.248189	OK	no	0d	60d	3.57662
XLOC_012775	XLOC_012775	Sco2.Tymp	chr15:89355718-89377039	ENSMUSG00000022615.ENSMUSG00000091780	ENSMUST00000023285.ENSMUST00000167643	121.565	-1.29766	0.000567563	OK	yes	0d	2d	121.565	49.4509	-3.32094	5e-05	2d-vs-0d	121.565	-1.63312	0.000567563	OK	yes	0d	8d	121.565	39.1912	-3.87644	5e-05	8d-vs-0d	121.565	-1.4535	0.000567563	OK	yes	0d	30d	121.565	44.3875	-3.60545	5e-05	30d-vs-0d	121.565	-0.444109	0.171414	OK	no	0d	60d	121.565
XLOC_000672	XLOC_000672	Slc45a3	chr1:131962966-131983001	ENSMUSG00000026435	ENSMUST00000027695.ENSMUST00000177943	35.6721	-1.2971	0.000567563	OK	yes	0d	2d	35.6721	14.5166	-4.45074	5e-05	2d-vs-0d	35.6721	-0.859893	0.000567563	OK	yes	0d	8d	35.6721	19.6551	-2.93465	5e-05	8d-vs-0d	35.6721	-0.911947	0.000567563	OK	yes	0d	30d	35.6721	18.9586	-3.13513	5e-05	30d-vs-0d	35.6721	-0.593384	0.00325	OK	yes	0d	60d	35.6721
XLOC_017141	XLOC_017141	Cyp2c29	chr19:39229253-39330715	ENSMUSG00000003053.ENSMUSG00000093610	ENSMUST00000003137.ENSMUST00000175649.ENSMUST00000176493.ENSMUST00000176624.ENSMUST00000177087	677.079	-1.29537	0.000567563	OK	yes	0d	2d	677.079	275.863	-3.24234	5e-05	2d-vs-0d	677.079	-3.59244	0.000567563	OK	yes	0d	8d	677.079	56.1315	-8.93059	5e-05	8d-vs-0d	677.079	-0.162278	0.793622	OK	no	0d	30d	677.079	605.046	-0.361083	0.52835	30d-vs-0d	737.069	0.122476	0.867041	OK	no	0d	60d	677.079
XLOC_030083	XLOC_030083	Clec4f	chr6:83644541-83656187	ENSMUSG00000014542	ENSMUST00000014686.ENSMUST00000137647	113.229	-1.29089	0.000567563	OK	yes	0d	2d	113.229	46.2764	-2.77848	5e-05	2d-vs-0d	113.229	-1.18242	0.000567563	OK	yes	0d	8d	113.229	49.8899	-2.37003	5e-05	8d-vs-0d	271.535	1.26189	0.000567563	OK	yes	0d	30d	113.229	271.535	2.74403	5e-05	30d-vs-0d	185.411	0.711482	0.0526686	OK	no	0d	60d	113.229
XLOC_003829	XLOC_003829	-	chr10:127878279-127881657	NA	NA	3.92406	-1.28943	0.000567563	OK	yes	0d	2d	3.92406	1.60538	-3.50113	5e-05	2d-vs-0d	3.92406	-1.45579	0.000567563	OK	yes	0d	8d	3.92406	1.43054	-3.77102	5e-05	8d-vs-0d	4.28561	0.127151	0.770277	OK	no	0d	30d	3.92406	4.28561	0.389592	0.4957	30d-vs-0d	4.25676	0.117408	0.797462	OK	no	0d	60d	3.92406
XLOC_014881	XLOC_014881	Lpin2	chr17:70853766-71475343	ENSMUSG00000024052	ENSMUST00000053173.ENSMUST00000125665.ENSMUST00000126681.ENSMUST00000129635.ENSMUST00000130750.ENSMUST00000133156.ENSMUST00000135589.ENSMUST00000140150.ENSMUST00000142842.ENSMUST00000149973.ENSMUST00000154507.ENSMUST00000156565.ENSMUST00000156570	97.3949	-1.28883	0.000567563	OK	yes	0d	2d	97.3949	39.862	-1.5235	5e-05	2d-vs-0d	97.3949	-0.448339	0.335299	OK	no	0d	8d	97.3949	71.3794	-0.482406	0.11585	8d-vs-0d	98.5076	0.016389	0.983473	OK	no	0d	30d	97.3949	98.5076	0.0191318	0.9531	30d-vs-0d	97.3949	-0.556943	0.19948	OK	no	0d	60d	97.3949
XLOC_029764	XLOC_029764	E330009J07Rik	chr6:40401374-40436135	ENSMUSG00000037172	ENSMUST00000039008.ENSMUST00000101492	2.1294	-1.28353	0.000567563	OK	yes	0d	2d	2.1294	0.874737	-3.53448	5e-05	2d-vs-0d	2.1294	-0.804829	0.00153919	OK	yes	0d	8d	2.1294	1.21893	-2.33559	0.00015	8d-vs-0d	2.1294	-0.358496	0.205932	OK	no	0d	30d	2.1294	1.66089	-1.07146	0.05725	30d-vs-0d	2.1294	-0.160072	0.690587	OK	no	0d	60d	2.1294
XLOC_026586	XLOC_026586	Slc34a2	chr5:53038081-53071664	ENSMUSG00000029188	ENSMUST00000094787.ENSMUST00000147243.ENSMUST00000168667.ENSMUST00000170523	2.34908	-1.28159	0.000567563	OK	yes	0d	2d	2.34908	0.966275	-2.95184	5e-05	2d-vs-0d	2.34908	-1.35813	0.000567563	OK	yes	0d	8d	2.34908	0.916347	-3.05002	5e-05	8d-vs-0d	2.34908	-2.31706	0.000567563	OK	yes	0d	30d	2.34908	0.471404	-4.19104	5e-05	30d-vs-0d	2.34908	-0.461486	0.174116	OK	no	0d	60d	2.34908
XLOC_024113	XLOC_024113	Dhcr24	chr4:106561037-106589113	ENSMUSG00000034926	ENSMUST00000047973	234.138	-1.28129	0.000567563	OK	yes	0d	2d	234.138	96.3307	-2.96529	5e-05	2d-vs-0d	234.138	-0.657892	0.0637251	OK	no	0d	8d	234.138	148.398	-1.42577	0.0122	8d-vs-0d	301.696	0.365735	0.443861	OK	no	0d	30d	234.138	301.696	0.757941	0.1829	30d-vs-0d	239.558	0.0330166	0.96945	OK	no	0d	60d	234.138
XLOC_032631	XLOC_032631	Kcnk6	chr7:29221927-29232522	ENSMUSG00000046410	ENSMUST00000085818	1.17015	-1.28129	0.000567563	OK	yes	0d	2d	1.17015	0.481432	-2.75574	5e-05	2d-vs-0d	1.72195	0.557346	0.0876535	OK	no	0d	8d	1.17015	1.72195	1.39647	0.0183	8d-vs-0d	3.05348	1.38376	0.000567563	OK	yes	0d	30d	1.17015	3.05348	3.66266	5e-05	30d-vs-0d	1.45562	0.314936	0.433115	OK	no	0d	60d	1.17015
XLOC_016615	XLOC_016615	Ndst1	chr18:60684490-60744335	ENSMUSG00000054008	ENSMUST00000169273	23.8525	-1.28087	0.000567563	OK	yes	0d	2d	23.8525	9.81639	-3.81164	5e-05	2d-vs-0d	23.8525	-0.886328	0.000567563	OK	yes	0d	8d	23.8525	12.9039	-2.56839	5e-05	8d-vs-0d	23.8525	-0.258588	0.44667	OK	no	0d	30d	23.8525	19.9384	-0.758314	0.18475	30d-vs-0d	23.8525	-0.174468	0.694211	OK	no	0d	60d	23.8525
XLOC_019443	XLOC_019443	Trp53inp2	chr2:155381058-155389882	ENSMUSG00000038375	ENSMUST00000043237.ENSMUST00000134218.ENSMUST00000151466.ENSMUST00000173406.ENSMUST00000174685	90.408	-1.27646	0.000567563	OK	yes	0d	2d	90.408	37.3212	-3.91355	5e-05	2d-vs-0d	90.408	-1.07669	0.000567563	OK	yes	0d	8d	90.408	42.8637	-3.26079	5e-05	8d-vs-0d	90.408	-0.412987	0.136593	OK	no	0d	30d	90.408	67.9025	-1.22696	0.0327	30d-vs-0d	90.408	-0.506442	0.0454923	OK	yes	0d	60d	90.408
XLOC_010105	XLOC_010105	Tkt	chr14:30548358-30574722	ENSMUSG00000021957.ENSMUSG00000093156	ENSMUST00000022529.ENSMUST00000160189.ENSMUST00000160274.ENSMUST00000160406.ENSMUST00000162356.ENSMUST00000175415	71.3328	-1.27468	0.000567563	OK	yes	0d	2d	71.3328	29.4831	-2.79865	5e-05	2d-vs-0d	71.3328	-0.158359	0.795774	OK	no	0d	8d	71.3328	63.9172	-0.326871	0.53135	8d-vs-0d	242.876	1.76759	0.000567563	OK	yes	0d	30d	71.3328	242.876	4.82693	5e-05	30d-vs-0d	257.009	1.84918	0.000567563	OK	yes	0d	60d	71.3328
XLOC_002145	XLOC_002145	Hsd11b1	chr1:193203038-193264054	ENSMUSG00000016194	ENSMUST00000016338.ENSMUST00000159644.ENSMUST00000160929.ENSMUST00000161406.ENSMUST00000161737.ENSMUST00000162842	518.772	-1.27059	0.000567563	OK	yes	0d	2d	518.772	215.026	-3.61871	5e-05	2d-vs-0d	518.772	-1.1261	0.000567563	OK	yes	0d	8d	518.772	237.677	-3.18977	5e-05	8d-vs-0d	518.772	-0.258499	0.492504	OK	no	0d	30d	518.772	433.672	-0.695586	0.21815	30d-vs-0d	518.772	-0.0748379	0.905509	OK	no	0d	60d	518.772
XLOC_028417	XLOC_028417	N4bp2l1	chr5:150522629-150594537	ENSMUSG00000041132	ENSMUST00000016279	28.3043	-1.26939	0.000567563	OK	yes	0d	2d	28.3043	11.7416	-3.94167	5e-05	2d-vs-0d	28.3043	-0.81186	0.000567563	OK	yes	0d	8d	28.3043	16.1234	-2.47323	5e-05	8d-vs-0d	33.4991	0.243105	0.437358	OK	no	0d	30d	28.3043	33.4991	0.780742	0.1785	30d-vs-0d	28.3926	0.00449516	0.992325	OK	no	0d	60d	28.3043
XLOC_017386	XLOC_017386	Tm7sf2.Vps51.Zfpl1	chr19:6062820-6084944	ENSMUSG00000024792.ENSMUSG00000024797.ENSMUSG00000024799	ENSMUST00000025707.ENSMUST00000025711.ENSMUST00000025713.ENSMUST00000113543.ENSMUST00000159084.ENSMUST00000159211.ENSMUST00000159475.ENSMUST00000159832.ENSMUST00000159836.ENSMUST00000159859.ENSMUST00000159869.ENSMUST00000160028.ENSMUST00000160131.ENSMUST00000160233.ENSMUST00000160324.ENSMUST00000160354.ENSMUST00000160357.ENSMUST00000160417.ENSMUST00000160444.ENSMUST00000160448.ENSMUST00000160519.…	192.959	-1.26321	0.000567563	OK	yes	0d	2d	192.959	80.39	-3.42693	5e-05	2d-vs-0d	192.959	-1.93884	0.000567563	OK	yes	0d	8d	192.959	50.3288	-4.92124	5e-05	8d-vs-0d	195.888	0.021738	0.971227	OK	no	0d	30d	192.959	195.888	0.06204	0.90995	30d-vs-0d	213.253	0.14427	0.72932	OK	no	0d	60d	192.959
XLOC_039384	XLOC_039384	Dcaf12l1	chrX:44786569-44790197	ENSMUSG00000045284	ENSMUST00000060481.ENSMUST00000115056	1.38601	-1.26076	0.000567563	OK	yes	0d	2d	1.38601	0.578414	-2.76814	5e-05	2d-vs-0d	1.38601	-1.70594	0.000567563	OK	yes	0d	8d	1.38601	0.424842	-3.5664	5e-05	8d-vs-0d	1.38601	-0.192284	0.713354	OK	no	0d	30d	1.38601	1.21306	-0.462761	0.42305	30d-vs-0d	1.38601	-0.0446881	0.952339	OK	no	0d	60d	1.38601
XLOC_011918	XLOC_011918	Gpihbp1	chr15:75596657-75598212	ENSMUSG00000022579	ENSMUST00000023243	32.3321	-1.26074	0.000567563	OK	yes	0d	2d	32.3321	13.4931	-3.83585	5e-05	2d-vs-0d	32.3321	-1.48443	0.000567563	OK	yes	0d	8d	32.3321	11.5551	-4.29821	5e-05	8d-vs-0d	39.2466	0.279603	0.312131	OK	no	0d	30d	32.3321	39.2466	0.925298	0.10425	30d-vs-0d	41.7317	0.368176	0.131536	OK	no	0d	60d	32.3321
XLOC_004751	XLOC_004751	Tmem98	chr11:80810174-80822033	ENSMUSG00000035413	ENSMUST00000040865	12.8003	-1.2596	0.000567563	OK	yes	0d	2d	12.8003	5.34618	-3.74781	5e-05	2d-vs-0d	12.8003	-0.394411	0.120706	OK	no	0d	8d	12.8003	9.7385	-1.26359	0.0278	8d-vs-0d	12.8003	-1.18631	0.000567563	OK	yes	0d	30d	12.8003	5.62479	-3.52062	5e-05	30d-vs-0d	12.8003	-0.54313	0.0194822	OK	yes	0d	60d	12.8003
XLOC_011857	XLOC_011857	Sqle	chr15:59315076-59331225	ENSMUSG00000022351	ENSMUST00000022977.ENSMUST00000100640.ENSMUST00000161953.ENSMUST00000162142	64.3792	-1.25942	0.000567563	OK	yes	0d	2d	64.3792	26.8919	-4.09692	5e-05	2d-vs-0d	64.3792	-1.51795	0.000567563	OK	yes	0d	8d	64.3792	22.4801	-4.8651	5e-05	8d-vs-0d	104.367	0.697006	0.00153919	OK	yes	0d	30d	64.3792	104.367	2.1769	0.00015	30d-vs-0d	67.3851	0.0658368	0.89979	OK	no	0d	60d	64.3792
XLOC_012709	XLOC_012709	Cyp2d40	chr15:82759834-82764183	ENSMUSG00000068083	ENSMUST00000055721	63.8175	-1.25931	0.000567563	OK	yes	0d	2d	63.8175	26.6594	-4.2843	5e-05	2d-vs-0d	63.8175	-2.03997	0.000567563	OK	yes	0d	8d	63.8175	15.5184	-6.65305	5e-05	8d-vs-0d	63.8175	-0.555621	0.0051964	OK	yes	0d	30d	63.8175	43.4191	-1.90581	0.0006	30d-vs-0d	64.1579	0.00767492	0.9863	OK	no	0d	60d	63.8175
XLOC_022477	XLOC_022477	Slc10a5	chr3:10331733-10335656	ENSMUSG00000058921	ENSMUST00000078748	12.0097	-1.25538	0.000567563	OK	yes	0d	2d	12.0097	5.03065	-4.17225	5e-05	2d-vs-0d	12.0097	-1.49823	0.000567563	OK	yes	0d	8d	12.0097	4.25128	-4.82434	5e-05	8d-vs-0d	12.0097	-0.414546	0.0698684	OK	no	0d	30d	12.0097	9.01033	-1.41698	0.0137	30d-vs-0d	12.0097	-0.258978	0.357359	OK	no	0d	60d	12.0097
XLOC_029080	XLOC_029080	Gfpt1	chr6:87042845-87092197	ENSMUSG00000029992	ENSMUST00000032057.ENSMUST00000113655.ENSMUST00000113657.ENSMUST00000113658.ENSMUST00000146410.ENSMUST00000150410	6.30752	-1.25483	0.000567563	OK	yes	0d	2d	6.30752	2.64312	-2.8725	5e-05	2d-vs-0d	6.30752	-0.287499	0.356642	OK	no	0d	8d	6.30752	5.16788	-0.750862	0.1276	8d-vs-0d	6.30752	-0.581576	0.0328293	OK	yes	0d	30d	6.30752	4.2149	-1.43005	0.00535	30d-vs-0d	6.30752	-0.451152	0.104101	OK	no	0d	60d	6.30752
XLOC_000409	XLOC_000409	Acsl3.Utp14b	chr1:78657824-78707148	ENSMUSG00000032883.ENSMUSG00000079470	ENSMUST00000035779.ENSMUST00000053760.ENSMUST00000132997.ENSMUST00000134566.ENSMUST00000135642.ENSMUST00000142704.ENSMUST00000148608.ENSMUST00000151622.ENSMUST00000154777	26.5	-1.25142	0.000567563	OK	yes	0d	2d	26.5	11.1309	-2.79103	5e-05	2d-vs-0d	26.5	-1.69771	0.000567563	OK	yes	0d	8d	26.5	8.16929	-3.67662	5e-05	8d-vs-0d	26.5	-0.31908	0.443796	OK	no	0d	30d	26.5	21.2419	-0.759783	0.18285	30d-vs-0d	26.5	-0.243425	0.552475	OK	no	0d	60d	26.5
XLOC_034617	XLOC_034617	Nkd1	chr8:88521343-88594887	ENSMUSG00000031661	ENSMUST00000034086.ENSMUST00000169179	1.66965	-1.24991	0.000567563	OK	yes	0d	2d	1.66965	0.702046	-3.02147	5e-05	2d-vs-0d	1.66965	-1.98267	0.000567563	OK	yes	0d	8d	1.66965	0.422456	-4.32173	5e-05	8d-vs-0d	1.66965	-0.542342	0.0834005	OK	no	0d	30d	1.66965	1.14647	-1.39407	0.01715	30d-vs-0d	1.66965	-0.386422	0.264602	OK	no	0d	60d	1.66965
XLOC_015589	XLOC_015589	Slc29a1	chr17:45585197-45599606	ENSMUSG00000023942	ENSMUST00000051574.ENSMUST00000064889.ENSMUST00000097317.ENSMUST00000163492.ENSMUST00000163905.ENSMUST00000164217.ENSMUST00000164618.ENSMUST00000164769.ENSMUST00000166119.ENSMUST00000166633.ENSMUST00000167195.ENSMUST00000167332.ENSMUST00000167692.ENSMUST00000167748.ENSMUST00000167863.ENSMUST00000168274.ENSMUST00000169729.ENSMUST00000170113.ENSMUST00000170425.ENSMUST00000170488.ENSMUST00000171081.…	266.689	-1.24737	0.000567563	OK	yes	0d	2d	266.689	112.333	-3.03471	5e-05	2d-vs-0d	266.689	-1.75218	0.000567563	OK	yes	0d	8d	266.689	79.1675	-4.21171	5e-05	8d-vs-0d	266.689	-0.365887	0.331682	OK	no	0d	30d	266.689	206.948	-0.863064	0.11395	30d-vs-0d	266.689	-0.375638	0.337923	OK	no	0d	60d	266.689
XLOC_032903	XLOC_032903	Svip	chr7:51997130-52006018	ENSMUSG00000074093	ENSMUST00000098414	7.14201	-1.24366	0.000567563	OK	yes	0d	2d	7.14201	3.01606	-3.77672	5e-05	2d-vs-0d	7.14201	-1.62884	0.000567563	OK	yes	0d	8d	7.14201	2.30935	-4.76036	5e-05	8d-vs-0d	7.14201	-0.219208	0.488779	OK	no	0d	30d	7.14201	6.13524	-0.710483	0.2153	30d-vs-0d	7.14201	-0.163757	0.646057	OK	no	0d	60d	7.14201
XLOC_032097	XLOC_032097	Dhcr7	chr7:143823144-143848413	ENSMUSG00000058454	ENSMUST00000073878.ENSMUST00000124340.ENSMUST00000125564.ENSMUST00000128454.ENSMUST00000128610.ENSMUST00000139748.ENSMUST00000141916.ENSMUST00000143338.ENSMUST00000144034.ENSMUST00000145471	95.0697	-1.23957	0.000567563	OK	yes	0d	2d	95.0697	40.2619	-3.31773	5e-05	2d-vs-0d	95.0697	-1.98831	0.000567563	OK	yes	0d	8d	95.0697	23.9608	-5.27681	5e-05	8d-vs-0d	117.627	0.307158	0.362913	OK	no	0d	30d	95.0697	117.627	0.778935	0.13105	30d-vs-0d	95.0697	-0.0114141	0.984997	OK	no	0d	60d	95.0697
XLOC_026991	XLOC_026991	Mvk	chr5:114444268-114460591	ENSMUSG00000041939	ENSMUST00000043760.ENSMUST00000112239.ENSMUST00000124260.ENSMUST00000125120.ENSMUST00000125650.ENSMUST00000137167.ENSMUST00000139420	39.2685	-1.23906	0.000567563	OK	yes	0d	2d	39.2685	16.6361	-2.5918	5e-05	2d-vs-0d	39.2685	-1.97172	0.000567563	OK	yes	0d	8d	39.2685	10.0114	-3.92747	5e-05	8d-vs-0d	50.7221	0.369244	0.38965	OK	no	0d	30d	39.2685	50.7221	0.818527	0.14705	30d-vs-0d	39.2685	-0.200237	0.725021	OK	no	0d	60d	39.2685
XLOC_000119	XLOC_000119	Plekhb2	chr1:34849975-34879580	ENSMUSG00000026123	ENSMUST00000027297.ENSMUST00000152654.ENSMUST00000156687	7.90631	-1.23871	0.000567563	OK	yes	0d	2d	7.90631	3.3503	-3.51937	5e-05	2d-vs-0d	11.4142	0.529754	0.0231154	OK	yes	0d	8d	7.90631	11.4142	1.51186	0.0035	8d-vs-0d	10.7836	0.447758	0.0647564	OK	no	0d	30d	7.90631	10.7836	1.32602	0.01245	30d-vs-0d	7.90631	-0.0250204	0.963544	OK	no	0d	60d	7.90631
XLOC_011446	XLOC_011446	Msra	chr14:64122622-64455903	ENSMUSG00000054733	ENSMUST00000067927	79.0367	-1.23857	0.000567563	OK	yes	0d	2d	79.0367	33.4952	-4.22108	5e-05	2d-vs-0d	79.0367	-0.591538	0.00405165	OK	yes	0d	8d	79.0367	52.4515	-1.99109	0.00045	8d-vs-0d	79.0367	-0.288365	0.289556	OK	no	0d	30d	79.0367	64.7175	-0.970634	0.09335	30d-vs-0d	80.9679	0.0348278	0.948522	OK	no	0d	60d	79.0367
XLOC_028984	XLOC_028984	St3gal5	chr6:72097612-72154573	ENSMUSG00000056091	ENSMUST00000069994.ENSMUST00000114112	141.724	-1.23754	0.000567563	OK	yes	0d	2d	141.724	60.1045	-3.93196	5e-05	2d-vs-0d	149.67	0.0786982	0.890886	OK	no	0d	8d	141.724	149.67	0.228661	0.69565	8d-vs-0d	141.724	-0.243285	0.462728	OK	no	0d	30d	141.724	119.731	-0.743536	0.19615	30d-vs-0d	141.724	-0.137678	0.751084	OK	no	0d	60d	141.724
XLOC_034462	XLOC_034462	Mrpl34	chr8:71464925-71465752	ENSMUSG00000034880	ENSMUST00000048914	47.7527	-1.23723	0.000567563	OK	yes	0d	2d	47.7527	20.256	-3.89079	5e-05	2d-vs-0d	47.7527	-0.448706	0.0597682	OK	no	0d	8d	47.7527	34.9884	-1.47594	0.01125	8d-vs-0d	47.7527	-0.341986	0.187758	OK	no	0d	30d	47.7527	37.6747	-1.10823	0.0503	30d-vs-0d	50.3985	0.0777999	0.866544	OK	no	0d	60d	47.7527
XLOC_033677	XLOC_033677	Tmc7	chr7:118535842-118584736	ENSMUSG00000042246	ENSMUST00000044195.ENSMUST00000139693.ENSMUST00000145989.ENSMUST00000153635	2.60398	-1.23657	0.000567563	OK	yes	0d	2d	2.60398	1.10508	-2.58978	5e-05	2d-vs-0d	2.60398	-0.455464	0.126368	OK	no	0d	8d	2.60398	1.89902	-1.12684	0.0295	8d-vs-0d	2.60398	-0.042697	0.945631	OK	no	0d	30d	2.60398	2.52804	-0.10565	0.83155	30d-vs-0d	2.60398	-0.792776	0.00325	OK	yes	0d	60d	2.60398
XLOC_034360	XLOC_034360	Hand2	chr8:57320982-57324517	ENSMUSG00000038193	ENSMUST00000040104	3.97101	-1.23606	0.000567563	OK	yes	0d	2d	3.97101	1.68581	-3.21945	5e-05	2d-vs-0d	3.97101	-1.49339	0.000567563	OK	yes	0d	8d	3.97101	1.41041	-3.58519	5e-05	8d-vs-0d	3.97101	-0.0910436	0.871674	OK	no	0d	30d	3.97101	3.72816	-0.250138	0.65695	30d-vs-0d	3.97101	-0.261465	0.486736	OK	no	0d	60d	3.97101
XLOC_036086	XLOC_036086	Cadm1	chr9:47530172-47857637	ENSMUSG00000032076	ENSMUST00000034581.ENSMUST00000085909.ENSMUST00000114547.ENSMUST00000114548.ENSMUST00000124073.ENSMUST00000143026.ENSMUST00000148925.ENSMUST00000151624.ENSMUST00000152459	11.8873	-1.23476	0.000567563	OK	yes	0d	2d	11.8873	5.05108	-3.36355	5e-05	2d-vs-0d	11.8873	-0.222092	0.594888	OK	no	0d	8d	11.8873	10.1913	-0.591546	0.3042	8d-vs-0d	12.0647	0.0213731	0.973157	OK	no	0d	30d	11.8873	12.0647	0.0592701	0.9167	30d-vs-0d	12.0024	0.0138944	0.982403	OK	no	0d	60d	11.8873
XLOC_002303	XLOC_002303	Echdc1	chr10:29313143-29362442	ENSMUSG00000019883	ENSMUST00000020034.ENSMUST00000160399.ENSMUST00000161426.ENSMUST00000161605	46.8894	-1.23328	0.000567563	OK	yes	0d	2d	46.8894	19.9444	-3.52471	5e-05	2d-vs-0d	46.8894	-2.00074	0.000567563	OK	yes	0d	8d	46.8894	11.7164	-5.20031	5e-05	8d-vs-0d	46.8894	-0.212844	0.584222	OK	no	0d	30d	46.8894	40.4578	-0.564917	0.2949	30d-vs-0d	46.8894	-0.105223	0.840201	OK	no	0d	60d	46.8894
XLOC_007724	XLOC_007724	Rnf144a	chr12:26306796-26415256	ENSMUSG00000020642	ENSMUST00000020971.ENSMUST00000062149	2.47818	-1.23221	0.000567563	OK	yes	0d	2d	2.47818	1.05488	-3.32914	5e-05	2d-vs-0d	2.47818	-1.04955	0.000567563	OK	yes	0d	8d	2.47818	1.19726	-2.92686	5e-05	8d-vs-0d	2.47818	-0.778333	0.00153919	OK	yes	0d	30d	2.47818	1.44488	-2.21181	0.00015	30d-vs-0d	2.47818	-0.414372	0.140654	OK	no	0d	60d	2.47818
XLOC_012719	XLOC_012719	Cyb5r3	chr15:83153492-83172592	ENSMUSG00000018042	ENSMUST00000018186.ENSMUST00000162178.ENSMUST00000162834	286.734	-1.23008	0.000567563	OK	yes	0d	2d	286.734	122.233	-3.17698	5e-05	2d-vs-0d	286.734	-1.86898	0.000567563	OK	yes	0d	8d	286.734	78.4983	-4.37575	5e-05	8d-vs-0d	286.734	-0.668558	0.021457	OK	yes	0d	30d	286.734	180.394	-1.57123	0.0032	30d-vs-0d	286.734	-0.19393	0.710925	OK	no	0d	60d	286.734
XLOC_037170	XLOC_037170	Cyp1a2	chr9:57676898-57703822	ENSMUSG00000032310	ENSMUST00000034860	384.248	-1.2264	0.000567563	OK	yes	0d	2d	384.248	164.221	-3.34227	5e-05	2d-vs-0d	384.248	-3.08893	0.000567563	OK	yes	0d	8d	384.248	45.1599	-8.11908	5e-05	8d-vs-0d	384.248	-0.456335	0.133871	OK	no	0d	30d	384.248	280.054	-1.23164	0.03185	30d-vs-0d	384.248	-0.0763911	0.909758	OK	no	0d	60d	384.248
XLOC_031415	XLOC_031415	Fam174b	chr7:73738892-73776919	ENSMUSG00000078670	ENSMUST00000107456	2.50059	-1.22556	0.000567563	OK	yes	0d	2d	2.50059	1.06933	-2.89771	5e-05	2d-vs-0d	2.50059	-1.2249	0.000567563	OK	yes	0d	8d	2.50059	1.06982	-2.86586	5e-05	8d-vs-0d	2.50059	-0.410843	0.233084	OK	no	0d	30d	2.50059	1.8809	-1.04083	0.06815	30d-vs-0d	2.50059	-0.0585035	0.932163	OK	no	0d	60d	2.50059
XLOC_003343	XLOC_003343	Tspan15	chr10:62185395-62231218	ENSMUSG00000037031	ENSMUST00000047883	1.27353	-1.2232	0.000567563	OK	yes	0d	2d	1.27353	0.545493	-2.6482	5e-05	2d-vs-0d	1.27353	-0.530715	0.143316	OK	no	0d	8d	1.27353	0.881554	-1.20663	0.03485	8d-vs-0d	3.2442	1.34903	0.000567563	OK	yes	0d	30d	1.27353	3.2442	3.57386	5e-05	30d-vs-0d	2.38146	0.903011	0.00153919	OK	yes	0d	60d	1.27353
XLOC_005734	XLOC_005734	Btnl9	chr11:49165584-49187159	ENSMUSG00000040283	ENSMUST00000046522.ENSMUST00000066531.ENSMUST00000128462.ENSMUST00000131363.ENSMUST00000153999	2.16404	-1.21902	0.000567563	OK	yes	0d	2d	2.16404	0.929617	-2.12426	5e-05	2d-vs-0d	2.16404	-3.61786	0.000567563	OK	yes	0d	8d	2.16404	0.176271	-2.04725	5e-05	8d-vs-0d	2.16404	-0.402905	0.284121	OK	no	0d	30d	2.16404	1.63673	-0.754918	0.09075	30d-vs-0d	2.16404	-0.333002	0.362078	OK	no	0d	60d	2.16404
XLOC_022349	XLOC_022349	H2afz	chr3:137864486-137866922	ENSMUSG00000037894	ENSMUST00000041045.ENSMUST00000125821.ENSMUST00000138010.ENSMUST00000172696.ENSMUST00000173666.ENSMUST00000173790.ENSMUST00000174561	60.6008	-1.21775	0.000567563	OK	yes	0d	2d	60.6008	26.0554	-2.91338	5e-05	2d-vs-0d	74.6778	0.301343	0.403896	OK	no	0d	8d	60.6008	74.6778	0.825733	0.15615	8d-vs-0d	61.2357	0.0150367	0.98161	OK	no	0d	30d	60.6008	61.2357	0.0404439	0.94675	30d-vs-0d	60.6008	-0.00882339	0.989017	OK	no	0d	60d	60.6008
XLOC_001002	XLOC_001002	Itpkb	chr1:180326969-180424802	ENSMUSG00000038855	ENSMUST00000070181	2.69381	-1.21514	0.000567563	OK	yes	0d	2d	2.69381	1.16031	-3.54462	5e-05	2d-vs-0d	3.13784	0.220121	0.496058	OK	no	0d	8d	2.69381	3.13784	0.698552	0.22075	8d-vs-0d	3.0987	0.202014	0.541481	OK	no	0d	30d	2.69381	3.0987	0.646652	0.2589	30d-vs-0d	2.89386	0.103346	0.81941	OK	no	0d	60d	2.69381
XLOC_037360	XLOC_037360	Slc17a5	chr9:78536487-78588041	ENSMUSG00000049624	ENSMUST00000052441.ENSMUST00000117645.ENSMUST00000119213	6.2236	-1.21409	0.000567563	OK	yes	0d	2d	6.2236	2.68265	-3.49658	5e-05	2d-vs-0d	6.2236	-0.58022	0.0139042	OK	yes	0d	8d	6.2236	4.16272	-1.74261	0.0019	8d-vs-0d	6.28606	0.0144076	0.978976	OK	no	0d	30d	6.2236	6.28606	0.0452423	0.9375	30d-vs-0d	6.55732	0.0753574	0.88145	OK	no	0d	60d	6.2236
XLOC_013749	XLOC_013749	Bcl6	chr16:23965051-23988852	ENSMUSG00000022508	ENSMUST00000023151.ENSMUST00000135352	14.3438	-1.20757	0.000567563	OK	yes	0d	2d	14.3438	6.21081	-2.99978	5e-05	2d-vs-0d	14.3438	-1.55605	0.000567563	OK	yes	0d	8d	14.3438	4.87805	-4.0604	5e-05	8d-vs-0d	14.3438	-2.06637	0.000567563	OK	yes	0d	30d	14.3438	3.42471	-4.88144	5e-05	30d-vs-0d	14.3438	-2.26151	0.000567563	OK	yes	0d	60d	14.3438
XLOC_036782	XLOC_036782	Amotl1	chr9:14541965-14615483	ENSMUSG00000013076	ENSMUST00000160770.ENSMUST00000161171.ENSMUST00000162802.ENSMUST00000162901	1.65176	-1.20514	0.000567563	OK	yes	0d	2d	1.65176	0.716414	-2.0431	5e-05	2d-vs-0d	1.65176	-1.36413	0.000567563	OK	yes	0d	8d	1.65176	0.641659	-2.27555	5e-05	8d-vs-0d	1.65176	-0.187068	0.692579	OK	no	0d	30d	1.65176	1.45089	-0.398472	0.39995	30d-vs-0d	1.65176	-0.166176	0.729724	OK	no	0d	60d	1.65176
XLOC_000890	XLOC_000890	Aldh9a1	chr1:167349990-167368530	ENSMUSG00000026687	ENSMUST00000028004	112.559	-1.20427	0.000567563	OK	yes	0d	2d	112.559	48.8496	-3.8487	5e-05	2d-vs-0d	112.559	-1.2036	0.000567563	OK	yes	0d	8d	112.559	48.8721	-3.81391	5e-05	8d-vs-0d	112.559	-0.657735	0.00242238	OK	yes	0d	30d	112.559	71.3482	-2.05143	0.00025	30d-vs-0d	112.559	-0.254624	0.425095	OK	no	0d	60d	112.559
XLOC_018234	XLOC_018234	Col5a1	chr2:27882924-28039514	ENSMUSG00000026837	ENSMUST00000028280.ENSMUST00000145423	2.41442	-1.20364	0.000567563	OK	yes	0d	2d	2.41442	1.04829	-2.49174	5e-05	2d-vs-0d	2.41442	-0.514658	0.368928	OK	no	0d	8d	2.41442	1.69	-0.833537	0.13465	8d-vs-0d	2.41442	-0.165863	0.834366	OK	no	0d	30d	2.41442	2.1522	-0.291283	0.59215	30d-vs-0d	2.41442	-0.213133	0.721276	OK	no	0d	60d	2.41442
XLOC_011349	XLOC_011349	Adcy4	chr14:55769057-55784042	ENSMUSG00000022220	ENSMUST00000002398.ENSMUST00000170223	2.48197	-1.20079	0.000567563	OK	yes	0d	2d	2.48197	1.07975	-2.9728	5e-05	2d-vs-0d	2.48197	-0.46422	0.156439	OK	no	0d	8d	2.48197	1.79909	-1.20714	0.03915	8d-vs-0d	4.74425	0.934697	0.000567563	OK	yes	0d	30d	2.48197	4.74425	2.72243	5e-05	30d-vs-0d	2.48197	-0.114492	0.829775	OK	no	0d	60d	2.48197
XLOC_025262	XLOC_025262	Mup10	chr4:60578259-60582199	ENSMUSG00000078680	ENSMUST00000098047.ENSMUST00000148302	576.993	-1.19794	0.000567563	OK	yes	0d	2d	576.993	251.51	-3.23179	5e-05	2d-vs-0d	576.993	-4.04941	0.000567563	OK	yes	0d	8d	576.993	34.8478	-12.0138	5e-05	8d-vs-0d	576.993	-0.726351	0.00482553	OK	yes	0d	30d	576.993	348.753	-2.00814	0.00055	30d-vs-0d	576.993	-0.0748915	0.91117	OK	no	0d	60d	576.993
XLOC_035895	XLOC_035895	Ets1	chr9:32636220-32757823	ENSMUSG00000032035	ENSMUST00000034534.ENSMUST00000050797.ENSMUST00000183879.ENSMUST00000184110.ENSMUST00000184364.ENSMUST00000184887	8.14751	-1.19787	0.000567563	OK	yes	0d	2d	8.14751	3.55166	-3.67597	5e-05	2d-vs-0d	11.6752	0.519014	0.0391736	OK	yes	0d	8d	8.14751	11.6752	1.426	0.00665	8d-vs-0d	9.75324	0.259522	0.445708	OK	no	0d	30d	8.14751	9.75324	0.726847	0.18415	30d-vs-0d	8.56164	0.0715277	0.884693	OK	no	0d	60d	8.14751
XLOC_011838	XLOC_011838	Col14a1	chr15:55307749-55520803	ENSMUSG00000022371	ENSMUST00000023053.ENSMUST00000110217.ENSMUST00000110221.ENSMUST00000125416	17.1445	-1.1975	0.000567563	OK	yes	0d	2d	17.1445	7.47549	-3.3514	5e-05	2d-vs-0d	17.1445	-2.20816	0.000567563	OK	yes	0d	8d	17.1445	3.71025	-5.40879	5e-05	8d-vs-0d	20.5894	0.264156	0.470457	OK	no	0d	30d	17.1445	20.5894	0.733867	0.20155	30d-vs-0d	23.1736	0.43474	0.146746	OK	no	0d	60d	17.1445
XLOC_036709	XLOC_036709	Ackr2	chr9:121898463-121911064	ENSMUSG00000044534	ENSMUST00000050327	1.86327	-1.19746	0.000567563	OK	yes	0d	2d	1.86327	0.812466	-2.64271	5e-05	2d-vs-0d	1.86327	-1.00992	0.00106889	OK	yes	0d	8d	1.86327	0.925252	-2.22855	0.0001	8d-vs-0d	1.86327	-0.0726641	0.918063	OK	no	0d	30d	1.86327	1.77174	-0.176231	0.7567	30d-vs-0d	1.86327	-0.144456	0.804493	OK	no	0d	60d	1.86327
XLOC_002049	XLOC_002049	Ahctf1.Gm1305	chr1:179695296-179804676	ENSMUSG00000026491.ENSMUSG00000087236	ENSMUST00000027768.ENSMUST00000125816.ENSMUST00000127250.ENSMUST00000131716.ENSMUST00000140489.ENSMUST00000145968.ENSMUST00000147137.ENSMUST00000151734	23.1645	-1.19735	0.000567563	OK	yes	0d	2d	23.1645	10.1015	-2.51409	5e-05	2d-vs-0d	23.1645	-1.09602	0.00242238	OK	yes	0d	8d	23.1645	10.8364	-2.15443	0.00025	8d-vs-0d	23.1645	-1.06629	0.00199215	OK	yes	0d	30d	23.1645	11.0621	-1.983	0.0002	30d-vs-0d	23.1645	-0.284393	0.617704	OK	no	0d	60d	23.1645
XLOC_024312	XLOC_024312	Mycl	chr4:122995651-123002568	ENSMUSG00000028654	ENSMUST00000030407.ENSMUST00000106252.ENSMUST00000135925.ENSMUST00000144998.ENSMUST00000147259	3.71363	-1.19718	0.000567563	OK	yes	0d	2d	3.71363	1.61961	-2.60309	5e-05	2d-vs-0d	3.71363	-0.146763	0.754537	OK	no	0d	8d	3.71363	3.35443	-0.365521	0.47445	8d-vs-0d	3.76099	0.0182839	0.976165	OK	no	0d	30d	3.71363	3.76099	0.0487754	0.92785	30d-vs-0d	4.89136	0.397405	0.163829	OK	no	0d	60d	3.71363
XLOC_038457	XLOC_038457	Stard8	chrX:99003247-99074730	ENSMUSG00000031216	ENSMUST00000036606.ENSMUST00000127361.ENSMUST00000145820.ENSMUST00000149999	2.98229	-1.19577	0.000567563	OK	yes	0d	2d	2.98229	1.30193	-2.54805	5e-05	2d-vs-0d	2.98229	-1.30151	0.000567563	OK	yes	0d	8d	2.98229	1.20992	-2.67432	5e-05	8d-vs-0d	2.98229	-0.130158	0.802556	OK	no	0d	30d	2.98229	2.72501	-0.317201	0.54175	30d-vs-0d	2.98229	-0.0818766	0.894427	OK	no	0d	60d	2.98229
XLOC_014423	XLOC_014423	Ppard	chr17:28232753-28301469	ENSMUSG00000002250	ENSMUST00000002320.ENSMUST00000123020.ENSMUST00000142226.ENSMUST00000144200.ENSMUST00000166744.ENSMUST00000169040	9.79122	-1.19174	0.000567563	OK	yes	0d	2d	9.79122	4.28635	-3.63729	5e-05	2d-vs-0d	9.79122	-0.9215	0.000567563	OK	yes	0d	8d	9.79122	5.16937	-2.7442	5e-05	8d-vs-0d	9.79122	-1.31945	0.000567563	OK	yes	0d	30d	9.79122	3.92323	-3.87588	5e-05	30d-vs-0d	9.79122	-0.767555	0.000567563	OK	yes	0d	60d	9.79122
XLOC_003633	XLOC_003633	Socs2	chr10:95385361-95417180	ENSMUSG00000020027	ENSMUST00000020215.ENSMUST00000119917.ENSMUST00000128363.ENSMUST00000128854.ENSMUST00000130784.ENSMUST00000134918.ENSMUST00000135822.ENSMUST00000139210.ENSMUST00000145847.ENSMUST00000155148.ENSMUST00000170690.ENSMUST00000172070	14.6225	-1.19038	0.000567563	OK	yes	0d	2d	14.6225	6.40738	-2.73481	5e-05	2d-vs-0d	14.6225	-1.74694	0.000567563	OK	yes	0d	8d	14.6225	4.35651	-3.47844	5e-05	8d-vs-0d	14.6225	-0.0949251	0.857326	OK	no	0d	30d	14.6225	13.6913	-0.218515	0.631	30d-vs-0d	23.5964	0.690375	0.00405165	OK	yes	0d	60d	14.6225
XLOC_004246	XLOC_004246	Flt4	chr11:49609262-49652739	ENSMUSG00000020357	ENSMUST00000020617.ENSMUST00000152253	6.47817	-1.19031	0.000567563	OK	yes	0d	2d	6.47817	2.8388	-3.97403	5e-05	2d-vs-0d	6.47817	-0.904014	0.000567563	OK	yes	0d	8d	6.47817	3.46192	-2.96586	5e-05	8d-vs-0d	9.10383	0.490886	0.0220129	OK	yes	0d	30d	6.47817	9.10383	1.68506	0.0033	30d-vs-0d	7.67896	0.245324	0.374666	OK	no	0d	60d	6.47817
XLOC_008568	XLOC_008568	Cmah	chr13:24323424-24477291	ENSMUSG00000016756	ENSMUST00000050859.ENSMUST00000110391.ENSMUST00000131691.ENSMUST00000142882.ENSMUST00000144621.ENSMUST00000167746	13.5641	-1.18946	0.000567563	OK	yes	0d	2d	13.5641	5.9474	-3.61876	5e-05	2d-vs-0d	13.5641	-1.50106	0.000567563	OK	yes	0d	8d	13.5641	4.79212	-4.92178	5e-05	8d-vs-0d	13.5641	-0.486414	0.0405784	OK	yes	0d	30d	13.5641	9.68201	-1.58235	0.00695	30d-vs-0d	13.5641	-0.267614	0.36546	OK	no	0d	60d	13.5641
XLOC_017280	XLOC_017280	Atrnl1	chr19:57611033-58133338	ENSMUSG00000054843	ENSMUST00000077282	3.65845	-1.18932	0.000567563	OK	yes	0d	2d	3.65845	1.60427	-3.69379	5e-05	2d-vs-0d	3.65845	-0.64261	0.0044387	OK	yes	0d	8d	3.65845	2.34343	-2.05867	0.0005	8d-vs-0d	3.65845	-0.0395414	0.939831	OK	no	0d	30d	3.65845	3.55954	-0.130516	0.81465	30d-vs-0d	3.65845	-0.278157	0.327715	OK	no	0d	60d	3.65845
XLOC_028148	XLOC_028148	Camkk2	chr5:122731172-122779410	ENSMUSG00000029471	ENSMUST00000111668	3.86761	-1.18913	0.000567563	OK	yes	0d	2d	3.86761	1.69621	-3.55438	5e-05	2d-vs-0d	3.86761	-0.946542	0.000567563	OK	yes	0d	8d	3.86761	2.0068	-2.87916	5e-05	8d-vs-0d	3.86761	-0.77356	0.000567563	OK	yes	0d	30d	3.86761	2.26244	-2.39168	5e-05	30d-vs-0d	3.86761	-0.334515	0.225972	OK	no	0d	60d	3.86761
XLOC_010802	XLOC_010802	Rap2a	chr14:120478460-120507194	ENSMUSG00000051615	ENSMUST00000062117.ENSMUST00000156694	4.61871	-1.18818	0.000567563	OK	yes	0d	2d	4.61871	2.02695	-3.48271	5e-05	2d-vs-0d	4.61871	-0.074605	0.884926	OK	no	0d	8d	4.61871	4.38593	-0.233722	0.68315	8d-vs-0d	4.61871	-0.251159	0.416417	OK	no	0d	30d	4.61871	3.88074	-0.788362	0.1646	30d-vs-0d	4.61871	-0.153403	0.693745	OK	no	0d	60d	4.61871
XLOC_009457	XLOC_009457	Gfod1	chr13:43195518-43304172	ENSMUSG00000051335	ENSMUST00000055341	0.68466	-1.18504	0.000567563	OK	yes	0d	2d	0.68466	0.301123	-2.57079	5e-05	2d-vs-0d	0.68466	-0.16098	0.782423	OK	no	0d	8d	0.68466	0.612371	-0.381629	0.51275	8d-vs-0d	0.68466	-0.834417	0.0123616	OK	yes	0d	30d	0.68466	0.383964	-1.86343	0.00165	30d-vs-0d	0.68466	-0.348959	0.417372	OK	no	0d	60d	0.68466
XLOC_028051	XLOC_028051	Mmab	chr5:114431033-114444059	ENSMUSG00000029575	ENSMUST00000031560.ENSMUST00000112245.ENSMUST00000123256.ENSMUST00000150519	15.2413	-1.1836	0.000567563	OK	yes	0d	2d	15.2413	6.71001	-3.22976	5e-05	2d-vs-0d	15.2413	-1.75894	0.000567563	OK	yes	0d	8d	15.2413	4.50325	-3.13991	5e-05	8d-vs-0d	15.2413	-0.101495	0.833535	OK	no	0d	30d	15.2413	14.2059	-0.289509	0.5906	30d-vs-0d	15.2413	-0.0989498	0.837935	OK	no	0d	60d	15.2413
XLOC_000881	XLOC_000881	Ildr2	chr1:166254138-166316832	ENSMUSG00000040612	ENSMUST00000111416	6.46707	-1.18335	0.000567563	OK	yes	0d	2d	6.46707	2.84764	-3.81915	5e-05	2d-vs-0d	6.46707	-0.160613	0.650793	OK	no	0d	8d	6.46707	5.78573	-0.524715	0.3561	8d-vs-0d	6.46707	-0.252636	0.390718	OK	no	0d	30d	6.46707	5.42821	-0.826494	0.14775	30d-vs-0d	6.46707	-0.28123	0.314201	OK	no	0d	60d	6.46707
XLOC_008738	XLOC_008738	Iars	chr13:49682099-49734267	ENSMUSG00000037851	ENSMUST00000047363.ENSMUST00000164260.ENSMUST00000164275.ENSMUST00000165063.ENSMUST00000165270.ENSMUST00000165316.ENSMUST00000165656.ENSMUST00000171510.ENSMUST00000172254	13.925	-1.18186	0.000567563	OK	yes	0d	2d	13.925	6.13787	-2.19892	5e-05	2d-vs-0d	13.925	-0.203354	0.721606	OK	no	0d	8d	13.925	12.0942	-0.301103	0.4332	8d-vs-0d	13.925	-0.350509	0.429822	OK	no	0d	30d	13.925	10.9215	-0.529216	0.1735	30d-vs-0d	13.925	-0.286787	0.528368	OK	no	0d	60d	13.925
XLOC_002999	XLOC_002999	Cs	chr10:128337831-128362479	ENSMUSG00000005683	ENSMUST00000005826	66.4768	-1.18134	0.000567563	OK	yes	0d	2d	66.4768	29.3123	-3.9675	5e-05	2d-vs-0d	66.4768	-0.915074	0.000567563	OK	yes	0d	8d	66.4768	35.2538	-3.06568	5e-05	8d-vs-0d	66.4768	-0.460811	0.0427174	OK	yes	0d	30d	66.4768	48.3006	-1.52782	0.0074	30d-vs-0d	66.4768	-0.236598	0.432348	OK	no	0d	60d	66.4768
XLOC_028394	XLOC_028394	Flt1	chr5:147561603-147726011	ENSMUSG00000029648	ENSMUST00000031652.ENSMUST00000031653.ENSMUST00000110529.ENSMUST00000125272.ENSMUST00000142477	2.47843	-1.17995	0.000567563	OK	yes	0d	2d	2.47843	1.0939	-1.92908	5e-05	2d-vs-0d	2.47843	-0.524727	0.256509	OK	no	0d	8d	2.47843	1.72273	-0.769615	0.07815	8d-vs-0d	2.47843	-0.400595	0.333489	OK	no	0d	30d	2.47843	1.87752	-0.686896	0.1149	30d-vs-0d	2.47843	-0.0336994	0.964088	OK	no	0d	60d	2.47843
XLOC_017409	XLOC_017409	Vegfb	chr19:6982472-6987651	ENSMUSG00000024962	ENSMUST00000025914.ENSMUST00000130048.ENSMUST00000147924	12.3766	-1.17864	0.000567563	OK	yes	0d	2d	12.3766	5.46756	-3.27654	5e-05	2d-vs-0d	12.3766	-0.838812	0.00242238	OK	yes	0d	8d	12.3766	6.91978	-2.34159	0.00025	8d-vs-0d	12.3766	-0.238318	0.485555	OK	no	0d	30d	12.3766	10.492	-0.704981	0.2128	30d-vs-0d	17.9771	0.538547	0.022841	OK	yes	0d	60d	12.3766
XLOC_007275	XLOC_007275	Acot2	chr12:83987860-83993873	ENSMUSG00000021226	ENSMUST00000021649	2.65712	-1.17695	0.000567563	OK	yes	0d	2d	2.65712	1.17521	-2.69057	5e-05	2d-vs-0d	4.73257	0.832759	0.00325	OK	yes	0d	8d	2.65712	4.73257	2.19685	0.00035	8d-vs-0d	2.65712	-0.787168	0.0154227	OK	yes	0d	30d	2.65712	1.53975	-1.83001	0.00215	30d-vs-0d	2.65712	-0.308885	0.455455	OK	no	0d	60d	2.65712
XLOC_004619	XLOC_004619	Olfr20.Spata22	chr11:73329740-73355913	ENSMUSG00000069825.ENSMUSG00000062128	ENSMUST00000092926.ENSMUST00000117445.ENSMUST00000120137	3.95484	-1.17539	0.000567563	OK	yes	0d	2d	3.95484	1.75106	-2.64429	5e-05	2d-vs-0d	3.95484	-1.85484	0.000567563	OK	yes	0d	8d	3.95484	1.09337	-3.90999	5e-05	8d-vs-0d	3.95484	-0.538302	0.118415	OK	no	0d	30d	3.95484	2.72323	-1.28391	0.0271	30d-vs-0d	3.95484	-0.142858	0.799665	OK	no	0d	60d	3.95484
XLOC_013784	XLOC_013784	Atp13a3	chr16:30312422-30388837	ENSMUSG00000022533	ENSMUST00000061350.ENSMUST00000100013.ENSMUST00000136065.ENSMUST00000149882.ENSMUST00000153656	20.3272	-1.17482	0.000567563	OK	yes	0d	2d	20.3272	9.00373	-3.54341	5e-05	2d-vs-0d	20.3272	-0.436809	0.0643387	OK	no	0d	8d	20.3272	15.017	-1.0226	0.01235	8d-vs-0d	20.3272	-0.23747	0.416899	OK	no	0d	30d	20.3272	17.2422	-0.763669	0.1649	30d-vs-0d	20.3272	-0.120874	0.760341	OK	no	0d	60d	20.3272
XLOC_004525	XLOC_004525	Per1	chr11:69095216-69109960	ENSMUSG00000020893	ENSMUST00000021271.ENSMUST00000101004.ENSMUST00000102605.ENSMUST00000132462.ENSMUST00000142392.ENSMUST00000166748	9.36627	-1.17468	0.000567563	OK	yes	0d	2d	9.36627	4.14909	-3.54325	5e-05	2d-vs-0d	12.4071	0.405623	0.0776459	OK	no	0d	8d	9.36627	12.4071	1.31039	0.01565	8d-vs-0d	12.1455	0.374869	0.109451	OK	no	0d	30d	9.36627	12.1455	1.28216	0.02445	30d-vs-0d	9.36627	-0.441589	0.0491392	OK	yes	0d	60d	9.36627
XLOC_001915	XLOC_001915	Sft2d2	chr1:165174340-165194433	ENSMUSG00000040848	ENSMUST00000043338	14.3831	-1.16927	0.000567563	OK	yes	0d	2d	14.3831	6.39536	-4.02799	5e-05	2d-vs-0d	14.3831	-0.632521	0.00153919	OK	yes	0d	8d	14.3831	9.27776	-2.1903	0.00015	8d-vs-0d	14.3831	-0.148166	0.664886	OK	no	0d	30d	14.3831	12.9792	-0.514301	0.3705	30d-vs-0d	14.3831	-0.113098	0.772695	OK	no	0d	60d	14.3831
XLOC_025912	XLOC_025912	Wdtc1	chr4:133292458-133353481	ENSMUSG00000037622	ENSMUST00000043305.ENSMUST00000105906.ENSMUST00000135929.ENSMUST00000140976.ENSMUST00000145426	36.6548	-1.16922	0.000567563	OK	yes	0d	2d	36.6548	16.299	-3.96526	5e-05	2d-vs-0d	36.6548	-1.1499	0.000567563	OK	yes	0d	8d	36.6548	16.5187	-3.8991	5e-05	8d-vs-0d	36.6548	-0.275255	0.317521	OK	no	0d	30d	36.6548	30.288	-0.892173	0.10695	30d-vs-0d	39.9611	0.124594	0.751968	OK	no	0d	60d	36.6548
XLOC_017748	XLOC_017748	Cyp2c44	chr19:44005021-44029247	ENSMUSG00000025197	ENSMUST00000026211	317.452	-1.167	0.000567563	OK	yes	0d	2d	317.452	141.376	-3.34185	5e-05	2d-vs-0d	317.452	-2.92155	0.000567563	OK	yes	0d	8d	317.452	41.8991	-7.76012	5e-05	8d-vs-0d	317.452	-0.601496	0.0206157	OK	yes	0d	30d	317.452	209.223	-1.69269	0.00305	30d-vs-0d	317.452	-0.171661	0.699616	OK	no	0d	60d	317.452
XLOC_004419	XLOC_004419	Gid4	chr11:60400622-60450927	ENSMUSG00000018415	ENSMUST00000070681.ENSMUST00000139477	8.53753	-1.16508	0.000567563	OK	yes	0d	2d	8.53753	3.80723	-2.90234	5e-05	2d-vs-0d	8.53753	-1.05193	0.000567563	OK	yes	0d	8d	8.53753	4.11783	-2.61008	5e-05	8d-vs-0d	8.53753	-0.455759	0.143926	OK	no	0d	30d	8.53753	6.22494	-1.22631	0.03505	30d-vs-0d	8.53753	-0.0227659	0.970703	OK	no	0d	60d	8.53753
XLOC_011060	XLOC_011060	Syt15	chr14:34219594-34234190	ENSMUSG00000041479	ENSMUST00000035351	2.33898	-1.16343	0.000567563	OK	yes	0d	2d	2.33898	1.04424	-2.83156	5e-05	2d-vs-0d	2.33898	-2.28026	0.000567563	OK	yes	0d	8d	2.33898	0.481504	-5.044	5e-05	8d-vs-0d	2.33898	-1.31918	0.000567563	OK	yes	0d	30d	2.33898	0.937374	-3.16756	5e-05	30d-vs-0d	2.33898	-0.883517	0.00283947	OK	yes	0d	60d	2.33898
XLOC_007025	XLOC_007025	Pxdn	chr12:29938035-30017659	ENSMUSG00000020674	ENSMUST00000118321.ENSMUST00000122328.ENSMUST00000126233.ENSMUST00000137316.ENSMUST00000155190.ENSMUST00000155318	2.52016	-1.16226	0.000567563	OK	yes	0d	2d	2.52016	1.12604	-2.46974	5e-05	2d-vs-0d	2.52016	-1.38861	0.000567563	OK	yes	0d	8d	2.52016	0.962529	-3.0398	5e-05	8d-vs-0d	2.87408	0.189587	0.636673	OK	no	0d	30d	2.52016	2.87408	0.472613	0.34235	30d-vs-0d	2.52016	-0.0724298	0.892304	OK	no	0d	60d	2.52016
XLOC_012620	XLOC_012620	Tmprss6	chr15:78439663-78468634	ENSMUSG00000016942	ENSMUST00000017086	192.662	-1.16204	0.000567563	OK	yes	0d	2d	192.662	86.0964	-3.39484	5e-05	2d-vs-0d	192.662	-1.26193	0.000567563	OK	yes	0d	8d	192.662	80.3372	-3.66227	5e-05	8d-vs-0d	192.662	-0.516546	0.0629082	OK	no	0d	30d	192.662	134.679	-1.46087	0.012	30d-vs-0d	192.662	-0.189111	0.652909	OK	no	0d	60d	192.662
XLOC_015927	XLOC_015927	Cabyr	chr18:12741323-12755146	ENSMUSG00000024430	ENSMUST00000080415.ENSMUST00000115857.ENSMUST00000119108.ENSMUST00000121018.ENSMUST00000150758	2.1452	-1.15616	0.000567563	OK	yes	0d	2d	2.1452	0.962559	-2.29897	5e-05	2d-vs-0d	2.1452	-1.04989	0.0044387	OK	yes	0d	8d	2.1452	1.03614	-2.0411	0.0005	8d-vs-0d	2.1452	-0.420137	0.30117	OK	no	0d	30d	2.1452	1.60322	-0.918494	0.099	30d-vs-0d	2.1452	-0.319851	0.465275	OK	no	0d	60d	2.1452
XLOC_021229	XLOC_021229	Ahcy	chr2:155054652-155074497	ENSMUSG00000027597	ENSMUST00000054607.ENSMUST00000137242.ENSMUST00000146367	258.325	-1.15442	0.000567563	OK	yes	0d	2d	258.325	116.052	-2.99451	5e-05	2d-vs-0d	258.325	-0.200691	0.647669	OK	no	0d	8d	258.325	224.777	-0.47971	0.3531	8d-vs-0d	258.325	-0.346558	0.312603	OK	no	0d	30d	258.325	203.162	-0.840218	0.1045	30d-vs-0d	258.325	-0.248892	0.51377	OK	no	0d	60d	258.325
XLOC_009201	XLOC_009201	5033411D12Rik	chr13:16857493-17694732	ENSMUSG00000055137	ENSMUST00000068545	16.5609	-1.15192	0.000567563	OK	yes	0d	2d	16.5609	7.45283	-3.34732	5e-05	2d-vs-0d	16.5609	-1.28638	0.000567563	OK	yes	0d	8d	16.5609	6.78963	-3.56365	5e-05	8d-vs-0d	16.5609	-0.0570715	0.919101	OK	no	0d	30d	16.5609	15.9186	-0.177001	0.75935	30d-vs-0d	16.6041	0.00375734	0.993322	OK	no	0d	60d	16.5609
XLOC_014585	XLOC_014585	H2-Q1	chr17:35320404-35325099	ENSMUSG00000079507	ENSMUST00000073208.ENSMUST00000105041.ENSMUST00000172994	8.67208	-1.15143	0.000567563	OK	yes	0d	2d	8.67208	3.90399	-3.44575	5e-05	2d-vs-0d	8.67208	-1.4242	0.000567563	OK	yes	0d	8d	8.67208	3.23143	-4.04456	5e-05	8d-vs-0d	12.4617	0.523051	0.0297755	OK	yes	0d	30d	8.67208	12.4617	1.64658	0.00475	30d-vs-0d	12.3342	0.508211	0.0297755	OK	yes	0d	60d	8.67208
XLOC_032197	XLOC_032197	Clcn4-2	chr7:7282310-7299511	ENSMUSG00000000605	ENSMUST00000000619	14.4778	-1.15066	0.000567563	OK	yes	0d	2d	14.4778	6.52107	-3.91441	5e-05	2d-vs-0d	14.4778	-0.814933	0.000567563	OK	yes	0d	8d	14.4778	8.22968	-2.79135	5e-05	8d-vs-0d	14.4778	-0.141059	0.6874	OK	no	0d	30d	14.4778	13.1292	-0.487147	0.3944	30d-vs-0d	14.4778	-0.0216026	0.966236	OK	no	0d	60d	14.4778
XLOC_009539	XLOC_009539	Lman2	chr13:55343832-55362783	ENSMUSG00000021484	ENSMUST00000021940	66.9708	-1.1484	0.000567563	OK	yes	0d	2d	66.9708	30.2122	-3.72045	5e-05	2d-vs-0d	66.9708	-0.537462	0.0211718	OK	yes	0d	8d	66.9708	46.1417	-1.71116	0.00315	8d-vs-0d	66.9708	-0.167438	0.65737	OK	no	0d	30d	66.9708	59.6323	-0.523703	0.3626	30d-vs-0d	66.9708	-0.127017	0.766082	OK	no	0d	60d	66.9708
XLOC_011385	XLOC_011385	Cryl1	chr14:57275033-57398483	ENSMUSG00000021947	ENSMUST00000022517	21.9118	-1.14588	0.000567563	OK	yes	0d	2d	21.9118	9.90227	-3.63573	5e-05	2d-vs-0d	21.9118	-0.735353	0.00199215	OK	yes	0d	8d	21.9118	13.1618	-2.32873	0.0002	8d-vs-0d	21.9118	-1.05903	0.000567563	OK	yes	0d	30d	21.9118	10.5167	-3.36184	5e-05	30d-vs-0d	21.9118	-0.737003	0.000567563	OK	yes	0d	60d	21.9118
XLOC_007304	XLOC_007304	Ttll5	chr12:85824629-86079041	ENSMUSG00000012609	ENSMUST00000040179.ENSMUST00000040273.ENSMUST00000095536.ENSMUST00000110220.ENSMUST00000110224.ENSMUST00000124701.ENSMUST00000142411.ENSMUST00000153570.ENSMUST00000155448.ENSMUST00000175844.ENSMUST00000175899.ENSMUST00000176008.ENSMUST00000176460.ENSMUST00000176695.ENSMUST00000176937.ENSMUST00000177114.ENSMUST00000177168.ENSMUST00000177188.ENSMUST00000177525	3.78433	-1.14259	0.000567563	OK	yes	0d	2d	3.78433	1.7141	-1.8977	5e-05	2d-vs-0d	3.78433	-0.912426	0.0355615	OK	yes	0d	8d	3.78433	2.01058	-1.36689	0.0059	8d-vs-0d	3.78433	-0.332813	0.523795	OK	no	0d	30d	3.78433	3.00471	-0.597992	0.24265	30d-vs-0d	3.78433	-0.228475	0.721436	OK	no	0d	60d	3.78433
XLOC_026741	XLOC_026741	Afm	chr5:90518931-90553543	ENSMUSG00000029369	ENSMUST00000113179.ENSMUST00000128740	182.711	-1.13801	0.000567563	OK	yes	0d	2d	182.711	83.0211	-3.53608	5e-05	2d-vs-0d	182.711	-1.99181	0.000567563	OK	yes	0d	8d	182.711	45.9378	-6.32426	5e-05	8d-vs-0d	182.711	-0.629452	0.00911585	OK	yes	0d	30d	182.711	118.108	-1.90446	0.00115	30d-vs-0d	182.711	-0.0187515	0.974934	OK	no	0d	60d	182.711
XLOC_003840	XLOC_003840	Coq10a	chr10:128363016-128370032	ENSMUSG00000039914	ENSMUST00000043211	11.4612	-1.13643	0.000567563	OK	yes	0d	2d	11.4612	5.21353	-3.43049	5e-05	2d-vs-0d	11.4612	-1.59143	0.000567563	OK	yes	0d	8d	11.4612	3.80333	-4.58591	5e-05	8d-vs-0d	11.4612	-0.280823	0.366433	OK	no	0d	30d	11.4612	9.43399	-0.873682	0.13315	30d-vs-0d	11.4612	-0.233425	0.478269	OK	no	0d	60d	11.4612
XLOC_030991	XLOC_030991	Cyp2f2	chr7:27119908-27133660	ENSMUSG00000052974	ENSMUST00000003100.ENSMUST00000133841	525.626	-1.13632	0.000567563	OK	yes	0d	2d	525.626	239.117	-2.78337	5e-05	2d-vs-0d	525.626	-0.854038	0.00557173	OK	yes	0d	8d	525.626	290.794	-2.06862	0.00065	8d-vs-0d	525.626	-0.116462	0.865892	OK	no	0d	30d	525.626	484.862	-0.258935	0.64605	30d-vs-0d	562.939	0.0989411	0.892113	OK	no	0d	60d	525.626
XLOC_012357	XLOC_012357	Ropn1l	chr15:31441209-31453689	ENSMUSG00000022236	ENSMUST00000110408	15.4413	-1.13402	0.000567563	OK	yes	0d	2d	15.4413	7.03574	-3.17607	5e-05	2d-vs-0d	15.4413	-1.28996	0.000567563	OK	yes	0d	8d	15.4413	6.31493	-3.54583	5e-05	8d-vs-0d	18.6584	0.273027	0.383765	OK	no	0d	30d	15.4413	18.6584	0.8446	0.1435	30d-vs-0d	17.7604	0.201869	0.572056	OK	no	0d	60d	15.4413
XLOC_016327	XLOC_016327	Zadh2	chr18:84088157-84097514	ENSMUSG00000049090	ENSMUST00000060223	30.7061	-1.13129	0.000567563	OK	yes	0d	2d	30.7061	14.0176	-3.88853	5e-05	2d-vs-0d	30.7061	-0.869857	0.000567563	OK	yes	0d	8d	30.7061	16.8024	-2.94373	5e-05	8d-vs-0d	30.7061	-0.442141	0.0433981	OK	yes	0d	30d	30.7061	22.601	-1.52283	0.00755	30d-vs-0d	30.7061	-0.150175	0.659322	OK	no	0d	60d	30.7061
XLOC_013027	XLOC_013027	Mpv17l	chr16:13903160-13950481	ENSMUSG00000022679	ENSMUST00000023360.ENSMUST00000124947.ENSMUST00000128757.ENSMUST00000141971.ENSMUST00000143697.ENSMUST00000148966.ENSMUST00000156143	12.4222	-1.13128	0.000567563	OK	yes	0d	2d	12.4222	5.67087	-2.29907	5e-05	2d-vs-0d	12.4222	-1.25723	0.00153919	OK	yes	0d	8d	12.4222	5.1968	-2.15445	0.00015	8d-vs-0d	12.4222	-0.042126	0.966192	OK	no	0d	30d	12.4222	12.0647	-0.0776805	0.89395	30d-vs-0d	12.4222	-0.432029	0.336581	OK	no	0d	60d	12.4222
XLOC_027661	XLOC_027661	Ppargc1a	chr5:51454209-51567725	ENSMUSG00000029167	ENSMUST00000031059.ENSMUST00000127135.ENSMUST00000132734.ENSMUST00000151104	3.43222	-1.13128	0.000567563	OK	yes	0d	2d	3.43222	1.56684	-2.7301	5e-05	2d-vs-0d	3.43222	-1.27073	0.00738208	OK	yes	0d	8d	3.43222	1.42249	-2.12183	0.0009	8d-vs-0d	3.52664	0.0391515	0.947604	OK	no	0d	30d	3.43222	3.52664	0.113264	0.8369	30d-vs-0d	3.43222	-0.502136	0.0666445	OK	no	0d	60d	3.43222
XLOC_022341	XLOC_022341	Slc39a8	chr3:135825278-135888572	ENSMUSG00000053897	ENSMUST00000029810.ENSMUST00000081978.ENSMUST00000133810.ENSMUST00000139953.ENSMUST00000167390.ENSMUST00000180196	10.3085	-1.12742	0.000567563	OK	yes	0d	2d	10.3085	4.71856	-3.64784	5e-05	2d-vs-0d	10.3085	-1.09532	0.000567563	OK	yes	0d	8d	10.3085	4.82471	-3.54476	5e-05	8d-vs-0d	10.3085	-0.0116744	0.980903	OK	no	0d	30d	10.3085	10.2254	-0.0392005	0.9444	30d-vs-0d	11.1621	0.114769	0.776335	OK	no	0d	60d	10.3085
XLOC_026297	XLOC_026297	-	chr5:3526108-3531011	NA	NA	1.91719	-1.11904	0.000567563	OK	yes	0d	2d	1.91719	0.882675	-2.32709	5e-05	2d-vs-0d	1.99244	0.0555451	0.945074	OK	no	0d	8d	1.91719	1.99244	0.127157	0.8296	8d-vs-0d	2.11083	0.138813	0.830136	OK	no	0d	30d	1.91719	2.11083	0.317194	0.5849	30d-vs-0d	1.91719	-0.125359	0.857642	OK	no	0d	60d	1.91719
XLOC_009623	XLOC_009623	Aaed1	chr13:64291049-64312710	ENSMUSG00000021482	ENSMUST00000021938	21.2907	-1.11762	0.000567563	OK	yes	0d	2d	21.2907	9.81188	-2.8238	5e-05	2d-vs-0d	21.2907	-0.610343	0.032328	OK	yes	0d	8d	21.2907	13.9463	-1.6097	0.00525	8d-vs-0d	21.2907	-0.349189	0.312131	OK	no	0d	30d	21.2907	16.7137	-0.930564	0.10425	30d-vs-0d	21.2907	-0.0407389	0.953547	OK	no	0d	60d	21.2907
XLOC_022112	XLOC_022112	Prkab2	chr3:97658192-97674694	ENSMUSG00000038205	ENSMUST00000045743.ENSMUST00000130924.ENSMUST00000132719.ENSMUST00000143927.ENSMUST00000152731	1.24117	-1.11718	0.000567563	OK	yes	0d	2d	1.24117	0.572174	-2.46564	5e-05	2d-vs-0d	1.24117	-0.0318739	0.964292	OK	no	0d	8d	1.24117	1.21405	-0.0785654	0.88765	8d-vs-0d	1.24117	-0.599754	0.0587203	OK	no	0d	30d	1.24117	0.81901	-1.41191	0.011	30d-vs-0d	1.24117	-0.584494	0.0734895	OK	no	0d	60d	1.24117
XLOC_000132	XLOC_000132	Zap70	chr1:36761860-36782816	ENSMUSG00000026117	ENSMUST00000027291	6.79814	-1.11148	0.000567563	OK	yes	0d	2d	6.79814	3.1463	-3.20254	5e-05	2d-vs-0d	8.69507	0.355057	0.198077	OK	no	0d	8d	6.79814	8.69507	1.11073	0.0542	8d-vs-0d	6.79814	-0.261001	0.419821	OK	no	0d	30d	6.79814	5.67311	-0.794666	0.16685	30d-vs-0d	6.79814	-0.254391	0.433746	OK	no	0d	60d	6.79814
XLOC_011702	XLOC_011702	Ugt3a2	chr15:9335549-9370955	ENSMUSG00000049152	ENSMUST00000072403.ENSMUST00000144755	173.428	-1.10694	0.000567563	OK	yes	0d	2d	173.428	80.5188	-3.49784	5e-05	2d-vs-0d	173.428	-0.332384	0.261286	OK	no	0d	8d	173.428	137.74	-0.989889	0.08025	8d-vs-0d	173.428	-0.00332684	0.994312	OK	no	0d	30d	173.428	173.028	-0.00992801	0.98605	30d-vs-0d	182.984	0.0773872	0.889785	OK	no	0d	60d	173.428
XLOC_006873	XLOC_006873	Pcyt2	chr11:120610056-120617936	ENSMUSG00000025137	ENSMUST00000026129.ENSMUST00000106187.ENSMUST00000106188.ENSMUST00000124468.ENSMUST00000124504.ENSMUST00000126148.ENSMUST00000126723.ENSMUST00000134671.ENSMUST00000142049.ENSMUST00000143502.ENSMUST00000145356.ENSMUST00000160059	450.095	-1.1021	0.000567563	OK	yes	0d	2d	450.095	209.671	-2.55141	5e-05	2d-vs-0d	450.095	-1.73782	0.000567563	OK	yes	0d	8d	450.095	134.949	-4.13837	5e-05	8d-vs-0d	450.095	-0.342793	0.355981	OK	no	0d	30d	450.095	354.906	-0.779151	0.1272	30d-vs-0d	450.095	-0.142502	0.802476	OK	no	0d	60d	450.095
XLOC_036399	XLOC_036399	Nt5e	chr9:88327608-88372089	ENSMUSG00000032420	ENSMUST00000034992	21.7013	-1.10179	0.000567563	OK	yes	0d	2d	21.7013	10.1115	-3.58531	5e-05	2d-vs-0d	21.7013	-1.08767	0.000567563	OK	yes	0d	8d	21.7013	10.2109	-3.72839	5e-05	8d-vs-0d	21.7013	-0.823557	0.000567563	OK	yes	0d	30d	21.7013	12.2622	-2.82338	5e-05	30d-vs-0d	21.7013	-0.0797432	0.855717	OK	no	0d	60d	21.7013
XLOC_015675	XLOC_015675	Plin5	chr17:56111600-56117596	ENSMUSG00000011305	ENSMUST00000019808.ENSMUST00000113072	43.7777	-1.10067	0.000567563	OK	yes	0d	2d	43.7777	20.4136	-3.7939	5e-05	2d-vs-0d	43.7777	-0.599457	0.00325	OK	yes	0d	8d	43.7777	28.8934	-2.0522	0.00035	8d-vs-0d	43.7777	-0.930587	0.000567563	OK	yes	0d	30d	43.7777	22.9677	-3.15051	5e-05	30d-vs-0d	43.7777	-0.901137	0.000567563	OK	yes	0d	60d	43.7777
XLOC_013269	XLOC_013269	Lrrc58	chr16:37868388-37888858	ENSMUSG00000034158.ENSMUSG00000083405	ENSMUST00000078717.ENSMUST00000119947	10.0868	-1.10049	0.000567563	OK	yes	0d	2d	10.0868	4.70404	-3.73563	5e-05	2d-vs-0d	10.0868	-0.454933	0.0380048	OK	yes	0d	8d	10.0868	7.35876	-1.56623	0.0064	8d-vs-0d	10.0868	-0.442107	0.0445511	OK	yes	0d	30d	10.0868	7.42447	-1.51707	0.0078	30d-vs-0d	10.0868	-0.329319	0.180456	OK	no	0d	60d	10.0868
XLOC_036572	XLOC_036572	Lamb2	chr9:108479861-108490530	ENSMUSG00000052911	ENSMUST00000065014	1.48893	-1.09666	0.000567563	OK	yes	0d	2d	1.48893	0.696222	-2.79911	5e-05	2d-vs-0d	1.48893	-1.24074	0.000567563	OK	yes	0d	8d	1.48893	0.630052	-3.10499	5e-05	8d-vs-0d	1.48893	-0.283929	0.447461	OK	no	0d	30d	1.48893	1.22294	-0.768465	0.18535	30d-vs-0d	1.51839	0.0282604	0.965094	OK	no	0d	60d	1.48893
XLOC_013724	XLOC_013724	Ehhadh	chr16:21761280-21787845	ENSMUSG00000022853	ENSMUST00000023559	136.031	-1.09595	0.000567563	OK	yes	0d	2d	136.031	63.6394	-3.3083	5e-05	2d-vs-0d	136.031	-0.646588	0.0101216	OK	yes	0d	8d	136.031	86.8954	-1.85308	0.0013	8d-vs-0d	136.031	-0.86402	0.000567563	OK	yes	0d	30d	136.031	74.7383	-2.57111	5e-05	30d-vs-0d	136.031	-0.284711	0.381662	OK	no	0d	60d	136.031
XLOC_035475	XLOC_035475	Ces1f	chr8:93256232-93279747	ENSMUSG00000031725	ENSMUST00000034178.ENSMUST00000124066.ENSMUST00000133879.ENSMUST00000140026.ENSMUST00000151261.ENSMUST00000156737	192.568	-1.09536	0.000567563	OK	yes	0d	2d	192.568	90.1258	-2.89086	5e-05	2d-vs-0d	192.568	-2.57188	0.000567563	OK	yes	0d	8d	192.568	32.3871	-6.93349	5e-05	8d-vs-0d	192.568	-0.608964	0.0151289	OK	yes	0d	30d	192.568	126.261	-1.52713	0.0021	30d-vs-0d	192.568	-0.147466	0.721478	OK	no	0d	60d	192.568
XLOC_029807	XLOC_029807	Pdia4	chr6:47796007-47813512	ENSMUSG00000025823.ENSMUSG00000076060	ENSMUST00000077290.ENSMUST00000102106	158.868	-1.09502	0.000567563	OK	yes	0d	2d	158.868	74.3711	-3.69147	5e-05	2d-vs-0d	158.868	-0.652554	0.0051964	OK	yes	0d	8d	158.868	101.064	-2.09388	0.0006	8d-vs-0d	158.868	-0.675439	0.00405165	OK	yes	0d	30d	158.868	99.4739	-2.22596	0.00045	30d-vs-0d	158.868	-0.526441	0.0367814	OK	yes	0d	60d	158.868
XLOC_022694	XLOC_022694	Ssr3	chr3:65379654-65392623	ENSMUSG00000027828	ENSMUST00000029414.ENSMUST00000119896.ENSMUST00000139785	85.2243	-1.09408	0.000567563	OK	yes	0d	2d	85.2243	39.9221	-3.66384	5e-05	2d-vs-0d	85.2243	-0.278284	0.34012	OK	no	0d	8d	85.2243	70.2735	-0.903729	0.1184	8d-vs-0d	95.0578	0.157541	0.686356	OK	no	0d	30d	85.2243	95.0578	0.496221	0.39325	30d-vs-0d	86.4995	0.0214273	0.969555	OK	no	0d	60d	85.2243
XLOC_036043	XLOC_036043	H2afx	chr9:44334714-44336071	ENSMUSG00000049932	ENSMUST00000052686	8.90967	-1.09313	0.000567563	OK	yes	0d	2d	8.90967	4.17636	-3.00298	5e-05	2d-vs-0d	17.375	0.963566	0.000567563	OK	yes	0d	8d	8.90967	17.375	2.88599	5e-05	8d-vs-0d	8.90967	-0.0700842	0.906107	OK	no	0d	30d	8.90967	8.4872	-0.198958	0.7295	30d-vs-0d	10.0532	0.174214	0.68892	OK	no	0d	60d	8.90967
XLOC_003322	XLOC_003322	Ddit4	chr10:59949674-59951770	ENSMUSG00000020108	ENSMUST00000020308	19.9631	-1.09281	0.000567563	OK	yes	0d	2d	19.9631	9.35964	-3.54281	5e-05	2d-vs-0d	98.6066	2.30435	0.000567563	OK	yes	0d	8d	19.9631	98.6066	7.00652	5e-05	8d-vs-0d	46.1446	1.20883	0.000567563	OK	yes	0d	30d	19.9631	46.1446	3.94146	5e-05	30d-vs-0d	19.9631	-1.16493	0.000567563	OK	yes	0d	60d	19.9631
XLOC_010913	XLOC_010913	Dnase1l3	chr14:7964532-7994573	ENSMUSG00000025279	ENSMUST00000026315.ENSMUST00000145234	22.563	-1.08057	0.000567563	OK	yes	0d	2d	22.563	10.6688	-3.60502	5e-05	2d-vs-0d	22.563	-0.469048	0.0459432	OK	yes	0d	8d	22.563	16.3004	-1.48321	0.0081	8d-vs-0d	22.563	-0.0371306	0.9438	OK	no	0d	30d	22.563	21.9897	-0.126356	0.82545	30d-vs-0d	22.563	-0.193843	0.518127	OK	no	0d	60d	22.563
XLOC_003294	XLOC_003294	Cep85l	chr10:53273404-53379851	ENSMUSG00000038594	ENSMUST00000095691	5.51003	-1.07848	0.000567563	OK	yes	0d	2d	5.51003	2.60916	-2.80006	5e-05	2d-vs-0d	5.51003	-0.929491	0.00106889	OK	yes	0d	8d	5.51003	2.89301	-2.44817	0.0001	8d-vs-0d	5.51003	-0.0732981	0.906308	OK	no	0d	30d	5.51003	5.23708	-0.196196	0.72995	30d-vs-0d	5.51003	-0.1006	0.867521	OK	no	0d	60d	5.51003
XLOC_001728	XLOC_001728	Prelp	chr1:133897198-133921414	ENSMUSG00000041577	ENSMUST00000048432.ENSMUST00000127583	20.5921	-1.07726	0.000567563	OK	yes	0d	2d	20.5921	9.75918	-3.65369	5e-05	2d-vs-0d	20.5921	-1.12293	0.00106889	OK	yes	0d	8d	20.5921	9.45505	-2.57238	0.0001	8d-vs-0d	24.683	0.261427	0.342812	OK	no	0d	30d	20.5921	24.683	0.896466	0.11985	30d-vs-0d	22.1289	0.103838	0.797428	OK	no	0d	60d	20.5921
XLOC_025950	XLOC_025950	Tmem50a	chr4:134897848-134915024	ENSMUSG00000028822	ENSMUST00000030626.ENSMUST00000105863	82.5515	-1.07385	0.000567563	OK	yes	0d	2d	82.5515	39.2161	-3.60534	5e-05	2d-vs-0d	82.5515	-0.558337	0.00738208	OK	yes	0d	8d	82.5515	56.0594	-1.85996	0.0009	8d-vs-0d	96.4865	0.225034	0.453731	OK	no	0d	30d	82.5515	96.4865	0.750905	0.18985	30d-vs-0d	87.3054	0.0807764	0.858265	OK	no	0d	60d	82.5515
XLOC_002664	XLOC_002664	Eef2	chr10:81176630-81182507	ENSMUSG00000034994	ENSMUST00000047864	495.085	-1.07315	0.000567563	OK	yes	0d	2d	495.085	235.303	-2.47649	5e-05	2d-vs-0d	495.085	-0.126555	0.862417	OK	no	0d	8d	495.085	453.505	-0.269343	0.64005	8d-vs-0d	495.085	-0.0782487	0.925576	OK	no	0d	30d	495.085	468.947	-0.164817	0.7755	30d-vs-0d	502.486	0.0214081	0.979192	OK	no	0d	60d	495.085
XLOC_017792	XLOC_017792	Sh3pxd2a	chr19:47260173-47464411	ENSMUSG00000053617	ENSMUST00000081619.ENSMUST00000111800	5.55496	-1.07265	0.000567563	OK	yes	0d	2d	5.55496	2.64108	-3.65331	5e-05	2d-vs-0d	5.55496	-1.66969	0.000567563	OK	yes	0d	8d	5.55496	1.74604	-5.64227	5e-05	8d-vs-0d	5.55496	-0.850001	0.000567563	OK	yes	0d	30d	5.55496	3.0818	-2.92539	5e-05	30d-vs-0d	5.55496	-0.674919	0.000567563	OK	yes	0d	60d	5.55496
XLOC_022311	XLOC_022311	Etnppl	chr3:130617447-130637795	ENSMUSG00000019232	ENSMUST00000072271.ENSMUST00000163620.ENSMUST00000166187.ENSMUST00000170664.ENSMUST00000172432	64.2192	-1.0718	0.000567563	OK	yes	0d	2d	64.2192	30.5507	-3.1444	5e-05	2d-vs-0d	64.2192	-1.03637	0.000567563	OK	yes	0d	8d	64.2192	31.3101	-2.85356	5e-05	8d-vs-0d	64.2192	-2.1199	0.000567563	OK	yes	0d	30d	64.2192	14.7745	-6.20139	5e-05	30d-vs-0d	64.2192	-1.388	0.000567563	OK	yes	0d	60d	64.2192
XLOC_012660	XLOC_012660	Rpl3	chr15:80077780-80083406	ENSMUSG00000060036	ENSMUST00000081650	112.356	-1.06943	0.000567563	OK	yes	0d	2d	112.356	53.5386	-3.63024	5e-05	2d-vs-0d	154.351	0.458131	0.0486703	OK	yes	0d	8d	112.356	154.351	1.50945	0.0087	8d-vs-0d	114.573	0.0281853	0.957418	OK	no	0d	30d	112.356	114.573	0.0940992	0.86595	30d-vs-0d	114.9	0.0322927	0.951125	OK	no	0d	60d	112.356
XLOC_017254	XLOC_017254	Add3	chr19:53140444-53247399	ENSMUSG00000025026	ENSMUST00000025999.ENSMUST00000050096.ENSMUST00000111741	4.06675	-1.06908	0.000567563	OK	yes	0d	2d	4.06675	1.93831	-3.20242	5e-05	2d-vs-0d	4.06675	-0.0288767	0.960096	OK	no	0d	8d	4.06675	3.98616	-0.0919724	0.87345	8d-vs-0d	4.43763	0.125914	0.75928	OK	no	0d	30d	4.06675	4.43763	0.406056	0.48115	30d-vs-0d	4.06675	-0.0842891	0.864243	OK	no	0d	60d	4.06675
XLOC_035382	XLOC_035382	Tecr	chr8:83571695-83594491	ENSMUSG00000031708	ENSMUST00000019382.ENSMUST00000163837.ENSMUST00000165740	238.882	-1.06886	0.000567563	OK	yes	0d	2d	238.882	113.874	-3.48822	5e-05	2d-vs-0d	238.882	-1.06846	0.000567563	OK	yes	0d	8d	238.882	113.906	-3.49163	5e-05	8d-vs-0d	238.882	-0.247644	0.422092	OK	no	0d	30d	238.882	201.204	-0.789301	0.1684	30d-vs-0d	244.536	0.0337473	0.954815	OK	no	0d	60d	238.882
XLOC_019169	XLOC_019169	Ttl	chr2:129065941-129096283	ENSMUSG00000027394	ENSMUST00000035812.ENSMUST00000144120.ENSMUST00000144730	2.03421	-1.0661	0.000567563	OK	yes	0d	2d	2.03421	0.971552	-2.32461	5e-05	2d-vs-0d	2.03421	-0.35526	0.405368	OK	no	0d	8d	2.03421	1.5902	-0.790035	0.15715	8d-vs-0d	2.03421	-0.474946	0.216192	OK	no	0d	30d	2.03421	1.4636	-1.03221	0.06125	30d-vs-0d	2.03421	-0.122582	0.831578	OK	no	0d	60d	2.03421
XLOC_013671	XLOC_013671	Prodh	chr16:18052859-18090203	ENSMUSG00000003526	ENSMUST00000003620.ENSMUST00000123969.ENSMUST00000126087.ENSMUST00000132241.ENSMUST00000136776.ENSMUST00000139861.ENSMUST00000141635	149.398	-1.06524	0.000567563	OK	yes	0d	2d	149.398	71.3963	-2.5609	5e-05	2d-vs-0d	149.398	-1.42717	0.000567563	OK	yes	0d	8d	149.398	55.5551	-3.18509	5e-05	8d-vs-0d	149.398	-0.391417	0.281855	OK	no	0d	30d	149.398	113.898	-0.950093	0.0897	30d-vs-0d	149.398	-0.521634	0.107203	OK	no	0d	60d	149.398
XLOC_000263	XLOC_000263	Fam117b	chr1:59913005-59985347	ENSMUSG00000041040	ENSMUST00000036540.ENSMUST00000151630	2.22828	-1.06193	0.000567563	OK	yes	0d	2d	2.22828	1.06732	-2.18293	5e-05	2d-vs-0d	3.16122	0.504548	0.0526686	OK	no	0d	8d	2.22828	3.16122	1.36523	0.0096	8d-vs-0d	3.41376	0.615429	0.0160265	OK	yes	0d	30d	2.22828	3.41376	1.51737	0.00225	30d-vs-0d	2.45994	0.142694	0.761273	OK	no	0d	60d	2.22828
XLOC_019960	XLOC_019960	BC029214	chr2:25455140-25461094	ENSMUSG00000047617	ENSMUST00000114261.ENSMUST00000123986.ENSMUST00000124172.ENSMUST00000125710.ENSMUST00000128560.ENSMUST00000130130.ENSMUST00000132561.ENSMUST00000132596.ENSMUST00000133919.ENSMUST00000135915.ENSMUST00000138079.ENSMUST00000141613.ENSMUST00000151239	67.2224	-1.06193	0.000567563	OK	yes	0d	2d	67.2224	32.1989	-3.18668	5e-05	2d-vs-0d	67.2224	-2.29358	0.000567563	OK	yes	0d	8d	67.2224	13.7113	-5.73044	5e-05	8d-vs-0d	67.2224	-1.64496	0.000567563	OK	yes	0d	30d	67.2224	21.4947	-4.46541	5e-05	30d-vs-0d	67.2224	-0.630772	0.0104397	OK	yes	0d	60d	67.2224
XLOC_031900	XLOC_031900	Sbk1	chr7:126272618-126294999	ENSMUSG00000042978	ENSMUST00000056028	9.80542	-1.05955	0.000567563	OK	yes	0d	2d	9.80542	4.70447	-3.45032	5e-05	2d-vs-0d	9.80542	-0.297119	0.276645	OK	no	0d	8d	9.80542	7.9804	-1.00502	0.08725	8d-vs-0d	9.80542	-0.0855659	0.854708	OK	no	0d	30d	9.80542	9.24077	-0.283317	0.6266	30d-vs-0d	9.91183	0.0155728	0.976368	OK	no	0d	60d	9.80542
XLOC_003823	XLOC_003823	Shmt2	chr10:127514938-127522444	ENSMUSG00000025403	ENSMUST00000026470	108.974	-1.05795	0.000567563	OK	yes	0d	2d	108.974	52.3415	-3.47829	5e-05	2d-vs-0d	108.974	-0.107373	0.828273	OK	no	0d	8d	108.974	101.158	-0.310076	0.5818	8d-vs-0d	108.974	-0.326822	0.230187	OK	no	0d	30d	108.974	86.8836	-1.04945	0.06695	30d-vs-0d	108.974	-0.109587	0.799078	OK	no	0d	60d	108.974
XLOC_026732	XLOC_026732	Slc4a4	chr5:88886817-89239653	ENSMUSG00000060961	ENSMUST00000113216.ENSMUST00000113218.ENSMUST00000130041.ENSMUST00000134303.ENSMUST00000135283.ENSMUST00000144713.ENSMUST00000148750.ENSMUST00000156238	13.0759	-1.05477	0.000567563	OK	yes	0d	2d	13.0759	6.29438	-3.2167	5e-05	2d-vs-0d	17.1606	0.392189	0.144869	OK	no	0d	8d	13.0759	17.1606	0.938451	0.03535	8d-vs-0d	13.0759	-0.180301	0.561656	OK	no	0d	30d	13.0759	11.5397	-0.594063	0.27535	30d-vs-0d	13.1801	0.0114475	0.980523	OK	no	0d	60d	13.0759
XLOC_009897	XLOC_009897	Nnt	chr13:119335447-119408997	ENSMUSG00000025453	ENSMUST00000069902.ENSMUST00000099149.ENSMUST00000109204.ENSMUST00000133627.ENSMUST00000144599	19.5567	-1.05334	0.000567563	OK	yes	0d	2d	19.5567	9.42342	-3.49615	5e-05	2d-vs-0d	19.5567	-0.923305	0.000567563	OK	yes	0d	8d	19.5567	10.3122	-2.96395	5e-05	8d-vs-0d	19.5567	-0.51728	0.0189087	OK	yes	0d	30d	19.5567	13.664	-1.72584	0.00275	30d-vs-0d	19.5567	-0.262437	0.352837	OK	no	0d	60d	19.5567
XLOC_024102	XLOC_024102	Ppap2b	chr4:105157346-105232764	ENSMUSG00000028517	ENSMUST00000064139	49.4659	-1.05152	0.000567563	OK	yes	0d	2d	49.4659	23.8653	-3.555	5e-05	2d-vs-0d	49.4659	-0.89083	0.000567563	OK	yes	0d	8d	49.4659	26.6772	-2.97757	5e-05	8d-vs-0d	49.4659	-0.264026	0.347896	OK	no	0d	30d	49.4659	41.1933	-0.883082	0.1226	30d-vs-0d	49.4659	-0.000575973	0.998814	OK	no	0d	60d	49.4659
XLOC_002928	XLOC_002928	Avpr1a	chr10:122448498-122453453	ENSMUSG00000020123	ENSMUST00000020323	26.6994	-1.05078	0.000567563	OK	yes	0d	2d	26.6994	12.888	-3.56059	5e-05	2d-vs-0d	26.6994	-1.77154	0.000567563	OK	yes	0d	8d	26.6994	7.82017	-5.5491	5e-05	8d-vs-0d	26.6994	-0.881352	0.000567563	OK	yes	0d	30d	26.6994	14.494	-2.99931	5e-05	30d-vs-0d	26.6994	-0.199621	0.513885	OK	no	0d	60d	26.6994
XLOC_013654	XLOC_013654	Sdf2l1	chr16:17130137-17132383	ENSMUSG00000022769	ENSMUST00000023453	22.9494	-1.05005	0.000567563	OK	yes	0d	2d	22.9494	11.0835	-3.24873	5e-05	2d-vs-0d	27.2044	0.245383	0.442611	OK	no	0d	8d	22.9494	27.2044	0.779588	0.18205	8d-vs-0d	30.6949	0.41954	0.0850631	OK	no	0d	30d	22.9494	30.6949	1.36488	0.0176	30d-vs-0d	25.8536	0.171906	0.638074	OK	no	0d	60d	22.9494
XLOC_001950	XLOC_001950	Uhmk1	chr1:170193417-170215556	ENSMUSG00000026667	ENSMUST00000027979.ENSMUST00000123399.ENSMUST00000150821	10.9437	-1.04938	0.000567563	OK	yes	0d	2d	10.9437	5.2877	-3.59164	5e-05	2d-vs-0d	10.9437	-0.164304	0.621199	OK	no	0d	8d	10.9437	9.76568	-0.565584	0.32785	8d-vs-0d	10.9437	-0.159733	0.631729	OK	no	0d	30d	10.9437	9.79667	-0.547316	0.33765	30d-vs-0d	10.9437	-0.0961202	0.820577	OK	no	0d	60d	10.9437
XLOC_011219	XLOC_011219	Gch1	chr14:47153894-47189413	ENSMUSG00000037580	ENSMUST00000089959	83.3528	-1.04694	0.000567563	OK	yes	0d	2d	83.3528	40.3423	-3.46351	5e-05	2d-vs-0d	83.3528	-1.50924	0.000567563	OK	yes	0d	8d	83.3528	29.2815	-5.02319	5e-05	8d-vs-0d	83.3528	-0.449354	0.0565824	OK	no	0d	30d	83.3528	61.0452	-1.46192	0.0105	30d-vs-0d	83.3528	-0.252023	0.406852	OK	no	0d	60d	83.3528
XLOC_029297	XLOC_029297	Mug2	chr6:121942988-122236192	ENSMUSG00000030131	ENSMUST00000081777	357.333	-1.04426	0.000567563	OK	yes	0d	2d	357.333	173.269	-2.57199	5e-05	2d-vs-0d	357.333	-1.51997	0.000567563	OK	yes	0d	8d	357.333	124.6	-3.65911	5e-05	8d-vs-0d	357.333	-0.0576726	0.941713	OK	no	0d	30d	357.333	343.331	-0.133158	0.81995	30d-vs-0d	357.333	-0.0559721	0.945357	OK	no	0d	60d	357.333
XLOC_012393	XLOC_012393	Ncald	chr15:37366174-37792570	ENSMUSG00000051359.ENSMUSG00000086992	ENSMUST00000090150.ENSMUST00000116445.ENSMUST00000119730.ENSMUST00000120746.ENSMUST00000123317.ENSMUST00000123777.ENSMUST00000127335.ENSMUST00000128804.ENSMUST00000132423.ENSMUST00000135401.ENSMUST00000137944.ENSMUST00000140044.ENSMUST00000145909.ENSMUST00000148652.ENSMUST00000150453.ENSMUST00000151356.ENSMUST00000153775.ENSMUST00000168992	6.60029	-1.04029	0.000567563	OK	yes	0d	2d	6.60029	3.20926	-2.95353	5e-05	2d-vs-0d	6.60029	-1.23963	0.000567563	OK	yes	0d	8d	6.60029	2.7951	-3.38084	5e-05	8d-vs-0d	6.72882	0.0278248	0.958776	OK	no	0d	30d	6.60029	6.72882	0.0864159	0.87005	30d-vs-0d	7.03368	0.0917498	0.826398	OK	no	0d	60d	6.60029
XLOC_006574	XLOC_006574	Stat5b	chr11:100780727-100850724	ENSMUSG00000020919	ENSMUST00000004143.ENSMUST00000107358.ENSMUST00000126266	17.0079	-1.03959	0.000567563	OK	yes	0d	2d	17.0079	8.27373	-3.57592	5e-05	2d-vs-0d	17.0079	-0.637899	0.00106889	OK	yes	0d	8d	17.0079	10.9301	-2.18927	0.0001	8d-vs-0d	17.0079	-0.358876	0.131853	OK	no	0d	30d	17.0079	13.2623	-1.22842	0.0312	30d-vs-0d	17.0079	-0.111423	0.781315	OK	no	0d	60d	17.0079
XLOC_016570	XLOC_016570	Sema6a	chr18:47235597-47368870	ENSMUSG00000019647	ENSMUST00000019791.ENSMUST00000076043.ENSMUST00000115449.ENSMUST00000123228.ENSMUST00000126684.ENSMUST00000135790.ENSMUST00000141224.ENSMUST00000144223.ENSMUST00000151382.ENSMUST00000156422	1.27838	-1.03361	0.000567563	OK	yes	0d	2d	1.27838	0.624472	-1.7162	5e-05	2d-vs-0d	1.27838	-1.83507	0.000567563	OK	yes	0d	8d	1.27838	0.358304	-1.82525	5e-05	8d-vs-0d	1.27838	-0.277409	0.487341	OK	no	0d	30d	1.27838	1.05476	-0.55192	0.21415	30d-vs-0d	1.27838	-0.310519	0.425951	OK	no	0d	60d	1.27838
XLOC_022430	XLOC_022430	Cryz	chr3:154576519-154623182	ENSMUSG00000028199	ENSMUST00000029850.ENSMUST00000135723.ENSMUST00000140644.ENSMUST00000144764.ENSMUST00000155232.ENSMUST00000155385.ENSMUST00000184537	51.3238	-1.0323	0.000567563	OK	yes	0d	2d	51.3238	25.0937	-3.41857	5e-05	2d-vs-0d	51.3238	-0.531931	0.00979396	OK	yes	0d	8d	51.3238	35.497	-1.76573	0.00125	8d-vs-0d	51.3238	-0.379069	0.107527	OK	no	0d	30d	51.3238	39.4646	-1.26602	0.02385	30d-vs-0d	51.3238	-0.120846	0.758304	OK	no	0d	60d	51.3238
XLOC_011312	XLOC_011312	Haus4	chr14:54541784-54554361	ENSMUSG00000022177	ENSMUST00000022784	6.42375	-1.03093	0.000567563	OK	yes	0d	2d	6.42375	3.14375	-2.7499	5e-05	2d-vs-0d	6.50731	0.0186461	0.975811	OK	no	0d	8d	6.42375	6.50731	0.0542217	0.92655	8d-vs-0d	6.5344	0.0246409	0.969038	OK	no	0d	30d	6.42375	6.5344	0.071524	0.9032	30d-vs-0d	6.88267	0.0995546	0.849284	OK	no	0d	60d	6.42375
XLOC_013872	XLOC_013872	Arhgap31	chr16:38598339-38713274	ENSMUSG00000022799	ENSMUST00000023487.ENSMUST00000124866.ENSMUST00000132697	1.46495	-1.02824	0.000567563	OK	yes	0d	2d	1.46495	0.718278	-2.56295	5e-05	2d-vs-0d	1.46495	-0.0931567	0.868395	OK	no	0d	8d	1.46495	1.37335	-0.242216	0.6508	8d-vs-0d	1.93124	0.398676	0.185534	OK	no	0d	30d	1.46495	1.93124	1.05608	0.0495	30d-vs-0d	1.59083	0.118923	0.815067	OK	no	0d	60d	1.46495
XLOC_022273	XLOC_022273	Sec24d	chr3:123267495-123385990	ENSMUSG00000039234	ENSMUST00000047923	15.4067	-1.02565	0.000567563	OK	yes	0d	2d	15.4067	7.56759	-3.05175	5e-05	2d-vs-0d	15.4067	-0.228695	0.51308	OK	no	0d	8d	15.4067	13.1481	-0.688806	0.2337	8d-vs-0d	15.4067	-0.226748	0.505261	OK	no	0d	30d	15.4067	13.1659	-0.689719	0.2279	30d-vs-0d	15.4067	-0.155228	0.703591	OK	no	0d	60d	15.4067
XLOC_005375	XLOC_005375	Fn3k	chr11:121434912-121450491	ENSMUSG00000025175	ENSMUST00000026175.ENSMUST00000092302.ENSMUST00000103014	10.6187	-1.01828	0.000567563	OK	yes	0d	2d	10.6187	5.24252	-2.65816	5e-05	2d-vs-0d	10.6187	-0.691296	0.0145175	OK	yes	0d	8d	10.6187	6.57616	-1.81329	0.002	8d-vs-0d	10.6187	-0.0407683	0.951109	OK	no	0d	30d	10.6187	10.3229	-0.113682	0.8468	30d-vs-0d	12.6379	0.251145	0.476111	OK	no	0d	60d	10.6187
XLOC_000206	XLOC_000206	Sdpr	chr1:51289125-51302959	ENSMUSG00000045954	ENSMUST00000051572	6.87052	-1.0175	0.000567563	OK	yes	0d	2d	6.87052	3.39383	-3.14974	5e-05	2d-vs-0d	6.87052	-1.27791	0.000567563	OK	yes	0d	8d	6.87052	2.83335	-3.84226	5e-05	8d-vs-0d	6.87052	-0.114212	0.782684	OK	no	0d	30d	6.87052	6.34758	-0.374809	0.5131	30d-vs-0d	6.87052	-0.0255705	0.96328	OK	no	0d	60d	6.87052
XLOC_026100	XLOC_026100	Tnfrsf1b	chr4:145212431-145246870	ENSMUSG00000028599	ENSMUST00000030336.ENSMUST00000143055	18.5554	-1.01736	0.000567563	OK	yes	0d	2d	18.5554	9.16672	-3.41741	5e-05	2d-vs-0d	20.9397	0.174407	0.581072	OK	no	0d	8d	18.5554	20.9397	0.593739	0.2921	8d-vs-0d	21.8304	0.234501	0.404594	OK	no	0d	30d	18.5554	21.8304	0.798963	0.15665	30d-vs-0d	18.5554	-0.757425	0.000567563	OK	yes	0d	60d	18.5554
XLOC_040246	XLOC_040246	Pdha1	chrX:159988432-160138413	ENSMUSG00000031299	ENSMUST00000033662.ENSMUST00000126440.ENSMUST00000127535.ENSMUST00000156531	41.8537	-1.01686	0.000567563	OK	yes	0d	2d	41.8537	20.6837	-3.38153	5e-05	2d-vs-0d	41.8537	-0.435322	0.0550623	OK	no	0d	8d	41.8537	30.952	-1.43361	0.01015	8d-vs-0d	41.8537	-0.224506	0.448943	OK	no	0d	30d	41.8537	35.8221	-0.753182	0.18645	30d-vs-0d	41.8537	-0.138794	0.697601	OK	no	0d	60d	41.8537
XLOC_022391	XLOC_022391	Ddah1	chr3:145758674-145894279	ENSMUSG00000028194	ENSMUST00000029845.ENSMUST00000120310.ENSMUST00000127193	61.9276	-1.01605	0.000567563	OK	yes	0d	2d	61.9276	30.6212	-3.31166	5e-05	2d-vs-0d	61.9276	-1.73775	0.000567563	OK	yes	0d	8d	61.9276	18.5682	-5.59166	5e-05	8d-vs-0d	61.9276	-0.741926	0.00106889	OK	yes	0d	30d	61.9276	37.029	-2.3823	0.0001	30d-vs-0d	61.9276	-0.242024	0.434686	OK	no	0d	60d	61.9276
XLOC_034702	XLOC_034702	Pdp2	chr8:104591467-104599028	ENSMUSG00000048371	ENSMUST00000059588	6.99087	-1.01528	0.000567563	OK	yes	0d	2d	6.99087	3.45862	-2.83578	5e-05	2d-vs-0d	6.99087	-1.95718	0.000567563	OK	yes	0d	8d	6.99087	1.80037	-4.44321	5e-05	8d-vs-0d	6.99087	-0.483749	0.0834005	OK	no	0d	30d	6.99087	4.99929	-1.37947	0.01715	30d-vs-0d	6.99087	-0.379137	0.261501	OK	no	0d	60d	6.99087
XLOC_001908	XLOC_001908	Atp1b1	chr1:164437266-164458355	ENSMUSG00000026576	ENSMUST00000027863	42.3468	-1.01405	0.000567563	OK	yes	0d	2d	42.3468	20.9682	-3.47577	5e-05	2d-vs-0d	42.3468	-1.18015	0.000567563	OK	yes	0d	8d	42.3468	18.6879	-4.01055	5e-05	8d-vs-0d	42.3468	-0.485578	0.0284713	OK	yes	0d	30d	42.3468	30.2445	-1.66603	0.0045	30d-vs-0d	42.3468	-0.365726	0.135479	OK	no	0d	60d	42.3468
XLOC_036670	XLOC_036670	Ctdspl	chr9:118926452-119044119	ENSMUSG00000047409	ENSMUST00000073109.ENSMUST00000172464.ENSMUST00000174132.ENSMUST00000174841	2.21198	-1.0095	0.000567563	OK	yes	0d	2d	2.21198	1.09873	-2.0504	5e-05	2d-vs-0d	2.21198	-0.500966	0.15392	OK	no	0d	8d	2.21198	1.56306	-1.04822	0.0383	8d-vs-0d	2.51675	0.186223	0.733272	OK	no	0d	30d	2.21198	2.51675	0.408347	0.4473	30d-vs-0d	2.26698	0.0354323	0.960198	OK	no	0d	60d	2.21198
XLOC_034799	XLOC_034799	Pdpr	chr8:111094629-111145480	ENSMUSG00000033624	ENSMUST00000039333.ENSMUST00000135302.ENSMUST00000144377	3.2667	-1.00773	0.000567563	OK	yes	0d	2d	3.2667	1.62462	-2.65567	5e-05	2d-vs-0d	3.2667	-0.353706	0.305776	OK	no	0d	8d	3.2667	2.55642	-0.9169	0.10115	8d-vs-0d	3.2667	-0.00343875	0.994599	OK	no	0d	30d	3.2667	3.25892	-0.00978097	0.9868	30d-vs-0d	3.2667	-0.148291	0.749038	OK	no	0d	60d	3.2667
XLOC_037253	XLOC_037253	Tln2	chr9:67217086-67559703	ENSMUSG00000052698	ENSMUST00000039662.ENSMUST00000040025	0.800354	-0.999598	0.000567563	OK	yes	0d	2d	0.800354	0.400288	-2.67283	5e-05	2d-vs-0d	0.800354	-1.39088	0.000567563	OK	yes	0d	8d	0.800354	0.305201	-3.6295	5e-05	8d-vs-0d	0.800354	-0.210234	0.572317	OK	no	0d	30d	0.800354	0.691823	-0.609921	0.28435	30d-vs-0d	0.800354	-0.194129	0.61609	OK	no	0d	60d	0.800354
XLOC_037554	XLOC_037554	Dag1	chr9:108204858-108275016	ENSMUSG00000039952	ENSMUST00000080435.ENSMUST00000166905.ENSMUST00000171412	19.7521	-0.999263	0.000567563	OK	yes	0d	2d	19.7521	9.88111	-3.13915	5e-05	2d-vs-0d	19.7521	-0.534651	0.0242219	OK	yes	0d	8d	19.7521	13.6354	-1.65137	0.0037	8d-vs-0d	19.7521	-0.310193	0.284628	OK	no	0d	30d	19.7521	15.9308	-0.978645	0.091	30d-vs-0d	19.7521	-0.259025	0.412912	OK	no	0d	60d	19.7521
XLOC_005109	XLOC_005109	Hexim1	chr11:103116324-103119725	ENSMUSG00000048878	ENSMUST00000053063	16.0323	-0.998676	0.000567563	OK	yes	0d	2d	16.0323	8.02352	-3.41539	5e-05	2d-vs-0d	16.0323	-1.10433	0.000567563	OK	yes	0d	8d	16.0323	7.45693	-3.72826	5e-05	8d-vs-0d	16.0323	-0.717712	0.000567563	OK	yes	0d	30d	16.0323	9.74862	-2.46626	5e-05	30d-vs-0d	16.0323	-0.0752153	0.869976	OK	no	0d	60d	16.0323
XLOC_031267	XLOC_031267	Kcnc3	chr7:44590663-44604754	ENSMUSG00000062785	ENSMUST00000071062.ENSMUST00000107905.ENSMUST00000107906.ENSMUST00000107907	1.61242	-0.998167	0.000567563	OK	yes	0d	2d	1.61242	0.807237	-2.53766	5e-05	2d-vs-0d	1.61242	-1.36745	0.000567563	OK	yes	0d	8d	1.61242	0.624938	-3.26536	5e-05	8d-vs-0d	1.61242	-1.04966	0.000567563	OK	yes	0d	30d	1.61242	0.778935	-2.56183	5e-05	30d-vs-0d	1.61242	-0.79676	0.00557173	OK	yes	0d	60d	1.61242
XLOC_003698	XLOC_003698	Syt1	chr10:108497649-109010982	ENSMUSG00000035864	ENSMUST00000064054.ENSMUST00000105276.ENSMUST00000126278.ENSMUST00000146618.ENSMUST00000147593.ENSMUST00000156979	3.24088	-0.99799	0.000567563	OK	yes	0d	2d	3.24088	1.6227	-2.7202	5e-05	2d-vs-0d	3.24088	-1.94139	0.000567563	OK	yes	0d	8d	3.24088	0.843811	-4.56015	5e-05	8d-vs-0d	3.24088	-0.257997	0.414141	OK	no	0d	30d	3.24088	2.71018	-0.767606	0.16315	30d-vs-0d	3.24088	-0.429178	0.116113	OK	no	0d	60d	3.24088
XLOC_000161	XLOC_000161	Map4k4	chr1:39900912-40026406	ENSMUSG00000026074	ENSMUST00000163854.ENSMUST00000168431	3.53052	-0.997193	0.000567563	OK	yes	0d	2d	3.53052	1.7687	-3.05667	5e-05	2d-vs-0d	4.96232	0.491132	0.0289954	OK	yes	0d	8d	3.53052	4.96232	1.61132	0.0046	8d-vs-0d	3.56839	0.0153904	0.976839	OK	no	0d	30d	3.53052	3.56839	0.0502497	0.93075	30d-vs-0d	4.03274	0.191877	0.553137	OK	no	0d	60d	3.53052
XLOC_012053	XLOC_012053	Srebf2	chr15:82147265-82205376	ENSMUSG00000022463	ENSMUST00000023100	23.1612	-0.997158	0.000567563	OK	yes	0d	2d	23.1612	11.6034	-3.32101	5e-05	2d-vs-0d	23.1612	-1.10552	0.000567563	OK	yes	0d	8d	23.1612	10.7638	-3.67526	5e-05	8d-vs-0d	23.2143	0.00330154	0.993755	OK	no	0d	30d	23.1612	23.2143	0.011028	0.98455	30d-vs-0d	23.1612	-0.0740302	0.874591	OK	no	0d	60d	23.1612
XLOC_013521	XLOC_013521	Ets2	chr16:95702074-95721051	ENSMUSG00000022895	ENSMUST00000023612.ENSMUST00000140544.ENSMUST00000143554.ENSMUST00000145509.ENSMUST00000155226	11.9233	-0.996915	0.000567563	OK	yes	0d	2d	11.9233	5.9744	-3.09828	5e-05	2d-vs-0d	13.863	0.217454	0.495574	OK	no	0d	8d	11.9233	13.863	0.607846	0.2204	8d-vs-0d	11.9233	-0.468048	0.0313299	OK	yes	0d	30d	11.9233	8.61984	-1.4962	0.00505	30d-vs-0d	11.9233	-0.0788632	0.867435	OK	no	0d	60d	11.9233
XLOC_017306	XLOC_017306	Lrp5	chr19:3584827-3686564	ENSMUSG00000024913	ENSMUST00000025856.ENSMUST00000176867.ENSMUST00000177294.ENSMUST00000177330	29.288	-0.993754	0.000567563	OK	yes	0d	2d	29.288	14.7075	-3.08965	5e-05	2d-vs-0d	29.288	-0.58613	0.0194822	OK	yes	0d	8d	29.288	19.5095	-1.71734	0.00285	8d-vs-0d	29.288	-0.454868	0.0704776	OK	no	0d	30d	29.288	21.3678	-1.41074	0.01385	30d-vs-0d	29.288	-0.349084	0.211599	OK	no	0d	60d	29.288
XLOC_020939	XLOC_020939	Gatm	chr2:122594466-122611303	ENSMUSG00000027199	ENSMUST00000028624.ENSMUST00000140808.ENSMUST00000154598	8.7091	-0.992892	0.000567563	OK	yes	0d	2d	8.7091	4.37606	-2.73576	5e-05	2d-vs-0d	9.51852	0.128213	0.763426	OK	no	0d	8d	8.7091	9.51852	0.385017	0.4865	8d-vs-0d	10.3274	0.245876	0.447719	OK	no	0d	30d	8.7091	10.3274	0.727025	0.18555	30d-vs-0d	8.7091	-0.215963	0.53661	OK	no	0d	60d	8.7091
XLOC_006413	XLOC_006413	Atp5g1	chr11:96068851-96075670	ENSMUSG00000006057	ENSMUST00000090541.ENSMUST00000107684.ENSMUST00000107686.ENSMUST00000178611	178.92	-0.991676	0.000567563	OK	yes	0d	2d	178.92	89.9778	-3.25392	5e-05	2d-vs-0d	178.92	-0.630006	0.00283947	OK	yes	0d	8d	178.92	115.614	-2.10367	0.0003	8d-vs-0d	178.92	-0.45957	0.0461708	OK	yes	0d	30d	178.92	130.111	-1.53381	0.00815	30d-vs-0d	178.92	-0.0487798	0.92724	OK	no	0d	60d	178.92
XLOC_001227	XLOC_001227	Fam168b	chr1:34678187-34843065	ENSMUSG00000037503	ENSMUST00000047534.ENSMUST00000140534.ENSMUST00000167518.ENSMUST00000170092	16.2238	-0.99078	0.000567563	OK	yes	0d	2d	16.2238	8.1639	-3.33121	5e-05	2d-vs-0d	16.2238	-0.283551	0.282163	OK	no	0d	8d	16.2238	13.3289	-0.974343	0.08985	8d-vs-0d	16.2238	-0.135331	0.705941	OK	no	0d	30d	16.2238	14.7711	-0.468461	0.4147	30d-vs-0d	16.2238	-0.0368989	0.943318	OK	no	0d	60d	16.2238
XLOC_004561	XLOC_004561	Slc16a11	chr11:70212751-70216417	ENSMUSG00000040938	ENSMUST00000094055.ENSMUST00000122852.ENSMUST00000123716.ENSMUST00000126296.ENSMUST00000126388.ENSMUST00000131468.ENSMUST00000136328.ENSMUST00000144494.ENSMUST00000149880.ENSMUST00000153993.ENSMUST00000171032	22.1102	-0.989032	0.000567563	OK	yes	0d	2d	22.1102	11.1394	-2.39675	5e-05	2d-vs-0d	22.1102	-1.77007	0.000567563	OK	yes	0d	8d	22.1102	6.48258	-3.96505	5e-05	8d-vs-0d	22.1102	-0.359834	0.365631	OK	no	0d	30d	22.1102	17.2294	-0.864723	0.1327	30d-vs-0d	27.3426	0.306439	0.408546	OK	no	0d	60d	22.1102
XLOC_027962	XLOC_027962	Tgfbr3	chr5:107106557-107289629	ENSMUSG00000029287	ENSMUST00000031224.ENSMUST00000136882.ENSMUST00000138469.ENSMUST00000146591	2.80738	-0.988234	0.000567563	OK	yes	0d	2d	2.80738	1.41518	-2.66823	5e-05	2d-vs-0d	2.80738	-1.46244	0.000567563	OK	yes	0d	8d	2.80738	1.01874	-3.61527	5e-05	8d-vs-0d	3.1196	0.152139	0.707618	OK	no	0d	30d	2.80738	3.1196	0.429102	0.41665	30d-vs-0d	3.08405	0.135602	0.738328	OK	no	0d	60d	2.80738
XLOC_022318	XLOC_022318	Papss1	chr3:131564767-131643670	ENSMUSG00000028032	ENSMUST00000029666	5.62445	-0.98767	0.000567563	OK	yes	0d	2d	5.62445	2.83636	-2.86377	5e-05	2d-vs-0d	5.62445	-0.26108	0.417229	OK	no	0d	8d	5.62445	4.69339	-0.793613	0.16515	8d-vs-0d	6.90062	0.295014	0.312131	OK	no	0d	30d	5.62445	6.90062	0.926176	0.10425	30d-vs-0d	6.88233	0.291186	0.322696	OK	no	0d	60d	5.62445
XLOC_035695	XLOC_035695	Irf2bp2	chr8:126566969-126593986	ENSMUSG00000051495	ENSMUST00000054960	26.7142	-0.987449	0.000567563	OK	yes	0d	2d	26.7142	13.4738	-3.34759	5e-05	2d-vs-0d	26.7142	-0.588271	0.00702824	OK	yes	0d	8d	26.7142	17.7687	-1.94445	0.00085	8d-vs-0d	26.7142	-0.334337	0.179394	OK	no	0d	30d	26.7142	21.1883	-1.13389	0.04725	30d-vs-0d	26.7142	-0.19858	0.528624	OK	no	0d	60d	26.7142
XLOC_029414	XLOC_029414	Gabarapl1	chr6:129532093-129542332	ENSMUSG00000030161	ENSMUST00000032264	194.822	-0.9832	0.000567563	OK	yes	0d	2d	194.822	98.5521	-3.16376	5e-05	2d-vs-0d	194.822	-0.758271	0.000567563	OK	yes	0d	8d	194.822	115.18	-2.39921	5e-05	8d-vs-0d	194.822	-0.0433799	0.942787	OK	no	0d	30d	194.822	189.052	-0.132739	0.8225	30d-vs-0d	239.341	0.296908	0.338447	OK	no	0d	60d	194.822
XLOC_035292	XLOC_035292	Mast3	chr8:70778077-70792433	ENSMUSG00000031833	ENSMUST00000166004	8.55856	-0.983028	0.000567563	OK	yes	0d	2d	8.55856	4.32992	-3.30082	5e-05	2d-vs-0d	8.90809	0.0577497	0.908663	OK	no	0d	8d	8.55856	8.90809	0.196665	0.7354	8d-vs-0d	10.043	0.230757	0.433746	OK	no	0d	30d	8.55856	10.043	0.778499	0.1761	30d-vs-0d	8.55856	-0.0573068	0.908722	OK	no	0d	60d	8.55856
XLOC_023166	XLOC_023166	Agl	chr3:116739991-116808166	ENSMUSG00000033400	ENSMUST00000040603.ENSMUST00000159670.ENSMUST00000159742.ENSMUST00000159995.ENSMUST00000160484.ENSMUST00000161336.ENSMUST00000162040.ENSMUST00000162792	9.62232	-0.982978	0.000567563	OK	yes	0d	2d	9.62232	4.86826	-3.1023	5e-05	2d-vs-0d	9.62232	-0.598779	0.00482553	OK	yes	0d	8d	9.62232	6.35374	-1.88271	0.00055	8d-vs-0d	9.62232	-0.31364	0.221801	OK	no	0d	30d	9.62232	7.74221	-1.02393	0.0635	30d-vs-0d	9.62232	-0.019553	0.970001	OK	no	0d	60d	9.62232
XLOC_008950	XLOC_008950	Lysmd3	chr13:81657799-81672925	ENSMUSG00000035840	ENSMUST00000049055	6.54757	-0.982809	0.000567563	OK	yes	0d	2d	6.54757	3.31303	-2.87015	5e-05	2d-vs-0d	6.54757	-0.352337	0.26539	OK	no	0d	8d	6.54757	5.1288	-1.01775	0.0821	8d-vs-0d	6.54757	-0.394593	0.158526	OK	no	0d	30d	6.54757	4.98076	-1.18792	0.03985	30d-vs-0d	6.54757	-0.198567	0.600465	OK	no	0d	60d	6.54757
XLOC_013185	XLOC_013185	Fam43a	chr16:30599722-30602797	ENSMUSG00000046546	ENSMUST00000059078	2.91445	-0.982648	0.000567563	OK	yes	0d	2d	2.91445	1.47486	-2.53683	5e-05	2d-vs-0d	2.91445	-0.212611	0.600868	OK	no	0d	8d	2.91445	2.5151	-0.587756	0.30955	8d-vs-0d	4.03378	0.468908	0.0980806	OK	no	0d	30d	2.91445	4.03378	1.34223	0.02115	30d-vs-0d	4.90931	0.752295	0.00153919	OK	yes	0d	60d	2.91445
XLOC_022333	XLOC_022333	Bdh2	chr3:135281220-135304426	ENSMUSG00000028167	ENSMUST00000029817.ENSMUST00000154869.ENSMUST00000171974	14.6688	-0.982342	0.000567563	OK	yes	0d	2d	14.6688	7.42474	-2.62163	5e-05	2d-vs-0d	14.6688	-2.45006	0.000567563	OK	yes	0d	8d	14.6688	2.68444	-5.55699	5e-05	8d-vs-0d	14.6688	-0.929651	0.000567563	OK	yes	0d	30d	14.6688	7.70093	-2.51097	5e-05	30d-vs-0d	14.6688	-0.310733	0.348103	OK	no	0d	60d	14.6688
XLOC_033263	XLOC_033263	Btbd1	chr7:81792074-81829431	ENSMUSG00000025103	ENSMUST00000026093	12.598	-0.981797	0.000567563	OK	yes	0d	2d	12.598	6.37897	-3.26904	5e-05	2d-vs-0d	12.598	-0.863736	0.000567563	OK	yes	0d	8d	12.598	6.92294	-2.88735	5e-05	8d-vs-0d	12.598	-0.396134	0.0872687	OK	no	0d	30d	12.598	9.57311	-1.34788	0.0182	30d-vs-0d	12.598	-0.0388277	0.940682	OK	no	0d	60d	12.598
XLOC_019119	XLOC_019119	Sema6d	chr2:124089968-124667986	ENSMUSG00000027200	ENSMUST00000051419.ENSMUST00000076335.ENSMUST00000077847.ENSMUST00000078621.ENSMUST00000103238.ENSMUST00000103239.ENSMUST00000103240.ENSMUST00000103241.ENSMUST00000132088.ENSMUST00000137172.ENSMUST00000151199	3.96443	-0.981446	0.000567563	OK	yes	0d	2d	3.96443	2.00787	-2.92689	5e-05	2d-vs-0d	3.96443	-0.886817	0.000567563	OK	yes	0d	8d	3.96443	2.14399	-2.64525	5e-05	8d-vs-0d	8.05047	1.02196	0.000567563	OK	yes	0d	30d	3.96443	8.05047	3.35308	5e-05	30d-vs-0d	5.03903	0.346031	0.170298	OK	no	0d	60d	3.96443
XLOC_023450	XLOC_023450	Tmem64	chr4:15265830-15286753	ENSMUSG00000043252	ENSMUST00000062684	14.8556	-0.978729	0.000567563	OK	yes	0d	2d	14.8556	7.53815	-3.3632	5e-05	2d-vs-0d	14.8556	-1.01641	0.000567563	OK	yes	0d	8d	14.8556	7.34382	-3.48605	5e-05	8d-vs-0d	14.8556	-0.698269	0.00106889	OK	yes	0d	30d	14.8556	9.1557	-2.40771	0.0001	30d-vs-0d	14.8556	-0.392334	0.0870844	OK	no	0d	60d	14.8556
XLOC_030617	XLOC_030617	Ipo8	chr6:148770585-148831467	ENSMUSG00000040029	ENSMUST00000048418.ENSMUST00000123842.ENSMUST00000136896.ENSMUST00000144357.ENSMUST00000145743.ENSMUST00000145960.ENSMUST00000147955	13.2461	-0.977981	0.000567563	OK	yes	0d	2d	13.2461	6.7249	-2.85613	5e-05	2d-vs-0d	13.2461	-1.00365	0.000567563	OK	yes	0d	8d	13.2461	6.60631	-3.08523	5e-05	8d-vs-0d	13.2461	-0.488734	0.023681	OK	yes	0d	30d	13.2461	9.43981	-1.4615	0.0036	30d-vs-0d	13.2461	-0.317055	0.200393	OK	no	0d	60d	13.2461
XLOC_036492	XLOC_036492	Slco2a1	chr9:103008488-103087849	ENSMUSG00000032548	ENSMUST00000035148	35.0458	-0.976277	0.000567563	OK	yes	0d	2d	35.0458	17.8134	-3.30569	5e-05	2d-vs-0d	35.0458	-0.398765	0.0937373	OK	no	0d	8d	35.0458	26.5825	-1.34486	0.01995	8d-vs-0d	35.0458	-0.401174	0.0876535	OK	no	0d	30d	35.0458	26.5381	-1.35327	0.0183	30d-vs-0d	35.0458	-0.188066	0.553308	OK	no	0d	60d	35.0458
XLOC_014817	XLOC_014817	Tnfaip8l1	chr17:56162476-56174799	ENSMUSG00000044469	ENSMUST00000077788	19.3513	-0.976071	0.000567563	OK	yes	0d	2d	19.3513	9.83747	-3.14192	5e-05	2d-vs-0d	19.3513	-0.649088	0.00283947	OK	yes	0d	8d	19.3513	12.34	-2.04691	0.0003	8d-vs-0d	19.3513	-0.479891	0.039648	OK	yes	0d	30d	19.3513	13.8755	-1.57823	0.00675	30d-vs-0d	19.3513	-0.0823086	0.856977	OK	no	0d	60d	19.3513
XLOC_021656	XLOC_021656	Slc2a2	chr3:28697902-28781108	ENSMUSG00000027690	ENSMUST00000029240.ENSMUST00000163536.ENSMUST00000169047	109.005	-0.975373	0.000567563	OK	yes	0d	2d	109.005	55.4409	-2.66522	5e-05	2d-vs-0d	109.005	-0.328759	0.396193	OK	no	0d	8d	109.005	86.7922	-0.814687	0.15135	8d-vs-0d	109.005	-0.347257	0.324605	OK	no	0d	30d	109.005	85.6864	-0.91916	0.1104	30d-vs-0d	109.005	-0.20389	0.644897	OK	no	0d	60d	109.005
XLOC_030147	XLOC_030147	Sec61a1	chr6:88503600-88518905	ENSMUSG00000030082	ENSMUST00000032168.ENSMUST00000125016.ENSMUST00000130807.ENSMUST00000130918.ENSMUST00000136103.ENSMUST00000139551.ENSMUST00000139676.ENSMUST00000145421.ENSMUST00000155079	74.758	-0.97396	0.000567563	OK	yes	0d	2d	74.758	38.0598	-3.11145	5e-05	2d-vs-0d	74.758	-0.483849	0.0333207	OK	yes	0d	8d	74.758	53.457	-1.50766	0.00545	8d-vs-0d	74.758	-0.160504	0.662386	OK	no	0d	30d	74.758	66.8869	-0.5012	0.3678	30d-vs-0d	74.758	-0.0992525	0.824027	OK	no	0d	60d	74.758
XLOC_023956	XLOC_023956	Acer2	chr4:86874395-86934822	ENSMUSG00000038007.ENSMUSG00000091609	ENSMUST00000045224.ENSMUST00000084433.ENSMUST00000128712.ENSMUST00000164590	8.87299	-0.97226	0.000567563	OK	yes	0d	2d	8.87299	4.52262	-2.83297	5e-05	2d-vs-0d	8.87299	-0.361246	0.232228	OK	no	0d	8d	8.87299	6.90755	-1.05202	0.0678	8d-vs-0d	12.0847	0.44569	0.0816837	OK	no	0d	30d	8.87299	12.0847	1.38255	0.0167	30d-vs-0d	10.2402	0.206746	0.558019	OK	no	0d	60d	8.87299
XLOC_025541	XLOC_025541	Prkaa2	chr4:105029873-105109890	ENSMUSG00000028518	ENSMUST00000030243	7.82813	-0.967813	0.000567563	OK	yes	0d	2d	7.82813	4.00237	-3.3134	5e-05	2d-vs-0d	7.82813	-0.224629	0.438809	OK	no	0d	8d	7.82813	6.69943	-0.790197	0.1795	8d-vs-0d	7.82813	-0.14462	0.682283	OK	no	0d	30d	7.82813	7.08147	-0.498131	0.3888	30d-vs-0d	7.82813	-0.138041	0.703547	OK	no	0d	60d	7.82813
XLOC_017230	XLOC_017230	Wbp1l	chr19:46599083-46657389	ENSMUSG00000047731	ENSMUST00000099376.ENSMUST00000111855.ENSMUST00000132202.ENSMUST00000138302.ENSMUST00000156649.ENSMUST00000175937	94.2057	-0.964851	0.000567563	OK	yes	0d	2d	94.2057	48.2645	-2.97953	5e-05	2d-vs-0d	94.2057	-0.345265	0.237601	OK	no	0d	8d	94.2057	74.1553	-1.0495	0.07005	8d-vs-0d	94.2057	-0.239728	0.482287	OK	no	0d	30d	94.2057	79.7833	-0.720006	0.2104	30d-vs-0d	94.2057	-0.077707	0.885262	OK	no	0d	60d	94.2057
XLOC_008689	XLOC_008689	Smim13	chr13:41249859-41276574	ENSMUSG00000091264	ENSMUST00000165561	6.74362	-0.959079	0.000567563	OK	yes	0d	2d	6.74362	3.46882	-3.09556	5e-05	2d-vs-0d	6.74362	-0.48686	0.0279566	OK	yes	0d	8d	6.74362	4.81209	-1.5907	0.0044	8d-vs-0d	7.54124	0.161278	0.631558	OK	no	0d	30d	6.74362	7.54124	0.546849	0.3375	30d-vs-0d	8.15371	0.273934	0.309531	OK	no	0d	60d	6.74362
XLOC_012240	XLOC_012240	Eif4b	chr15:102073772-102097172	ENSMUSG00000058655	ENSMUST00000169681	73.6952	-0.958639	0.000567563	OK	yes	0d	2d	73.6952	37.9193	-3.07547	5e-05	2d-vs-0d	73.6952	-0.471269	0.0482348	OK	yes	0d	8d	73.6952	53.1585	-1.48651	0.0086	8d-vs-0d	73.6952	-0.174786	0.639984	OK	no	0d	30d	73.6952	65.2865	-0.542326	0.3456	30d-vs-0d	77.5223	0.0730406	0.890886	OK	no	0d	60d	73.6952
XLOC_008691	XLOC_008691	Tmem170b	chr13:41606215-41641347	ENSMUSG00000087370	ENSMUST00000129449	3.82738	-0.957393	0.000567563	OK	yes	0d	2d	3.82738	1.97105	-3.05916	5e-05	2d-vs-0d	3.82738	-0.261014	0.367752	OK	no	0d	8d	3.82738	3.19395	-0.873963	0.134	8d-vs-0d	3.88463	0.0214205	0.96874	OK	no	0d	30d	3.82738	3.88463	0.0721226	0.90215	30d-vs-0d	3.82738	-0.081526	0.86111	OK	no	0d	60d	3.82738
XLOC_021348	XLOC_021348	Sdc4	chr2:164424246-164443887	ENSMUSG00000017009	ENSMUST00000017153.ENSMUST00000142909	277.867	-0.956409	0.000567563	OK	yes	0d	2d	277.867	143.196	-2.71574	5e-05	2d-vs-0d	277.867	-0.576633	0.0394139	OK	yes	0d	8d	277.867	186.318	-1.57536	0.0067	8d-vs-0d	277.867	-0.223242	0.579419	OK	no	0d	30d	277.867	238.032	-0.604901	0.2906	30d-vs-0d	277.867	-0.0192176	0.976188	OK	no	0d	60d	277.867
XLOC_029917	XLOC_029917	Fam13a	chr6:58932089-59024549	ENSMUSG00000037709	ENSMUST00000089860.ENSMUST00000173193.ENSMUST00000173712.ENSMUST00000174307	4.28935	-0.955295	0.000567563	OK	yes	0d	2d	4.28935	2.21217	-2.84439	5e-05	2d-vs-0d	4.28935	-0.151453	0.686198	OK	no	0d	8d	4.28935	3.86189	-0.464782	0.3931	8d-vs-0d	4.83955	0.174113	0.616888	OK	no	0d	30d	4.28935	4.83955	0.523669	0.3239	30d-vs-0d	5.70448	0.411336	0.0891599	OK	no	0d	60d	4.28935
XLOC_031591	XLOC_031591	Prkrir	chr7:98703102-98718064	ENSMUSG00000030753	ENSMUST00000033009.ENSMUST00000126356.ENSMUST00000146473.ENSMUST00000153566	11.2856	-0.954662	0.000567563	OK	yes	0d	2d	11.2856	5.82295	-3.06005	5e-05	2d-vs-0d	11.2856	-0.420074	0.100951	OK	no	0d	8d	11.2856	8.43471	-1.29817	0.02195	8d-vs-0d	11.2856	-0.499947	0.0225643	OK	yes	0d	30d	11.2856	7.98042	-1.62941	0.0034	30d-vs-0d	11.2856	-0.121724	0.778308	OK	no	0d	60d	11.2856
XLOC_012679	XLOC_012679	Rangap1	chr15:81704247-81729919	ENSMUSG00000022391	ENSMUST00000052374.ENSMUST00000170134.ENSMUST00000171115	18.7214	-0.950822	0.000567563	OK	yes	0d	2d	18.7214	9.6853	-3.27325	5e-05	2d-vs-0d	18.7214	-0.120301	0.751338	OK	no	0d	8d	18.7214	17.2236	-0.414973	0.4699	8d-vs-0d	18.7214	-0.428817	0.053754	OK	no	0d	30d	18.7214	13.9076	-1.4762	0.00985	30d-vs-0d	18.7214	-0.320355	0.194905	OK	no	0d	60d	18.7214
XLOC_014014	XLOC_014014	Hspa13	chr16:75755067-75766821	ENSMUSG00000032932	ENSMUST00000046283.ENSMUST00000114244.ENSMUST00000137806	9.7852	-0.949119	0.000567563	OK	yes	0d	2d	9.7852	5.06823	-3.19416	5e-05	2d-vs-0d	9.7852	-0.573728	0.0051964	OK	yes	0d	8d	9.7852	6.57447	-1.99365	0.0006	8d-vs-0d	9.7852	-0.421544	0.0614333	OK	no	0d	30d	9.7852	7.30588	-1.43335	0.01165	30d-vs-0d	9.7852	-0.361035	0.135798	OK	no	0d	60d	9.7852
XLOC_025579	XLOC_025579	Zyg11b	chr4:108229723-108301096	ENSMUSG00000034636	ENSMUST00000043616.ENSMUST00000130508	5.43739	-0.948418	0.000567563	OK	yes	0d	2d	5.43739	2.81766	-2.39277	5e-05	2d-vs-0d	5.43739	-0.145959	0.704679	OK	no	0d	8d	5.43739	4.9142	-0.319718	0.4132	8d-vs-0d	5.56059	0.0323233	0.950922	OK	no	0d	30d	5.43739	5.56059	0.0777988	0.8464	30d-vs-0d	5.43739	-0.178174	0.582906	OK	no	0d	60d	5.43739
XLOC_026223	XLOC_026223	Fam213b	chr4:154856199-154899135	ENSMUSG00000029059	ENSMUST00000030935.ENSMUST00000123513.ENSMUST00000132281	15.0937	-0.947606	0.000567563	OK	yes	0d	2d	15.0937	7.82595	-2.47016	5e-05	2d-vs-0d	15.0937	-0.284906	0.424249	OK	no	0d	8d	15.0937	12.3888	-0.787047	0.1699	8d-vs-0d	15.0937	-0.562386	0.086726	OK	no	0d	30d	15.0937	10.2212	-1.35159	0.01805	30d-vs-0d	15.0937	-0.135527	0.784469	OK	no	0d	60d	15.0937
XLOC_018340	XLOC_018340	Hspa5	chr2:34771969-34776551	ENSMUSG00000026864	ENSMUST00000028222.ENSMUST00000100171.ENSMUST00000129333.ENSMUST00000137145.ENSMUST00000137505.ENSMUST00000145466.ENSMUST00000148308.ENSMUST00000155595	367.089	-0.946893	0.000567563	OK	yes	0d	2d	367.089	190.427	-2.18825	5e-05	2d-vs-0d	367.089	-0.310726	0.4372	OK	no	0d	8d	367.089	295.96	-0.676555	0.1784	8d-vs-0d	367.089	-0.612222	0.0429473	OK	yes	0d	30d	367.089	240.145	-1.34309	0.00745	30d-vs-0d	367.089	-0.3518	0.359201	OK	no	0d	60d	367.089
XLOC_039025	XLOC_039025	Piga	chrX:164419732-164433916	ENSMUSG00000031381	ENSMUST00000033754.ENSMUST00000112255.ENSMUST00000112257.ENSMUST00000133813.ENSMUST00000151911.ENSMUST00000155849	3.62474	-0.946231	0.000567563	OK	yes	0d	2d	3.62474	1.88119	-2.31096	5e-05	2d-vs-0d	3.62474	-0.373603	0.301802	OK	no	0d	8d	3.62474	2.79777	-0.942085	0.0993	8d-vs-0d	3.62474	-0.752118	0.0120425	OK	yes	0d	30d	3.62474	2.15212	-1.86691	0.0016	30d-vs-0d	3.62474	-0.267192	0.51405	OK	no	0d	60d	3.62474
XLOC_016803	XLOC_016803	Ctsf	chr19:4855128-4860912	ENSMUSG00000083282	ENSMUST00000119694	15.9222	-0.945755	0.000567563	OK	yes	0d	2d	15.9222	8.26613	-3.09075	5e-05	2d-vs-0d	15.9222	-0.635551	0.00153919	OK	yes	0d	8d	15.9222	10.249	-2.11507	0.00015	8d-vs-0d	15.9222	-0.536934	0.0151289	OK	yes	0d	30d	15.9222	10.9741	-1.7779	0.0021	30d-vs-0d	15.9222	-0.138043	0.708547	OK	no	0d	60d	15.9222
XLOC_003616	XLOC_003616	Elk3	chr10:93247369-93311135	ENSMUSG00000008398	ENSMUST00000008542.ENSMUST00000129827.ENSMUST00000133365.ENSMUST00000151153	4.277	-0.945131	0.000567563	OK	yes	0d	2d	4.277	2.2214	-2.20584	5e-05	2d-vs-0d	4.277	-0.228602	0.633532	OK	no	0d	8d	4.277	3.65026	-0.542002	0.33925	8d-vs-0d	5.03163	0.234424	0.583329	OK	no	0d	30d	4.277	5.03163	0.592818	0.29405	30d-vs-0d	4.83722	0.177577	0.725436	OK	no	0d	60d	4.277
XLOC_035200	XLOC_035200	Spcs3	chr8:54520432-54529998	ENSMUSG00000054408	ENSMUST00000067476	25.4004	-0.944213	0.000567563	OK	yes	0d	2d	25.4004	13.2009	-3.30481	5e-05	2d-vs-0d	25.4004	-0.332684	0.180191	OK	no	0d	8d	25.4004	20.1694	-1.17541	0.04755	8d-vs-0d	25.4004	-0.0259283	0.959934	OK	no	0d	30d	25.4004	24.948	-0.0899743	0.8731	30d-vs-0d	27.362	0.107321	0.784254	OK	no	0d	60d	25.4004
XLOC_000997	XLOC_000997	Cnst	chr1:179546369-179627486	ENSMUSG00000038949	ENSMUST00000040706.ENSMUST00000143270.ENSMUST00000144370.ENSMUST00000153962	5.19131	-0.943304	0.000567563	OK	yes	0d	2d	5.19131	2.69969	-2.3662	5e-05	2d-vs-0d	5.19131	-0.195895	0.63101	OK	no	0d	8d	5.19131	4.53217	-0.516204	0.33695	8d-vs-0d	5.19131	-0.404605	0.180735	OK	no	0d	30d	5.19131	3.92174	-1.05968	0.04775	30d-vs-0d	5.19131	-0.224306	0.542039	OK	no	0d	60d	5.19131
XLOC_030428	XLOC_030428	Fkbp4	chr6:128429734-128438677	ENSMUSG00000030357	ENSMUST00000032508.ENSMUST00000139448.ENSMUST00000150387.ENSMUST00000151796	93.4275	-0.940808	0.000567563	OK	yes	0d	2d	93.4275	48.6702	-2.94545	5e-05	2d-vs-0d	93.4275	-1.35184	0.000567563	OK	yes	0d	8d	93.4275	36.6042	-4.04148	5e-05	8d-vs-0d	93.4275	-0.715108	0.00242238	OK	yes	0d	30d	93.4275	56.9122	-2.18202	0.00025	30d-vs-0d	93.4275	-0.161083	0.699885	OK	no	0d	60d	93.4275
XLOC_015825	XLOC_015825	Haao	chr17:83831355-83846790	ENSMUSG00000000673	ENSMUST00000000687	598.258	-0.940384	0.000567563	OK	yes	0d	2d	598.258	311.749	-2.70499	5e-05	2d-vs-0d	598.258	-1.99628	0.000567563	OK	yes	0d	8d	598.258	149.951	-5.86365	5e-05	8d-vs-0d	598.258	-0.578879	0.0295096	OK	yes	0d	30d	598.258	400.524	-1.63622	0.0047	30d-vs-0d	598.258	-0.200609	0.636309	OK	no	0d	60d	598.258
XLOC_007904	XLOC_007904	Dhrs7	chr12:72608796-72664828	ENSMUSG00000021094	ENSMUST00000021512	63.2441	-0.938316	0.000567563	OK	yes	0d	2d	63.2441	33.0034	-2.85648	5e-05	2d-vs-0d	63.2441	-0.705137	0.00242238	OK	yes	0d	8d	63.2441	38.7929	-2.15684	0.00025	8d-vs-0d	63.2441	-0.211654	0.534976	OK	no	0d	30d	63.2441	54.6143	-0.657766	0.2535	30d-vs-0d	63.2441	-0.165325	0.664263	OK	no	0d	60d	63.2441
XLOC_016835	XLOC_016835	Syvn1	chr19:6046575-6057751	ENSMUSG00000024807	ENSMUST00000025723.ENSMUST00000129081.ENSMUST00000134667.ENSMUST00000138532.ENSMUST00000142101.ENSMUST00000144328.ENSMUST00000156550	47.3344	-0.938313	0.000567563	OK	yes	0d	2d	47.3344	24.7011	-2.69226	5e-05	2d-vs-0d	47.3344	-0.757293	0.000567563	OK	yes	0d	8d	47.3344	28.0033	-2.26529	5e-05	8d-vs-0d	47.3344	-0.755985	0.00106889	OK	yes	0d	30d	47.3344	28.0287	-2.21799	0.0001	30d-vs-0d	47.3344	-0.326849	0.329831	OK	no	0d	60d	47.3344
XLOC_035065	XLOC_035065	Adam9	chr8:24949610-25016922	ENSMUSG00000031555	ENSMUST00000084032.ENSMUST00000084035	19.0522	-0.932295	0.000567563	OK	yes	0d	2d	19.0522	9.98383	-3.22464	5e-05	2d-vs-0d	19.0522	-0.313325	0.207762	OK	no	0d	8d	19.0522	15.333	-1.09281	0.05795	8d-vs-0d	19.0522	-0.0400352	0.938159	OK	no	0d	30d	19.0522	18.5308	-0.138724	0.81015	30d-vs-0d	19.0522	-0.195257	0.52187	OK	no	0d	60d	19.0522
XLOC_007966	XLOC_007966	Slc10a1	chr12:80951715-80968079	ENSMUSG00000021135	ENSMUST00000095572	481.01	-0.930778	0.000567563	OK	yes	0d	2d	481.01	252.326	-2.58289	5e-05	2d-vs-0d	481.01	-1.16549	0.000567563	OK	yes	0d	8d	481.01	214.441	-3.08487	5e-05	8d-vs-0d	481.01	-0.461825	0.130395	OK	no	0d	30d	481.01	349.246	-1.23996	0.03075	30d-vs-0d	481.01	-0.241784	0.541546	OK	no	0d	60d	481.01
XLOC_025166	XLOC_025166	Alg2	chr4:47465066-47474333	ENSMUSG00000039740	ENSMUST00000044148.ENSMUST00000136912.ENSMUST00000143104	8.01087	-0.929915	0.000567563	OK	yes	0d	2d	8.01087	4.20482	-2.49668	5e-05	2d-vs-0d	8.01087	-0.687385	0.0104397	OK	yes	0d	8d	8.01087	4.97458	-1.86031	0.00135	8d-vs-0d	8.01087	-0.918729	0.000567563	OK	yes	0d	30d	8.01087	4.23755	-2.42206	5e-05	30d-vs-0d	8.01087	-0.394219	0.20316	OK	no	0d	60d	8.01087
XLOC_026618	XLOC_026618	Klb	chr5:65348385-65386960	ENSMUSG00000029195	ENSMUST00000031096	10.0519	-0.928766	0.000567563	OK	yes	0d	2d	10.0519	5.28033	-2.67108	5e-05	2d-vs-0d	10.0519	-0.818683	0.000567563	OK	yes	0d	8d	10.0519	5.69901	-2.37025	5e-05	8d-vs-0d	10.2103	0.0225652	0.971233	OK	no	0d	30d	10.0519	10.2103	0.0668659	0.91	30d-vs-0d	11.607	0.20753	0.592956	OK	no	0d	60d	10.0519
XLOC_001860	XLOC_001860	Ralgps2	chr1:156804162-156939626	ENSMUSG00000026594	ENSMUST00000027886.ENSMUST00000063199.ENSMUST00000171292.ENSMUST00000172057	2.8732	-0.927557	0.000567563	OK	yes	0d	2d	2.8732	1.51058	-2.82932	5e-05	2d-vs-0d	2.8732	-0.712849	0.00283947	OK	yes	0d	8d	2.8732	1.75298	-2.22768	0.0003	8d-vs-0d	2.8732	-0.0994626	0.822157	OK	no	0d	30d	2.8732	2.68179	-0.321482	0.57195	30d-vs-0d	2.8732	-0.056987	0.914548	OK	no	0d	60d	2.8732
XLOC_001558	XLOC_001558	Hes6	chr1:91411482-91414038	ENSMUSG00000067071	ENSMUST00000086851.ENSMUST00000126136.ENSMUST00000132188.ENSMUST00000150520.ENSMUST00000155752	48.3094	-0.926137	0.000567563	OK	yes	0d	2d	48.3094	25.4236	-3.24335	5e-05	2d-vs-0d	48.3094	-1.35088	0.000567563	OK	yes	0d	8d	48.3094	18.9398	-4.5839	5e-05	8d-vs-0d	48.3094	-0.404953	0.0795509	OK	no	0d	30d	48.3094	36.4862	-1.38997	0.01615	30d-vs-0d	48.3094	-0.279068	0.287212	OK	no	0d	60d	48.3094
XLOC_037517	XLOC_037517	Acy1	chr9:106432995-106438236	ENSMUSG00000023262	ENSMUST00000024031	27.3687	-0.926137	0.000567563	OK	yes	0d	2d	27.3687	14.4032	-3.10972	5e-05	2d-vs-0d	27.3687	-1.27984	0.000567563	OK	yes	0d	8d	27.3687	11.2715	-4.22368	5e-05	8d-vs-0d	27.3687	-0.344964	0.166792	OK	no	0d	30d	27.3687	21.5481	-1.17396	0.0427	30d-vs-0d	27.3687	-0.0585002	0.904247	OK	no	0d	60d	27.3687
XLOC_024872	XLOC_024872	Car8	chr4:8143361-8239041	ENSMUSG00000041261	ENSMUST00000066674	22.9393	-0.92552	0.000567563	OK	yes	0d	2d	22.9393	12.0773	-3.21965	5e-05	2d-vs-0d	22.9393	-1.29453	0.000567563	OK	yes	0d	8d	22.9393	9.35162	-4.42528	5e-05	8d-vs-0d	22.9393	-0.330946	0.166223	OK	no	0d	30d	22.9393	18.2371	-1.14651	0.0425	30d-vs-0d	22.9393	-0.13006	0.726478	OK	no	0d	60d	22.9393
XLOC_031436	XLOC_031436	Abhd2	chr7:79273200-79365508	ENSMUSG00000039202	ENSMUST00000037315.ENSMUST00000135333	33.7754	-0.925519	0.000567563	OK	yes	0d	2d	33.7754	17.7825	-2.95405	5e-05	2d-vs-0d	33.7754	-0.201452	0.555506	OK	no	0d	8d	33.7754	29.3736	-0.626347	0.27035	8d-vs-0d	33.7754	-0.288407	0.334043	OK	no	0d	30d	33.7754	27.6555	-0.905249	0.1152	30d-vs-0d	35.8115	0.0844501	0.869328	OK	no	0d	60d	33.7754
XLOC_016771	XLOC_016771	1810055G02Rik	chr19:3708332-3717881	ENSMUSG00000035372	ENSMUST00000039048	20.0314	-0.925389	0.000567563	OK	yes	0d	2d	20.0314	10.5473	-2.94432	5e-05	2d-vs-0d	20.0314	-0.197907	0.546059	OK	no	0d	8d	20.0314	17.4637	-0.644949	0.2626	8d-vs-0d	20.0314	-0.0547088	0.915981	OK	no	0d	30d	20.0314	19.286	-0.178547	0.752	30d-vs-0d	20.0314	-0.473301	0.0429473	OK	yes	0d	60d	20.0314
XLOC_005962	XLOC_005962	Hs3st3b1	chr11:63885791-63922290	ENSMUSG00000070407	ENSMUST00000094103	21.6755	-0.924577	0.000567563	OK	yes	0d	2d	21.6755	11.4194	-3.19013	5e-05	2d-vs-0d	21.6755	-1.4944	0.000567563	OK	yes	0d	8d	21.6755	7.69326	-5.08592	5e-05	8d-vs-0d	21.6755	-0.283058	0.288817	OK	no	0d	30d	21.6755	17.814	-0.972262	0.093	30d-vs-0d	21.6755	-0.0757488	0.867485	OK	no	0d	60d	21.6755
XLOC_017745	XLOC_017745	Dnmbp	chr19:43846813-43912487	ENSMUSG00000025195	ENSMUST00000026209	7.71772	-0.924495	0.000567563	OK	yes	0d	2d	7.71772	4.0662	-2.77499	5e-05	2d-vs-0d	7.71772	-1.15584	0.000567563	OK	yes	0d	8d	7.71772	3.46374	-3.44608	5e-05	8d-vs-0d	7.71772	-0.295683	0.315431	OK	no	0d	30d	7.71772	6.28752	-0.918607	0.10595	30d-vs-0d	7.71772	-0.302896	0.327513	OK	no	0d	60d	7.71772
XLOC_015603	XLOC_015603	Slc22a7	chr17:46432184-46438477	ENSMUSG00000067144	ENSMUST00000087012	14.6151	-0.924101	0.000567563	OK	yes	0d	2d	14.6151	7.7023	-2.85757	5e-05	2d-vs-0d	14.6151	-2.95228	0.000567563	OK	yes	0d	8d	14.6151	1.88833	-7.56306	5e-05	8d-vs-0d	14.6151	-0.542991	0.0233983	OK	yes	0d	30d	14.6151	10.031	-1.70954	0.00355	30d-vs-0d	14.6151	-0.0838141	0.860204	OK	no	0d	60d	14.6151
XLOC_017245	XLOC_017245	Gsto1	chr19:47737560-47919299	ENSMUSG00000025068	ENSMUST00000026050.ENSMUST00000130157.ENSMUST00000143694	106.548	-0.919408	0.000567563	OK	yes	0d	2d	106.548	56.3347	-3.0166	5e-05	2d-vs-0d	106.548	-0.269051	0.368094	OK	no	0d	8d	106.548	88.4206	-0.865104	0.1342	8d-vs-0d	106.548	-0.503817	0.0315813	OK	yes	0d	30d	106.548	75.1418	-1.62293	0.0051	30d-vs-0d	106.548	-0.283862	0.301063	OK	no	0d	60d	106.548
XLOC_008012	XLOC_008012	0610007P14Rik	chr12:85815447-85824550	ENSMUSG00000021252	ENSMUST00000021676.ENSMUST00000124311.ENSMUST00000131681.ENSMUST00000142331.ENSMUST00000148323	143.517	-0.919391	0.000567563	OK	yes	0d	2d	143.517	75.8821	-2.83863	5e-05	2d-vs-0d	143.517	-1.14567	0.000567563	OK	yes	0d	8d	143.517	64.8668	-3.57072	5e-05	8d-vs-0d	174.142	0.27904	0.357563	OK	no	0d	30d	143.517	174.142	0.858015	0.1281	30d-vs-0d	152.685	0.0893312	0.849557	OK	no	0d	60d	143.517
XLOC_012618	XLOC_012618	Tst	chr15:78399555-78405859	ENSMUSG00000044986	ENSMUST00000058659	268.989	-0.918209	0.000567563	OK	yes	0d	2d	268.989	142.34	-2.98573	5e-05	2d-vs-0d	268.989	-1.66346	0.000567563	OK	yes	0d	8d	268.989	84.915	-5.50513	5e-05	8d-vs-0d	268.989	-0.735072	0.000567563	OK	yes	0d	30d	268.989	161.606	-2.38094	5e-05	30d-vs-0d	268.989	-0.216195	0.507516	OK	no	0d	60d	268.989
XLOC_017147	XLOC_017147	Cyp2c50	chr19:40089687-40114016	ENSMUSG00000054827	ENSMUST00000068094.ENSMUST00000080171.ENSMUST00000124391	410.2	-0.918102	0.000567563	OK	yes	0d	2d	410.2	217.08	-2.41609	5e-05	2d-vs-0d	410.2	-2.16399	0.000567563	OK	yes	0d	8d	410.2	91.5313	-5.08852	5e-05	8d-vs-0d	513.274	0.323403	0.426464	OK	no	0d	30d	410.2	513.274	0.785026	0.17135	30d-vs-0d	461.43	0.169784	0.757848	OK	no	0d	60d	410.2
XLOC_019441	XLOC_019441	Map1lc3a	chr2:155276296-155278073	ENSMUSG00000027602	ENSMUST00000029128.ENSMUST00000145086.ENSMUST00000154596	42.6216	-0.917525	0.000567563	OK	yes	0d	2d	42.6216	22.5646	-2.89146	5e-05	2d-vs-0d	42.6216	-0.10693	0.804668	OK	no	0d	8d	42.6216	39.5768	-0.352882	0.5451	8d-vs-0d	42.6216	-0.413164	0.0944809	OK	no	0d	30d	42.6216	32.0077	-1.33115	0.02015	30d-vs-0d	42.9507	0.0110988	0.982477	OK	no	0d	60d	42.6216
XLOC_007777	XLOC_007777	Arl4a	chr12:40005446-40038025	ENSMUSG00000047446	ENSMUST00000101472.ENSMUST00000136441.ENSMUST00000138572.ENSMUST00000144910.ENSMUST00000146905	27.0185	-0.917502	0.000567563	OK	yes	0d	2d	27.0185	14.3043	-2.69361	5e-05	2d-vs-0d	27.0185	-0.513764	0.0457203	OK	yes	0d	8d	27.0185	18.9235	-1.53736	0.00805	8d-vs-0d	27.0185	-0.722719	0.00153919	OK	yes	0d	30d	27.0185	16.372	-2.12816	0.00015	30d-vs-0d	27.0185	-0.365317	0.213137	OK	no	0d	60d	27.0185
XLOC_026920	XLOC_026920	Fgfrl1	chr5:108694228-108706952	ENSMUSG00000008090	ENSMUST00000013633.ENSMUST00000112560	10.1832	-0.914746	0.000567563	OK	yes	0d	2d	10.1832	5.40154	-2.9067	5e-05	2d-vs-0d	10.1832	-0.269542	0.350945	OK	no	0d	8d	10.1832	8.44779	-0.896057	0.1243	8d-vs-0d	11.2906	0.148932	0.679876	OK	no	0d	30d	10.1832	11.2906	0.49736	0.38625	30d-vs-0d	10.7852	0.0828646	0.856472	OK	no	0d	60d	10.1832
XLOC_036494	XLOC_036494	Topbp1	chr9:103305214-103350432	ENSMUSG00000032555	ENSMUST00000035164	2.00504	-0.912207	0.000567563	OK	yes	0d	2d	2.00504	1.06542	-2.50922	5e-05	2d-vs-0d	3.63521	0.858407	0.000567563	OK	yes	0d	8d	2.00504	3.63521	2.68364	5e-05	8d-vs-0d	2.3082	0.203133	0.568426	OK	no	0d	30d	2.00504	2.3082	0.614297	0.281	30d-vs-0d	2.00504	-0.148681	0.72708	OK	no	0d	60d	2.00504
XLOC_023587	XLOC_023587	Aco1	chr4:40143080-40198960	ENSMUSG00000028405	ENSMUST00000102973.ENSMUST00000135787.ENSMUST00000142360.ENSMUST00000152911	87.8637	-0.910669	0.000567563	OK	yes	0d	2d	87.8637	46.7381	-2.46783	5e-05	2d-vs-0d	87.8637	-1.04343	0.000567563	OK	yes	0d	8d	87.8637	42.6292	-2.7337	5e-05	8d-vs-0d	87.8637	-0.433911	0.122194	OK	no	0d	30d	87.8637	65.0414	-1.10853	0.02825	30d-vs-0d	87.8637	-0.294706	0.379668	OK	no	0d	60d	87.8637
XLOC_035689	XLOC_035689	Egln1	chr8:124908595-124949254	ENSMUSG00000031987	ENSMUST00000034469	10.9773	-0.910073	0.000567563	OK	yes	0d	2d	10.9773	5.84167	-2.81839	5e-05	2d-vs-0d	15.9654	0.54042	0.016629	OK	yes	0d	8d	10.9773	15.9654	1.76076	0.00235	8d-vs-0d	10.9773	-0.313996	0.249456	OK	no	0d	30d	10.9773	8.83027	-1.03075	0.0751	30d-vs-0d	10.9773	-0.0885176	0.844155	OK	no	0d	60d	10.9773
XLOC_001081	XLOC_001081	A130010J15Rik.Irf6	chr1:193153111-193201703	ENSMUSG00000026638.ENSMUSG00000079144	ENSMUST00000076521.ENSMUST00000110831.ENSMUST00000138826.ENSMUST00000140066.ENSMUST00000160077.ENSMUST00000160822.ENSMUST00000161235.ENSMUST00000178744	24.6713	-0.904131	0.000567563	OK	yes	0d	2d	24.6713	13.1832	-2.94484	5e-05	2d-vs-0d	24.6713	-1.28988	0.000567563	OK	yes	0d	8d	24.6713	10.0902	-3.76804	5e-05	8d-vs-0d	24.6713	-0.596017	0.00702824	OK	yes	0d	30d	24.6713	16.322	-1.92779	0.00085	30d-vs-0d	24.6713	-0.0384088	0.943013	OK	no	0d	60d	24.6713
XLOC_015910	XLOC_015910	Mib1	chr18:10725547-10818796	ENSMUSG00000024294	ENSMUST00000052838.ENSMUST00000124288.ENSMUST00000131073.ENSMUST00000150000.ENSMUST00000165555	15.1967	-0.903707	0.000567563	OK	yes	0d	2d	15.1967	8.12281	-2.41692	5e-05	2d-vs-0d	15.1967	-0.517132	0.075918	OK	no	0d	8d	15.1967	10.6188	-1.38873	0.0152	8d-vs-0d	15.1967	-0.294978	0.414409	OK	no	0d	30d	15.1967	12.3866	-0.795695	0.1633	30d-vs-0d	15.1967	-0.0805153	0.899997	OK	no	0d	60d	15.1967
XLOC_013177	XLOC_013177	Opa1	chr16:29579333-29654908	ENSMUSG00000038084	ENSMUST00000038867.ENSMUST00000159036.ENSMUST00000160101.ENSMUST00000160153.ENSMUST00000160475.ENSMUST00000160597.ENSMUST00000161186.ENSMUST00000162240	18.2267	-0.903139	0.000567563	OK	yes	0d	2d	18.2267	9.74624	-2.68188	5e-05	2d-vs-0d	18.2267	-0.85705	0.000567563	OK	yes	0d	8d	18.2267	10.0626	-2.60237	5e-05	8d-vs-0d	18.2267	-0.491892	0.030815	OK	yes	0d	30d	18.2267	12.9609	-1.52399	0.00495	30d-vs-0d	18.2267	-0.246938	0.411025	OK	no	0d	60d	18.2267
XLOC_031080	XLOC_031080	Prodh2	chr7:30493621-30513402	ENSMUSG00000036892	ENSMUST00000058280.ENSMUST00000122876.ENSMUST00000130839.ENSMUST00000131040.ENSMUST00000131789.ENSMUST00000133318.ENSMUST00000142514.ENSMUST00000142575	167.939	-0.903042	0.000567563	OK	yes	0d	2d	167.939	89.8068	-2.39604	5e-05	2d-vs-0d	167.939	-1.43158	0.000567563	OK	yes	0d	8d	167.939	62.259	-3.8889	5e-05	8d-vs-0d	167.939	-0.702365	0.00283947	OK	yes	0d	30d	167.939	103.209	-2.01488	0.0003	30d-vs-0d	167.939	-0.142418	0.779542	OK	no	0d	60d	167.939
XLOC_037830	XLOC_037830	Tspan7	chrX:10485157-10596605	ENSMUSG00000058254	ENSMUST00000076354.ENSMUST00000115526.ENSMUST00000149982	20.2449	-0.90255	0.000567563	OK	yes	0d	2d	20.2449	10.8298	-2.8979	5e-05	2d-vs-0d	20.2449	-1.30285	0.000567563	OK	yes	0d	8d	20.2449	8.20577	-3.99848	5e-05	8d-vs-0d	20.3522	0.0076292	0.987204	OK	no	0d	30d	20.2449	20.3522	0.025732	0.96505	30d-vs-0d	20.2449	-0.115805	0.770149	OK	no	0d	60d	20.2449
XLOC_020430	XLOC_020430	Calcrl	chr2:84330554-84425411	ENSMUSG00000059588	ENSMUST00000074262.ENSMUST00000099944.ENSMUST00000151295	4.31905	-0.902211	0.000567563	OK	yes	0d	2d	4.31905	2.31098	-2.55205	5e-05	2d-vs-0d	4.31905	-1.27959	0.000567563	OK	yes	0d	8d	4.31905	1.77908	-3.41879	5e-05	8d-vs-0d	4.38244	0.0210192	0.974064	OK	no	0d	30d	4.31905	4.38244	0.0563616	0.92005	30d-vs-0d	4.31905	-0.0460833	0.937068	OK	no	0d	60d	4.31905
XLOC_009773	XLOC_009773	Iqgap2	chr13:95627174-95891922	ENSMUSG00000021676	ENSMUST00000068603	42.5761	-0.90172	0.000567563	OK	yes	0d	2d	42.5761	22.7888	-2.89099	5e-05	2d-vs-0d	42.5761	-0.642412	0.00666913	OK	yes	0d	8d	42.5761	27.276	-2.01869	0.0008	8d-vs-0d	42.5761	-0.159446	0.687348	OK	no	0d	30d	42.5761	38.1213	-0.497587	0.39435	30d-vs-0d	42.5761	-0.0959097	0.844666	OK	no	0d	60d	42.5761
XLOC_011306	XLOC_011306	Dad1	chr14:54235478-54254104	ENSMUSG00000022174	ENSMUST00000022781.ENSMUST00000128231	111.818	-0.901315	0.000567563	OK	yes	0d	2d	111.818	59.8673	-3.11814	5e-05	2d-vs-0d	111.818	-0.0613186	0.90176	OK	no	0d	8d	111.818	107.165	-0.210497	0.71995	8d-vs-0d	120.458	0.10737	0.79005	OK	no	0d	30d	111.818	120.458	0.370886	0.5233	30d-vs-0d	127.623	0.19073	0.524695	OK	no	0d	60d	111.818
XLOC_005928	XLOC_005928	Aldh3a2	chr11:61223416-61267464	ENSMUSG00000010025	ENSMUST00000066277.ENSMUST00000074127.ENSMUST00000108715.ENSMUST00000128991.ENSMUST00000141368.ENSMUST00000147291.ENSMUST00000149298	94.3338	-0.900964	0.000567563	OK	yes	0d	2d	94.3338	50.5185	-2.85467	5e-05	2d-vs-0d	94.3338	-0.477383	0.0727047	OK	no	0d	8d	94.3338	67.758	-1.40264	0.0144	8d-vs-0d	94.3338	-0.800693	0.000567563	OK	yes	0d	30d	94.3338	54.1545	-2.53804	5e-05	30d-vs-0d	94.3338	-0.256278	0.416252	OK	no	0d	60d	94.3338
XLOC_023651	XLOC_023651	Ccdc107	chr4:43492787-43495921	ENSMUSG00000028461	ENSMUST00000030181.ENSMUST00000107922.ENSMUST00000127324.ENSMUST00000137113.ENSMUST00000140005.ENSMUST00000143073	62.0421	-0.897991	0.000567563	OK	yes	0d	2d	62.0421	33.2939	-2.81326	5e-05	2d-vs-0d	62.0421	-0.922785	0.000567563	OK	yes	0d	8d	62.0421	32.7266	-3.00507	5e-05	8d-vs-0d	62.0421	-0.489325	0.0433981	OK	yes	0d	30d	62.0421	44.1962	-1.52815	0.00755	30d-vs-0d	62.0421	-0.123882	0.752559	OK	no	0d	60d	62.0421
XLOC_003410	XLOC_003410	Gstt1	chr10:75783718-75798584	ENSMUSG00000001663	ENSMUST00000001713.ENSMUST00000120177.ENSMUST00000139724	451.043	-0.896968	0.000567563	OK	yes	0d	2d	451.043	242.217	-2.73044	5e-05	2d-vs-0d	451.043	-2.23862	0.000567563	OK	yes	0d	8d	451.043	95.5709	-6.97771	5e-05	8d-vs-0d	451.043	-0.565919	0.0320829	OK	yes	0d	30d	451.043	304.691	-1.63891	0.0052	30d-vs-0d	451.043	-0.0999795	0.842697	OK	no	0d	60d	451.043
XLOC_013461	XLOC_013461	Sod1	chr16:90220741-90226322	ENSMUSG00000022982	ENSMUST00000023707	1622.91	-0.896759	0.000567563	OK	yes	0d	2d	1622.91	871.654	-2.47777	5e-05	2d-vs-0d	1622.91	-0.69124	0.00843107	OK	yes	0d	8d	1622.91	1005.11	-1.89743	0.00105	8d-vs-0d	1622.91	-0.403645	0.199997	OK	no	0d	30d	1622.91	1226.84	-1.08874	0.05495	30d-vs-0d	1712.61	0.0776111	0.902812	OK	no	0d	60d	1622.91
XLOC_026980	XLOC_026980	Ficd	chr5:113735781-113740600	ENSMUSG00000053334	ENSMUST00000065698	3.92236	-0.894998	0.000567563	OK	yes	0d	2d	3.92236	2.10924	-2.5138	5e-05	2d-vs-0d	3.92236	-0.634317	0.0142205	OK	yes	0d	8d	3.92236	2.52696	-1.79315	0.00195	8d-vs-0d	3.92236	-0.816924	0.00106889	OK	yes	0d	30d	3.92236	2.22653	-2.2859	0.0001	30d-vs-0d	3.92236	-0.420903	0.149532	OK	no	0d	60d	3.92236
XLOC_024856	XLOC_024856	Impad1	chr4:4762483-4793355	ENSMUSG00000066324	ENSMUST00000084949	8.2588	-0.892554	0.000567563	OK	yes	0d	2d	8.2588	4.44869	-3.07739	5e-05	2d-vs-0d	8.2588	-0.269149	0.31764	OK	no	0d	8d	8.2588	6.85323	-0.945953	0.107	8d-vs-0d	8.2588	-0.0616794	0.895333	OK	no	0d	30d	8.2588	7.91316	-0.214069	0.705	30d-vs-0d	8.2588	-0.016976	0.973697	OK	no	0d	60d	8.2588
XLOC_028653	XLOC_028653	1110001J03Rik	chr6:38533501-38539449	ENSMUSG00000019689	ENSMUST00000019833.ENSMUST00000147651	68.0301	-0.891712	0.000567563	OK	yes	0d	2d	68.0301	36.6664	-2.74461	5e-05	2d-vs-0d	68.0301	-1.14144	0.000567563	OK	yes	0d	8d	68.0301	30.8386	-3.43543	5e-05	8d-vs-0d	68.0301	-0.422421	0.0973813	OK	no	0d	30d	68.0301	50.7621	-1.32676	0.02095	30d-vs-0d	68.0301	-0.0083082	0.986216	OK	no	0d	60d	68.0301
XLOC_010798	XLOC_010798	Dnajc3	chr14:118937931-118981702	ENSMUSG00000022136	ENSMUST00000022734	44.7778	-0.891274	0.000567563	OK	yes	0d	2d	44.7778	24.1414	-2.93428	5e-05	2d-vs-0d	44.7778	-0.467721	0.0491392	OK	yes	0d	8d	44.7778	32.3791	-1.51964	0.0088	8d-vs-0d	46.306	0.0484173	0.931655	OK	no	0d	30d	44.7778	46.306	0.152409	0.79145	30d-vs-0d	45.8444	0.0339641	0.95134	OK	no	0d	60d	44.7778
XLOC_012988	XLOC_012988	Abat	chr16:8513428-8622087	ENSMUSG00000057880	ENSMUST00000065987.ENSMUST00000115838.ENSMUST00000115839.ENSMUST00000128459.ENSMUST00000138987.ENSMUST00000140795.ENSMUST00000144444	87.7626	-0.89061	0.000567563	OK	yes	0d	2d	87.7626	47.3379	-2.57507	5e-05	2d-vs-0d	87.7626	-1.13922	0.000567563	OK	yes	0d	8d	87.7626	39.8448	-3.13779	5e-05	8d-vs-0d	87.7626	-0.526449	0.0340724	OK	yes	0d	30d	87.7626	60.9302	-1.50204	0.0056	30d-vs-0d	87.7626	-0.317839	0.303593	OK	no	0d	60d	87.7626
XLOC_001894	XLOC_001894	Fmo2	chr1:162874316-162898726	ENSMUSG00000040170	ENSMUST00000045902.ENSMUST00000111510.ENSMUST00000143123.ENSMUST00000147617.ENSMUST00000156860	10.4775	-0.889355	0.000567563	OK	yes	0d	2d	10.4775	5.65633	-2.50101	5e-05	2d-vs-0d	10.6028	0.0171507	0.976367	OK	no	0d	8d	10.4775	10.6028	0.0428244	0.92845	8d-vs-0d	10.4775	-0.0434403	0.938872	OK	no	0d	30d	10.4775	10.1667	-0.120526	0.8123	30d-vs-0d	12.4113	0.24436	0.435357	OK	no	0d	60d	10.4775
XLOC_027171	XLOC_027171	Tmem248	chr5:130219743-130243765	ENSMUSG00000053094	ENSMUST00000065329.ENSMUST00000111298	28.5624	-0.889299	0.000567563	OK	yes	0d	2d	28.5624	15.4202	-3.00131	5e-05	2d-vs-0d	28.5624	-0.56119	0.00594397	OK	yes	0d	8d	28.5624	19.358	-1.9282	0.0007	8d-vs-0d	28.5624	-0.629125	0.00106889	OK	yes	0d	30d	28.5624	18.4676	-2.16084	0.0001	30d-vs-0d	28.5624	-0.284486	0.287539	OK	no	0d	60d	28.5624
XLOC_008073	XLOC_008073	Ttc7b	chr12:100300770-100520822	ENSMUSG00000033530	ENSMUST00000062957	4.40058	-0.888833	0.000567563	OK	yes	0d	2d	4.40058	2.37654	-2.64167	5e-05	2d-vs-0d	4.40058	-0.00231089	0.995249	OK	no	0d	8d	4.40058	4.39354	-0.00724482	0.9886	8d-vs-0d	4.5806	0.0578422	0.912937	OK	no	0d	30d	4.40058	4.5806	0.183167	0.74495	30d-vs-0d	4.40058	-0.15439	0.693641	OK	no	0d	60d	4.40058
XLOC_011849	XLOC_011849	D15Ertd621e	chr15:58415467-58457801	ENSMUSG00000037119	ENSMUST00000037270	15.8963	-0.888632	0.000567563	OK	yes	0d	2d	15.8963	8.586	-3.07273	5e-05	2d-vs-0d	15.8963	-0.478347	0.025567	OK	yes	0d	8d	15.8963	11.4103	-1.64845	0.00395	8d-vs-0d	15.8963	-0.0882214	0.834227	OK	no	0d	30d	15.8963	14.9533	-0.304653	0.5919	30d-vs-0d	15.8963	-0.072952	0.873702	OK	no	0d	60d	15.8963
XLOC_000537	XLOC_000537	Agxt	chr1:93135244-93145407	ENSMUSG00000026272	ENSMUST00000027491	389.891	-0.88667	0.000567563	OK	yes	0d	2d	389.891	210.877	-2.56691	5e-05	2d-vs-0d	389.891	-2.54284	0.000567563	OK	yes	0d	8d	389.891	66.907	-7.68905	5e-05	8d-vs-0d	389.891	-0.727141	0.00283947	OK	yes	0d	30d	389.891	235.533	-2.08652	0.0003	30d-vs-0d	399.864	0.0364367	0.956403	OK	no	0d	60d	389.891
XLOC_031359	XLOC_031359	Herc2	chr7:56050154-56231802	ENSMUSG00000030451	ENSMUST00000076226.ENSMUST00000164095	3.27674	-0.886437	0.000567563	OK	yes	0d	2d	3.27674	1.77255	-3.02113	5e-05	2d-vs-0d	3.27674	-0.603462	0.00283947	OK	yes	0d	8d	3.27674	2.15666	-2.03499	0.0003	8d-vs-0d	3.27674	-0.103355	0.795652	OK	no	0d	30d	3.27674	3.0502	-0.357862	0.5312	30d-vs-0d	3.27674	-0.315795	0.217919	OK	no	0d	60d	3.27674
XLOC_028318	XLOC_028318	Ttyh3	chr5:140620585-140649031	ENSMUSG00000036565	ENSMUST00000042661	3.00465	-0.885851	0.000567563	OK	yes	0d	2d	3.00465	1.62602	-2.55274	5e-05	2d-vs-0d	6.20883	1.04713	0.000567563	OK	yes	0d	8d	3.00465	6.20883	3.36077	5e-05	8d-vs-0d	6.77429	1.17288	0.000567563	OK	yes	0d	30d	3.00465	6.77429	3.73244	5e-05	30d-vs-0d	4.07987	0.44133	0.0843261	OK	no	0d	60d	3.00465
XLOC_030577	XLOC_030577	Abcc9	chr6:142587861-142702362	ENSMUSG00000030249	ENSMUST00000073173.ENSMUST00000087527.ENSMUST00000100827.ENSMUST00000111771	5.9645	-0.88567	0.000567563	OK	yes	0d	2d	5.9645	3.2282	-2.58785	5e-05	2d-vs-0d	5.9645	-2.06696	0.000567563	OK	yes	0d	8d	5.9645	1.4235	-5.21061	5e-05	8d-vs-0d	5.9645	-0.0598568	0.9228	OK	no	0d	30d	5.9645	5.7221	-0.172096	0.7684	30d-vs-0d	5.9645	-0.0669258	0.918872	OK	no	0d	60d	5.9645
XLOC_021712	XLOC_021712	Spry1	chr3:37639946-37644598	ENSMUSG00000037211	ENSMUST00000038569.ENSMUST00000108107.ENSMUST00000108109	3.18195	-0.880795	0.000567563	OK	yes	0d	2d	3.18195	1.72802	-2.21439	5e-05	2d-vs-0d	3.18195	-1.55412	0.000567563	OK	yes	0d	8d	3.18195	1.08357	-3.63222	5e-05	8d-vs-0d	3.18195	-0.20778	0.636111	OK	no	0d	30d	3.18195	2.75515	-0.547692	0.34175	30d-vs-0d	3.35776	0.0775888	0.899658	OK	no	0d	60d	3.18195
XLOC_012444	XLOC_012444	Enpp2	chr15:54838897-54964642	ENSMUSG00000022425	ENSMUST00000041591.ENSMUST00000167541.ENSMUST00000171545.ENSMUST00000173516	15.2206	-0.878056	0.000567563	OK	yes	0d	2d	15.2206	8.28154	-2.91628	5e-05	2d-vs-0d	18.7865	0.303672	0.252849	OK	no	0d	8d	15.2206	18.7865	1.01765	0.07655	8d-vs-0d	23.4037	0.62071	0.00325	OK	yes	0d	30d	15.2206	23.4037	2.10396	0.00035	30d-vs-0d	18.5218	0.283201	0.291318	OK	no	0d	60d	15.2206
XLOC_006355	XLOC_006355	Pctp	chr11:89982664-90002894	ENSMUSG00000020553	ENSMUST00000020864	58.1087	-0.872162	0.000567563	OK	yes	0d	2d	58.1087	31.7464	-2.90713	5e-05	2d-vs-0d	58.1087	-0.421111	0.0948457	OK	no	0d	8d	58.1087	43.3984	-1.32612	0.02025	8d-vs-0d	58.1087	-0.305361	0.256747	OK	no	0d	30d	58.1087	47.0238	-1.00986	0.07825	30d-vs-0d	63.5358	0.128817	0.746994	OK	no	0d	60d	58.1087
XLOC_015956	XLOC_015956	Rnf125	chr18:20944624-20983913	ENSMUSG00000033107	ENSMUST00000050004	32.8496	-0.86984	0.000567563	OK	yes	0d	2d	32.8496	17.9755	-2.88205	5e-05	2d-vs-0d	32.8496	-1.42142	0.000567563	OK	yes	0d	8d	32.8496	12.2642	-4.53183	5e-05	8d-vs-0d	32.8496	-0.238382	0.435357	OK	no	0d	30d	32.8496	27.8465	-0.767611	0.17715	30d-vs-0d	35.4605	0.110338	0.794098	OK	no	0d	60d	32.8496
XLOC_038484	XLOC_038484	Foxo4	chrX:101254464-101261065	ENSMUSG00000042903	ENSMUST00000062000.ENSMUST00000138437.ENSMUST00000150558	10.5561	-0.869101	0.000567563	OK	yes	0d	2d	10.5561	5.77934	-2.77747	5e-05	2d-vs-0d	10.5561	-0.943464	0.000567563	OK	yes	0d	8d	10.5561	5.48899	-3.00305	5e-05	8d-vs-0d	10.5561	-0.184375	0.594035	OK	no	0d	30d	10.5561	9.28969	-0.595428	0.3034	30d-vs-0d	10.8478	0.0393239	0.940268	OK	no	0d	60d	10.5561
XLOC_008729	XLOC_008729	Bicd2	chr13:49341548-49387027	ENSMUSG00000037933	ENSMUST00000048544.ENSMUST00000110084.ENSMUST00000110085	5.38991	-0.867727	0.000567563	OK	yes	0d	2d	5.38991	2.95372	-2.78193	5e-05	2d-vs-0d	5.38991	-0.622137	0.00482553	OK	yes	0d	8d	5.38991	3.50187	-1.99438	0.00055	8d-vs-0d	5.38991	-0.310922	0.264278	OK	no	0d	30d	5.38991	4.34495	-1.01143	0.0816	30d-vs-0d	5.38991	-0.308329	0.265612	OK	no	0d	60d	5.38991
XLOC_012124	XLOC_012124	Trabd	chr15:89059733-89087186	ENSMUSG00000015363	ENSMUST00000081702.ENSMUST00000163696.ENSMUST00000165690.ENSMUST00000168863.ENSMUST00000169870.ENSMUST00000169891.ENSMUST00000170754	38.3942	-0.865214	0.000567563	OK	yes	0d	2d	38.3942	21.0771	-2.77267	5e-05	2d-vs-0d	38.3942	-0.506364	0.0261108	OK	yes	0d	8d	38.3942	27.0293	-1.62736	0.00405	8d-vs-0d	38.3942	-0.355438	0.170836	OK	no	0d	30d	38.3942	30.0101	-1.14521	0.0442	30d-vs-0d	38.3942	-0.104246	0.815116	OK	no	0d	60d	38.3942
XLOC_001441	XLOC_001441	Tns1	chr1:73910230-74124447	ENSMUSG00000055322	ENSMUST00000169786	23.1219	-0.864662	0.000567563	OK	yes	0d	2d	23.1219	12.698	-2.83115	5e-05	2d-vs-0d	23.1219	-0.731853	0.000567563	OK	yes	0d	8d	23.1219	13.9224	-2.33441	5e-05	8d-vs-0d	23.1219	-0.309371	0.279327	OK	no	0d	30d	23.1219	18.6592	-0.986479	0.0885	30d-vs-0d	23.1219	-0.428719	0.0834005	OK	no	0d	60d	23.1219
XLOC_003467	XLOC_003467	Ppap2c	chr10:79526429-79533787	ENSMUSG00000052151	ENSMUST00000063879.ENSMUST00000163602.ENSMUST00000165233.ENSMUST00000166804	16.9016	-0.864287	0.000567563	OK	yes	0d	2d	16.9016	9.28435	-2.71461	5e-05	2d-vs-0d	25.102	0.570642	0.0110697	OK	yes	0d	8d	16.9016	25.102	1.88277	0.00145	8d-vs-0d	18.2862	0.113593	0.786151	OK	no	0d	30d	16.9016	18.2862	0.372596	0.5179	30d-vs-0d	19.1777	0.182274	0.585911	OK	no	0d	60d	16.9016
XLOC_017080	XLOC_017080	Papss2	chr19:32619944-32667229	ENSMUSG00000024899	ENSMUST00000025833	106.854	-0.859631	0.000567563	OK	yes	0d	2d	106.854	58.8864	-2.63146	5e-05	2d-vs-0d	106.854	-2.10301	0.000567563	OK	yes	0d	8d	106.854	24.8726	-6.49837	5e-05	8d-vs-0d	106.854	-0.705983	0.00153919	OK	yes	0d	30d	106.854	65.504	-2.09079	0.00015	30d-vs-0d	106.854	-0.250223	0.468759	OK	no	0d	60d	106.854
XLOC_009451	XLOC_009451	Adtrp	chr13:41763147-41847684	ENSMUSG00000058022	ENSMUST00000072012.ENSMUST00000121404.ENSMUST00000137905.ENSMUST00000179758	104.481	-0.856341	0.000567563	OK	yes	0d	2d	104.481	57.7104	-2.64301	5e-05	2d-vs-0d	104.481	-0.942548	0.000567563	OK	yes	0d	8d	104.481	54.3629	-2.9244	5e-05	8d-vs-0d	104.481	-0.61172	0.00877395	OK	yes	0d	30d	104.481	68.3742	-1.89192	0.0011	30d-vs-0d	104.481	-0.211425	0.53361	OK	no	0d	60d	104.481
XLOC_010053	XLOC_010053	Adk	chr14:21052573-21448790	ENSMUSG00000039197	ENSMUST00000045376	309.71	-0.856038	0.000567563	OK	yes	0d	2d	309.71	171.105	-2.40256	5e-05	2d-vs-0d	309.71	-0.288948	0.459698	OK	no	0d	8d	309.71	253.497	-0.746216	0.19405	8d-vs-0d	309.71	-0.24024	0.570276	OK	no	0d	30d	309.71	262.202	-0.619226	0.2826	30d-vs-0d	309.71	-0.107976	0.849313	OK	no	0d	60d	309.71
XLOC_029455	XLOC_029455	Crebl2	chr6:134830153-134858931	ENSMUSG00000032652	ENSMUST00000046303.ENSMUST00000111937.ENSMUST00000145643	15.8578	-0.854261	0.000567563	OK	yes	0d	2d	15.8578	8.77172	-2.809	5e-05	2d-vs-0d	15.8578	-0.589208	0.00557173	OK	yes	0d	8d	15.8578	10.5408	-1.9575	0.00065	8d-vs-0d	15.8578	-0.302789	0.231594	OK	no	0d	30d	15.8578	12.8557	-1.01625	0.06755	30d-vs-0d	15.8578	-0.149902	0.662191	OK	no	0d	60d	15.8578
XLOC_011094	XLOC_011094	Fam213a	chr14:40993732-41013788	ENSMUSG00000021792	ENSMUST00000022317.ENSMUST00000118466.ENSMUST00000128236.ENSMUST00000130166.ENSMUST00000134715.ENSMUST00000135797.ENSMUST00000136661.ENSMUST00000143143.ENSMUST00000152837.ENSMUST00000153830	43.8821	-0.852976	0.000567563	OK	yes	0d	2d	43.8821	24.295	-2.79122	5e-05	2d-vs-0d	43.8821	-0.995967	0.000567563	OK	yes	0d	8d	43.8821	22.0025	-3.15212	5e-05	8d-vs-0d	43.8821	-0.435263	0.0484477	OK	yes	0d	30d	43.8821	32.4534	-1.4162	0.00865	30d-vs-0d	46.5832	0.0861757	0.846158	OK	no	0d	60d	43.8821
XLOC_034719	XLOC_034719	D230025D16Rik	chr8:105225144-105255153	ENSMUSG00000031889	ENSMUST00000034361.ENSMUST00000124113.ENSMUST00000132964.ENSMUST00000133035.ENSMUST00000141957.ENSMUST00000156561	34.9649	-0.852907	0.000567563	OK	yes	0d	2d	34.9649	19.3589	-2.12661	5e-05	2d-vs-0d	34.9649	-1.20204	0.000567563	OK	yes	0d	8d	34.9649	15.1979	-3.13821	5e-05	8d-vs-0d	34.9649	-0.336311	0.308604	OK	no	0d	30d	34.9649	27.6945	-0.887542	0.1025	30d-vs-0d	34.9649	-0.246198	0.521653	OK	no	0d	60d	34.9649
XLOC_007113	XLOC_007113	Srp54b	chr12:55155103-55189213	ENSMUSG00000079108	ENSMUST00000110708	4.23944	-0.851094	0.000567563	OK	yes	0d	2d	4.23944	2.3502	-2.4576	5e-05	2d-vs-0d	4.23944	-0.498799	0.0533083	OK	no	0d	8d	4.23944	3.00024	-1.49342	0.00975	8d-vs-0d	4.23944	-0.358763	0.20905	OK	no	0d	30d	4.23944	3.30606	-1.082	0.05845	30d-vs-0d	4.23944	-0.215282	0.526492	OK	no	0d	60d	4.23944
XLOC_018975	XLOC_018975	Lin7c	chr2:109890852-109901003	ENSMUSG00000027162	ENSMUST00000028583.ENSMUST00000151163	13.7448	-0.850695	0.000567563	OK	yes	0d	2d	13.7448	7.62175	-2.66693	5e-05	2d-vs-0d	13.7448	-0.366655	0.155836	OK	no	0d	8d	13.7448	10.6602	-1.14618	0.03895	8d-vs-0d	13.7448	-0.259552	0.376011	OK	no	0d	30d	13.7448	11.4817	-0.799852	0.1389	30d-vs-0d	13.7448	-0.175187	0.600348	OK	no	0d	60d	13.7448
XLOC_012581	XLOC_012581	Slc39a4	chr15:76612384-76616852	ENSMUSG00000063354	ENSMUST00000073428	36.6063	-0.846366	0.000567563	OK	yes	0d	2d	36.6063	20.3598	-2.94593	5e-05	2d-vs-0d	36.6063	-0.60267	0.00594397	OK	yes	0d	8d	36.6063	24.1065	-2.04245	0.0007	8d-vs-0d	36.6063	-0.0449066	0.930263	OK	no	0d	30d	36.6063	35.4844	-0.153178	0.78765	30d-vs-0d	37.2547	0.0253284	0.960978	OK	no	0d	60d	36.6063
XLOC_002561	XLOC_002561	Sumo3.Ube2g2	chr10:77606096-77645997	ENSMUSG00000020265.ENSMUSG00000089424.ENSMUSG00000009293	ENSMUST00000020501.ENSMUST00000099538.ENSMUST00000124024.ENSMUST00000129492.ENSMUST00000137841.ENSMUST00000141228.ENSMUST00000158799.ENSMUST00000172772.ENSMUST00000172813.ENSMUST00000173360.ENSMUST00000173691.ENSMUST00000174113.ENSMUST00000174295.ENSMUST00000174510.ENSMUST00000174546	136.159	-0.845118	0.000567563	OK	yes	0d	2d	136.159	75.7949	-2.10519	5e-05	2d-vs-0d	136.159	-0.291681	0.435437	OK	no	0d	8d	136.159	111.235	-0.764505	0.1772	8d-vs-0d	136.159	-0.627378	0.0183358	OK	yes	0d	30d	136.159	88.1428	-1.57064	0.00265	30d-vs-0d	136.159	-0.420764	0.219372	OK	no	0d	60d	136.159
XLOC_011700	XLOC_011700	Lmbrd2	chr15:9140620-9202481	ENSMUSG00000039704	ENSMUST00000090380	4.44732	-0.84471	0.000567563	OK	yes	0d	2d	4.44732	2.47637	-2.31802	5e-05	2d-vs-0d	4.44732	-0.281424	0.441357	OK	no	0d	8d	4.44732	3.65916	-0.783226	0.18125	8d-vs-0d	4.67051	0.0706434	0.908722	OK	no	0d	30d	4.44732	4.67051	0.193646	0.7355	30d-vs-0d	4.59029	0.0456467	0.947101	OK	no	0d	60d	4.44732
XLOC_015622	XLOC_015622	Ubr2	chr17:46928291-47010532	ENSMUSG00000023977	ENSMUST00000113335.ENSMUST00000113337	11.4272	-0.843812	0.000567563	OK	yes	0d	2d	11.4272	6.36688	-2.89665	5e-05	2d-vs-0d	11.4272	-0.780554	0.000567563	OK	yes	0d	8d	11.4272	6.65226	-2.66697	5e-05	8d-vs-0d	11.4272	-0.183139	0.560143	OK	no	0d	30d	11.4272	10.0649	-0.628818	0.2741	30d-vs-0d	11.4272	-0.162152	0.629279	OK	no	0d	60d	11.4272
XLOC_035330	XLOC_035330	Slc35e1	chr8:72480640-72492614	ENSMUSG00000019731	ENSMUST00000141352.ENSMUST00000152080	13.1343	-0.843252	0.000567563	OK	yes	0d	2d	13.1343	7.32088	-2.8499	5e-05	2d-vs-0d	13.1343	-0.717302	0.000567563	OK	yes	0d	8d	13.1343	7.98874	-2.42843	5e-05	8d-vs-0d	13.1343	-0.411671	0.0664288	OK	no	0d	30d	13.1343	9.87376	-1.3768	0.01285	30d-vs-0d	13.1343	-0.305992	0.228629	OK	no	0d	60d	13.1343
XLOC_029128	XLOC_029128	Klf15	chr6:90462575-90475238	ENSMUSG00000030087	ENSMUST00000032174.ENSMUST00000113530	97.3104	-0.842967	0.000567563	OK	yes	0d	2d	97.3104	54.2501	-2.54806	5e-05	2d-vs-0d	97.3104	-1.57792	0.000567563	OK	yes	0d	8d	97.3104	32.5955	-4.81524	5e-05	8d-vs-0d	97.3104	-0.29123	0.37236	OK	no	0d	30d	97.3104	79.5225	-0.858333	0.13675	30d-vs-0d	97.3104	-0.755445	0.000567563	OK	yes	0d	60d	97.3104
XLOC_004660	XLOC_004660	Prpf8	chr11:75486815-75509449	ENSMUSG00000020850	ENSMUST00000018449.ENSMUST00000102510.ENSMUST00000131283.ENSMUST00000133995	33.0124	-0.841205	0.000567563	OK	yes	0d	2d	33.0124	18.4268	-2.72269	5e-05	2d-vs-0d	33.0124	-0.962078	0.000567563	OK	yes	0d	8d	33.0124	16.9458	-3.1005	5e-05	8d-vs-0d	33.0124	-0.459875	0.0491392	OK	yes	0d	30d	33.0124	24.0017	-1.47957	0.0088	30d-vs-0d	33.0124	-0.34231	0.216316	OK	no	0d	60d	33.0124
XLOC_033708	XLOC_033708	Gga2	chr7:121986721-122021222	ENSMUSG00000030872	ENSMUST00000033160.ENSMUST00000124566.ENSMUST00000131081.ENSMUST00000138441.ENSMUST00000144779.ENSMUST00000145277	8.11864	-0.840841	0.000567563	OK	yes	0d	2d	8.11864	4.53278	-2.42435	5e-05	2d-vs-0d	8.28985	0.0301081	0.958702	OK	no	0d	8d	8.11864	8.28985	0.0888369	0.8699	8d-vs-0d	8.11864	-0.405575	0.131703	OK	no	0d	30d	8.11864	6.12905	-1.21549	0.03115	30d-vs-0d	8.11864	-0.159826	0.687348	OK	no	0d	60d	8.11864
XLOC_022255	XLOC_022255	Alg14	chr3:121291816-121362011	ENSMUSG00000039887	ENSMUST00000039442	20.2974	-0.84048	0.000567563	OK	yes	0d	2d	20.2974	11.3353	-2.45664	5e-05	2d-vs-0d	20.2974	-0.816696	0.000567563	OK	yes	0d	8d	20.2974	11.5237	-2.38381	5e-05	8d-vs-0d	20.2974	-0.278463	0.375194	OK	no	0d	30d	20.2974	16.7346	-0.848395	0.1384	30d-vs-0d	20.2974	-0.0753103	0.882296	OK	no	0d	60d	20.2974
XLOC_011093	XLOC_011093	Tspan14	chr14:40906444-40966807	ENSMUSG00000037824	ENSMUST00000047652	15.5149	-0.839579	0.000567563	OK	yes	0d	2d	15.5149	8.66983	-2.79944	5e-05	2d-vs-0d	15.5149	-0.0820233	0.853088	OK	no	0d	8d	15.5149	14.6574	-0.279277	0.62385	8d-vs-0d	15.5149	-0.0317214	0.951391	OK	no	0d	30d	15.5149	15.1775	-0.108404	0.84795	30d-vs-0d	15.5149	-0.0317966	0.951184	OK	no	0d	60d	15.5149
XLOC_002538	XLOC_002538	Chchd10	chr10:75935572-75940672	ENSMUSG00000049422	ENSMUST00000058906	557.769	-0.838871	0.000567563	OK	yes	0d	2d	557.769	311.838	-2.58631	5e-05	2d-vs-0d	557.769	-0.286546	0.376605	OK	no	0d	8d	557.769	457.294	-0.871553	0.13925	8d-vs-0d	557.769	-0.465842	0.0624956	OK	no	0d	30d	557.769	403.852	-1.42194	0.0119	30d-vs-0d	557.769	-0.0639971	0.910214	OK	no	0d	60d	557.769
XLOC_032796	XLOC_032796	Emc10	chr7:44489936-44496529	ENSMUSG00000008140	ENSMUST00000118515.ENSMUST00000118808.ENSMUST00000123928.ENSMUST00000138328.ENSMUST00000147102.ENSMUST00000150342	75.2743	-0.837764	0.000567563	OK	yes	0d	2d	75.2743	42.1167	-2.52717	5e-05	2d-vs-0d	75.2743	-0.419313	0.0816837	OK	no	0d	8d	75.2743	56.2887	-1.28105	0.0167	8d-vs-0d	75.2743	-0.244788	0.431949	OK	no	0d	30d	75.2743	63.527	-0.730305	0.17495	30d-vs-0d	79.6881	0.0822054	0.868698	OK	no	0d	60d	75.2743
XLOC_007010	XLOC_007010	Kidins220	chr12:24974931-25059697	ENSMUSG00000036333	ENSMUST00000066652	8.99307	-0.836731	0.000567563	OK	yes	0d	2d	8.99307	5.03532	-2.90237	5e-05	2d-vs-0d	8.99307	-0.588186	0.00199215	OK	yes	0d	8d	8.99307	5.982	-2.02733	0.0002	8d-vs-0d	8.99307	-0.0674976	0.88305	OK	no	0d	30d	8.99307	8.58202	-0.23443	0.6795	30d-vs-0d	8.99307	-0.102437	0.799702	OK	no	0d	60d	8.99307
XLOC_035783	XLOC_035783	Slc36a4	chr9:15709737-15742529	ENSMUSG00000043885	ENSMUST00000061568.ENSMUST00000115588	1.99135	-0.836592	0.000567563	OK	yes	0d	2d	1.99135	1.11509	-2.28049	5e-05	2d-vs-0d	1.99135	-0.346166	0.274492	OK	no	0d	8d	1.99135	1.56654	-0.981182	0.08625	8d-vs-0d	2.11035	0.0837348	0.877036	OK	no	0d	30d	1.99135	2.11035	0.247594	0.6674	30d-vs-0d	2.19755	0.14215	0.746506	OK	no	0d	60d	1.99135
XLOC_006576	XLOC_006576	Ptrf	chr11:100956732-100970887	ENSMUSG00000004044	ENSMUST00000060792.ENSMUST00000132934	3.83755	-0.836567	0.000567563	OK	yes	0d	2d	3.83755	2.14893	-2.39179	5e-05	2d-vs-0d	3.83755	-0.0145399	0.978894	OK	no	0d	8d	3.83755	3.79907	-0.0442505	0.9373	8d-vs-0d	3.86049	0.00859963	0.986324	OK	no	0d	30d	3.83755	3.86049	0.025753	0.9625	30d-vs-0d	5.23771	0.448753	0.0778348	OK	no	0d	60d	3.83755
XLOC_001953	XLOC_001953	Atf6	chr1:170704673-170867771	ENSMUSG00000026663	ENSMUST00000027974.ENSMUST00000182787	11.6414	-0.835463	0.000567563	OK	yes	0d	2d	11.6414	6.5239	-2.88427	5e-05	2d-vs-0d	11.6414	-0.404291	0.0702728	OK	no	0d	8d	11.6414	8.79636	-1.39847	0.0138	8d-vs-0d	11.6414	-0.26854	0.307543	OK	no	0d	30d	11.6414	9.66425	-0.925924	0.102	30d-vs-0d	11.6414	-0.164412	0.61227	OK	no	0d	60d	11.6414
XLOC_009434	XLOC_009434	Txndc5	chr13:38500272-38528824	ENSMUSG00000038991	ENSMUST00000035988.ENSMUST00000160046.ENSMUST00000160653.ENSMUST00000162075	61.9638	-0.830192	0.000567563	OK	yes	0d	2d	61.9638	34.8518	-2.82284	5e-05	2d-vs-0d	61.9638	-0.514372	0.0263713	OK	yes	0d	8d	61.9638	43.3807	-1.7304	0.0041	8d-vs-0d	61.9638	-0.183785	0.580194	OK	no	0d	30d	61.9638	54.5523	-0.611988	0.2913	30d-vs-0d	61.9638	-0.0344908	0.948422	OK	no	0d	60d	61.9638
XLOC_035651	XLOC_035651	Maf	chr8:115682941-115707794	ENSMUSG00000055435	ENSMUST00000069009.ENSMUST00000109104	7.80269	-0.829455	0.000567563	OK	yes	0d	2d	7.80269	4.3909	-2.51539	5e-05	2d-vs-0d	7.80269	-0.119767	0.816069	OK	no	0d	8d	7.80269	7.1811	-0.338203	0.5626	8d-vs-0d	13.0691	0.744113	0.00283947	OK	yes	0d	30d	7.80269	13.0691	2.25718	0.0003	30d-vs-0d	9.57249	0.294923	0.361073	OK	no	0d	60d	7.80269
XLOC_030661	XLOC_030661	Isoc2a	chr7:4877052-4895717	ENSMUSG00000086784	ENSMUST00000125249	139.53	-0.82903	0.000567563	OK	yes	0d	2d	139.53	78.5425	-2.57831	5e-05	2d-vs-0d	139.53	-0.473287	0.0550623	OK	no	0d	8d	139.53	100.506	-1.49689	0.01015	8d-vs-0d	139.53	-0.417701	0.0986164	OK	no	0d	30d	139.53	104.454	-1.31706	0.0213	30d-vs-0d	139.53	-0.123957	0.775665	OK	no	0d	60d	139.53
XLOC_022922	XLOC_022922	Snx27	chr3:94497541-94582716	ENSMUSG00000028136	ENSMUST00000029783.ENSMUST00000107281.ENSMUST00000107283.ENSMUST00000140176.ENSMUST00000143860	6.10204	-0.828513	0.000567563	OK	yes	0d	2d	6.10204	3.43612	-2.68247	5e-05	2d-vs-0d	6.10204	-0.330571	0.187758	OK	no	0d	8d	6.10204	4.85248	-1.10016	0.0503	8d-vs-0d	6.10204	-0.103198	0.805913	OK	no	0d	30d	6.10204	5.6808	-0.346108	0.547	30d-vs-0d	6.10204	-0.0621769	0.897868	OK	no	0d	60d	6.10204
XLOC_002479	XLOC_002479	Slc25a16	chr10:62920632-62946498	ENSMUSG00000071253	ENSMUST00000044977.ENSMUST00000138597.ENSMUST00000144459.ENSMUST00000152350	22.9167	-0.827957	0.000567563	OK	yes	0d	2d	22.9167	12.9096	-2.83219	5e-05	2d-vs-0d	22.9167	-0.632033	0.00242238	OK	yes	0d	8d	22.9167	14.7874	-2.12813	0.00025	8d-vs-0d	22.9167	-0.298227	0.266325	OK	no	0d	30d	22.9167	18.637	-0.980335	0.0825	30d-vs-0d	22.9167	-0.217515	0.453052	OK	no	0d	60d	22.9167
XLOC_027766	XLOC_027766	Clock	chr5:76209868-76304699	ENSMUSG00000029238	ENSMUST00000075159	5.85841	-0.827449	0.000567563	OK	yes	0d	2d	5.85841	3.30136	-2.75494	5e-05	2d-vs-0d	5.85841	-0.658095	0.000567563	OK	yes	0d	8d	5.85841	3.71256	-2.23153	5e-05	8d-vs-0d	5.85841	-0.531062	0.0154227	OK	yes	0d	30d	5.85841	4.05428	-1.77433	0.00215	30d-vs-0d	5.85841	-0.237473	0.423641	OK	no	0d	60d	5.85841
XLOC_002638	XLOC_002638	Reep6	chr10:80329952-80336444	ENSMUSG00000035504	ENSMUST00000040081.ENSMUST00000105354.ENSMUST00000105355.ENSMUST00000153167	302.238	-0.827025	0.000567563	OK	yes	0d	2d	302.238	170.369	-2.29923	5e-05	2d-vs-0d	302.238	-0.519058	0.068282	OK	no	0d	8d	302.238	210.91	-1.40614	0.0133	8d-vs-0d	302.238	-0.538617	0.0480088	OK	yes	0d	30d	302.238	208.07	-1.48927	0.00855	30d-vs-0d	302.238	-0.200723	0.626251	OK	no	0d	60d	302.238
XLOC_023237	XLOC_023237	Hadh	chr3:131233418-131272101	ENSMUSG00000027984	ENSMUST00000029610.ENSMUST00000152427	198.375	-0.826452	0.000567563	OK	yes	0d	2d	198.375	111.867	-2.57082	5e-05	2d-vs-0d	198.375	-0.388661	0.165507	OK	no	0d	8d	198.375	151.527	-1.16464	0.04225	8d-vs-0d	198.375	-0.412735	0.110323	OK	no	0d	30d	198.375	149.019	-1.26501	0.0247	30d-vs-0d	199.638	0.00915047	0.985981	OK	no	0d	60d	198.375
XLOC_006397	XLOC_006397	Pdk2	chr11:95026255-95041354	ENSMUSG00000038967	ENSMUST00000038431.ENSMUST00000126730.ENSMUST00000129262.ENSMUST00000141712.ENSMUST00000155857	53.5744	-0.825939	0.000567563	OK	yes	0d	2d	53.5744	30.2221	-2.63217	5e-05	2d-vs-0d	64.1386	0.259648	0.429018	OK	no	0d	8d	53.5744	64.1386	0.735024	0.17295	8d-vs-0d	61.5187	0.19948	0.593425	OK	no	0d	30d	53.5744	61.5187	0.564382	0.30285	30d-vs-0d	62.0599	0.212117	0.547261	OK	no	0d	60d	53.5744
XLOC_031960	XLOC_031960	Bag3	chr7:128523582-128546977	ENSMUSG00000030847	ENSMUST00000033136	23.317	-0.82574	0.000567563	OK	yes	0d	2d	23.317	13.1553	-2.82035	5e-05	2d-vs-0d	23.317	-0.415544	0.0749168	OK	no	0d	8d	23.317	17.4816	-1.40413	0.01495	8d-vs-0d	23.317	-0.948994	0.000567563	OK	yes	0d	30d	23.317	12.078	-3.21203	5e-05	30d-vs-0d	23.317	-0.492289	0.0292546	OK	yes	0d	60d	23.317
XLOC_016554	XLOC_016554	Mcc	chr18:44425060-44812182	ENSMUSG00000071856	ENSMUST00000089874.ENSMUST00000164666	7.99634	-0.825363	0.000567563	OK	yes	0d	2d	7.99634	4.51266	-2.86177	5e-05	2d-vs-0d	7.99634	-1.44621	0.000567563	OK	yes	0d	8d	7.99634	2.93452	-4.91121	5e-05	8d-vs-0d	7.99634	-0.701965	0.00106889	OK	yes	0d	30d	7.99634	4.91563	-2.41688	0.0001	30d-vs-0d	7.99634	-0.29419	0.258187	OK	no	0d	60d	7.99634
XLOC_015342	XLOC_015342	Cyp4f14	chr17:32905070-32917342	ENSMUSG00000024292	ENSMUST00000054174.ENSMUST00000179434	191.447	-0.824696	0.000567563	OK	yes	0d	2d	191.447	108.091	-2.52078	5e-05	2d-vs-0d	191.447	-2.70499	0.000567563	OK	yes	0d	8d	191.447	29.3607	-8.48863	5e-05	8d-vs-0d	191.447	-0.696333	0.00242238	OK	yes	0d	30d	191.447	118.149	-2.12666	0.00025	30d-vs-0d	191.447	-0.123918	0.785231	OK	no	0d	60d	191.447
XLOC_002844	XLOC_002844	Lin7a	chr10:107266672-107425145	ENSMUSG00000019906	ENSMUST00000020057.ENSMUST00000105280	4.99576	-0.822517	0.000567563	OK	yes	0d	2d	4.99576	2.82488	-2.49987	5e-05	2d-vs-0d	4.99576	-1.52608	0.000567563	OK	yes	0d	8d	4.99576	1.73462	-3.40433	5e-05	8d-vs-0d	4.99576	-0.339739	0.238916	OK	no	0d	30d	4.99576	3.94757	-1.02752	0.0706	30d-vs-0d	4.99576	-0.0965787	0.845377	OK	no	0d	60d	4.99576
XLOC_038565	XLOC_038565	Pgk1	chrX:106187099-106203699	ENSMUSG00000062070	ENSMUST00000081593.ENSMUST00000133559.ENSMUST00000135949	65.1258	-0.821292	0.000567563	OK	yes	0d	2d	65.1258	36.857	-2.81695	5e-05	2d-vs-0d	119.725	0.878427	0.000567563	OK	yes	0d	8d	65.1258	119.725	2.7594	5e-05	8d-vs-0d	65.1258	-0.0938298	0.82106	OK	no	0d	30d	65.1258	61.025	-0.320104	0.5703	30d-vs-0d	65.1258	-0.0356475	0.945567	OK	no	0d	60d	65.1258
XLOC_037120	XLOC_037120	Fdx1	chr9:51943306-51963533	ENSMUSG00000032051	ENSMUST00000034552	91.683	-0.819958	0.000567563	OK	yes	0d	2d	91.683	51.9346	-2.59403	5e-05	2d-vs-0d	91.683	-0.887828	0.000567563	OK	yes	0d	8d	91.683	49.548	-2.6376	5e-05	8d-vs-0d	91.683	-0.132424	0.753556	OK	no	0d	30d	91.683	83.6422	-0.415862	0.4731	30d-vs-0d	92.5019	0.0128295	0.981089	OK	no	0d	60d	91.683
XLOC_007577	XLOC_007577	Crip2	chr12:113140235-113145508	ENSMUSG00000006356	ENSMUST00000084882	80.2875	-0.818113	0.000567563	OK	yes	0d	2d	80.2875	45.5377	-2.81115	5e-05	2d-vs-0d	80.2875	-0.290772	0.282931	OK	no	0d	8d	80.2875	65.6322	-0.995178	0.0902	8d-vs-0d	80.2875	-1.05942	0.000567563	OK	yes	0d	30d	80.2875	38.524	-3.61845	5e-05	30d-vs-0d	80.2875	-0.315618	0.229797	OK	no	0d	60d	80.2875
XLOC_012922	XLOC_012922	Csad	chr15:102176997-102203413	ENSMUSG00000023044	ENSMUST00000023805	137.545	-0.817791	0.000567563	OK	yes	0d	2d	137.545	78.0307	-2.23377	5e-05	2d-vs-0d	137.545	-1.6026	0.000567563	OK	yes	0d	8d	137.545	45.2913	-4.63082	5e-05	8d-vs-0d	137.545	-3.03462	0.000567563	OK	yes	0d	30d	137.545	16.7855	-8.84314	5e-05	30d-vs-0d	137.545	-1.27513	0.000567563	OK	yes	0d	60d	137.545
XLOC_016530	XLOC_016530	Fgf1	chr18:38601533-39389425	ENSMUSG00000036585	ENSMUST00000040647.ENSMUST00000115582.ENSMUST00000117566.ENSMUST00000131348.ENSMUST00000134864.ENSMUST00000139972.ENSMUST00000147607	32.828	-0.815147	0.000567563	OK	yes	0d	2d	32.828	18.6578	-2.06749	5e-05	2d-vs-0d	32.828	-0.692724	0.00482553	OK	yes	0d	8d	32.828	20.3102	-1.63141	0.00055	8d-vs-0d	32.828	-0.722884	0.00242238	OK	yes	0d	30d	32.828	19.89	-1.63785	0.00025	30d-vs-0d	32.828	-0.440315	0.104948	OK	no	0d	60d	32.828
XLOC_031587	XLOC_031587	Lrrc32	chr7:98494221-98501831	ENSMUSG00000090958	ENSMUST00000165205	4.67045	-0.81445	0.000567563	OK	yes	0d	2d	4.67045	2.65574	-2.47356	5e-05	2d-vs-0d	4.79022	0.0365291	0.948652	OK	no	0d	8d	4.67045	4.79022	0.114269	0.8397	8d-vs-0d	6.66897	0.513902	0.0194822	OK	yes	0d	30d	4.67045	6.66897	1.66515	0.00285	30d-vs-0d	5.72731	0.294296	0.291739	OK	no	0d	60d	4.67045
XLOC_012118	XLOC_012118	Creld2	chr15:88819645-88826681	ENSMUSG00000023272	ENSMUST00000024042	34.3532	-0.811744	0.000567563	OK	yes	0d	2d	34.3532	19.5708	-2.5849	5e-05	2d-vs-0d	34.7567	0.0168448	0.975673	OK	no	0d	8d	34.3532	34.7567	0.0529347	0.9261	8d-vs-0d	34.3532	-0.210212	0.534432	OK	no	0d	30d	34.3532	29.6953	-0.662877	0.253	30d-vs-0d	34.3532	-0.0728699	0.891391	OK	no	0d	60d	34.3532
XLOC_012566	XLOC_012566	BC024139	chr15:76118951-76126596	ENSMUSG00000044361	ENSMUST00000054022.ENSMUST00000089654.ENSMUST00000126892.ENSMUST00000146157	4.06439	-0.809491	0.000567563	OK	yes	0d	2d	4.06439	2.31907	-2.2489	5e-05	2d-vs-0d	4.06439	-1.69362	0.000567563	OK	yes	0d	8d	4.06439	1.25651	-4.33732	5e-05	8d-vs-0d	4.06439	-0.293238	0.373572	OK	no	0d	30d	4.06439	3.31682	-0.850134	0.13745	30d-vs-0d	4.06439	-0.209149	0.58454	OK	no	0d	60d	4.06439
XLOC_024498	XLOC_024498	Hmgcl	chr4:135946447-135962617	ENSMUSG00000028672	ENSMUST00000030432.ENSMUST00000134135.ENSMUST00000135644.ENSMUST00000148613.ENSMUST00000151879	143.278	-0.809065	0.000567563	OK	yes	0d	2d	143.278	81.776	-2.64908	5e-05	2d-vs-0d	143.278	-0.31938	0.24763	OK	no	0d	8d	143.278	114.825	-1.03348	0.0743	8d-vs-0d	143.278	-0.316019	0.243123	OK	no	0d	30d	143.278	115.093	-1.03006	0.0724	30d-vs-0d	143.278	-0.0309129	0.954669	OK	no	0d	60d	143.278
XLOC_011742	XLOC_011742	Fam134b	chr15:25843263-25973754	ENSMUSG00000022270	ENSMUST00000022881.ENSMUST00000110438	48.1495	-0.808675	0.000567563	OK	yes	0d	2d	48.1495	27.4888	-2.77425	5e-05	2d-vs-0d	48.1495	-0.158727	0.661637	OK	no	0d	8d	48.1495	43.1331	-0.527946	0.36705	8d-vs-0d	64.1876	0.414773	0.097209	OK	no	0d	30d	48.1495	64.1876	1.351	0.0209	30d-vs-0d	51.0431	0.0841956	0.860694	OK	no	0d	60d	48.1495
XLOC_003165	XLOC_003165	Enpp1	chr10:24637913-24712159	ENSMUSG00000037370	ENSMUST00000039882.ENSMUST00000105520.ENSMUST00000135846.ENSMUST00000142974.ENSMUST00000150570	8.67186	-0.807135	0.000567563	OK	yes	0d	2d	8.67186	4.9561	-2.48501	5e-05	2d-vs-0d	8.67186	-0.431562	0.103644	OK	no	0d	8d	8.67186	6.42983	-1.32127	0.0227	8d-vs-0d	8.67186	-0.142426	0.726255	OK	no	0d	30d	8.67186	7.85666	-0.447805	0.43885	30d-vs-0d	8.67186	-0.0478178	0.934272	OK	no	0d	60d	8.67186
XLOC_006996	XLOC_006996	Iah1	chr12:21316391-21373632	ENSMUSG00000062054	ENSMUST00000076813	200.915	-0.800169	0.000567563	OK	yes	0d	2d	200.915	115.382	-2.36145	5e-05	2d-vs-0d	200.915	-1.40306	0.000567563	OK	yes	0d	8d	200.915	75.9716	-3.76057	5e-05	8d-vs-0d	200.915	-0.622548	0.0191934	OK	yes	0d	30d	200.915	130.499	-1.77856	0.0028	30d-vs-0d	200.915	-0.0630487	0.911438	OK	no	0d	60d	200.915
XLOC_015808	XLOC_015808	Atl2	chr17:79848391-79896123	ENSMUSG00000059811	ENSMUST00000068282.ENSMUST00000112437	44.3979	-0.799036	0.000567563	OK	yes	0d	2d	44.3979	25.5169	-2.72546	5e-05	2d-vs-0d	44.3979	-0.535096	0.0148276	OK	yes	0d	8d	44.3979	30.6395	-1.82302	0.00205	8d-vs-0d	44.3979	-0.573054	0.00772812	OK	yes	0d	30d	44.3979	29.8439	-1.94123	0.00095	30d-vs-0d	44.3979	-0.294882	0.263273	OK	no	0d	60d	44.3979
XLOC_009416	XLOC_009416	Pxdc1	chr13:34627748-34652681	ENSMUSG00000021411	ENSMUST00000021847.ENSMUST00000053459.ENSMUST00000125037.ENSMUST00000152392	57.4913	-0.798121	0.000567563	OK	yes	0d	2d	57.4913	33.0631	-2.61932	5e-05	2d-vs-0d	57.4913	-1.07547	0.000567563	OK	yes	0d	8d	57.4913	27.2806	-3.46074	5e-05	8d-vs-0d	57.4913	-0.481399	0.0297755	OK	yes	0d	30d	57.4913	41.18	-1.5521	0.00475	30d-vs-0d	57.4913	-0.130445	0.727493	OK	no	0d	60d	57.4913
XLOC_001375	XLOC_001375	Ndufs1	chr1:62958417-63176822	ENSMUSG00000025968	ENSMUST00000027111.ENSMUST00000140612.ENSMUST00000168099	48.5601	-0.797703	0.000567563	OK	yes	0d	2d	48.5601	27.9349	-2.42173	5e-05	2d-vs-0d	48.5601	-0.734903	0.00594397	OK	yes	0d	8d	48.5601	29.1778	-2.07175	0.0007	8d-vs-0d	48.5601	-0.34706	0.236074	OK	no	0d	30d	48.5601	38.1772	-1.04988	0.0694	30d-vs-0d	48.5601	-0.170113	0.653928	OK	no	0d	60d	48.5601
XLOC_016176	XLOC_016176	Prrc1	chr18:57354732-57731065	ENSMUSG00000024594	ENSMUST00000025490	9.27919	-0.796519	0.000567563	OK	yes	0d	2d	9.27919	5.34237	-2.6339	5e-05	2d-vs-0d	9.27919	-0.216012	0.471323	OK	no	0d	8d	9.27919	7.98885	-0.730536	0.2022	8d-vs-0d	9.27919	-0.352955	0.154806	OK	no	0d	30d	9.27919	7.26541	-1.18276	0.0386	30d-vs-0d	9.27919	-0.101338	0.810797	OK	no	0d	60d	9.27919
XLOC_010955	XLOC_010955	Kcnk5	chr14:20140057-20181782	ENSMUSG00000023243	ENSMUST00000024011	11.6039	-0.796367	0.000567563	OK	yes	0d	2d	11.6039	6.68148	-2.66429	5e-05	2d-vs-0d	11.6039	-0.839179	0.000567563	OK	yes	0d	8d	11.6039	6.48613	-2.81373	5e-05	8d-vs-0d	11.6039	-0.337791	0.176458	OK	no	0d	30d	11.6039	9.1816	-1.11794	0.0462	30d-vs-0d	11.6039	-1.21971	0.000567563	OK	yes	0d	60d	11.6039
XLOC_014425	XLOC_014425	Rpl10a	chr17:28328470-28331032	ENSMUSG00000037805	ENSMUST00000042334.ENSMUST00000128758.ENSMUST00000129935.ENSMUST00000141049.ENSMUST00000143443.ENSMUST00000150103.ENSMUST00000152665	118.041	-0.793507	0.000567563	OK	yes	0d	2d	118.041	68.1023	-2.60264	5e-05	2d-vs-0d	139.212	0.237999	0.423641	OK	no	0d	8d	118.041	139.212	0.779777	0.1695	8d-vs-0d	118.041	-0.150022	0.67283	OK	no	0d	30d	118.041	106.382	-0.495107	0.37885	30d-vs-0d	119.335	0.0157373	0.976504	OK	no	0d	60d	118.041
XLOC_036268	XLOC_036268	Vps13c	chr9:67840395-67997747	ENSMUSG00000035284	ENSMUST00000077879	2.53352	-0.791724	0.000567563	OK	yes	0d	2d	2.53352	1.4635	-2.38396	5e-05	2d-vs-0d	2.53352	-0.279	0.378083	OK	no	0d	8d	2.53352	2.08803	-0.85673	0.1401	8d-vs-0d	2.93944	0.214398	0.521013	OK	no	0d	30d	2.53352	2.93944	0.675569	0.2403	30d-vs-0d	2.63695	0.0577288	0.921234	OK	no	0d	60d	2.53352
XLOC_019064	XLOC_019064	Chp1	chr2:119547696-119587027	ENSMUSG00000014077	ENSMUST00000014221.ENSMUST00000119172.ENSMUST00000132448.ENSMUST00000137585.ENSMUST00000154406	143.661	-0.791495	0.000567563	OK	yes	0d	2d	143.661	82.9996	-2.44681	5e-05	2d-vs-0d	143.661	-0.465947	0.0696667	OK	no	0d	8d	143.661	104.01	-1.39845	0.01365	8d-vs-0d	143.661	-0.221758	0.521178	OK	no	0d	30d	143.661	123.192	-0.6694	0.24045	30d-vs-0d	143.661	-0.020765	0.97149	OK	no	0d	60d	143.661
XLOC_031421	XLOC_031421	Akap13	chr7:75455533-75754611	ENSMUSG00000066406	ENSMUST00000094307.ENSMUST00000125771.ENSMUST00000132656.ENSMUST00000134001.ENSMUST00000136989.ENSMUST00000137959.ENSMUST00000141288.ENSMUST00000141486.ENSMUST00000141666.ENSMUST00000147005.ENSMUST00000151560.ENSMUST00000154740.ENSMUST00000166315	11.2014	-0.788014	0.000567563	OK	yes	0d	2d	11.2014	6.4872	-2.17046	5e-05	2d-vs-0d	11.2014	-0.215148	0.508875	OK	no	0d	8d	11.2014	9.64955	-0.581576	0.2306	8d-vs-0d	11.2014	-0.223643	0.485211	OK	no	0d	30d	11.2014	9.59289	-0.621431	0.21255	30d-vs-0d	11.2014	-0.379048	0.15614	OK	no	0d	60d	11.2014
XLOC_017560	XLOC_017560	Pcsk5	chr19:17432831-17837632	ENSMUSG00000024713	ENSMUST00000025618.ENSMUST00000050715	2.84058	-0.787135	0.000567563	OK	yes	0d	2d	2.84058	1.6461	-2.41655	5e-05	2d-vs-0d	2.84058	-0.140317	0.726533	OK	no	0d	8d	2.84058	2.57732	-0.4485	0.43915	8d-vs-0d	2.84058	-0.337706	0.2208	OK	no	0d	30d	2.84058	2.24775	-1.06752	0.0631	30d-vs-0d	2.84058	-0.0588125	0.914299	OK	no	0d	60d	2.84058
XLOC_023155	XLOC_023155	Slc30a7	chr3:115938972-116007406	ENSMUSG00000054414	ENSMUST00000067485	3.21913	-0.785228	0.000567563	OK	yes	0d	2d	3.21913	1.86793	-2.5769	5e-05	2d-vs-0d	3.36618	0.0644413	0.893188	OK	no	0d	8d	3.21913	3.36618	0.219309	0.70035	8d-vs-0d	3.3089	0.0396814	0.939027	OK	no	0d	30d	3.21913	3.3089	0.13402	0.8127	30d-vs-0d	3.21913	-0.104222	0.796596	OK	no	0d	60d	3.21913
XLOC_027942	XLOC_027942	Hsd17b11	chr5:103989761-104021919	ENSMUSG00000029311	ENSMUST00000031251.ENSMUST00000119025	82.09	-0.785153	0.000567563	OK	yes	0d	2d	82.09	47.636	-2.66836	5e-05	2d-vs-0d	82.09	-0.16769	0.624904	OK	no	0d	8d	82.09	73.082	-0.54365	0.33115	8d-vs-0d	82.09	-0.687061	0.000567563	OK	yes	0d	30d	82.09	50.9876	-2.32912	5e-05	30d-vs-0d	82.09	-0.206674	0.489567	OK	no	0d	60d	82.09
XLOC_003497	XLOC_003497	Uqcr11	chr10:80402996-80406830	ENSMUSG00000020163	ENSMUST00000020372.ENSMUST00000138428.ENSMUST00000141683	480.597	-0.783035	0.000567563	OK	yes	0d	2d	480.597	279.295	-2.69079	5e-05	2d-vs-0d	480.597	-0.830432	0.000567563	OK	yes	0d	8d	480.597	270.269	-2.86568	5e-05	8d-vs-0d	480.597	-0.38416	0.0937373	OK	no	0d	30d	480.597	368.245	-1.31555	0.01995	30d-vs-0d	503.029	0.065814	0.89096	OK	no	0d	60d	480.597
XLOC_008793	XLOC_008793	B230219D22Rik	chr13:55693123-55703499	ENSMUSG00000045767	ENSMUST00000057844	8.18835	-0.78255	0.000567563	OK	yes	0d	2d	8.18835	4.7602	-2.63265	5e-05	2d-vs-0d	8.18835	-0.448755	0.0484477	OK	yes	0d	8d	8.18835	5.9994	-1.52672	0.00865	8d-vs-0d	8.18835	-0.223674	0.441357	OK	no	0d	30d	8.18835	7.01236	-0.76583	0.18125	30d-vs-0d	8.18835	-0.205402	0.492258	OK	no	0d	60d	8.18835
XLOC_009028	XLOC_009028	Mrps27	chr13:99344785-99415561	ENSMUSG00000041632	ENSMUST00000052249	13.6373	-0.781031	0.000567563	OK	yes	0d	2d	13.6373	7.93624	-2.29185	5e-05	2d-vs-0d	13.6373	-0.907512	0.000567563	OK	yes	0d	8d	13.6373	7.2701	-2.65294	5e-05	8d-vs-0d	13.6373	-0.235509	0.491064	OK	no	0d	30d	13.6373	11.5833	-0.708482	0.21705	30d-vs-0d	13.6373	-0.0682605	0.901824	OK	no	0d	60d	13.6373
XLOC_025366	XLOC_025366	Nfib	chr4:82290169-82705750	ENSMUSG00000008575	ENSMUST00000050872.ENSMUST00000064770.ENSMUST00000107245.ENSMUST00000107246.ENSMUST00000107247.ENSMUST00000107248.ENSMUST00000122918.ENSMUST00000135024.ENSMUST00000140874.ENSMUST00000148982.ENSMUST00000152588.ENSMUST00000155821	10.8657	-0.780341	0.000567563	OK	yes	0d	2d	10.8657	6.32632	-2.54014	5e-05	2d-vs-0d	10.8657	-0.8836	0.000567563	OK	yes	0d	8d	10.8657	5.88934	-2.8402	5e-05	8d-vs-0d	10.8657	-0.201864	0.500781	OK	no	0d	30d	10.8657	9.44692	-0.67136	0.22445	30d-vs-0d	11.0803	0.0282161	0.957509	OK	no	0d	60d	10.8657
XLOC_028845	XLOC_028845	Fkbp9	chr6:56832058-56879358	ENSMUSG00000029781	ENSMUST00000031795.ENSMUST00000147159	13.0506	-0.77604	0.000567563	OK	yes	0d	2d	13.0506	7.62113	-2.61893	5e-05	2d-vs-0d	13.0506	-0.667055	0.00153919	OK	yes	0d	8d	13.0506	8.21915	-2.24116	0.00015	8d-vs-0d	13.0506	-0.152581	0.648959	OK	no	0d	30d	13.0506	11.7408	-0.520351	0.3543	30d-vs-0d	13.0506	-0.00301218	0.993669	OK	no	0d	60d	13.0506
XLOC_021329	XLOC_021329	Fitm2	chr2:163466378-163473003	ENSMUSG00000048486	ENSMUST00000109418	13.7569	-0.77497	0.000567563	OK	yes	0d	2d	13.7569	8.03952	-2.64108	5e-05	2d-vs-0d	13.7569	-0.507369	0.0154227	OK	yes	0d	8d	13.7569	9.67801	-1.73452	0.00215	8d-vs-0d	13.7569	-0.70921	0.000567563	OK	yes	0d	30d	13.7569	8.41445	-2.42836	5e-05	30d-vs-0d	13.7569	-0.228112	0.424112	OK	no	0d	60d	13.7569
XLOC_028092	XLOC_028092	Pebp1	chr5:117282650-117287625	ENSMUSG00000032959	ENSMUST00000036951.ENSMUST00000111973.ENSMUST00000139913.ENSMUST00000142428	138.65	-0.772028	0.000567563	OK	yes	0d	2d	138.65	81.1925	-2.63242	5e-05	2d-vs-0d	138.65	-0.773405	0.000567563	OK	yes	0d	8d	138.65	81.115	-2.62801	5e-05	8d-vs-0d	138.65	-0.323402	0.200393	OK	no	0d	30d	138.65	110.807	-1.0913	0.0551	30d-vs-0d	141.385	0.0281799	0.958684	OK	no	0d	60d	138.65
XLOC_019007	XLOC_019007	Nop10	chr2:112261925-112263269	ENSMUSG00000027133	ENSMUST00000028553	38.2146	-0.771315	0.000567563	OK	yes	0d	2d	38.2146	22.3893	-2.56742	5e-05	2d-vs-0d	38.2146	-0.36212	0.141279	OK	no	0d	8d	38.2146	29.7318	-1.22124	0.0342	8d-vs-0d	38.2146	-0.195842	0.520417	OK	no	0d	30d	38.2146	33.3638	-0.66397	0.23975	30d-vs-0d	38.4326	0.00820457	0.986453	OK	no	0d	60d	38.2146
XLOC_039852	XLOC_039852	Slc16a2	chrX:103697411-103821965	ENSMUSG00000033965	ENSMUST00000042664.ENSMUST00000148684.ENSMUST00000171837	54.6659	-0.770786	0.000567563	OK	yes	0d	2d	54.6659	32.0396	-2.43807	5e-05	2d-vs-0d	54.6659	-1.18083	0.000567563	OK	yes	0d	8d	54.6659	24.113	-3.70822	5e-05	8d-vs-0d	54.6659	-0.550887	0.0163275	OK	yes	0d	30d	54.6659	37.315	-1.77169	0.0023	30d-vs-0d	54.6659	-0.168502	0.643316	OK	no	0d	60d	54.6659
XLOC_000865	XLOC_000865	Slc19a2	chr1:164249045-164265385	ENSMUSG00000040918	ENSMUST00000044021.ENSMUST00000159230.ENSMUST00000160773.ENSMUST00000169394	69.6278	-0.769876	0.000567563	OK	yes	0d	2d	69.6278	40.8344	-2.03181	5e-05	2d-vs-0d	69.6278	-1.65141	0.000567563	OK	yes	0d	8d	69.6278	22.1645	-4.30059	5e-05	8d-vs-0d	69.6278	-0.363873	0.215049	OK	no	0d	30d	69.6278	54.106	-0.922067	0.0608	30d-vs-0d	69.6278	-0.0944874	0.853281	OK	no	0d	60d	69.6278
XLOC_013203	XLOC_013203	Ubxn7	chr16:32332251-32393747	ENSMUSG00000053774	ENSMUST00000115151	2.95113	-0.766746	0.000567563	OK	yes	0d	2d	2.95113	1.7345	-2.52261	5e-05	2d-vs-0d	2.95113	-0.291426	0.283054	OK	no	0d	8d	2.95113	2.41135	-0.981599	0.09025	8d-vs-0d	3.04832	0.0467464	0.928337	OK	no	0d	30d	2.95113	3.04832	0.158179	0.7828	30d-vs-0d	3.36205	0.188077	0.551343	OK	no	0d	60d	2.95113
XLOC_036280	XLOC_036280	Myo1e	chr9:70207349-70400067	ENSMUSG00000032220	ENSMUST00000034745	10.5766	-0.765154	0.000567563	OK	yes	0d	2d	10.5766	6.2232	-2.62308	5e-05	2d-vs-0d	10.5766	-0.864247	0.000567563	OK	yes	0d	8d	10.5766	5.8101	-2.94334	5e-05	8d-vs-0d	10.5766	-0.490037	0.0276923	OK	yes	0d	30d	10.5766	7.53064	-1.67931	0.00435	30d-vs-0d	10.5766	-0.263158	0.329557	OK	no	0d	60d	10.5766
XLOC_008416	XLOC_008416	Ero1lb	chr13:12565882-12609526	ENSMUSG00000057069	ENSMUST00000071973	14.7674	-0.762963	0.000567563	OK	yes	0d	2d	14.7674	8.70221	-2.63757	5e-05	2d-vs-0d	14.7674	-0.239638	0.384291	OK	no	0d	8d	14.7674	12.5074	-0.838649	0.1438	8d-vs-0d	14.7674	-0.0260411	0.960862	OK	no	0d	30d	14.7674	14.5032	-0.0899901	0.87615	30d-vs-0d	14.9134	0.0141891	0.977441	OK	no	0d	60d	14.7674
XLOC_011890	XLOC_011890	Khdrbs3	chr15:68928419-69094488	ENSMUSG00000022332	ENSMUST00000022954	11.347	-0.761275	0.000567563	OK	yes	0d	2d	11.347	6.69447	-2.36209	5e-05	2d-vs-0d	11.347	-0.847747	0.000567563	OK	yes	0d	8d	11.347	6.30501	-2.60856	5e-05	8d-vs-0d	11.347	-0.426857	0.0966853	OK	no	0d	30d	11.347	8.44085	-1.33801	0.02075	30d-vs-0d	11.347	-0.175995	0.62708	OK	no	0d	60d	11.347
XLOC_010120	XLOC_010120	Eaf1	chr14:31495078-31509858	ENSMUSG00000021890	ENSMUST00000022446	10.763	-0.759044	0.000567563	OK	yes	0d	2d	10.763	6.35971	-2.58588	5e-05	2d-vs-0d	10.763	-0.0326112	0.952068	OK	no	0d	8d	10.763	10.5224	-0.112267	0.8499	8d-vs-0d	10.763	-0.226439	0.436326	OK	no	0d	30d	10.763	9.19957	-0.779749	0.1778	30d-vs-0d	10.763	-0.168846	0.610385	OK	no	0d	60d	10.763
XLOC_024911	XLOC_024911	Otud6b	chr4:14809497-14826587	ENSMUSG00000040550	ENSMUST00000117268.ENSMUST00000151012	10.6791	-0.757212	0.000567563	OK	yes	0d	2d	10.6791	6.3182	-2.49353	5e-05	2d-vs-0d	10.6791	-0.462855	0.0440934	OK	yes	0d	8d	10.6791	7.74824	-1.53078	0.0077	8d-vs-0d	10.6791	-0.347355	0.168657	OK	no	0d	30d	10.6791	8.39406	-1.16298	0.04335	30d-vs-0d	10.6791	-0.208732	0.500133	OK	no	0d	60d	10.6791
XLOC_030136	XLOC_030136	Rab43	chr6:87788831-87812205	ENSMUSG00000030055	ENSMUST00000032134.ENSMUST00000032135.ENSMUST00000078647.ENSMUST00000123216.ENSMUST00000125377	34.6186	-0.756649	0.000567563	OK	yes	0d	2d	34.6186	20.4897	-2.32276	5e-05	2d-vs-0d	34.6186	-0.418333	0.0810874	OK	no	0d	8d	34.6186	25.9047	-1.37815	0.01655	8d-vs-0d	34.6186	-0.153624	0.676206	OK	no	0d	30d	34.6186	31.1218	-0.458759	0.3822	30d-vs-0d	34.6186	-0.177042	0.599323	OK	no	0d	60d	34.6186
XLOC_037420	XLOC_037420	Tmed3	chr9:89699202-89705043	ENSMUSG00000032353	ENSMUST00000058488	20.004	-0.754342	0.000567563	OK	yes	0d	2d	20.004	11.8587	-2.40504	5e-05	2d-vs-0d	20.004	-0.0755008	0.87347	OK	no	0d	8d	20.004	18.9841	-0.2485	0.66065	8d-vs-0d	20.004	-0.176153	0.611922	OK	no	0d	30d	20.004	17.7047	-0.576097	0.31955	30d-vs-0d	20.004	-0.0547174	0.918541	OK	no	0d	60d	20.004
XLOC_004545	XLOC_004545	Tmem256	chr11:69838513-69839618	ENSMUSG00000070394	ENSMUST00000094065.ENSMUST00000128281.ENSMUST00000133967.ENSMUST00000139085.ENSMUST00000156556	207.657	-0.753919	0.000567563	OK	yes	0d	2d	207.657	123.138	-2.51119	5e-05	2d-vs-0d	207.657	-0.46652	0.0500277	OK	no	0d	8d	207.657	150.283	-1.53094	0.009	8d-vs-0d	207.657	-0.147144	0.685768	OK	no	0d	30d	207.657	187.521	-0.492872	0.3926	30d-vs-0d	243.834	0.2317	0.436759	OK	no	0d	60d	207.657
XLOC_021816	XLOC_021816	Gmps	chr3:63976105-64022579	ENSMUSG00000027823	ENSMUST00000029405.ENSMUST00000163074	5.13472	-0.749989	0.000567563	OK	yes	0d	2d	5.13472	3.05315	-2.52659	5e-05	2d-vs-0d	5.13472	-0.198337	0.532743	OK	no	0d	8d	5.13472	4.47519	-0.639634	0.2513	8d-vs-0d	5.13472	-0.442719	0.0676694	OK	no	0d	30d	5.13472	3.77785	-1.43691	0.01315	30d-vs-0d	5.13472	-0.240878	0.392926	OK	no	0d	60d	5.13472
XLOC_021048	XLOC_021048	Gpcpd1	chr2:132529081-132587729	ENSMUSG00000027346	ENSMUST00000028822.ENSMUST00000060955.ENSMUST00000110135.ENSMUST00000110136.ENSMUST00000110142.ENSMUST00000124107.ENSMUST00000124632.ENSMUST00000127712.ENSMUST00000131617.ENSMUST00000140867.ENSMUST00000145694.ENSMUST00000148833.ENSMUST00000149854	31.448	-0.748875	0.000567563	OK	yes	0d	2d	31.448	18.7137	-2.44511	5e-05	2d-vs-0d	31.448	-0.598452	0.00594397	OK	yes	0d	8d	31.448	20.7702	-1.89637	0.0007	8d-vs-0d	60.4515	0.942812	0.000567563	OK	yes	0d	30d	31.448	60.4515	2.75953	5e-05	30d-vs-0d	31.448	-0.148993	0.687179	OK	no	0d	60d	31.448
XLOC_011962	XLOC_011962	Rpl8	chr15:76904070-76906318	ENSMUSG00000003970	ENSMUST00000004072	410.706	-0.743234	0.000567563	OK	yes	0d	2d	410.706	245.355	-2.38341	5e-05	2d-vs-0d	546.278	0.411529	0.136442	OK	no	0d	8d	410.706	546.278	1.23483	0.03265	8d-vs-0d	410.706	-0.020907	0.971002	OK	no	0d	30d	410.706	404.797	-0.0648472	0.9091	30d-vs-0d	450.211	0.132496	0.754216	OK	no	0d	60d	410.706
XLOC_019390	XLOC_019390	H13	chr2:152669460-152708670	ENSMUSG00000019188	ENSMUST00000079247.ENSMUST00000089059.ENSMUST00000109825.ENSMUST00000125366.ENSMUST00000129439.ENSMUST00000148156	78.0454	-0.738556	0.000567563	OK	yes	0d	2d	78.0454	46.7756	-2.38581	5e-05	2d-vs-0d	78.0454	-0.267444	0.372883	OK	no	0d	8d	78.0454	64.8393	-0.847479	0.13705	8d-vs-0d	78.0454	-0.0542438	0.921553	OK	no	0d	30d	78.0454	75.1654	-0.172334	0.76515	30d-vs-0d	83.2319	0.0928236	0.850411	OK	no	0d	60d	78.0454
XLOC_023223	XLOC_023223	Enpep	chr3:129269174-129332720	ENSMUSG00000028024	ENSMUST00000029658.ENSMUST00000164443.ENSMUST00000165217.ENSMUST00000169240.ENSMUST00000170918	31.9055	-0.737746	0.000567563	OK	yes	0d	2d	31.9055	19.1329	-2.27696	5e-05	2d-vs-0d	31.9055	-1.39958	0.000567563	OK	yes	0d	8d	31.9055	12.0934	-3.71601	5e-05	8d-vs-0d	31.9055	-0.59578	0.00666913	OK	yes	0d	30d	31.9055	21.1114	-1.88635	0.0008	30d-vs-0d	31.9055	-0.305677	0.296969	OK	no	0d	60d	31.9055
XLOC_008560	XLOC_008560	Slc17a2	chr13:23806992-23825261	ENSMUSG00000036110	ENSMUST00000006786.ENSMUST00000099697.ENSMUST00000139572.ENSMUST00000141717	78.4731	-0.73588	0.000567563	OK	yes	0d	2d	78.4731	47.1193	-2.24576	5e-05	2d-vs-0d	78.4731	-1.73677	0.000567563	OK	yes	0d	8d	78.4731	23.5452	-5.11644	5e-05	8d-vs-0d	78.4731	-0.616952	0.00911585	OK	yes	0d	30d	78.4731	51.1682	-1.87139	0.00115	30d-vs-0d	78.4731	-0.15877	0.703245	OK	no	0d	60d	78.4731
XLOC_012120	XLOC_012120	Pim3	chr15:88862185-88865718	ENSMUSG00000035828	ENSMUST00000042818	37.794	-0.734968	0.000567563	OK	yes	0d	2d	37.794	22.7078	-2.60066	5e-05	2d-vs-0d	37.794	-0.173691	0.590666	OK	no	0d	8d	37.794	33.5071	-0.618214	0.30055	8d-vs-0d	50.6183	0.421499	0.0696667	OK	no	0d	30d	37.794	50.6183	1.41548	0.01365	30d-vs-0d	37.794	-0.405517	0.0812944	OK	no	0d	60d	37.794
XLOC_011651	XLOC_011651	Dock9	chr14:121541991-121797734	ENSMUSG00000025558	ENSMUST00000040700.ENSMUST00000100299	2.03924	-0.734942	0.000567563	OK	yes	0d	2d	2.03924	1.22526	-2.24458	5e-05	2d-vs-0d	2.03924	-0.552415	0.0172211	OK	yes	0d	8d	2.03924	1.39051	-1.71552	0.00245	8d-vs-0d	2.03924	-0.159588	0.668811	OK	no	0d	30d	2.03924	1.82569	-0.505574	0.37465	30d-vs-0d	2.03924	-0.255953	0.400507	OK	no	0d	60d	2.03924
XLOC_008129	XLOC_008129	Clmn	chr12:104763113-104865076	ENSMUSG00000021097	ENSMUST00000109936.ENSMUST00000109937	9.2724	-0.734666	0.000567563	OK	yes	0d	2d	9.2724	5.57231	-2.49611	5e-05	2d-vs-0d	9.2724	-0.726326	0.00106889	OK	yes	0d	8d	9.2724	5.60462	-2.40901	0.0001	8d-vs-0d	9.2724	-0.150558	0.671014	OK	no	0d	30d	9.2724	8.35352	-0.509481	0.37695	30d-vs-0d	9.2724	-0.147123	0.680957	OK	no	0d	60d	9.2724
XLOC_004579	XLOC_004579	Kif1c	chr11:70700547-70731964	ENSMUSG00000020821	ENSMUST00000072187.ENSMUST00000094499.ENSMUST00000102554.ENSMUST00000137119.ENSMUST00000152618	46.6427	-0.732614	0.000567563	OK	yes	0d	2d	46.6427	28.0702	-2.35965	5e-05	2d-vs-0d	46.6427	-0.560655	0.0145175	OK	yes	0d	8d	46.6427	31.6235	-1.79193	0.002	8d-vs-0d	46.6427	-0.494283	0.0372739	OK	yes	0d	30d	46.6427	33.1123	-1.5622	0.00625	30d-vs-0d	46.6427	-0.134443	0.742607	OK	no	0d	60d	46.6427
XLOC_011457	XLOC_011457	Gulo	chr14:65986786-66009210	ENSMUSG00000034450	ENSMUST00000059970	213.266	-0.727424	0.000567563	OK	yes	0d	2d	213.266	128.809	-2.15345	5e-05	2d-vs-0d	213.266	-1.63341	0.000567563	OK	yes	0d	8d	213.266	68.7411	-4.64344	5e-05	8d-vs-0d	213.266	-0.315658	0.321319	OK	no	0d	30d	213.266	171.356	-0.921031	0.1088	30d-vs-0d	213.266	-0.401039	0.168657	OK	no	0d	60d	213.266
XLOC_014033	XLOC_014033	App	chr16:84954297-85173707	ENSMUSG00000022892	ENSMUST00000005406	26.9857	-0.727119	0.000567563	OK	yes	0d	2d	26.9857	16.3023	-2.48028	5e-05	2d-vs-0d	34.7742	0.365822	0.126865	OK	no	0d	8d	26.9857	34.7742	1.24279	0.02965	8d-vs-0d	33.6965	0.320405	0.203777	OK	no	0d	30d	26.9857	33.6965	1.09146	0.05645	30d-vs-0d	28.0792	0.0573052	0.908048	OK	no	0d	60d	26.9857
XLOC_029591	XLOC_029591	Slc25a13	chr6:6041217-6217118	ENSMUSG00000015112	ENSMUST00000015256.ENSMUST00000169197.ENSMUST00000177698.ENSMUST00000177805.ENSMUST00000179756	66.094	-0.726567	0.000567563	OK	yes	0d	2d	66.094	39.9433	-2.39956	5e-05	2d-vs-0d	66.094	-0.691907	0.00106889	OK	yes	0d	8d	66.094	40.9145	-2.24425	0.0001	8d-vs-0d	66.094	-0.647954	0.00199215	OK	yes	0d	30d	66.094	42.1802	-2.13602	0.0002	30d-vs-0d	66.094	-0.343431	0.187349	OK	no	0d	60d	66.094
XLOC_016813	XLOC_016813	Yif1a	chr19:5088537-5098418	ENSMUSG00000024875	ENSMUST00000025811	43.3344	-0.723426	0.000567563	OK	yes	0d	2d	43.3344	26.2458	-2.47218	5e-05	2d-vs-0d	43.3344	-0.510568	0.0154227	OK	yes	0d	8d	43.3344	30.4184	-1.7523	0.00215	8d-vs-0d	43.3344	-0.341307	0.151539	OK	no	0d	30d	43.3344	34.205	-1.17615	0.0375	30d-vs-0d	43.3344	-0.160465	0.637739	OK	no	0d	60d	43.3344
XLOC_019765	XLOC_019765	Ppdpf	chr2:181187246-181188771	ENSMUSG00000016344	ENSMUST00000016488.ENSMUST00000108841.ENSMUST00000127971.ENSMUST00000135011.ENSMUST00000138800.ENSMUST00000146089	100.459	-0.722597	0.000567563	OK	yes	0d	2d	100.459	60.8784	-2.2991	5e-05	2d-vs-0d	100.459	-0.654184	0.00242238	OK	yes	0d	8d	100.459	63.8348	-2.09852	0.00025	8d-vs-0d	100.459	-0.419813	0.0922585	OK	no	0d	30d	100.459	75.0949	-1.34405	0.01955	30d-vs-0d	108.358	0.109211	0.801212	OK	no	0d	60d	100.459
XLOC_006737	XLOC_006737	Cdc42ep4	chr11:113726792-113751881	ENSMUSG00000041598	ENSMUST00000053536.ENSMUST00000106616.ENSMUST00000131488.ENSMUST00000153453	20.7344	-0.714497	0.000567563	OK	yes	0d	2d	20.7344	12.6359	-2.44002	5e-05	2d-vs-0d	20.7344	-0.211225	0.474201	OK	no	0d	8d	20.7344	17.9104	-0.717293	0.2043	8d-vs-0d	21.6774	0.0641645	0.894365	OK	no	0d	30d	20.7344	21.6774	0.213239	0.7029	30d-vs-0d	24.4673	0.238828	0.40266	OK	no	0d	60d	20.7344
XLOC_026548	XLOC_026548	Cpeb2	chr5:43233462-43289724	ENSMUSG00000039782	ENSMUST00000114065.ENSMUST00000114066.ENSMUST00000127599.ENSMUST00000166713.ENSMUST00000169035	9.66549	-0.712337	0.000567563	OK	yes	0d	2d	9.66549	5.89914	-2.35163	5e-05	2d-vs-0d	9.66549	-0.749345	0.000567563	OK	yes	0d	8d	9.66549	5.74974	-2.46464	5e-05	8d-vs-0d	9.66549	-0.19316	0.539418	OK	no	0d	30d	9.66549	8.45428	-0.636863	0.25725	30d-vs-0d	9.66549	-0.0512937	0.921541	OK	no	0d	60d	9.66549
XLOC_019653	XLOC_019653	Fam210b	chr2:172345564-172355749	ENSMUSG00000027495	ENSMUST00000028995	33.9581	-0.705374	0.000567563	OK	yes	0d	2d	33.9581	20.8259	-2.40062	5e-05	2d-vs-0d	33.9581	-0.668902	0.000567563	OK	yes	0d	8d	33.9581	21.3591	-2.25893	5e-05	8d-vs-0d	33.9581	-0.379243	0.0997133	OK	no	0d	30d	33.9581	26.1083	-1.28526	0.0216	30d-vs-0d	33.9581	-0.118768	0.758692	OK	no	0d	60d	33.9581
XLOC_007802	XLOC_007802	Hectd1	chr12:51743716-51829549	ENSMUSG00000035247	ENSMUST00000042052.ENSMUST00000179265	15.815	-0.70413	0.000567563	OK	yes	0d	2d	15.815	9.70744	-2.36316	5e-05	2d-vs-0d	15.815	-0.40432	0.0935709	OK	no	0d	8d	15.815	11.9497	-1.33433	0.0199	8d-vs-0d	15.815	-0.223899	0.46079	OK	no	0d	30d	15.815	13.5416	-0.74588	0.1948	30d-vs-0d	15.815	-0.10868	0.794139	OK	no	0d	60d	15.815
XLOC_026730	XLOC_026730	Mob1b	chr5:88720854-88762058	ENSMUSG00000006262	ENSMUST00000006424.ENSMUST00000113229.ENSMUST00000125171.ENSMUST00000155298	8.08227	-0.703382	0.000567563	OK	yes	0d	2d	8.08227	4.96357	-2.15295	5e-05	2d-vs-0d	8.08227	-0.355506	0.14519	OK	no	0d	8d	8.08227	6.31707	-1.12814	0.03545	8d-vs-0d	8.08227	-0.251168	0.358922	OK	no	0d	30d	8.08227	6.79085	-0.816451	0.12885	30d-vs-0d	8.08227	-0.157529	0.634114	OK	no	0d	60d	8.08227
XLOC_024549	XLOC_024549	Akr7a5	chr4:139310743-139318426	ENSMUSG00000028743	ENSMUST00000073787.ENSMUST00000153645	133.453	-0.694199	0.000567563	OK	yes	0d	2d	133.453	82.481	-2.35039	5e-05	2d-vs-0d	133.453	-0.664409	0.000567563	OK	yes	0d	8d	133.453	84.2018	-2.26135	5e-05	8d-vs-0d	133.453	-0.279726	0.310525	OK	no	0d	30d	133.453	109.932	-0.932051	0.10345	30d-vs-0d	139.237	0.0612045	0.902068	OK	no	0d	60d	133.453
XLOC_036646	XLOC_036646	Cmtm6	chr9:114731202-114749343	ENSMUSG00000032434	ENSMUST00000035007	39.0513	-0.693403	0.000567563	OK	yes	0d	2d	39.0513	24.1491	-2.36163	5e-05	2d-vs-0d	39.0513	-0.973784	0.000567563	OK	yes	0d	8d	39.0513	19.8837	-3.32616	5e-05	8d-vs-0d	39.0513	-0.392172	0.0882194	OK	no	0d	30d	39.0513	29.7563	-1.33347	0.01845	30d-vs-0d	39.0513	-0.223782	0.440723	OK	no	0d	60d	39.0513
XLOC_040262	XLOC_040262	Reps2	chrX:162411951-162643649	ENSMUSG00000040855	ENSMUST00000101102.ENSMUST00000112334.ENSMUST00000154424.ENSMUST00000155043.ENSMUST00000155863	3.66692	-0.690878	0.000567563	OK	yes	0d	2d	3.66692	2.27157	-2.07157	5e-05	2d-vs-0d	3.66692	-0.0550367	0.911584	OK	no	0d	8d	3.66692	3.52966	-0.173106	0.74195	8d-vs-0d	4.5015	0.295838	0.25534	OK	no	0d	30d	3.66692	4.5015	0.94654	0.07765	30d-vs-0d	4.25031	0.213	0.478131	OK	no	0d	60d	3.66692
XLOC_005401	XLOC_005401	Tcn2	chr11:3917191-3932159	ENSMUSG00000020432	ENSMUST00000020710.ENSMUST00000109988.ENSMUST00000109989.ENSMUST00000109990.ENSMUST00000109991.ENSMUST00000109992.ENSMUST00000109993	98.5992	-0.687882	0.000567563	OK	yes	0d	2d	98.5992	61.2069	-2.28385	5e-05	2d-vs-0d	98.5992	-0.724154	0.00106889	OK	yes	0d	8d	98.5992	59.6872	-2.42056	0.0001	8d-vs-0d	98.5992	-0.364841	0.144869	OK	no	0d	30d	98.5992	76.5677	-1.21619	0.03535	30d-vs-0d	98.5992	-0.16995	0.63101	OK	no	0d	60d	98.5992
XLOC_000895	XLOC_000895	Rgs5	chr1:169655500-169695813	ENSMUSG00000026678	ENSMUST00000027997.ENSMUST00000152809	11.7325	-0.684762	0.000567563	OK	yes	0d	2d	11.7325	7.29889	-2.33449	5e-05	2d-vs-0d	11.7325	-1.08658	0.000567563	OK	yes	0d	8d	11.7325	5.52457	-3.59834	5e-05	8d-vs-0d	13.203	0.170353	0.58396	OK	no	0d	30d	11.7325	13.203	0.585438	0.29465	30d-vs-0d	13.492	0.20159	0.494967	OK	no	0d	60d	11.7325
XLOC_003395	XLOC_003395	Cisd1	chr10:71330479-71344954	ENSMUSG00000037710	ENSMUST00000045887	186.574	-0.684037	0.000567563	OK	yes	0d	2d	186.574	116.128	-2.28966	5e-05	2d-vs-0d	186.574	-0.702422	0.000567563	OK	yes	0d	8d	186.574	114.657	-2.30149	5e-05	8d-vs-0d	186.574	-0.110644	0.788218	OK	no	0d	30d	186.574	172.8	-0.362752	0.5206	30d-vs-0d	217.023	0.218103	0.483906	OK	no	0d	60d	186.574
XLOC_009806	XLOC_009806	Mccc2	chr13:99948532-100015639	ENSMUSG00000021646	ENSMUST00000022148	33.5723	-0.677395	0.000567563	OK	yes	0d	2d	33.5723	20.9925	-2.31786	5e-05	2d-vs-0d	33.5723	-1.09985	0.000567563	OK	yes	0d	8d	33.5723	15.6637	-3.70197	5e-05	8d-vs-0d	33.5723	-0.271327	0.312216	OK	no	0d	30d	33.5723	27.8166	-0.931699	0.1043	30d-vs-0d	33.5723	-0.0872795	0.841135	OK	no	0d	60d	33.5723
XLOC_000121	XLOC_000121	Hs6st1	chr1:36068399-36106446	ENSMUSG00000045216	ENSMUST00000088174	45.916	-0.67649	0.000567563	OK	yes	0d	2d	45.916	28.729	-2.28455	5e-05	2d-vs-0d	45.916	-0.607244	0.00365575	OK	yes	0d	8d	45.916	30.1415	-2.03677	0.0004	8d-vs-0d	45.916	-0.0686199	0.88937	OK	no	0d	30d	45.916	43.7832	-0.226882	0.692	30d-vs-0d	45.916	-0.159179	0.651337	OK	no	0d	60d	45.916
XLOC_017408	XLOC_017408	Fkbp2	chr19:6977740-6980461	ENSMUSG00000056629	ENSMUST00000070878.ENSMUST00000177752	112.295	-0.672529	0.000567563	OK	yes	0d	2d	112.295	70.4546	-2.3193	5e-05	2d-vs-0d	112.295	-0.477689	0.0266375	OK	yes	0d	8d	112.295	80.6421	-1.64219	0.00415	8d-vs-0d	112.295	-0.182885	0.555452	OK	no	0d	30d	112.295	98.9252	-0.630531	0.2703	30d-vs-0d	115.956	0.0462825	0.927289	OK	no	0d	60d	112.295
XLOC_017309	XLOC_017309	Ndufs8	chr19:3908867-3912717	ENSMUSG00000059734	ENSMUST00000075092	77.3817	-0.66585	0.000567563	OK	yes	0d	2d	77.3817	48.775	-2.30736	5e-05	2d-vs-0d	77.3817	-0.71997	0.000567563	OK	yes	0d	8d	77.3817	46.9792	-2.49208	5e-05	8d-vs-0d	77.3817	-0.367979	0.113229	OK	no	0d	30d	77.3817	59.9606	-1.27357	0.02555	30d-vs-0d	77.4973	0.00215359	0.995249	OK	no	0d	60d	77.3817
XLOC_016944	XLOC_016944	Osbp	chr19:11965843-11994111	ENSMUSG00000024687	ENSMUST00000025590	16.6281	-0.664538	0.000567563	OK	yes	0d	2d	16.6281	10.4905	-2.30956	5e-05	2d-vs-0d	16.6281	-0.31991	0.202046	OK	no	0d	8d	16.6281	13.3211	-1.09911	0.05575	8d-vs-0d	16.6281	-0.32082	0.193202	OK	no	0d	30d	16.6281	13.3127	-1.1131	0.05235	30d-vs-0d	16.6281	-0.24785	0.371183	OK	no	0d	60d	16.6281
XLOC_034694	XLOC_034694	Cdh5	chr8:104101624-104144502	ENSMUSG00000031871	ENSMUST00000034339	9.6882	-0.663637	0.000567563	OK	yes	0d	2d	9.6882	6.11602	-2.2293	5e-05	2d-vs-0d	9.6882	-0.207502	0.497007	OK	no	0d	8d	9.6882	8.39033	-0.696536	0.22155	8d-vs-0d	11.875	0.293625	0.258412	OK	no	0d	30d	9.6882	11.875	1.0024	0.07895	30d-vs-0d	10.5998	0.129739	0.72204	OK	no	0d	60d	9.6882
XLOC_034582	XLOC_034582	Man2b1	chr8:85083268-85098739	ENSMUSG00000005142	ENSMUST00000034121	28.8197	-0.66182	0.000567563	OK	yes	0d	2d	28.8197	18.2164	-2.2705	5e-05	2d-vs-0d	31.6961	0.137248	0.706432	OK	no	0d	8d	28.8197	31.6961	0.46329	0.41525	8d-vs-0d	42.3463	0.555178	0.00557173	OK	yes	0d	30d	28.8197	42.3463	1.85167	0.00065	30d-vs-0d	31.9444	0.148508	0.677596	OK	no	0d	60d	28.8197
XLOC_022733	XLOC_022733	Bche	chr3:73635806-73708415	ENSMUSG00000027792	ENSMUST00000029367.ENSMUST00000133690.ENSMUST00000138216.ENSMUST00000153917	28.1241	-0.658922	0.000567563	OK	yes	0d	2d	28.1241	17.8124	-2.13252	5e-05	2d-vs-0d	28.1241	-0.54836	0.0104397	OK	yes	0d	8d	28.1241	19.2312	-1.70224	0.00135	8d-vs-0d	28.1241	-0.301737	0.254094	OK	no	0d	30d	28.1241	22.8164	-0.992926	0.07715	30d-vs-0d	29.3562	0.0618583	0.902349	OK	no	0d	60d	28.1241
XLOC_040220	XLOC_040220	Prdx4	chrX:155323917-155340754	ENSMUSG00000025289	ENSMUST00000026328.ENSMUST00000123915.ENSMUST00000130349	98.3301	-0.650402	0.000567563	OK	yes	0d	2d	98.3301	62.6464	-2.249	5e-05	2d-vs-0d	98.3301	-1.31095	0.000567563	OK	yes	0d	8d	98.3301	39.6325	-4.48236	5e-05	8d-vs-0d	98.3301	-0.211868	0.478131	OK	no	0d	30d	98.3301	84.9001	-0.732184	0.20725	30d-vs-0d	98.3301	-0.00738008	0.987258	OK	no	0d	60d	98.3301
XLOC_001243	XLOC_001243	Coa5	chr1:37417083-37430103	ENSMUSG00000026112	ENSMUST00000027286	26.732	-0.642765	0.000567563	OK	yes	0d	2d	26.732	17.1214	-2.23803	5e-05	2d-vs-0d	29.7796	0.155755	0.641691	OK	no	0d	8d	26.732	29.7796	0.532713	0.3472	8d-vs-0d	26.732	-0.02806	0.957596	OK	no	0d	30d	26.732	26.2171	-0.0968003	0.86665	30d-vs-0d	26.732	-0.0555748	0.911458	OK	no	0d	60d	26.732
XLOC_027974	XLOC_027974	Atp5k	chr5:108433243-108434448	ENSMUSG00000050856	ENSMUST00000049628.ENSMUST00000118632.ENSMUST00000123184	505.088	-0.625447	0.000567563	OK	yes	0d	2d	505.088	327.407	-2.16721	5e-05	2d-vs-0d	505.088	-0.484622	0.024767	OK	yes	0d	8d	505.088	360.979	-1.67686	0.0038	8d-vs-0d	505.088	-0.62715	0.000567563	OK	yes	0d	30d	505.088	327.021	-2.16472	5e-05	30d-vs-0d	510.636	0.0157599	0.974791	OK	no	0d	60d	505.088
XLOC_004878	XLOC_004878	Mmd	chr11:90187683-90278589	ENSMUSG00000003948	ENSMUST00000004050.ENSMUST00000107887.ENSMUST00000124877.ENSMUST00000134929.ENSMUST00000153734	64.5249	-0.623604	0.000567563	OK	yes	0d	2d	64.5249	41.8797	-2.1116	5e-05	2d-vs-0d	64.5249	-0.853099	0.000567563	OK	yes	0d	8d	64.5249	35.7206	-2.81455	5e-05	8d-vs-0d	64.5249	-0.541917	0.0101216	OK	yes	0d	30d	64.5249	44.3194	-1.8186	0.0013	30d-vs-0d	70.1654	0.120903	0.758889	OK	no	0d	60d	64.5249
XLOC_009570	XLOC_009570	2210016F16Rik	chr13:58380045-58385225	ENSMUSG00000021550	ENSMUST00000022032	19.3313	0.635211	0.000567563	OK	yes	0d	2d	12.4464	19.3313	2.18924	5e-05	2d-vs-0d	12.5151	0.00793816	0.986313	OK	no	0d	8d	12.4464	12.5151	0.0270565	0.96245	8d-vs-0d	12.4464	-0.165817	0.611076	OK	no	0d	30d	12.4464	11.095	-0.563404	0.31875	30d-vs-0d	12.4464	-0.009864	0.983802	OK	no	0d	60d	12.4464
XLOC_029312	XLOC_029312	M6pr	chr6:122308719-122317680	ENSMUSG00000007458	ENSMUST00000007602.ENSMUST00000112610.ENSMUST00000123093	56.7443	0.647882	0.000567563	OK	yes	0d	2d	36.2152	56.7443	2.19099	5e-05	2d-vs-0d	49.3579	0.446685	0.0486703	OK	yes	0d	8d	36.2152	49.3579	1.51593	0.0087	8d-vs-0d	41.7892	0.206536	0.493934	OK	no	0d	30d	36.2152	41.7892	0.705109	0.2192	30d-vs-0d	36.2152	-0.000358575	0.999085	OK	no	0d	60d	36.2152
XLOC_012669	XLOC_012669	Slc25a17	chr15:81318911-81360765	ENSMUSG00000022404	ENSMUST00000023040	51.6942	0.651232	0.000567563	OK	yes	0d	2d	32.9156	51.6942	2.21684	5e-05	2d-vs-0d	32.9156	-0.0524502	0.917639	OK	no	0d	8d	32.9156	31.7404	-0.178316	0.7555	8d-vs-0d	32.9156	-0.0399568	0.940127	OK	no	0d	30d	32.9156	32.0165	-0.136887	0.81545	30d-vs-0d	32.9156	-0.124046	0.745057	OK	no	0d	60d	32.9156
XLOC_000741	XLOC_000741	Zfp281	chr1:136624900-136630053	ENSMUSG00000041483	ENSMUST00000047734.ENSMUST00000112046	7.50682	0.669089	0.000567563	OK	yes	0d	2d	4.72107	7.50682	2.25354	5e-05	2d-vs-0d	4.72107	-0.0826099	0.861816	OK	no	0d	8d	4.72107	4.45833	-0.276748	0.6388	8d-vs-0d	4.72107	-0.0168852	0.975166	OK	no	0d	30d	4.72107	4.66614	-0.0558329	0.92425	30d-vs-0d	4.72107	-0.418739	0.0845128	OK	no	0d	60d	4.72107
XLOC_013468	XLOC_013468	Mrap	chr16:90738323-90749785	ENSMUSG00000039956	ENSMUST00000038197.ENSMUST00000125429.ENSMUST00000133973.ENSMUST00000138984	92.1219	0.671376	0.000567563	OK	yes	0d	2d	57.844	92.1219	2.29101	5e-05	2d-vs-0d	57.844	-0.049663	0.922435	OK	no	0d	8d	57.844	55.8867	-0.168884	0.76755	8d-vs-0d	57.844	-0.470532	0.0343205	OK	yes	0d	30d	57.844	41.7459	-1.58573	0.00565	30d-vs-0d	57.844	-0.297132	0.259475	OK	no	0d	60d	57.844
XLOC_015992	XLOC_015992	Lims2	chr18:31922165-31958619	ENSMUSG00000024395	ENSMUST00000025254	58.2617	0.675532	0.000567563	OK	yes	0d	2d	36.4777	58.2617	2.23478	5e-05	2d-vs-0d	43.8667	0.266113	0.35508	OK	no	0d	8d	36.4777	43.8667	0.877199	0.12675	8d-vs-0d	41.7422	0.194492	0.549231	OK	no	0d	30d	36.4777	41.7422	0.630732	0.26525	30d-vs-0d	36.4777	-0.0456824	0.931257	OK	no	0d	60d	36.4777
XLOC_033672	XLOC_033672	Arl6ip1	chr7:118118890-118129625	ENSMUSG00000030654	ENSMUST00000032888	90.125	0.676233	0.000567563	OK	yes	0d	2d	56.4	90.125	2.24606	5e-05	2d-vs-0d	78.3916	0.475005	0.0387051	OK	yes	0d	8d	56.4	78.3916	1.60042	0.00655	8d-vs-0d	70.7488	0.327011	0.195165	OK	no	0d	30d	56.4	70.7488	1.09956	0.0531	30d-vs-0d	63.6955	0.175497	0.585728	OK	no	0d	60d	56.4
XLOC_022817	XLOC_022817	Lmna	chr3:88481144-88509956	ENSMUSG00000028063	ENSMUST00000029699.ENSMUST00000036252.ENSMUST00000120377.ENSMUST00000135494.ENSMUST00000147537.ENSMUST00000149068.ENSMUST00000150496	32.619	0.682431	0.000567563	OK	yes	0d	2d	20.3254	32.619	2.31435	5e-05	2d-vs-0d	28.1416	0.469421	0.0477838	OK	yes	0d	8d	20.3254	28.1416	1.53399	0.0085	8d-vs-0d	20.3254	-0.0374347	0.944668	OK	no	0d	30d	20.3254	19.8048	-0.119848	0.82835	30d-vs-0d	21.0448	0.0501835	0.926887	OK	no	0d	60d	20.3254
XLOC_005151	XLOC_005151	Psmc5	chr11:106256153-106263120	ENSMUSG00000020708	ENSMUST00000021049.ENSMUST00000133131	91.1082	0.684795	0.000567563	OK	yes	0d	2d	56.6779	91.1082	2.34643	5e-05	2d-vs-0d	78.1534	0.463523	0.0375223	OK	yes	0d	8d	56.6779	78.1534	1.58722	0.0063	8d-vs-0d	60.5405	0.0951136	0.816382	OK	no	0d	30d	56.6779	60.5405	0.328963	0.563	30d-vs-0d	59.3244	0.0658394	0.890007	OK	no	0d	60d	56.6779
XLOC_023008	XLOC_023008	Hsd3b3	chr3:98741519-98763128	ENSMUSG00000062410	ENSMUST00000090743.ENSMUST00000094050.ENSMUST00000107018.ENSMUST00000107019.ENSMUST00000125483.ENSMUST00000135706.ENSMUST00000137008.ENSMUST00000146196.ENSMUST00000148578	96.1836	0.70094	0.000567563	OK	yes	0d	2d	59.1694	96.1836	2.34212	5e-05	2d-vs-0d	59.1694	-1.27775	0.000567563	OK	yes	0d	8d	59.1694	24.4037	-4.08262	5e-05	8d-vs-0d	59.1694	-0.251542	0.404103	OK	no	0d	30d	59.1694	49.7022	-0.812716	0.1563	30d-vs-0d	59.1694	-0.236202	0.436039	OK	no	0d	60d	59.1694
XLOC_002250	XLOC_002250	Sgk1	chr10:21882183-21999903	ENSMUSG00000019970	ENSMUST00000020145.ENSMUST00000092673.ENSMUST00000100036.ENSMUST00000120509.ENSMUST00000124203.ENSMUST00000124350.ENSMUST00000126560.ENSMUST00000135195.ENSMUST00000141218.ENSMUST00000142174.ENSMUST00000143094.ENSMUST00000150089.ENSMUST00000164659	35.4895	0.704872	0.000567563	OK	yes	0d	2d	21.7727	35.4895	2.1314	5e-05	2d-vs-0d	21.7727	-0.159173	0.657328	OK	no	0d	8d	21.7727	19.4983	-0.452207	0.36255	8d-vs-0d	21.7727	-0.0165137	0.974856	OK	no	0d	30d	21.7727	21.5249	-0.0491236	0.9231	30d-vs-0d	21.7727	-0.707048	0.00242238	OK	yes	0d	60d	21.7727
XLOC_021734	XLOC_021734	Phf17	chr3:41555733-41616862	ENSMUSG00000025764	ENSMUST00000026865.ENSMUST00000163764.ENSMUST00000168086.ENSMUST00000170711	6.49117	0.708278	0.000567563	OK	yes	0d	2d	3.97292	6.49117	2.36173	5e-05	2d-vs-0d	3.97292	-0.0694725	0.891233	OK	no	0d	8d	3.97292	3.78614	-0.228089	0.69625	8d-vs-0d	4.99186	0.329376	0.20405	OK	no	0d	30d	3.97292	4.99186	1.09837	0.05655	30d-vs-0d	4.90286	0.303423	0.262081	OK	no	0d	60d	3.97292
XLOC_024386	XLOC_024386	Phc2	chr4:128654701-128752881	ENSMUSG00000028796	ENSMUST00000030588.ENSMUST00000106079.ENSMUST00000106080.ENSMUST00000120946.ENSMUST00000133439.ENSMUST00000134421.ENSMUST00000136377.ENSMUST00000138445.ENSMUST00000143632.ENSMUST00000147572.ENSMUST00000148723.ENSMUST00000155653	23.3967	0.713458	0.000567563	OK	yes	0d	2d	14.2686	23.3967	2.24279	5e-05	2d-vs-0d	22.2165	0.638784	0.000567563	OK	yes	0d	8d	14.2686	22.2165	1.97324	5e-05	8d-vs-0d	15.9884	0.164178	0.633804	OK	no	0d	30d	14.2686	15.9884	0.500108	0.3395	30d-vs-0d	14.944	0.0667227	0.889182	OK	no	0d	60d	14.2686
XLOC_029813	XLOC_029813	Zfp746	chr6:48062394-48086669	ENSMUSG00000057691	ENSMUST00000073124	7.14646	0.71484	0.000567563	OK	yes	0d	2d	4.35414	7.14646	2.35094	5e-05	2d-vs-0d	5.72504	0.394898	0.116437	OK	no	0d	8d	4.35414	5.72504	1.28864	0.0265	8d-vs-0d	5.19536	0.254835	0.403001	OK	no	0d	30d	4.35414	5.19536	0.817675	0.1555	30d-vs-0d	4.35414	-0.0666394	0.896783	OK	no	0d	60d	4.35414
XLOC_009191	XLOC_009191	Mrpl32	chr13:14610300-14613037	ENSMUSG00000015672	ENSMUST00000015816	37.395	0.715369	0.000567563	OK	yes	0d	2d	22.7754	37.395	2.31054	5e-05	2d-vs-0d	23.6755	0.0559179	0.919593	OK	no	0d	8d	22.7754	23.6755	0.176157	0.76045	8d-vs-0d	23.0377	0.0165207	0.975847	OK	no	0d	30d	22.7754	23.0377	0.0519065	0.92675	30d-vs-0d	22.7754	-0.0805271	0.872771	OK	no	0d	60d	22.7754
XLOC_013286	XLOC_013286	Igsf11	chr16:38901470-39027228	ENSMUSG00000022790	ENSMUST00000023478.ENSMUST00000114706	10.8456	0.719343	0.000567563	OK	yes	0d	2d	6.58735	10.8456	2.41861	5e-05	2d-vs-0d	10.5706	0.682282	0.00153919	OK	yes	0d	8d	6.58735	10.5706	2.2722	0.00015	8d-vs-0d	6.58735	-0.226596	0.461386	OK	no	0d	30d	6.58735	5.62987	-0.735586	0.1952	30d-vs-0d	6.58735	-0.0483101	0.929076	OK	no	0d	60d	6.58735
XLOC_037169	XLOC_037169	Csk	chr9:57626643-57645653	ENSMUSG00000032312	ENSMUST00000034863	33.4798	0.720186	0.000567563	OK	yes	0d	2d	20.3229	33.4798	2.48902	5e-05	2d-vs-0d	29.7754	0.551016	0.00557173	OK	yes	0d	8d	20.3229	29.7754	1.89082	0.00065	8d-vs-0d	25.992	0.354963	0.132024	OK	no	0d	30d	20.3229	25.992	1.21955	0.03125	30d-vs-0d	23.3458	0.200061	0.511954	OK	no	0d	60d	20.3229
XLOC_031884	XLOC_031884	Tnrc6a	chr7:123123884-123195288	ENSMUSG00000052707	ENSMUST00000094053	9.7259	0.726889	0.000567563	OK	yes	0d	2d	5.87644	9.7259	2.512	5e-05	2d-vs-0d	5.87644	-0.0412515	0.934353	OK	no	0d	8d	5.87644	5.71079	-0.142372	0.7987	8d-vs-0d	6.24191	0.0870458	0.83271	OK	no	0d	30d	5.87644	6.24191	0.301781	0.5892	30d-vs-0d	5.87644	-0.0263521	0.959315	OK	no	0d	60d	5.87644
XLOC_015855	XLOC_015855	Calm2	chr17:87433411-87446935	ENSMUSG00000036438	ENSMUST00000040440.ENSMUST00000143965.ENSMUST00000150137	173.606	0.727063	0.000567563	OK	yes	0d	2d	104.881	173.606	2.42502	5e-05	2d-vs-0d	139.397	0.410447	0.0826554	OK	no	0d	8d	104.881	139.397	1.3716	0.01695	8d-vs-0d	107.206	0.0316278	0.951427	OK	no	0d	30d	104.881	107.206	0.107273	0.84805	30d-vs-0d	112.761	0.104514	0.797032	OK	no	0d	60d	104.881
XLOC_018976	XLOC_018976	Lgr4	chr2:109917646-110014258	ENSMUSG00000050199	ENSMUST00000046548.ENSMUST00000111037.ENSMUST00000142869.ENSMUST00000152584	19.9516	0.727181	0.000567563	OK	yes	0d	2d	12.0524	19.9516	2.3378	5e-05	2d-vs-0d	12.0524	-0.398857	0.0826554	OK	no	0d	8d	12.0524	9.14128	-1.28748	0.01695	8d-vs-0d	14.051	0.221349	0.44131	OK	no	0d	30d	12.0524	14.051	0.716118	0.1812	30d-vs-0d	14.4434	0.261088	0.333405	OK	no	0d	60d	12.0524
XLOC_027736	XLOC_027736	Commd8	chr5:72156599-72168183	ENSMUSG00000029213	ENSMUST00000013693	9.60023	0.730373	0.000567563	OK	yes	0d	2d	5.78652	9.60023	2.4247	5e-05	2d-vs-0d	7.88566	0.446534	0.0618523	OK	no	0d	8d	5.78652	7.88566	1.46252	0.01175	8d-vs-0d	6.81696	0.236433	0.435819	OK	no	0d	30d	5.78652	6.81696	0.770764	0.17745	30d-vs-0d	6.13964	0.0854565	0.855489	OK	no	0d	60d	5.78652
XLOC_031148	XLOC_031148	Cebpa	chr7:35119292-35121926	ENSMUSG00000034957	ENSMUST00000042985	153.023	0.730601	0.000567563	OK	yes	0d	2d	92.2195	153.023	2.32218	5e-05	2d-vs-0d	106.099	0.202269	0.55867	OK	no	0d	8d	92.2195	106.099	0.642523	0.27295	8d-vs-0d	96.7459	0.0691287	0.895892	OK	no	0d	30d	92.2195	96.7459	0.220439	0.70625	30d-vs-0d	140.387	0.606263	0.00911585	OK	yes	0d	60d	92.2195
XLOC_026409	XLOC_026409	Nub1	chr5:24685814-24710555	ENSMUSG00000028954	ENSMUST00000068825	16.4644	0.730741	0.000567563	OK	yes	0d	2d	9.92134	16.4644	2.28806	5e-05	2d-vs-0d	14.1774	0.514984	0.0333207	OK	yes	0d	8d	9.92134	14.1774	1.58794	0.00545	8d-vs-0d	12.8123	0.368923	0.173973	OK	no	0d	30d	9.92134	12.8123	1.14521	0.0453	30d-vs-0d	10.4089	0.0692112	0.897488	OK	no	0d	60d	9.92134
XLOC_037109	XLOC_037109	2310030G06Rik	chr9:50739690-50746521	ENSMUSG00000032062	ENSMUST00000034564	17.3304	0.73681	0.000567563	OK	yes	0d	2d	10.3994	17.3304	2.29258	5e-05	2d-vs-0d	12.1052	0.219131	0.524057	OK	no	0d	8d	10.3994	12.1052	0.664057	0.24295	8d-vs-0d	10.6118	0.0291727	0.962367	OK	no	0d	30d	10.3994	10.6118	0.0874535	0.88105	30d-vs-0d	11.8873	0.192926	0.59796	OK	no	0d	60d	10.3994
XLOC_021232	XLOC_021232	Pigu	chr2:155278242-155357430	ENSMUSG00000038383	ENSMUST00000077626.ENSMUST00000124419.ENSMUST00000125334.ENSMUST00000139854.ENSMUST00000165234	18.2733	0.737056	0.000567563	OK	yes	0d	2d	10.9633	18.2733	2.29386	5e-05	2d-vs-0d	12.85	0.229085	0.498528	OK	no	0d	8d	10.9633	12.85	0.696908	0.2227	8d-vs-0d	10.9633	-0.0749774	0.89175	OK	no	0d	30d	10.9633	10.4081	-0.223476	0.69735	30d-vs-0d	10.9633	-0.0924138	0.857505	OK	no	0d	60d	10.9633
XLOC_022196	XLOC_022196	Lamtor5	chr3:107278857-107284079	ENSMUSG00000087260	ENSMUST00000145735	49.9669	0.738628	0.000567563	OK	yes	0d	2d	29.9456	49.9669	2.47576	5e-05	2d-vs-0d	39.3346	0.393453	0.105268	OK	no	0d	8d	29.9456	39.3346	1.30111	0.0232	8d-vs-0d	30.7341	0.0374964	0.944171	OK	no	0d	30d	29.9456	30.7341	0.123099	0.8269	30d-vs-0d	33.7757	0.17364	0.609818	OK	no	0d	60d	29.9456
XLOC_039322	XLOC_039322	Upf3b	chrX:37091620-37110322	ENSMUSG00000036572	ENSMUST00000076265.ENSMUST00000130324.ENSMUST00000133481	9.33365	0.742845	0.000567563	OK	yes	0d	2d	5.57742	9.33365	2.38783	5e-05	2d-vs-0d	5.57742	-0.273884	0.38041	OK	no	0d	8d	5.57742	4.61302	-0.839744	0.14145	8d-vs-0d	5.79627	0.0555281	0.919859	OK	no	0d	30d	5.57742	5.79627	0.175373	0.7611	30d-vs-0d	5.63638	0.015173	0.9785	OK	no	0d	60d	5.57742
XLOC_016541	XLOC_016541	Lars	chr18:42202349-42262122	ENSMUSG00000024493	ENSMUST00000097590	13.1431	0.745926	0.000567563	OK	yes	0d	2d	7.83703	13.1431	2.55817	5e-05	2d-vs-0d	10.3252	0.397796	0.0848831	OK	no	0d	8d	7.83703	10.3252	1.36201	0.01755	8d-vs-0d	8.08042	0.0441234	0.931407	OK	no	0d	30d	7.83703	8.08042	0.150514	0.791	30d-vs-0d	7.83703	-0.0484026	0.923694	OK	no	0d	60d	7.83703
XLOC_036286	XLOC_036286	Adam10	chr9:70678996-70780267	ENSMUSG00000054693	ENSMUST00000067880.ENSMUST00000140205.ENSMUST00000144537.ENSMUST00000145377	13.2685	0.750884	0.000567563	OK	yes	0d	2d	7.88468	13.2685	2.46382	5e-05	2d-vs-0d	19.3711	1.29678	0.000567563	OK	yes	0d	8d	7.88468	19.3711	3.83782	5e-05	8d-vs-0d	13.5081	0.776703	0.000567563	OK	yes	0d	30d	7.88468	13.5081	2.52669	5e-05	30d-vs-0d	9.36575	0.248342	0.493712	OK	no	0d	60d	7.88468
XLOC_026143	XLOC_026143	Fbxo6	chr4:148145715-148152140	ENSMUSG00000055401	ENSMUST00000030858.ENSMUST00000056965.ENSMUST00000105706.ENSMUST00000126615.ENSMUST00000132083.ENSMUST00000134261.ENSMUST00000152098.ENSMUST00000168503	61.7169	0.751325	0.000567563	OK	yes	0d	2d	36.6634	61.7169	2.47101	5e-05	2d-vs-0d	47.3548	0.369171	0.161351	OK	no	0d	8d	36.6634	47.3548	1.10591	0.0408	8d-vs-0d	36.6634	-0.0716607	0.882738	OK	no	0d	30d	36.6634	34.8868	-0.230563	0.67875	30d-vs-0d	36.6634	-0.031395	0.954714	OK	no	0d	60d	36.6634
XLOC_021878	XLOC_021878	Ctso	chr3:81932600-81956725	ENSMUSG00000028015	ENSMUST00000029649.ENSMUST00000143307.ENSMUST00000155144	34.6279	0.752003	0.000567563	OK	yes	0d	2d	20.5613	34.6279	2.55075	5e-05	2d-vs-0d	28.3132	0.461543	0.0325745	OK	yes	0d	8d	20.5613	28.3132	1.54358	0.0053	8d-vs-0d	24.8531	0.273498	0.304337	OK	no	0d	30d	20.5613	24.8531	0.916256	0.1005	30d-vs-0d	20.5613	-0.0739861	0.868933	OK	no	0d	60d	20.5613
XLOC_022840	XLOC_022840	Efna1	chr3:89271732-89281142	ENSMUSG00000027954	ENSMUST00000029566.ENSMUST00000118587.ENSMUST00000118860	33.6886	0.752588	0.000567563	OK	yes	0d	2d	19.9954	33.6886	2.57126	5e-05	2d-vs-0d	111.378	2.47772	0.000567563	OK	yes	0d	8d	19.9954	111.378	7.3697	5e-05	8d-vs-0d	19.9954	-0.307912	0.255229	OK	no	0d	30d	19.9954	16.1525	-1.02218	0.0776	30d-vs-0d	34.9755	0.806674	0.000567563	OK	yes	0d	60d	19.9954
XLOC_037163	XLOC_037163	Ppcdc	chr9:57412667-57440114	ENSMUSG00000063849	ENSMUST00000085709	8.40595	0.754128	0.000567563	OK	yes	0d	2d	4.98393	8.40595	2.39117	5e-05	2d-vs-0d	5.49433	0.14066	0.736292	OK	no	0d	8d	4.98393	5.49433	0.435461	0.45105	8d-vs-0d	5.26371	0.0787967	0.880595	OK	no	0d	30d	4.98393	5.26371	0.243043	0.6746	30d-vs-0d	4.98393	-0.0237658	0.967625	OK	no	0d	60d	4.98393
XLOC_015331	XLOC_015331	Akap8l	chr17:32321394-32350581	ENSMUSG00000002625	ENSMUST00000050214	23.1238	0.755181	0.000567563	OK	yes	0d	2d	13.7002	23.1238	2.2878	5e-05	2d-vs-0d	13.7002	-0.370866	0.196225	OK	no	0d	8d	13.7002	10.5946	-1.09023	0.0535	8d-vs-0d	14.3143	0.0632555	0.910155	OK	no	0d	30d	13.7002	14.3143	0.189984	0.7385	30d-vs-0d	14.4725	0.079118	0.885262	OK	no	0d	60d	13.7002
XLOC_025046	XLOC_025046	B4galt1	chr4:40804601-40854005	ENSMUSG00000028413	ENSMUST00000030121.ENSMUST00000108096	19.1236	0.756316	0.000567563	OK	yes	0d	2d	11.3213	19.1236	2.59891	5e-05	2d-vs-0d	29.5937	1.38625	0.000567563	OK	yes	0d	8d	11.3213	29.5937	4.68713	5e-05	8d-vs-0d	17.2458	0.607211	0.00283947	OK	yes	0d	30d	11.3213	17.2458	2.07942	0.0003	30d-vs-0d	15.688	0.470627	0.0302976	OK	yes	0d	60d	11.3213
XLOC_028751	XLOC_028751	Arhgef5	chr6:43265581-43289320	ENSMUSG00000033542	ENSMUST00000031750.ENSMUST00000182190.ENSMUST00000182647.ENSMUST00000182752.ENSMUST00000182924.ENSMUST00000183094.ENSMUST00000183227.ENSMUST00000183313	16.0966	0.756335	0.000567563	OK	yes	0d	2d	9.52917	16.0966	2.0312	5e-05	2d-vs-0d	11.1755	0.22992	0.581718	OK	no	0d	8d	9.52917	11.1755	0.541444	0.29265	8d-vs-0d	10.5116	0.141554	0.744492	OK	no	0d	30d	9.52917	10.5116	0.373287	0.46135	30d-vs-0d	9.67082	0.0212883	0.974954	OK	no	0d	60d	9.52917
XLOC_035975	XLOC_035975	Vwa5a	chr9:38718267-38743337	ENSMUSG00000023186	ENSMUST00000001544.ENSMUST00000118144.ENSMUST00000129598.ENSMUST00000130295.ENSMUST00000137972.ENSMUST00000149376.ENSMUST00000152295	15.3714	0.75676	0.000567563	OK	yes	0d	2d	9.09716	15.3714	2.02905	5e-05	2d-vs-0d	15.5711	0.775379	0.00242238	OK	yes	0d	8d	9.09716	15.5711	1.93148	0.00025	8d-vs-0d	14.0813	0.630291	0.0225643	OK	yes	0d	30d	9.09716	14.0813	1.57734	0.0034	30d-vs-0d	10.2606	0.173627	0.683688	OK	no	0d	60d	9.09716
XLOC_003960	XLOC_003960	Dbnl	chr11:5788487-5801034	ENSMUSG00000020476	ENSMUST00000020769.ENSMUST00000102928.ENSMUST00000109845	23.6641	0.758154	0.000567563	OK	yes	0d	2d	13.9915	23.6641	2.55743	5e-05	2d-vs-0d	28.2615	1.01429	0.000567563	OK	yes	0d	8d	13.9915	28.2615	3.37616	5e-05	8d-vs-0d	21.3184	0.607555	0.00325	OK	yes	0d	30d	13.9915	21.3184	2.04267	0.00035	30d-vs-0d	14.2188	0.0232552	0.965043	OK	no	0d	60d	13.9915
XLOC_035470	XLOC_035470	Ces1b	chr8:93054313-93080017	ENSMUSG00000078964	ENSMUST00000109582	98.806	0.75966	0.000567563	OK	yes	0d	2d	58.3583	98.806	2.44119	5e-05	2d-vs-0d	58.3583	-0.280121	0.339844	OK	no	0d	8d	58.3583	48.0594	-0.891422	0.11825	8d-vs-0d	58.3583	-0.749564	0.000567563	OK	yes	0d	30d	58.3583	34.7106	-2.4899	5e-05	30d-vs-0d	58.3583	-0.367278	0.152876	OK	no	0d	60d	58.3583
XLOC_031998	XLOC_031998	Mgmt	chr7:136894610-137130239	ENSMUSG00000054612	ENSMUST00000081510	45.7441	0.762047	0.000567563	OK	yes	0d	2d	26.9735	45.7441	2.42756	5e-05	2d-vs-0d	26.9735	-0.568491	0.0222884	OK	yes	0d	8d	26.9735	18.1888	-1.71177	0.00335	8d-vs-0d	26.9735	-0.501839	0.053754	OK	no	0d	30d	26.9735	19.0488	-1.48943	0.00985	30d-vs-0d	26.9735	-0.166564	0.673841	OK	no	0d	60d	26.9735
XLOC_037525	XLOC_037525	Tex264	chr9:106658744-106685948	ENSMUSG00000040813	ENSMUST00000046735.ENSMUST00000163441.ENSMUST00000169068	85.8589	0.765116	0.000567563	OK	yes	0d	2d	50.5199	85.8589	2.6172	5e-05	2d-vs-0d	55.425	0.133686	0.713553	OK	no	0d	8d	50.5199	55.425	0.45428	0.4233	8d-vs-0d	52.7223	0.061562	0.896783	OK	no	0d	30d	50.5199	52.7223	0.211883	0.70825	30d-vs-0d	50.5199	-0.0102547	0.983012	OK	no	0d	60d	50.5199
XLOC_010513	XLOC_010513	Abhd4	chr14:54254128-54269169	ENSMUSG00000040997	ENSMUST00000041197.ENSMUST00000180359	26.9634	0.765203	0.000567563	OK	yes	0d	2d	15.8645	26.9634	2.64311	5e-05	2d-vs-0d	28.7736	0.858948	0.000567563	OK	yes	0d	8d	15.8645	28.7736	2.85765	5e-05	8d-vs-0d	20.3425	0.358696	0.134359	OK	no	0d	30d	15.8645	20.3425	1.23177	0.032	30d-vs-0d	17.9842	0.180932	0.559889	OK	no	0d	60d	15.8645
XLOC_025236	XLOC_025236	D630039A03Rik	chr4:57908482-57916297	ENSMUSG00000052117	ENSMUST00000063816	8.26073	0.766095	0.000567563	OK	yes	0d	2d	4.85737	8.26073	2.41916	5e-05	2d-vs-0d	4.85737	-1.54604	0.000567563	OK	yes	0d	8d	4.85737	1.66339	-4.06416	5e-05	8d-vs-0d	4.85737	-0.242023	0.476327	OK	no	0d	30d	4.85737	4.10719	-0.726325	0.2059	30d-vs-0d	6.38664	0.394884	0.143628	OK	no	0d	60d	4.85737
XLOC_002989	XLOC_002989	Baz2a	chr10:128092782-128129303	ENSMUSG00000040054	ENSMUST00000045621.ENSMUST00000170054	8.01408	0.770729	0.000567563	OK	yes	0d	2d	4.69722	8.01408	2.64831	5e-05	2d-vs-0d	5.9216	0.33418	0.175217	OK	no	0d	8d	4.69722	5.9216	1.14618	0.04575	8d-vs-0d	6.41021	0.448564	0.0427174	OK	yes	0d	30d	4.69722	6.41021	1.54473	0.0074	30d-vs-0d	4.69722	-0.0192913	0.971452	OK	no	0d	60d	4.69722
XLOC_002468	XLOC_002468	Ppa1	chr10:61648551-61674168	ENSMUSG00000020089	ENSMUST00000020286.ENSMUST00000160470.ENSMUST00000160607.ENSMUST00000162028	208.46	0.771165	0.000567563	OK	yes	0d	2d	122.146	208.46	2.46815	5e-05	2d-vs-0d	154.762	0.341444	0.193995	OK	no	0d	8d	122.146	154.762	1.10635	0.05265	8d-vs-0d	122.146	-0.101009	0.809802	OK	no	0d	30d	122.146	113.886	-0.335502	0.5529	30d-vs-0d	122.146	-0.122542	0.752746	OK	no	0d	60d	122.146
XLOC_000941	XLOC_000941	Tagln2	chr1:172500046-172507382	ENSMUSG00000026547	ENSMUST00000111228.ENSMUST00000111230.ENSMUST00000138296	28.9233	0.771931	0.000567563	OK	yes	0d	2d	16.9385	28.9233	2.54167	5e-05	2d-vs-0d	86.0094	2.34419	0.000567563	OK	yes	0d	8d	16.9385	86.0094	7.75161	5e-05	8d-vs-0d	27.6623	0.707619	0.000567563	OK	yes	0d	30d	16.9385	27.6623	2.35127	5e-05	30d-vs-0d	25.4552	0.587658	0.0044387	OK	yes	0d	60d	16.9385
XLOC_011853	XLOC_011853	Rnf139	chr15:58889228-58933730	ENSMUSG00000037075	ENSMUST00000036904	21.6664	0.772259	0.000567563	OK	yes	0d	2d	12.6857	21.6664	2.51094	5e-05	2d-vs-0d	13.9417	0.136211	0.738919	OK	no	0d	8d	12.6857	13.9417	0.438846	0.4542	8d-vs-0d	12.9852	0.0336625	0.952829	OK	no	0d	30d	12.6857	12.9852	0.108127	0.8523	30d-vs-0d	13.0998	0.0463441	0.934353	OK	no	0d	60d	12.6857
XLOC_025287	XLOC_025287	Fkbp15	chr4:62300341-62360548	ENSMUSG00000066151	ENSMUST00000084527.ENSMUST00000084528.ENSMUST00000098033.ENSMUST00000107461.ENSMUST00000131977.ENSMUST00000139308	15.315	0.77239	0.000567563	OK	yes	0d	2d	8.96609	15.315	2.50967	5e-05	2d-vs-0d	13.009	0.536963	0.016629	OK	yes	0d	8d	8.96609	13.009	1.72461	0.00235	8d-vs-0d	11.914	0.410108	0.0902906	OK	no	0d	30d	8.96609	11.914	1.34755	0.019	30d-vs-0d	9.2161	0.0396768	0.941461	OK	no	0d	60d	8.96609
XLOC_007446	XLOC_007446	Ccnk	chr12:108179737-108203359	ENSMUSG00000021258	ENSMUST00000101055	15.1898	0.775332	0.000567563	OK	yes	0d	2d	8.87468	15.1898	2.58837	5e-05	2d-vs-0d	10.9415	0.302046	0.267366	OK	no	0d	8d	8.87468	10.9415	0.997398	0.083	8d-vs-0d	9.01825	0.0231523	0.967647	OK	no	0d	30d	8.87468	9.01825	0.0757418	0.89855	30d-vs-0d	9.26043	0.0613838	0.906177	OK	no	0d	60d	8.87468
XLOC_011223	XLOC_011223	Atg14	chr14:47540893-47568434	ENSMUSG00000037526	ENSMUST00000042988	9.37516	0.77585	0.000567563	OK	yes	0d	2d	5.47551	9.37516	2.38758	5e-05	2d-vs-0d	6.35481	0.214857	0.549007	OK	no	0d	8d	5.47551	6.35481	0.63946	0.26505	8d-vs-0d	7.73607	0.498608	0.0605863	OK	no	0d	30d	5.47551	7.73607	1.46617	0.01145	30d-vs-0d	6.73379	0.298426	0.358255	OK	no	0d	60d	5.47551
XLOC_005298	XLOC_005298	Tnrc6c	chr11:117654288-117763439	ENSMUSG00000025571	ENSMUST00000026658.ENSMUST00000106344.ENSMUST00000138299.ENSMUST00000140347.ENSMUST00000141115.ENSMUST00000141287	4.99574	0.779538	0.000567563	OK	yes	0d	2d	2.91029	4.99574	2.38571	5e-05	2d-vs-0d	2.99213	0.0400139	0.94715	OK	no	0d	8d	2.91029	2.99213	0.11382	0.83575	8d-vs-0d	2.91029	-0.0045177	0.991888	OK	no	0d	30d	2.91029	2.90119	-0.0138295	0.9792	30d-vs-0d	2.91029	-0.081511	0.879846	OK	no	0d	60d	2.91029
XLOC_002582	XLOC_002582	Cstb	chr10:78425669-78427619	ENSMUSG00000005054	ENSMUST00000005185	101.764	0.782932	0.000567563	OK	yes	0d	2d	59.1436	101.764	2.65614	5e-05	2d-vs-0d	219.896	1.89453	0.000567563	OK	yes	0d	8d	59.1436	219.896	6.2466	5e-05	8d-vs-0d	85.4993	0.53169	0.0163275	OK	yes	0d	30d	59.1436	85.4993	1.80306	0.0023	30d-vs-0d	68.4947	0.211771	0.487124	OK	no	0d	60d	59.1436
XLOC_001779	XLOC_001779	Cfhr1	chr1:139547026-139560258	ENSMUSG00000057037	ENSMUST00000023965.ENSMUST00000160423.ENSMUST00000161224	141.52	0.78593	0.000567563	OK	yes	0d	2d	82.0786	141.52	2.17576	5e-05	2d-vs-0d	82.0786	-0.48023	0.0637251	OK	no	0d	8d	82.0786	58.8392	-1.34243	0.0122	8d-vs-0d	82.0786	-0.0338041	0.954336	OK	no	0d	30d	82.0786	80.1778	-0.0916028	0.85695	30d-vs-0d	82.7989	0.0126048	0.981691	OK	no	0d	60d	82.0786
XLOC_006069	XLOC_006069	Inca1	chr11:70688360-70700155	ENSMUSG00000057054	ENSMUST00000073625.ENSMUST00000108541.ENSMUST00000108542.ENSMUST00000108543.ENSMUST00000126114	31.7616	0.78641	0.000567563	OK	yes	0d	2d	18.4149	31.7616	2.61878	5e-05	2d-vs-0d	18.4149	-0.11162	0.797488	OK	no	0d	8d	18.4149	17.0439	-0.35948	0.5339	8d-vs-0d	18.4149	-0.219398	0.500402	OK	no	0d	30d	18.4149	15.817	-0.70047	0.22415	30d-vs-0d	18.4149	-0.28221	0.332189	OK	no	0d	60d	18.4149
XLOC_014002	XLOC_014002	Chmp2b	chr16:65539126-65562697	ENSMUSG00000004843	ENSMUST00000004965	27.6566	0.788636	0.000567563	OK	yes	0d	2d	16.0101	27.6566	2.68162	5e-05	2d-vs-0d	26.244	0.713002	0.000567563	OK	yes	0d	8d	16.0101	26.244	2.43384	5e-05	8d-vs-0d	17.8288	0.155223	0.657695	OK	no	0d	30d	16.0101	17.8288	0.523025	0.36295	30d-vs-0d	18.2713	0.190595	0.543432	OK	no	0d	60d	16.0101
XLOC_000581	XLOC_000581	2310035C23Rik	chr1:105663860-105755155	ENSMUSG00000026319	ENSMUST00000039173.ENSMUST00000086721	10.2769	0.789294	0.000567563	OK	yes	0d	2d	5.9465	10.2769	2.29908	5e-05	2d-vs-0d	5.96894	0.00543425	0.992066	OK	no	0d	8d	5.9465	5.96894	0.0152917	0.9798	8d-vs-0d	5.9465	-0.0395105	0.953033	OK	no	0d	30d	5.9465	5.78585	-0.113294	0.85295	30d-vs-0d	5.9465	-0.181785	0.679604	OK	no	0d	60d	5.9465
XLOC_005672	XLOC_005672	Mat2b	chr11:40679310-40695203	ENSMUSG00000042032	ENSMUST00000040167.ENSMUST00000101347.ENSMUST00000109307.ENSMUST00000135617.ENSMUST00000137797.ENSMUST00000141830.ENSMUST00000156867	24.2791	0.790292	0.000567563	OK	yes	0d	2d	14.0388	24.2791	2.62968	5e-05	2d-vs-0d	20.2613	0.529304	0.0169236	OK	yes	0d	8d	14.0388	20.2613	1.72893	0.0024	8d-vs-0d	19.3227	0.460876	0.041776	OK	yes	0d	30d	14.0388	19.3227	1.51324	0.0072	30d-vs-0d	17.5928	0.325562	0.20657	OK	no	0d	60d	14.0388
XLOC_008995	XLOC_008995	Tbca	chr13:94788942-94842899	ENSMUSG00000042043	ENSMUST00000046644	202.697	0.790343	0.000567563	OK	yes	0d	2d	117.201	202.697	2.71988	5e-05	2d-vs-0d	164.718	0.491018	0.024767	OK	yes	0d	8d	117.201	164.718	1.6699	0.0038	8d-vs-0d	130.153	0.151224	0.657695	OK	no	0d	30d	117.201	130.153	0.519229	0.36295	30d-vs-0d	139.979	0.25623	0.350945	OK	no	0d	60d	117.201
XLOC_007941	XLOC_007941	Atp6v1d	chr12:78842988-78861638	ENSMUSG00000021114	ENSMUST00000021536	36.9597	0.790475	0.000567563	OK	yes	0d	2d	21.3684	36.9597	2.70588	5e-05	2d-vs-0d	28.4944	0.415198	0.0714955	OK	no	0d	8d	21.3684	28.4944	1.40893	0.0141	8d-vs-0d	23.0761	0.110921	0.780705	OK	no	0d	30d	21.3684	23.0761	0.376259	0.5104	30d-vs-0d	21.3684	-0.0851506	0.846745	OK	no	0d	60d	21.3684
XLOC_034398	XLOC_034398	Nat2	chr8:67494866-67502580	ENSMUSG00000051147	ENSMUST00000093470.ENSMUST00000163856	13.9751	0.791352	0.000567563	OK	yes	0d	2d	8.07487	13.9751	2.4166	5e-05	2d-vs-0d	8.31232	0.0418119	0.946646	OK	no	0d	8d	8.07487	8.31232	0.119334	0.8342	8d-vs-0d	8.96961	0.151606	0.718476	OK	no	0d	30d	8.07487	8.96961	0.445381	0.4293	30d-vs-0d	9.65589	0.25797	0.436176	OK	no	0d	60d	8.07487
XLOC_003166	XLOC_003166	Enpp3	chr10:24773081-24842747	ENSMUSG00000019989	ENSMUST00000020169	18.7714	0.792559	0.000567563	OK	yes	0d	2d	10.8371	18.7714	2.55746	5e-05	2d-vs-0d	13.8771	0.356733	0.174671	OK	no	0d	8d	10.8371	13.8771	1.16482	0.04555	8d-vs-0d	10.9317	0.0125383	0.980641	OK	no	0d	30d	10.8371	10.9317	0.0411636	0.9433	30d-vs-0d	11.8415	0.12788	0.743519	OK	no	0d	60d	10.8371
XLOC_008923	XLOC_008923	Erap1	chr13:74639738-74693312	ENSMUSG00000021583	ENSMUST00000169114	33.0987	0.79276	0.000567563	OK	yes	0d	2d	19.1059	33.0987	2.4435	5e-05	2d-vs-0d	28.5258	0.57825	0.0160265	OK	yes	0d	8d	19.1059	28.5258	1.77594	0.00225	8d-vs-0d	23.7027	0.311034	0.287872	OK	no	0d	30d	19.1059	23.7027	0.9599	0.09255	30d-vs-0d	19.1059	-0.073542	0.893983	OK	no	0d	60d	19.1059
XLOC_020981	XLOC_020981	1500011K16Rik	chr2:127791387-127792488	ENSMUSG00000051319	ENSMUST00000135091	27.3812	0.793315	0.000567563	OK	yes	0d	2d	15.7994	27.3812	2.44733	5e-05	2d-vs-0d	15.7994	-0.0350976	0.953528	OK	no	0d	8d	15.7994	15.4197	-0.103602	0.85425	8d-vs-0d	15.7994	-0.0950776	0.853117	OK	no	0d	30d	15.7994	14.7918	-0.278809	0.62395	30d-vs-0d	16.5683	0.0685539	0.902829	OK	no	0d	60d	15.7994
XLOC_014361	XLOC_014361	Tsr3	chr17:25240169-25256364	ENSMUSG00000015126	ENSMUST00000063574	21.1498	0.793945	0.000567563	OK	yes	0d	2d	12.1984	21.1498	2.49179	5e-05	2d-vs-0d	13.9327	0.191782	0.648256	OK	no	0d	8d	12.1984	13.9327	0.540788	0.3536	8d-vs-0d	12.1984	-0.131506	0.788142	OK	no	0d	30d	12.1984	11.1357	-0.370331	0.52045	30d-vs-0d	13.1201	0.105085	0.827548	OK	no	0d	60d	12.1984
XLOC_033912	XLOC_033912	Cdhr5	chr7:141269076-141276786	ENSMUSG00000025497	ENSMUST00000080654.ENSMUST00000167263	57.9031	0.795821	0.000567563	OK	yes	0d	2d	33.3531	57.9031	2.63593	5e-05	2d-vs-0d	53.2397	0.674682	0.00153919	OK	yes	0d	8d	33.3531	53.2397	2.20142	0.00015	8d-vs-0d	33.3531	-0.154773	0.657328	OK	no	0d	30d	33.3531	29.9602	-0.521207	0.36255	30d-vs-0d	33.3531	-0.270055	0.321857	OK	no	0d	60d	33.3531
XLOC_007749	XLOC_007749	Bcap29	chr12:31595353-31634658	ENSMUSG00000020650	ENSMUST00000020979.ENSMUST00000177962	11.0477	0.796503	0.000567563	OK	yes	0d	2d	6.36061	11.0477	2.47613	5e-05	2d-vs-0d	11.552	0.860905	0.000567563	OK	yes	0d	8d	6.36061	11.552	2.65505	5e-05	8d-vs-0d	7.03068	0.144498	0.738688	OK	no	0d	30d	6.36061	7.03068	0.430651	0.4539	30d-vs-0d	6.36061	-0.136706	0.760368	OK	no	0d	60d	6.36061
XLOC_010940	XLOC_010940	Nr1d2	chr14:18204053-18239127	ENSMUSG00000021775	ENSMUST00000090543.ENSMUST00000143308	13.6121	0.797923	0.000567563	OK	yes	0d	2d	7.82938	13.6121	2.65778	5e-05	2d-vs-0d	9.68642	0.307066	0.252849	OK	no	0d	8d	7.82938	9.68642	0.988324	0.07655	8d-vs-0d	18.2439	1.22044	0.000567563	OK	yes	0d	30d	7.82938	18.2439	4.05067	5e-05	30d-vs-0d	12.3341	0.655683	0.00199215	OK	yes	0d	60d	7.82938
XLOC_035731	XLOC_035731	Dcun1d5	chr9:7184565-7207031	ENSMUSG00000032002	ENSMUST00000034499	36.8246	0.798162	0.000567563	OK	yes	0d	2d	21.1772	36.8246	2.66706	5e-05	2d-vs-0d	24.9424	0.23609	0.428397	OK	no	0d	8d	21.1772	24.9424	0.778914	0.17255	8d-vs-0d	21.1772	-0.0757718	0.873614	OK	no	0d	30d	21.1772	20.0936	-0.24804	0.66085	30d-vs-0d	21.1772	-0.0164526	0.974447	OK	no	0d	60d	21.1772
XLOC_038085	XLOC_038085	-	chrX:52050445-52052828	NA	NA	8.46786	0.798251	0.000567563	OK	yes	0d	2d	4.86941	8.46786	2.51347	5e-05	2d-vs-0d	4.86941	-0.0346112	0.953342	OK	no	0d	8d	4.86941	4.75398	-0.10429	0.85375	8d-vs-0d	5.11474	0.0709139	0.894242	OK	no	0d	30d	4.86941	5.11474	0.214792	0.70255	30d-vs-0d	5.53867	0.185793	0.613726	OK	no	0d	60d	4.86941
XLOC_037221	XLOC_037221	Map2k1	chr9:64185719-64253631	ENSMUSG00000004936	ENSMUST00000005066.ENSMUST00000147796.ENSMUST00000152535.ENSMUST00000152675	40.5867	0.799358	0.000567563	OK	yes	0d	2d	23.3213	40.5867	2.58435	5e-05	2d-vs-0d	28.8242	0.30563	0.260635	OK	no	0d	8d	23.3213	28.8242	0.962392	0.07995	8d-vs-0d	24.0784	0.0460932	0.929852	OK	no	0d	30d	23.3213	24.0784	0.149775	0.7865	30d-vs-0d	23.3213	-0.120849	0.759127	OK	no	0d	60d	23.3213
XLOC_014396	XLOC_014396	Crebrf	chr17:26715649-26776635	ENSMUSG00000048249	ENSMUST00000062519.ENSMUST00000132972.ENSMUST00000142539.ENSMUST00000144221.ENSMUST00000151681.ENSMUST00000176845	4.36203	0.800892	0.000567563	OK	yes	0d	2d	2.50378	4.36203	2.14538	5e-05	2d-vs-0d	4.23062	0.756762	0.00405165	OK	yes	0d	8d	2.50378	4.23062	1.60825	0.00045	8d-vs-0d	5.37332	1.10171	0.000567563	OK	yes	0d	30d	2.50378	5.37332	2.99915	5e-05	30d-vs-0d	4.0672	0.699931	0.00242238	OK	yes	0d	60d	2.50378
XLOC_011543	XLOC_011543	Lacc1	chr14:77024199-77112257	ENSMUSG00000044350	ENSMUST00000062789.ENSMUST00000139809.ENSMUST00000142300	13.3226	0.80758	0.000567563	OK	yes	0d	2d	7.61176	13.3226	2.24958	5e-05	2d-vs-0d	9.41211	0.306289	0.374666	OK	no	0d	8d	7.61176	9.41211	0.85363	0.1381	8d-vs-0d	10.8041	0.505275	0.0546337	OK	no	0d	30d	7.61176	10.8041	1.47978	0.01005	30d-vs-0d	7.61176	-0.0903464	0.868482	OK	no	0d	60d	7.61176
XLOC_015635	XLOC_015635	Foxp4	chr17:47867132-47924645	ENSMUSG00000023991	ENSMUST00000097311.ENSMUST00000113262.ENSMUST00000113263.ENSMUST00000113265.ENSMUST00000136314.ENSMUST00000137039.ENSMUST00000153752.ENSMUST00000154108	13.1641	0.809775	0.000567563	OK	yes	0d	2d	7.50972	13.1641	1.99211	5e-05	2d-vs-0d	10.03	0.417489	0.111156	OK	no	0d	8d	7.50972	10.03	0.981206	0.02495	8d-vs-0d	7.50972	-0.148267	0.739698	OK	no	0d	30d	7.50972	6.77627	-0.330746	0.4552	30d-vs-0d	7.50972	-0.152742	0.700802	OK	no	0d	60d	7.50972
XLOC_015184	XLOC_015184	Tceb2	chr17:23824739-23829109	ENSMUSG00000055839	ENSMUST00000069579	264.778	0.809971	0.000567563	OK	yes	0d	2d	151.028	264.778	2.82923	5e-05	2d-vs-0d	176.437	0.224342	0.434272	OK	no	0d	8d	151.028	176.437	0.77666	0.17645	8d-vs-0d	166.682	0.142283	0.686198	OK	no	0d	30d	151.028	166.682	0.492431	0.3931	30d-vs-0d	172.792	0.194224	0.528964	OK	no	0d	60d	151.028
XLOC_024134	XLOC_024134	Magoh	chr4:107879754-107887424	ENSMUSG00000028609	ENSMUST00000030348.ENSMUST00000141376	53.1994	0.812978	0.000567563	OK	yes	0d	2d	30.2814	53.1994	2.54384	5e-05	2d-vs-0d	43.9042	0.535926	0.0191934	OK	yes	0d	8d	30.2814	43.9042	1.67203	0.0028	8d-vs-0d	33.8232	0.159581	0.67837	OK	no	0d	30d	30.2814	33.8232	0.499246	0.38455	30d-vs-0d	32.7154	0.111536	0.80301	OK	no	0d	60d	30.2814
XLOC_015574	XLOC_015574	Cd2ap	chr17:42792948-42876536	ENSMUSG00000061665	ENSMUST00000024709	11.0187	0.813	0.000567563	OK	yes	0d	2d	6.27184	11.0187	2.84357	5e-05	2d-vs-0d	10.4917	0.742293	0.000567563	OK	yes	0d	8d	6.27184	10.4917	2.60196	5e-05	8d-vs-0d	8.34451	0.411939	0.078571	OK	no	0d	30d	6.27184	8.34451	1.40638	0.0159	30d-vs-0d	7.27692	0.21444	0.48013	OK	no	0d	60d	6.27184
XLOC_010094	XLOC_010094	D14Abb1e	chr14:27428846-27508460	ENSMUSG00000040651	ENSMUST00000022450	7.77909	0.813173	0.000567563	OK	yes	0d	2d	4.4273	7.77909	2.58659	5e-05	2d-vs-0d	4.4273	-0.378058	0.184494	OK	no	0d	8d	4.4273	3.40669	-1.16386	0.0491	8d-vs-0d	4.84008	0.128602	0.754705	OK	no	0d	30d	4.4273	4.84008	0.406989	0.4747	30d-vs-0d	4.44316	0.00515904	0.991386	OK	no	0d	60d	4.4273
XLOC_037690	XLOC_037690	Cdcp1	chr9:123170823-123216106	ENSMUSG00000035498	ENSMUST00000039229.ENSMUST00000140915.ENSMUST00000148158	3.41787	0.813482	0.000567563	OK	yes	0d	2d	1.94479	3.41787	2.46749	5e-05	2d-vs-0d	2.53094	0.380059	0.192813	OK	no	0d	8d	1.94479	2.53094	1.10971	0.0522	8d-vs-0d	1.94479	-0.218126	0.574142	OK	no	0d	30d	1.94479	1.6719	-0.609689	0.28595	30d-vs-0d	1.94479	-0.507581	0.0641439	OK	no	0d	60d	1.94479
XLOC_028289	XLOC_028289	Cyp3a13	chr5:137892931-137921619	ENSMUSG00000029727	ENSMUST00000031741	100.93	0.813491	0.000567563	OK	yes	0d	2d	57.4298	100.93	2.6205	5e-05	2d-vs-0d	95.1767	0.72881	0.00153919	OK	yes	0d	8d	57.4298	95.1767	2.20177	0.00015	8d-vs-0d	86.163	0.585269	0.016629	OK	yes	0d	30d	57.4298	86.163	1.80651	0.00235	30d-vs-0d	69.6965	0.279288	0.327041	OK	no	0d	60d	57.4298
XLOC_008089	XLOC_008089	Lgmn	chr12:102394083-102439813	ENSMUSG00000021190	ENSMUST00000021607.ENSMUST00000110020.ENSMUST00000146499	75.562	0.814401	0.000567563	OK	yes	0d	2d	42.9679	75.562	2.67607	5e-05	2d-vs-0d	140.643	1.71071	0.000567563	OK	yes	0d	8d	42.9679	140.643	5.53394	5e-05	8d-vs-0d	127.527	1.56947	0.000567563	OK	yes	0d	30d	42.9679	127.527	5.16797	5e-05	30d-vs-0d	67.7123	0.656158	0.000567563	OK	yes	0d	60d	42.9679
XLOC_008018	XLOC_008018	Irf2bpl	chr12:86880702-86884814	ENSMUSG00000034168	ENSMUST00000038422	7.74031	0.815389	0.000567563	OK	yes	0d	2d	4.39847	7.74031	2.71195	5e-05	2d-vs-0d	7.14818	0.700573	0.00106889	OK	yes	0d	8d	4.39847	7.14818	2.28848	0.0001	8d-vs-0d	7.24609	0.7202	0.00153919	OK	yes	0d	30d	4.39847	7.24609	2.31404	0.00015	30d-vs-0d	7.82429	0.830957	0.000567563	OK	yes	0d	60d	4.39847
XLOC_009581	XLOC_009581	Zcchc6	chr13:59769964-59823147	ENSMUSG00000035248	ENSMUST00000071703	23.0759	0.818494	0.000567563	OK	yes	0d	2d	13.0848	23.0759	2.7069	5e-05	2d-vs-0d	13.4434	0.0390097	0.940529	OK	no	0d	8d	13.0848	13.4434	0.13183	0.8166	8d-vs-0d	14.3448	0.13264	0.72394	OK	no	0d	30d	13.0848	14.3448	0.447065	0.43605	30d-vs-0d	13.0848	-0.10074	0.808502	OK	no	0d	60d	13.0848
XLOC_003721	XLOC_003721	Tmem19	chr10:115340736-115362451	ENSMUSG00000069520	ENSMUST00000092170	46.6594	0.818708	0.000567563	OK	yes	0d	2d	26.4535	46.6594	2.68459	5e-05	2d-vs-0d	26.4535	-0.328304	0.19215	OK	no	0d	8d	26.4535	21.0695	-1.13	0.05195	8d-vs-0d	26.4535	-0.246518	0.378562	OK	no	0d	30d	26.4535	22.2984	-0.843788	0.1404	30d-vs-0d	26.4535	-0.106948	0.788434	OK	no	0d	60d	26.4535
XLOC_013717	XLOC_013717	Thpo	chr16:20725098-20742384	ENSMUSG00000022847	ENSMUST00000076422.ENSMUST00000115437	20.4881	0.824051	0.000567563	OK	yes	0d	2d	11.5728	20.4881	2.39258	5e-05	2d-vs-0d	11.5728	-0.168131	0.702635	OK	no	0d	8d	11.5728	10.2997	-0.470436	0.4108	8d-vs-0d	11.5728	-0.066487	0.915495	OK	no	0d	30d	11.5728	11.0515	-0.18525	0.75085	30d-vs-0d	12.8303	0.148819	0.742196	OK	no	0d	60d	11.5728
XLOC_014721	XLOC_014721	Enpp5	chr17:44078812-44086567	ENSMUSG00000023960	ENSMUST00000024756.ENSMUST00000126032.ENSMUST00000154166	13.8633	0.825028	0.000567563	OK	yes	0d	2d	7.82545	13.8633	2.66953	5e-05	2d-vs-0d	11.1094	0.505535	0.0315813	OK	yes	0d	8d	7.82545	11.1094	1.63084	0.0051	8d-vs-0d	11.316	0.532117	0.023681	OK	yes	0d	30d	7.82545	11.316	1.70551	0.0036	30d-vs-0d	8.88679	0.183488	0.617136	OK	no	0d	60d	7.82545
XLOC_033653	XLOC_033653	Psma1	chr7:114264605-114276118	ENSMUSG00000030751	ENSMUST00000033008.ENSMUST00000123801.ENSMUST00000135570.ENSMUST00000154909	147.829	0.825505	0.000567563	OK	yes	0d	2d	83.4176	147.829	2.78158	5e-05	2d-vs-0d	131.921	0.661251	0.000567563	OK	yes	0d	8d	83.4176	131.921	2.22933	5e-05	8d-vs-0d	98.5906	0.241098	0.389953	OK	no	0d	30d	83.4176	98.5906	0.825932	0.14725	30d-vs-0d	89.5077	0.10166	0.799951	OK	no	0d	60d	83.4176
XLOC_009753	XLOC_009753	Papd4	chr13:93146212-93192388	ENSMUSG00000042167	ENSMUST00000048702	13.1575	0.825609	0.000567563	OK	yes	0d	2d	7.42403	13.1575	2.51896	5e-05	2d-vs-0d	11.7335	0.660365	0.00283947	OK	yes	0d	8d	7.42403	11.7335	2.00167	0.0003	8d-vs-0d	10.765	0.536068	0.0244946	OK	yes	0d	30d	7.42403	10.765	1.63237	0.00375	30d-vs-0d	9.01122	0.27952	0.391475	OK	no	0d	60d	7.42403
XLOC_031278	XLOC_031278	Rras	chr7:45017977-45021646	ENSMUSG00000038387	ENSMUST00000044111.ENSMUST00000142115	51.4661	0.825796	0.000567563	OK	yes	0d	2d	29.0357	51.4661	2.81014	5e-05	2d-vs-0d	48.4689	0.739232	0.000567563	OK	yes	0d	8d	29.0357	48.4689	2.49886	5e-05	8d-vs-0d	48.8512	0.750567	0.000567563	OK	yes	0d	30d	29.0357	48.8512	2.52445	5e-05	30d-vs-0d	33.8428	0.221022	0.461516	OK	no	0d	60d	29.0357
XLOC_032757	XLOC_032757	AW146154.Gm20449.Vmn2r57	chr7:41399377-41499890	ENSMUSG00000092592.ENSMUSG00000074166.ENSMUSG00000066537	ENSMUST00000094532.ENSMUST00000098509.ENSMUST00000165029	4.82808	0.825837	0.000567563	OK	yes	0d	2d	2.72379	4.82808	2.42723	5e-05	2d-vs-0d	2.72379	-0.205863	0.613198	OK	no	0d	8d	2.72379	2.36158	-0.563659	0.3207	8d-vs-0d	2.94953	0.114873	0.817955	OK	no	0d	30d	2.72379	2.94953	0.324112	0.56515	30d-vs-0d	2.92426	0.102457	0.844485	OK	no	0d	60d	2.72379
XLOC_037602	XLOC_037602	Rtp3	chr9:110984913-110990702	ENSMUSG00000066319	ENSMUST00000084922	39.8454	0.825879	0.000567563	OK	yes	0d	2d	22.4783	39.8454	2.34272	5e-05	2d-vs-0d	22.4783	-0.852433	0.000567563	OK	yes	0d	8d	22.4783	12.4496	-2.29137	5e-05	8d-vs-0d	22.4783	-0.662935	0.00772812	OK	yes	0d	30d	22.4783	14.1971	-1.90447	0.00095	30d-vs-0d	22.4783	-0.403331	0.184494	OK	no	0d	60d	22.4783
XLOC_016206	XLOC_016206	Pdgfrb	chr18:61045149-61085061	ENSMUSG00000024620	ENSMUST00000025522.ENSMUST00000115274	3.66393	0.828245	0.000567563	OK	yes	0d	2d	2.06358	3.66393	2.54256	5e-05	2d-vs-0d	2.06358	-0.658207	0.0142205	OK	yes	0d	8d	2.06358	1.30762	-1.80048	0.00195	8d-vs-0d	3.02294	0.550807	0.01862	OK	yes	0d	30d	2.06358	3.02294	1.67083	0.0027	30d-vs-0d	2.89142	0.486633	0.0533083	OK	no	0d	60d	2.06358
XLOC_015148	XLOC_015148	Zfp942	chr17:21926959-21962464	ENSMUSG00000071267	ENSMUST00000074295.ENSMUST00000091879.ENSMUST00000126485	5.54728	0.832592	0.000567563	OK	yes	0d	2d	3.11491	5.54728	2.57139	5e-05	2d-vs-0d	3.11491	-0.394792	0.197955	OK	no	0d	8d	3.11491	2.36919	-1.11773	0.05415	8d-vs-0d	3.11491	-0.0937957	0.856796	OK	no	0d	30d	3.11491	2.91883	-0.271373	0.6301	30d-vs-0d	3.11491	-0.0332845	0.956425	OK	no	0d	60d	3.11491
XLOC_037638	XLOC_037638	Tgfbr2	chr9:116087697-116175363	ENSMUSG00000032440	ENSMUST00000035014.ENSMUST00000061101	9.66646	0.835346	0.000567563	OK	yes	0d	2d	5.41755	9.66646	2.83711	5e-05	2d-vs-0d	8.22201	0.60185	0.00365575	OK	yes	0d	8d	5.41755	8.22201	2.04032	0.0004	8d-vs-0d	9.79083	0.85379	0.000567563	OK	yes	0d	30d	5.41755	9.79083	2.90597	5e-05	30d-vs-0d	6.02407	0.153098	0.660851	OK	no	0d	60d	5.41755
XLOC_009108	XLOC_009108	Mocs2	chr13:114818235-114832275	ENSMUSG00000015536	ENSMUST00000050131.ENSMUST00000164737.ENSMUST00000164871.ENSMUST00000165022.ENSMUST00000165669.ENSMUST00000166104.ENSMUST00000166176.ENSMUST00000170985.ENSMUST00000183407.ENSMUST00000184046.ENSMUST00000184214.ENSMUST00000184245.ENSMUST00000184282.ENSMUST00000184335.ENSMUST00000184672.ENSMUST00000184781	197.452	0.835442	0.000567563	OK	yes	0d	2d	110.654	197.452	2.62512	5e-05	2d-vs-0d	110.654	-0.239404	0.448027	OK	no	0d	8d	110.654	93.7348	-0.754852	0.18575	8d-vs-0d	110.654	-0.228239	0.466091	OK	no	0d	30d	110.654	94.463	-0.733765	0.1985	30d-vs-0d	112.291	0.0211848	0.970709	OK	no	0d	60d	110.654
XLOC_018551	XLOC_018551	B3galt1	chr2:67748211-68122806	ENSMUSG00000034780	ENSMUST00000042456.ENSMUST00000112346.ENSMUST00000180887	6.92172	0.836129	0.000567563	OK	yes	0d	2d	3.87716	6.92172	2.70211	5e-05	2d-vs-0d	5.29961	0.450886	0.0884133	OK	no	0d	8d	3.87716	5.29961	1.35985	0.0185	8d-vs-0d	6.71825	0.793084	0.000567563	OK	yes	0d	30d	3.87716	6.71825	2.46804	5e-05	30d-vs-0d	4.89196	0.335413	0.241947	OK	no	0d	60d	3.87716
XLOC_009809	XLOC_009809	Naip2	chr13:100144062-100202092	ENSMUSG00000078945	ENSMUST00000067975.ENSMUST00000117913.ENSMUST00000167986	2.5426	0.840769	0.000567563	OK	yes	0d	2d	1.41965	2.5426	2.41081	5e-05	2d-vs-0d	3.39922	1.25967	0.000567563	OK	yes	0d	8d	1.41965	3.39922	3.68711	5e-05	8d-vs-0d	2.93028	1.0455	0.000567563	OK	yes	0d	30d	1.41965	2.93028	3.03716	5e-05	30d-vs-0d	1.75903	0.30925	0.375769	OK	no	0d	60d	1.41965
XLOC_012484	XLOC_012484	Fam49b	chr15:63929096-64060448	ENSMUSG00000022378	ENSMUST00000063838.ENSMUST00000164532	10.3429	0.842942	0.000567563	OK	yes	0d	2d	5.76624	10.3429	2.53857	5e-05	2d-vs-0d	31.2452	2.43793	0.000567563	OK	yes	0d	8d	5.76624	31.2452	7.58477	5e-05	8d-vs-0d	15.2961	1.40746	0.000567563	OK	yes	0d	30d	5.76624	15.2961	4.30579	5e-05	30d-vs-0d	8.29629	0.524836	0.0394139	OK	yes	0d	60d	5.76624
XLOC_015908	XLOC_015908	Snrpd1	chr18:10617795-10628230	ENSMUSG00000002477	ENSMUST00000002551	24.8512	0.847527	0.000567563	OK	yes	0d	2d	13.8107	24.8512	2.53828	5e-05	2d-vs-0d	24.3346	0.817219	0.00106889	OK	yes	0d	8d	13.8107	24.3346	2.4458	0.0001	8d-vs-0d	14.772	0.0970752	0.851993	OK	no	0d	30d	13.8107	14.772	0.278528	0.62205	30d-vs-0d	15.4785	0.164474	0.705157	OK	no	0d	60d	13.8107
XLOC_021586	XLOC_021586	Zfhx4	chr3:5177585-5415879	ENSMUSG00000025255	ENSMUST00000026284.ENSMUST00000175641.ENSMUST00000175866.ENSMUST00000176175.ENSMUST00000176383.ENSMUST00000177488	2.46434	0.850378	0.000567563	OK	yes	0d	2d	1.36682	2.46434	2.41392	5e-05	2d-vs-0d	1.36682	-0.533103	0.0486703	OK	yes	0d	8d	1.36682	0.944564	-1.3455	0.0087	8d-vs-0d	1.53891	0.171086	0.667887	OK	no	0d	30d	1.36682	1.53891	0.465702	0.37365	30d-vs-0d	1.43403	0.0692477	0.897779	OK	no	0d	60d	1.36682
XLOC_008096	XLOC_008096	Ddx24	chr12:103407975-103425867	ENSMUSG00000041645	ENSMUST00000044923.ENSMUST00000110001	25.9064	0.851047	0.000567563	OK	yes	0d	2d	14.362	25.9064	2.95177	5e-05	2d-vs-0d	17.2433	0.263773	0.34625	OK	no	0d	8d	14.362	17.2433	0.892466	0.1217	8d-vs-0d	14.7736	0.0407602	0.936023	OK	no	0d	30d	14.362	14.7736	0.141344	0.80365	30d-vs-0d	14.362	-0.136007	0.70564	OK	no	0d	60d	14.362
XLOC_031763	XLOC_031763	Ppfibp2	chr7:107595050-107758032	ENSMUSG00000036528	ENSMUST00000040056.ENSMUST00000098134	11.0145	0.854494	0.000567563	OK	yes	0d	2d	6.09167	11.0145	2.855	5e-05	2d-vs-0d	8.3546	0.455734	0.0515692	OK	no	0d	8d	6.09167	8.3546	1.48975	0.00935	8d-vs-0d	6.43538	0.0791893	0.868093	OK	no	0d	30d	6.09167	6.43538	0.261176	0.6503	30d-vs-0d	6.70357	0.138093	0.723526	OK	no	0d	60d	6.09167
XLOC_036194	XLOC_036194	Pkm	chr9:59656367-59679375	ENSMUSG00000032294	ENSMUST00000034834.ENSMUST00000163694	20.408	0.858094	0.000567563	OK	yes	0d	2d	11.2587	20.408	2.88869	5e-05	2d-vs-0d	190.236	4.07868	0.000567563	OK	yes	0d	8d	11.2587	190.236	12.1081	5e-05	8d-vs-0d	39.3086	1.80381	0.000567563	OK	yes	0d	30d	11.2587	39.3086	6.09927	5e-05	30d-vs-0d	19.05	0.758754	0.000567563	OK	yes	0d	60d	11.2587
XLOC_036279	XLOC_036279	Gtf2a2	chr9:70012549-70022866	ENSMUSG00000033543	ENSMUST00000116552.ENSMUST00000118198.ENSMUST00000119413.ENSMUST00000119905.ENSMUST00000122087.ENSMUST00000126120.ENSMUST00000131078.ENSMUST00000133881.ENSMUST00000135593.ENSMUST00000140265.ENSMUST00000140305.ENSMUST00000141894.ENSMUST00000145816.ENSMUST00000148239.ENSMUST00000148889	70.2876	0.85836	0.000567563	OK	yes	0d	2d	38.7692	70.2876	2.70133	5e-05	2d-vs-0d	56.2471	0.536867	0.0389387	OK	yes	0d	8d	38.7692	56.2471	1.60834	0.0066	8d-vs-0d	53.2366	0.457509	0.0930248	OK	no	0d	30d	38.7692	53.2366	1.37516	0.01975	30d-vs-0d	39.9519	0.0433522	0.944575	OK	no	0d	60d	38.7692
XLOC_035105	XLOC_035105	Wrn	chr8:33234368-33385527	ENSMUSG00000031583	ENSMUST00000033990.ENSMUST00000033991	3.25916	0.860362	0.000567563	OK	yes	0d	2d	1.79519	3.25916	2.40428	5e-05	2d-vs-0d	3.36471	0.906343	0.000567563	OK	yes	0d	8d	1.79519	3.36471	2.44753	5e-05	8d-vs-0d	2.43044	0.437081	0.175368	OK	no	0d	30d	1.79519	2.43044	1.14387	0.0458	30d-vs-0d	2.09964	0.226008	0.592545	OK	no	0d	60d	1.79519
XLOC_005937	XLOC_005937	Prpsap2	chr11:61729633-61762088	ENSMUSG00000020528	ENSMUST00000004955.ENSMUST00000123575.ENSMUST00000151966.ENSMUST00000168115	8.81206	0.862841	0.000567563	OK	yes	0d	2d	4.84548	8.81206	2.48531	5e-05	2d-vs-0d	5.46393	0.173299	0.685546	OK	no	0d	8d	4.84548	5.46393	0.478836	0.39235	8d-vs-0d	6.2036	0.356468	0.249806	OK	no	0d	30d	4.84548	6.2036	1.00443	0.07525	30d-vs-0d	5.64656	0.220732	0.574243	OK	no	0d	60d	4.84548
XLOC_038093	XLOC_038093	Hprt	chrX:52988136-53021659	ENSMUSG00000025630	ENSMUST00000026723	66.4214	0.864131	0.000567563	OK	yes	0d	2d	36.4904	66.4214	2.98917	5e-05	2d-vs-0d	75.129	1.04185	0.000567563	OK	yes	0d	8d	36.4904	75.129	3.50253	5e-05	8d-vs-0d	45.6208	0.322176	0.197048	OK	no	0d	30d	36.4904	45.6208	1.11391	0.0538	30d-vs-0d	38.7095	0.0851723	0.845803	OK	no	0d	60d	36.4904
XLOC_013508	XLOC_013508	Dopey2	chr16:93711906-93810589	ENSMUSG00000022946	ENSMUST00000045004	9.94188	0.865071	0.000567563	OK	yes	0d	2d	5.45828	9.94188	2.9035	5e-05	2d-vs-0d	6.3842	0.226058	0.437032	OK	no	0d	8d	5.45828	6.3842	0.762753	0.1783	8d-vs-0d	5.99381	0.135026	0.715476	OK	no	0d	30d	5.45828	5.99381	0.454328	0.4256	30d-vs-0d	5.45828	-0.190312	0.549973	OK	no	0d	60d	5.45828
XLOC_016083	XLOC_016083	Rnf14	chr18:38296634-38317908	ENSMUSG00000060450	ENSMUST00000072376.ENSMUST00000170811.ENSMUST00000171461	40.5164	0.865192	0.000567563	OK	yes	0d	2d	22.2424	40.5164	2.9561	5e-05	2d-vs-0d	22.2424	-0.033183	0.947604	OK	no	0d	8d	22.2424	21.7367	-0.113701	0.83685	8d-vs-0d	26.7539	0.266434	0.334226	OK	no	0d	30d	22.2424	26.7539	0.916141	0.1153	30d-vs-0d	24.3759	0.13214	0.725207	OK	no	0d	60d	22.2424
XLOC_001356	XLOC_001356	Sumo1	chr1:59639433-59670834	ENSMUSG00000026021	ENSMUST00000091374.ENSMUST00000123857	44.5487	0.866457	0.000567563	OK	yes	0d	2d	24.4346	44.5487	2.94812	5e-05	2d-vs-0d	35.0903	0.522147	0.0172211	OK	yes	0d	8d	24.4346	35.0903	1.76805	0.00245	8d-vs-0d	27.5216	0.171639	0.61013	OK	no	0d	30d	24.4346	27.5216	0.577042	0.31795	30d-vs-0d	26.703	0.128075	0.742919	OK	no	0d	60d	24.4346
XLOC_024392	XLOC_024392	Rnf19b	chr4:129058270-129085886	ENSMUSG00000028793	ENSMUST00000030584.ENSMUST00000097874.ENSMUST00000130803.ENSMUST00000147238.ENSMUST00000152565.ENSMUST00000168461	23.3457	0.867162	0.000567563	OK	yes	0d	2d	12.7987	23.3457	2.63145	5e-05	2d-vs-0d	37.1972	1.5392	0.000567563	OK	yes	0d	8d	12.7987	37.1972	4.52446	5e-05	8d-vs-0d	23.3359	0.866561	0.000567563	OK	yes	0d	30d	12.7987	23.3359	2.59654	5e-05	30d-vs-0d	15.1685	0.245085	0.476644	OK	no	0d	60d	12.7987
XLOC_022564	XLOC_022564	Anxa5	chr3:36448924-36475843	ENSMUSG00000027712	ENSMUST00000029266	95.5674	0.867316	0.000567563	OK	yes	0d	2d	52.3867	95.5674	2.91237	5e-05	2d-vs-0d	192.928	1.88079	0.000567563	OK	yes	0d	8d	52.3867	192.928	5.84049	5e-05	8d-vs-0d	71.3022	0.444745	0.0384779	OK	yes	0d	30d	52.3867	71.3022	1.52171	0.0065	30d-vs-0d	70.0984	0.42018	0.0605863	OK	no	0d	60d	52.3867
XLOC_006582	XLOC_006582	Ezh1	chr11:101191114-101226463	ENSMUSG00000006920	ENSMUST00000100417.ENSMUST00000107284.ENSMUST00000128974.ENSMUST00000134622.ENSMUST00000138835.ENSMUST00000146884.ENSMUST00000151291.ENSMUST00000154211	8.87917	0.868566	0.000567563	OK	yes	0d	2d	4.86304	8.87917	2.16182	5e-05	2d-vs-0d	7.01596	0.528782	0.0429473	OK	yes	0d	8d	4.86304	7.01596	1.32645	0.00745	8d-vs-0d	6.65033	0.451568	0.0874636	OK	no	0d	30d	4.86304	6.65033	1.15512	0.01825	30d-vs-0d	5.38032	0.145835	0.753632	OK	no	0d	60d	4.86304
XLOC_031447	XLOC_031447	Zfp710	chr7:80024813-80092889	ENSMUSG00000048897	ENSMUST00000049680.ENSMUST00000164056.ENSMUST00000166250	3.95135	0.869197	0.000567563	OK	yes	0d	2d	2.16317	3.95135	2.67058	5e-05	2d-vs-0d	4.43231	1.03491	0.000567563	OK	yes	0d	8d	2.16317	4.43231	3.19556	5e-05	8d-vs-0d	3.81184	0.817338	0.000567563	OK	yes	0d	30d	2.16317	3.81184	2.48395	5e-05	30d-vs-0d	2.55755	0.241613	0.487515	OK	no	0d	60d	2.16317
XLOC_025237	XLOC_025237	Txn1	chr4:57943372-57956411	ENSMUSG00000028367	ENSMUST00000030051	400.058	0.872958	0.000567563	OK	yes	0d	2d	218.442	400.058	2.74069	5e-05	2d-vs-0d	374.851	0.779066	0.000567563	OK	yes	0d	8d	218.442	374.851	2.44396	5e-05	8d-vs-0d	235.625	0.109238	0.795039	OK	no	0d	30d	218.442	235.625	0.355625	0.5304	30d-vs-0d	224.563	0.0398674	0.94124	OK	no	0d	60d	218.442
XLOC_035393	XLOC_035393	Dcaf15	chr8:84097062-84104773	ENSMUSG00000037103	ENSMUST00000041367	5.30741	0.876215	0.000567563	OK	yes	0d	2d	2.89145	5.30741	2.44239	5e-05	2d-vs-0d	7.03174	1.28209	0.000567563	OK	yes	0d	8d	2.89145	7.03174	3.63062	5e-05	8d-vs-0d	4.2588	0.558653	0.0509057	OK	no	0d	30d	2.89145	4.2588	1.50243	0.0092	30d-vs-0d	3.12246	0.110891	0.843423	OK	no	0d	60d	2.89145
XLOC_004655	XLOC_004655	Rtn4rl1	chr11:75193782-75267769	ENSMUSG00000045287	ENSMUST00000102514	6.11678	0.877389	0.000567563	OK	yes	0d	2d	3.32968	6.11678	2.69044	5e-05	2d-vs-0d	3.55067	0.0927082	0.863546	OK	no	0d	8d	3.32968	3.55067	0.271759	0.6421	8d-vs-0d	3.32968	-0.274477	0.435755	OK	no	0d	30d	3.32968	2.75281	-0.773095	0.1774	30d-vs-0d	3.82284	0.199263	0.605722	OK	no	0d	60d	3.32968
XLOC_036731	XLOC_036731	Lars2	chr9:123366939-123462664	ENSMUSG00000035202	ENSMUST00000038863	88.342	0.877523	0.000567563	OK	yes	0d	2d	48.0846	88.342	2.73082	5e-05	2d-vs-0d	240.862	2.32456	0.000567563	OK	yes	0d	8d	48.0846	240.862	4.84829	5e-05	8d-vs-0d	48.0846	-0.245158	0.430944	OK	no	0d	30d	48.0846	40.5701	-0.774883	0.1743	30d-vs-0d	48.0846	-0.431901	0.0766692	OK	no	0d	60d	48.0846
XLOC_002263	XLOC_002263	Vnn3	chr10:23851461-23870325	ENSMUSG00000020010	ENSMUST00000020190	78.2829	0.87791	0.000567563	OK	yes	0d	2d	42.598	78.2829	2.95411	5e-05	2d-vs-0d	85.1187	0.998688	0.000567563	OK	yes	0d	8d	42.598	85.1187	3.3158	5e-05	8d-vs-0d	45.5457	0.0965283	0.812137	OK	no	0d	30d	42.598	45.5457	0.333194	0.5565	30d-vs-0d	43.9049	0.0435944	0.933381	OK	no	0d	60d	42.598
XLOC_013412	XLOC_013412	Usp25	chr16:77014068-77116779	ENSMUSG00000022867	ENSMUST00000023580	11.2168	0.880152	0.000567563	OK	yes	0d	2d	6.09421	11.2168	3.00941	5e-05	2d-vs-0d	10.8277	0.829216	0.000567563	OK	yes	0d	8d	6.09421	10.8277	2.83889	5e-05	8d-vs-0d	9.80839	0.686578	0.000567563	OK	yes	0d	30d	6.09421	9.80839	2.34278	5e-05	30d-vs-0d	6.3825	0.0666834	0.888595	OK	no	0d	60d	6.09421
XLOC_017909	XLOC_017909	Upf2	chr2:5951468-6056703	ENSMUSG00000043241	ENSMUST00000060092.ENSMUST00000128200.ENSMUST00000144901	8.79608	0.881342	0.000567563	OK	yes	0d	2d	4.77506	8.79608	2.56985	5e-05	2d-vs-0d	4.77506	-0.0443329	0.940851	OK	no	0d	8d	4.77506	4.63056	-0.119519	0.8175	8d-vs-0d	4.77506	-0.108416	0.833393	OK	no	0d	30d	4.77506	4.42938	-0.281442	0.59035	30d-vs-0d	4.77506	-0.042088	0.942052	OK	no	0d	60d	4.77506
XLOC_015794	XLOC_015794	Fez2	chr17:78377884-78418131	ENSMUSG00000056121	ENSMUST00000070039.ENSMUST00000112487	25.7791	0.885335	0.000567563	OK	yes	0d	2d	13.9558	25.7791	2.9114	5e-05	2d-vs-0d	22.1877	0.668893	0.00106889	OK	yes	0d	8d	13.9558	22.1877	2.21054	0.0001	8d-vs-0d	15.6673	0.166892	0.63788	OK	no	0d	30d	13.9558	15.6673	0.547302	0.34355	30d-vs-0d	13.9558	-0.013058	0.980193	OK	no	0d	60d	13.9558
XLOC_033425	XLOC_033425	Rnf121	chr7:102019136-102065469	ENSMUSG00000070426	ENSMUST00000089052.ENSMUST00000096639.ENSMUST00000106953.ENSMUST00000130074.ENSMUST00000131104.ENSMUST00000149976.ENSMUST00000156119	17.7741	0.886791	0.000567563	OK	yes	0d	2d	9.61251	17.7741	2.70431	5e-05	2d-vs-0d	9.61251	-0.0174903	0.974934	OK	no	0d	8d	9.61251	9.49668	-0.0513762	0.92345	8d-vs-0d	9.61251	-0.0909144	0.850172	OK	no	0d	30d	9.61251	9.02545	-0.266017	0.6191	30d-vs-0d	9.61251	-0.0517722	0.926401	OK	no	0d	60d	9.61251
XLOC_015971	XLOC_015971	2700062C07Rik	chr18:24470860-24477765	ENSMUSG00000024273	ENSMUST00000097646	11.7258	0.88762	0.000567563	OK	yes	0d	2d	6.33785	11.7258	2.39125	5e-05	2d-vs-0d	6.92149	0.127088	0.819775	OK	no	0d	8d	6.33785	6.92149	0.323901	0.56815	8d-vs-0d	6.90552	0.123757	0.82671	OK	no	0d	30d	6.33785	6.90552	0.316432	0.5792	30d-vs-0d	6.72632	0.0858236	0.893091	OK	no	0d	60d	6.33785
XLOC_017730	XLOC_017730	Avpi1	chr19:42123272-42129059	ENSMUSG00000018821	ENSMUST00000018965.ENSMUST00000161873	51.9781	0.890844	0.000567563	OK	yes	0d	2d	28.0317	51.9781	3.01667	5e-05	2d-vs-0d	28.0317	-0.307676	0.268913	OK	no	0d	8d	28.0317	22.648	-1.01179	0.0837	8d-vs-0d	29.7694	0.0867686	0.852395	OK	no	0d	30d	28.0317	29.7694	0.28745	0.6226	30d-vs-0d	31.888	0.185956	0.573298	OK	no	0d	60d	28.0317
XLOC_029692	XLOC_029692	Tmem209	chr6:30479052-30509783	ENSMUSG00000029782	ENSMUST00000064330.ENSMUST00000102991.ENSMUST00000115157.ENSMUST00000115160.ENSMUST00000138823.ENSMUST00000148638.ENSMUST00000150480.ENSMUST00000151187.ENSMUST00000154547	6.65255	0.891484	0.000567563	OK	yes	0d	2d	3.58612	6.65255	2.39789	5e-05	2d-vs-0d	6.29184	0.81106	0.00106889	OK	yes	0d	8d	3.58612	6.29184	2.14955	0.0001	8d-vs-0d	4.57778	0.352225	0.277179	OK	no	0d	30d	3.58612	4.57778	0.928897	0.0875	30d-vs-0d	3.58612	-0.0177257	0.977188	OK	no	0d	60d	3.58612
XLOC_037386	XLOC_037386	Fam46a	chr9:85320436-85327170	ENSMUSG00000032265	ENSMUST00000034802	7.1214	0.891755	0.000567563	OK	yes	0d	2d	3.83814	7.1214	2.97913	5e-05	2d-vs-0d	5.23462	0.447679	0.0526686	OK	no	0d	8d	3.83814	5.23462	1.50476	0.0096	8d-vs-0d	7.3876	0.944699	0.000567563	OK	yes	0d	30d	3.83814	7.3876	3.18316	5e-05	30d-vs-0d	5.15519	0.425619	0.0686742	OK	no	0d	60d	3.83814
XLOC_009997	XLOC_009997	Pxk	chr14:8098212-8165111	ENSMUSG00000033885	ENSMUST00000036682.ENSMUST00000112689	18.5358	0.892298	0.000567563	OK	yes	0d	2d	9.98623	18.5358	3.05358	5e-05	2d-vs-0d	12.6033	0.335793	0.176335	OK	no	0d	8d	9.98623	12.6033	1.13472	0.04615	8d-vs-0d	13.3065	0.41412	0.0674633	OK	no	0d	30d	9.98623	13.3065	1.41578	0.0131	30d-vs-0d	9.98623	-0.0155393	0.97549	OK	no	0d	60d	9.98623
XLOC_025531	XLOC_025531	Slc35d1	chr4:103170648-103215164	ENSMUSG00000028521	ENSMUST00000036195.ENSMUST00000094947.ENSMUST00000150285.ENSMUST00000154845.ENSMUST00000183432	46.147	0.893302	0.000567563	OK	yes	0d	2d	24.8446	46.147	2.87234	5e-05	2d-vs-0d	37.653	0.59983	0.0051964	OK	yes	0d	8d	24.8446	37.653	1.91449	0.0006	8d-vs-0d	24.8446	-0.0773691	0.866363	OK	no	0d	30d	24.8446	23.5474	-0.254357	0.64695	30d-vs-0d	24.8446	-0.173093	0.594347	OK	no	0d	60d	24.8446
XLOC_003487	XLOC_003487	Sbno2	chr10:80057005-80102698	ENSMUSG00000035673	ENSMUST00000042771	9.9777	0.893889	0.000567563	OK	yes	0d	2d	5.36961	9.9777	2.95108	5e-05	2d-vs-0d	10.4162	0.955938	0.000567563	OK	yes	0d	8d	5.36961	10.4162	3.09894	5e-05	8d-vs-0d	7.6488	0.510414	0.0250354	OK	yes	0d	30d	5.36961	7.6488	1.66121	0.00385	30d-vs-0d	5.36961	-0.00456577	0.992354	OK	no	0d	60d	5.36961
XLOC_008192	XLOC_008192	Ckb	chr12:111669354-111672338	ENSMUSG00000001270	ENSMUST00000001304	8.59205	0.895155	0.000567563	OK	yes	0d	2d	4.61985	8.59205	2.45006	5e-05	2d-vs-0d	13.8258	1.58144	0.000567563	OK	yes	0d	8d	4.61985	13.8258	4.52617	5e-05	8d-vs-0d	12.4501	1.43024	0.000567563	OK	yes	0d	30d	4.61985	12.4501	4.06054	5e-05	30d-vs-0d	8.29111	0.843718	0.000567563	OK	yes	0d	60d	4.61985
XLOC_000428	XLOC_000428	Fbxo36	chr1:84839840-84900487	ENSMUSG00000073633	ENSMUST00000097672.ENSMUST00000139562.ENSMUST00000143656.ENSMUST00000151737	9.25097	0.898011	0.000567563	OK	yes	0d	2d	4.96431	9.25097	2.30151	5e-05	2d-vs-0d	9.47746	0.932906	0.000567563	OK	yes	0d	8d	4.96431	9.47746	2.37665	5e-05	8d-vs-0d	5.16774	0.0579385	0.937256	OK	no	0d	30d	4.96431	5.16774	0.138556	0.80735	30d-vs-0d	4.96431	-0.605954	0.0857915	OK	no	0d	60d	4.96431
XLOC_039147	XLOC_039147	Cybb	chrX:9435247-9487771	ENSMUSG00000015340	ENSMUST00000015484.ENSMUST00000131591.ENSMUST00000154503.ENSMUST00000164685.ENSMUST00000170885	9.96742	0.898032	0.000567563	OK	yes	0d	2d	5.3487	9.96742	2.47129	5e-05	2d-vs-0d	41.9189	2.97034	0.000567563	OK	yes	0d	8d	5.3487	41.9189	7.4537	5e-05	8d-vs-0d	27.7415	2.37479	0.000567563	OK	yes	0d	30d	5.3487	27.7415	6.43294	5e-05	30d-vs-0d	9.64977	0.851307	0.000567563	OK	yes	0d	60d	5.3487
XLOC_026317	XLOC_026317	Steap4	chr5:7960471-7982213	ENSMUSG00000012428	ENSMUST00000115421	92.3524	0.901587	0.000567563	OK	yes	0d	2d	49.436	92.3524	2.87703	5e-05	2d-vs-0d	216.187	2.12864	0.000567563	OK	yes	0d	8d	49.436	216.187	5.5106	5e-05	8d-vs-0d	119.23	1.27011	0.000567563	OK	yes	0d	30d	49.436	119.23	3.80923	5e-05	30d-vs-0d	64.2269	0.377615	0.166223	OK	no	0d	60d	49.436
XLOC_001187	XLOC_001187	Fam135a	chr1:24010757-24100341	ENSMUSG00000026153	ENSMUST00000027337	10.4494	0.904114	0.000567563	OK	yes	0d	2d	5.58377	10.4494	2.4558	5e-05	2d-vs-0d	5.58377	-0.304925	0.568364	OK	no	0d	8d	5.58377	4.51997	-0.577554	0.28095	8d-vs-0d	5.58377	-0.295425	0.429183	OK	no	0d	30d	5.58377	4.54983	-0.771615	0.17305	30d-vs-0d	5.58377	-0.218472	0.681734	OK	no	0d	60d	5.58377
XLOC_033761	XLOC_033761	Mvp.Pagr1a.Pagr1b.Prrt2	chr7:126986859-127021211	ENSMUSG00000030680.ENSMUSG00000030681.ENSMUSG00000045114.ENSMUSG00000092534	ENSMUST00000032918.ENSMUST00000133172.ENSMUST00000159916.ENSMUST00000160767.ENSMUST00000161728.ENSMUST00000161931.ENSMUST00000165096.ENSMUST00000172958	54.1573	0.904415	0.000567563	OK	yes	0d	2d	28.9335	54.1573	2.74965	5e-05	2d-vs-0d	58.8844	1.02514	0.000567563	OK	yes	0d	8d	28.9335	58.8844	2.88784	5e-05	8d-vs-0d	41.0612	0.505035	0.0427174	OK	yes	0d	30d	28.9335	41.0612	1.51625	0.0074	30d-vs-0d	30.9839	0.09878	0.834941	OK	no	0d	60d	28.9335
XLOC_035290	XLOC_035290	Ifi30	chr8:70762773-70766663	ENSMUSG00000031838	ENSMUST00000034299	53.6885	0.904538	0.000567563	OK	yes	0d	2d	28.6806	53.6885	2.48437	5e-05	2d-vs-0d	173.239	2.59461	0.000567563	OK	yes	0d	8d	28.6806	173.239	7.64749	5e-05	8d-vs-0d	79.5803	1.47234	0.000567563	OK	yes	0d	30d	28.6806	79.5803	4.4738	5e-05	30d-vs-0d	41.16	0.521166	0.0495841	OK	yes	0d	60d	28.6806
XLOC_006945	XLOC_006945	Laptm4a	chr12:8921663-8938742	ENSMUSG00000020585	ENSMUST00000020909	241.223	0.906545	0.000567563	OK	yes	0d	2d	128.683	241.223	2.82619	5e-05	2d-vs-0d	137.271	0.0932109	0.835749	OK	no	0d	8d	128.683	137.271	0.301786	0.59465	8d-vs-0d	153.801	0.257241	0.393878	OK	no	0d	30d	128.683	153.801	0.828429	0.1497	30d-vs-0d	133.848	0.0567793	0.912458	OK	no	0d	60d	128.683
XLOC_034853	XLOC_034853	Osgin1	chr8:119434123-119446256	ENSMUSG00000074063	ENSMUST00000098365.ENSMUST00000126414.ENSMUST00000131448.ENSMUST00000144381.ENSMUST00000145604.ENSMUST00000152420	115.295	0.90695	0.000567563	OK	yes	0d	2d	61.488	115.295	2.50014	5e-05	2d-vs-0d	61.488	-0.387937	0.155991	OK	no	0d	8d	61.488	46.9904	-1.07231	0.039	8d-vs-0d	73.5234	0.2579	0.426847	OK	no	0d	30d	61.488	73.5234	0.710961	0.1716	30d-vs-0d	157.569	1.35761	0.000567563	OK	yes	0d	60d	61.488
XLOC_022098	XLOC_022098	Hfe2	chr3:96525184-96529216	ENSMUSG00000038403	ENSMUST00000049208	79.7026	0.90827	0.000567563	OK	yes	0d	2d	42.4674	79.7026	3.07569	5e-05	2d-vs-0d	46.4019	0.127828	0.730351	OK	no	0d	8d	42.4674	46.4019	0.439691	0.44385	8d-vs-0d	48.493	0.191421	0.537166	OK	no	0d	30d	42.4674	48.493	0.653125	0.25545	30d-vs-0d	50.2358	0.242358	0.39537	OK	no	0d	60d	42.4674
XLOC_025646	XLOC_025646	Rad54l	chr4:116075268-116123690	ENSMUSG00000028702	ENSMUST00000102704.ENSMUST00000102705.ENSMUST00000138320.ENSMUST00000139147.ENSMUST00000143089.ENSMUST00000152741	7.75469	0.912182	0.000567563	OK	yes	0d	2d	4.12069	7.75469	2.13471	5e-05	2d-vs-0d	5.1228	0.314045	0.475991	OK	no	0d	8d	4.12069	5.1228	0.689801	0.20565	8d-vs-0d	4.12069	-0.0656367	0.931139	OK	no	0d	30d	4.12069	3.93742	-0.143675	0.7902	30d-vs-0d	4.12069	-0.0493868	0.949246	OK	no	0d	60d	4.12069
XLOC_022066	XLOC_022066	Ctss	chr3:95526785-95556403	ENSMUSG00000038642	ENSMUST00000015667.ENSMUST00000116304	70.4508	0.914029	0.000567563	OK	yes	0d	2d	37.3883	70.4508	3.05244	5e-05	2d-vs-0d	275.438	2.88107	0.000567563	OK	yes	0d	8d	37.3883	275.438	8.87649	5e-05	8d-vs-0d	253.093	2.75901	0.000567563	OK	yes	0d	30d	37.3883	253.093	8.87149	5e-05	30d-vs-0d	75.948	1.02242	0.000567563	OK	yes	0d	60d	37.3883
XLOC_008086	XLOC_008086	-	chr12:101968092-101975857	NA	NA	142.638	0.914505	0.000567563	OK	yes	0d	2d	75.6729	142.638	2.58593	5e-05	2d-vs-0d	93.9489	0.312099	0.381581	OK	no	0d	8d	75.6729	93.9489	0.83816	0.14215	8d-vs-0d	106.362	0.491139	0.0795509	OK	no	0d	30d	75.6729	106.362	1.36423	0.01615	30d-vs-0d	81.9266	0.114556	0.82308	OK	no	0d	60d	75.6729
XLOC_026502	XLOC_026502	Sh3bp2	chr5:34525837-34563638	ENSMUSG00000054520	ENSMUST00000067638.ENSMUST00000101316.ENSMUST00000118545.ENSMUST00000125817.ENSMUST00000138912.ENSMUST00000153750.ENSMUST00000179943	10.5768	0.915172	0.000567563	OK	yes	0d	2d	5.60869	10.5768	2.41152	5e-05	2d-vs-0d	12.5717	1.16445	0.000567563	OK	yes	0d	8d	5.60869	12.5717	2.87677	5e-05	8d-vs-0d	11.3016	1.01079	0.000567563	OK	yes	0d	30d	5.60869	11.3016	2.60411	5e-05	30d-vs-0d	6.35476	0.180174	0.64431	OK	no	0d	60d	5.60869
XLOC_008550	XLOC_008550	Hist1h2bc	chr13:23684198-23692488	ENSMUSG00000018102	ENSMUST00000018246	250.683	0.921338	0.000567563	OK	yes	0d	2d	132.365	250.683	3.19531	5e-05	2d-vs-0d	132.365	-0.306157	0.226169	OK	no	0d	8d	132.365	107.056	-1.06191	0.0653	8d-vs-0d	132.365	-0.0963724	0.812746	OK	no	0d	30d	132.365	123.812	-0.334721	0.55745	30d-vs-0d	150.066	0.181071	0.558577	OK	no	0d	60d	132.365
XLOC_024084	XLOC_024084	Pde4b	chr4:102087542-102607263	ENSMUSG00000028525	ENSMUST00000030251.ENSMUST00000097949.ENSMUST00000097950.ENSMUST00000106901.ENSMUST00000106904.ENSMUST00000106907.ENSMUST00000106908.ENSMUST00000106911.ENSMUST00000133632.ENSMUST00000172616.ENSMUST00000172845.ENSMUST00000173119.ENSMUST00000174186	8.39658	0.922064	0.000567563	OK	yes	0d	2d	4.43132	8.39658	2.73655	5e-05	2d-vs-0d	5.50388	0.312712	0.291739	OK	no	0d	8d	4.43132	5.50388	0.879958	0.0944	8d-vs-0d	5.33381	0.267428	0.36614	OK	no	0d	30d	4.43132	5.33381	0.767484	0.133	30d-vs-0d	4.74933	0.0999856	0.822603	OK	no	0d	60d	4.43132
XLOC_025588	XLOC_025588	Prpf38a	chr4:108563171-108579336	ENSMUSG00000063800	ENSMUST00000079213.ENSMUST00000125106.ENSMUST00000132951	14.7301	0.922701	0.000567563	OK	yes	0d	2d	7.77045	14.7301	2.80676	5e-05	2d-vs-0d	14.0305	0.852501	0.000567563	OK	yes	0d	8d	7.77045	14.0305	2.60871	5e-05	8d-vs-0d	9.60852	0.306316	0.326034	OK	no	0d	30d	7.77045	9.60852	0.913529	0.1111	30d-vs-0d	8.06655	0.0539542	0.929225	OK	no	0d	60d	7.77045
XLOC_020753	XLOC_020753	Depdc7	chr2:104721783-104742878	ENSMUSG00000027173	ENSMUST00000028595.ENSMUST00000144133	24.0712	0.927431	0.000567563	OK	yes	0d	2d	12.6565	24.0712	2.31683	5e-05	2d-vs-0d	13.5295	0.0962296	0.877087	OK	no	0d	8d	12.6565	13.5295	0.236575	0.6675	8d-vs-0d	14.2217	0.168217	0.736155	OK	no	0d	30d	12.6565	14.2217	0.429677	0.4509	30d-vs-0d	16.0375	0.341569	0.337532	OK	no	0d	60d	12.6565
XLOC_029139	XLOC_029139	Lsm3	chr6:91515927-91522625	ENSMUSG00000034192	ENSMUST00000040607.ENSMUST00000123569.ENSMUST00000126253	12.4458	0.930308	0.000567563	OK	yes	0d	2d	6.53087	12.4458	2.32822	5e-05	2d-vs-0d	15.5589	1.25239	0.000567563	OK	yes	0d	8d	6.53087	15.5589	3.18893	5e-05	8d-vs-0d	9.25557	0.503045	0.140051	OK	no	0d	30d	6.53087	9.25557	1.2131	0.0338	30d-vs-0d	8.29052	0.344187	0.386655	OK	no	0d	60d	6.53087
XLOC_014294	XLOC_014294	Zfp760	chr17:21707740-21725636	ENSMUSG00000067928	ENSMUST00000073312	2.30615	0.932069	0.000567563	OK	yes	0d	2d	1.20867	2.30615	2.47835	5e-05	2d-vs-0d	1.20867	-0.396044	0.318847	OK	no	0d	8d	1.20867	0.918512	-0.95177	0.1076	8d-vs-0d	1.55706	0.36541	0.322903	OK	no	0d	30d	1.20867	1.55706	0.933536	0.10955	30d-vs-0d	1.57744	0.384173	0.288605	OK	no	0d	60d	1.20867
XLOC_026134	XLOC_026134	Miip	chr4:147860777-147868816	ENSMUSG00000029022	ENSMUST00000030886.ENSMUST00000119975.ENSMUST00000141166.ENSMUST00000141534.ENSMUST00000156374.ENSMUST00000172710.ENSMUST00000173034.ENSMUST00000174081	17.4684	0.937559	0.000567563	OK	yes	0d	2d	9.12052	17.4684	2.47191	5e-05	2d-vs-0d	11.413	0.323493	0.394466	OK	no	0d	8d	9.12052	11.413	0.829826	0.15005	8d-vs-0d	13.0792	0.520084	0.0913402	OK	no	0d	30d	9.12052	13.0792	1.31937	0.0193	30d-vs-0d	11.0093	0.271531	0.499258	OK	no	0d	60d	9.12052
XLOC_028089	XLOC_028089	Hspb8	chr5:116408490-116422864	ENSMUSG00000041548	ENSMUST00000036991.ENSMUST00000133335	239.525	0.942549	0.000567563	OK	yes	0d	2d	124.628	239.525	2.86095	5e-05	2d-vs-0d	152.647	0.29257	0.347811	OK	no	0d	8d	124.628	152.647	0.878672	0.12255	8d-vs-0d	124.628	-0.174555	0.620672	OK	no	0d	30d	124.628	110.425	-0.563206	0.32735	30d-vs-0d	124.628	-0.290586	0.299948	OK	no	0d	60d	124.628
XLOC_003012	XLOC_003012	Wibg	chr10:128747878-128766568	ENSMUSG00000064030	ENSMUST00000065210.ENSMUST00000163377	18.6383	0.942727	0.000567563	OK	yes	0d	2d	9.69654	18.6383	2.92168	5e-05	2d-vs-0d	15.3869	0.666163	0.00405165	OK	yes	0d	8d	9.69654	15.3869	2.03126	0.00045	8d-vs-0d	9.89753	0.0295979	0.961286	OK	no	0d	30d	9.69654	9.89753	0.087603	0.87745	30d-vs-0d	11.4778	0.24331	0.491561	OK	no	0d	60d	9.69654
XLOC_014219	XLOC_014219	Ermard	chr17:15041640-15064232	ENSMUSG00000036552	ENSMUST00000040594.ENSMUST00000097393	8.22997	0.944006	0.000567563	OK	yes	0d	2d	4.27784	8.22997	2.62793	5e-05	2d-vs-0d	4.49438	0.0712421	0.908774	OK	no	0d	8d	4.27784	4.49438	0.187411	0.73565	8d-vs-0d	5.00672	0.226986	0.575714	OK	no	0d	30d	4.27784	5.00672	0.604422	0.28735	30d-vs-0d	4.36951	0.0305911	0.96299	OK	no	0d	60d	4.27784
XLOC_004456	XLOC_004456	2410006H16Rik	chr11:62602876-62604807	ENSMUSG00000086841	ENSMUST00000131787	72.3427	0.944922	0.000567563	OK	yes	0d	2d	37.579	72.3427	2.90777	5e-05	2d-vs-0d	98.2996	1.38726	0.000567563	OK	yes	0d	8d	37.579	98.2996	4.23747	5e-05	8d-vs-0d	58.6267	0.641633	0.00594397	OK	yes	0d	30d	37.579	58.6267	1.93245	0.0007	30d-vs-0d	49.8304	0.407102	0.143628	OK	no	0d	60d	37.579
XLOC_036964	XLOC_036964	Tbrg1	chr9:37613784-37657312	ENSMUSG00000011114	ENSMUST00000117654.ENSMUST00000126062.ENSMUST00000134711.ENSMUST00000142736	47.4477	0.945676	0.000567563	OK	yes	0d	2d	24.6342	47.4477	2.32863	5e-05	2d-vs-0d	35.5795	0.530384	0.116274	OK	no	0d	8d	24.6342	35.5795	1.27527	0.02645	8d-vs-0d	27.8864	0.178899	0.737446	OK	no	0d	30d	24.6342	27.8864	0.430885	0.4524	30d-vs-0d	25.5508	0.0527063	0.944195	OK	no	0d	60d	24.6342
XLOC_031999	XLOC_031999	Glrx3	chr7:137437647-137468594	ENSMUSG00000031068	ENSMUST00000064404	51.542	0.945749	0.000567563	OK	yes	0d	2d	26.7585	51.542	3.2239	5e-05	2d-vs-0d	26.7585	-0.181247	0.572944	OK	no	0d	8d	26.7585	23.5994	-0.613386	0.2849	8d-vs-0d	26.7585	-0.151398	0.663123	OK	no	0d	30d	26.7585	24.0928	-0.515288	0.3686	30d-vs-0d	28.6989	0.100995	0.812138	OK	no	0d	60d	26.7585
XLOC_009226	XLOC_009226	Zkscan3	chr13:21387003-21402755	ENSMUSG00000021327	ENSMUST00000070785.ENSMUST00000116433.ENSMUST00000116434.ENSMUST00000117721.ENSMUST00000145631.ENSMUST00000151467	21.8354	0.946745	0.000567563	OK	yes	0d	2d	11.3282	21.8354	2.3208	5e-05	2d-vs-0d	11.3282	-0.246037	0.653348	OK	no	0d	8d	11.3282	9.55207	-0.444987	0.3587	8d-vs-0d	11.7928	0.0579779	0.926838	OK	no	0d	30d	11.3282	11.7928	0.137727	0.7788	30d-vs-0d	11.4522	0.0157039	0.98006	OK	no	0d	60d	11.3282
XLOC_016872	XLOC_016872	Pla2g16	chr19:7557458-7588545	ENSMUSG00000060675	ENSMUST00000025925.ENSMUST00000136465.ENSMUST00000136756.ENSMUST00000141887	18.8472	0.947423	0.000567563	OK	yes	0d	2d	9.77335	18.8472	2.63929	5e-05	2d-vs-0d	27.144	1.47371	0.000567563	OK	yes	0d	8d	9.77335	27.144	4.02854	5e-05	8d-vs-0d	13.953	0.513647	0.0959536	OK	no	0d	30d	9.77335	13.953	1.34602	0.02055	30d-vs-0d	9.77335	-0.112963	0.84343	OK	no	0d	60d	9.77335
XLOC_033773	XLOC_033773	Zfp768	chr7:127342796-127345314	ENSMUSG00000047371	ENSMUST00000060783	11.6378	0.948396	0.000567563	OK	yes	0d	2d	6.03082	11.6378	3.09313	5e-05	2d-vs-0d	6.40668	0.0872229	0.860142	OK	no	0d	8d	6.03082	6.40668	0.274821	0.6359	8d-vs-0d	6.3109	0.0654904	0.903626	OK	no	0d	30d	6.03082	6.3109	0.204692	0.7243	30d-vs-0d	6.95557	0.205814	0.538774	OK	no	0d	60d	6.03082
XLOC_005880	XLOC_005880	Zfp867	chr11:59461196-59472474	ENSMUSG00000054519	ENSMUST00000057799	2.20917	0.950962	0.000567563	OK	yes	0d	2d	1.14278	2.20917	2.39379	5e-05	2d-vs-0d	1.14278	-0.239111	0.639861	OK	no	0d	8d	1.14278	0.968236	-0.550289	0.3455	8d-vs-0d	1.51103	0.402988	0.289127	OK	no	0d	30d	1.14278	1.51103	0.977882	0.09315	30d-vs-0d	1.56766	0.456075	0.20905	OK	no	0d	60d	1.14278
XLOC_035436	XLOC_035436	N4bp1	chr8:86841138-86885258	ENSMUSG00000031652	ENSMUST00000034074	7.19698	0.952721	0.000567563	OK	yes	0d	2d	3.71837	7.19698	3.21461	5e-05	2d-vs-0d	6.78283	0.867218	0.000567563	OK	yes	0d	8d	3.71837	6.78283	2.935	5e-05	8d-vs-0d	4.30004	0.20968	0.497977	OK	no	0d	30d	3.71837	4.30004	0.702696	0.22225	30d-vs-0d	3.8226	0.039886	0.9404	OK	no	0d	60d	3.71837
XLOC_004342	XLOC_004342	Slc36a1	chr11:55204349-55236332	ENSMUSG00000020261	ENSMUST00000020499.ENSMUST00000108867.ENSMUST00000108872.ENSMUST00000147506.ENSMUST00000152336	12.6407	0.952987	0.000567563	OK	yes	0d	2d	6.5297	12.6407	3.14543	5e-05	2d-vs-0d	7.86972	0.269296	0.335798	OK	no	0d	8d	6.5297	7.86972	0.873526	0.1161	8d-vs-0d	8.39993	0.36336	0.128959	OK	no	0d	30d	6.5297	8.39993	1.19872	0.0303	30d-vs-0d	7.29124	0.159147	0.642995	OK	no	0d	60d	6.5297
XLOC_002254	XLOC_002254	H60b.Raet1d.Raet1e	chr10:22158568-22374784	ENSMUSG00000053219.ENSMUSG00000078452.ENSMUSG00000075297	ENSMUST00000065527.ENSMUST00000095795.ENSMUST00000105522.ENSMUST00000131558.ENSMUST00000178026.ENSMUST00000180648.ENSMUST00000181645.ENSMUST00000182677	17.1952	0.955954	0.000567563	OK	yes	0d	2d	8.86416	17.1952	2.77043	5e-05	2d-vs-0d	72.161	3.02516	0.000567563	OK	yes	0d	8d	8.86416	72.161	8.18818	5e-05	8d-vs-0d	16.4978	0.896214	0.000567563	OK	yes	0d	30d	8.86416	16.4978	2.44849	5e-05	30d-vs-0d	15.1105	0.769498	0.00199215	OK	yes	0d	60d	8.86416
XLOC_022399	XLOC_022399	Ctbs	chr3:146450469-146499753	ENSMUSG00000028189	ENSMUST00000029840.ENSMUST00000061937	8.26383	0.958028	0.000567563	OK	yes	0d	2d	4.25389	8.26383	2.38542	5e-05	2d-vs-0d	10.2955	1.27516	0.000567563	OK	yes	0d	8d	4.25389	10.2955	2.93374	5e-05	8d-vs-0d	7.14951	0.749061	0.021457	OK	yes	0d	30d	4.25389	7.14951	1.74522	0.0032	30d-vs-0d	4.46037	0.0683794	0.938867	OK	no	0d	60d	4.25389
XLOC_009816	XLOC_009816	Marveld2	chr13:100595956-100616971	ENSMUSG00000021636	ENSMUST00000022137.ENSMUST00000163163.ENSMUST00000168772	7.2811	0.958749	0.000567563	OK	yes	0d	2d	3.74615	7.2811	2.84611	5e-05	2d-vs-0d	4.37077	0.222481	0.550034	OK	no	0d	8d	3.74615	4.37077	0.632813	0.2659	8d-vs-0d	3.74615	-0.432376	0.146873	OK	no	0d	30d	3.74615	2.77605	-1.17832	0.036	30d-vs-0d	4.71715	0.332508	0.300488	OK	no	0d	60d	3.74615
XLOC_019610	XLOC_019610	Rnf114	chr2:167481132-167516173	ENSMUSG00000006418	ENSMUST00000078050.ENSMUST00000109214.ENSMUST00000127939	62.5099	0.961829	0.000567563	OK	yes	0d	2d	32.0929	62.5099	3.01019	5e-05	2d-vs-0d	47.4787	0.565026	0.0189087	OK	yes	0d	8d	32.0929	47.4787	1.75964	0.00275	8d-vs-0d	44.0199	0.455901	0.0672608	OK	no	0d	30d	32.0929	44.0199	1.44474	0.01305	30d-vs-0d	37.5033	0.224762	0.491823	OK	no	0d	60d	32.0929
XLOC_032742	XLOC_032742	Pop4	chr7:38262819-38271348	ENSMUSG00000030423	ENSMUST00000032585	18.333	0.961971	0.000567563	OK	yes	0d	2d	9.41132	18.333	3.02203	5e-05	2d-vs-0d	11.9898	0.349335	0.212645	OK	no	0d	8d	9.41132	11.9898	1.06923	0.05985	8d-vs-0d	10.3401	0.135784	0.751756	OK	no	0d	30d	9.41132	10.3401	0.410409	0.47045	30d-vs-0d	11.1326	0.242326	0.466656	OK	no	0d	60d	9.41132
XLOC_003592	XLOC_003592	Nr1h4	chr10:89454233-89533585	ENSMUSG00000047638	ENSMUST00000058126.ENSMUST00000105296.ENSMUST00000105297	111.581	0.962202	0.000567563	OK	yes	0d	2d	57.2713	111.581	2.81637	5e-05	2d-vs-0d	79.7367	0.477431	0.123902	OK	no	0d	8d	57.2713	79.7367	1.26283	0.02875	8d-vs-0d	57.2713	-0.00297734	0.994501	OK	no	0d	30d	57.2713	57.1533	-0.00901565	0.98655	30d-vs-0d	68.1901	0.251748	0.514646	OK	no	0d	60d	57.2713
XLOC_007267	XLOC_007267	Dcaf4	chr12:83520465-83541988	ENSMUSG00000021222	ENSMUST00000021645	3.42641	0.962812	0.000567563	OK	yes	0d	2d	1.75794	3.42641	2.39186	5e-05	2d-vs-0d	2.60232	0.56591	0.0909888	OK	no	0d	8d	1.75794	2.60232	1.36169	0.0192	8d-vs-0d	2.28081	0.37566	0.362823	OK	no	0d	30d	1.75794	2.28081	0.889429	0.131	30d-vs-0d	1.78459	0.0217059	0.976958	OK	no	0d	60d	1.75794
XLOC_035141	XLOC_035141	Msr1	chr8:39577434-39642678	ENSMUSG00000025044	ENSMUST00000026021.ENSMUST00000170091	11.124	0.965927	0.000567563	OK	yes	0d	2d	5.69493	11.124	2.89178	5e-05	2d-vs-0d	18.6137	1.70862	0.000567563	OK	yes	0d	8d	5.69493	18.6137	4.87994	5e-05	8d-vs-0d	19.3253	1.76274	0.000567563	OK	yes	0d	30d	5.69493	19.3253	5.05725	5e-05	30d-vs-0d	7.2923	0.356695	0.252493	OK	no	0d	60d	5.69493
XLOC_037378	XLOC_037378	Phip	chr9:82866158-82975489	ENSMUSG00000032253	ENSMUST00000034787	2.18973	0.967932	0.000567563	OK	yes	0d	2d	1.11947	2.18973	3.05733	5e-05	2d-vs-0d	2.19483	0.971286	0.000567563	OK	yes	0d	8d	1.11947	2.19483	3.09032	5e-05	8d-vs-0d	1.38348	0.305481	0.30117	OK	no	0d	30d	1.11947	1.38348	0.938601	0.099	30d-vs-0d	1.1397	0.0258276	0.964936	OK	no	0d	60d	1.11947
XLOC_030998	XLOC_030998	Sertad1	chr7:27486909-27490316	ENSMUSG00000008384	ENSMUST00000008528.ENSMUST00000135881	8.43133	0.96857	0.000567563	OK	yes	0d	2d	4.30852	8.43133	2.4418	5e-05	2d-vs-0d	11.1041	1.36582	0.000567563	OK	yes	0d	8d	4.30852	11.1041	3.48039	5e-05	8d-vs-0d	5.72185	0.409292	0.250047	OK	no	0d	30d	4.30852	5.72185	0.965027	0.07535	30d-vs-0d	7.83819	0.863329	0.000567563	OK	yes	0d	60d	4.30852
[truncated: 21,054 more rows]
[truncated: 93 more columns]

## Sheet: B - proteomics
AC	ID	Gene	Ratio.d2.d0	log2Ratio.d2.d0	P.Value.Rat.Adjusted.d2.d0	Is.Significant.d2.d0	Ratio.d8.d0	log2Ratio.d8.d0	P.Value.Rat.Adjusted.d8.d0	Is.Significant.d8.d0	Ratio.d8.d2	log2Ratio.d8.d2	P.Value.Rat.Adjusted.d8.d2	Is.Significant.d8.d2	Ratio.d30.d0	log2Ratio.d30.d0	P.Value.Rat.Adjusted.d30.d0	Is.Significant.d30.d0	Ratio.d60.d0	log2Ratio.d60.d0	P.Value.Rat.Adjusted.d60.d0	Is.Significant.d60.d0	Ratio.d60.d30	log2Ratio.d60.d30	P.Value.Rat.Adjusted.d60.d30	Is.Significant.d60.d30	Group.run1	Description.run1	N.run1	Peptide.Count.run1	Spectral.Count.run1	Sequence.Coverage.run1	Log10.Ratio.d2.d0	Log10.Ratio.d8.d0	Log10.Ratio.d8.d2	Log10.Var.d2.d0	Log10.Var.d8.d0	Log10.Var.d8.d2	P.Value.Rat.d2.d0	P.Value.Rat.d8.d0	P.Value.Rat.d8.d2	P.Value.Sample.d2.d0	P.Value.Sample.d8.d0	P.Value.Sample.d8.d2	Zscore.d2.d0	Zscore.d8.d0	Zscore.d8.d2	Ratio.Minus.Sd.d2.d0	Ratio.Minus.Sd.d8.d0
[truncated: 5,585 more rows]
[truncated: 31 more columns]

[truncated: 1 more sheets: C - circos plot]
