# Supplementary material for: Type I Interferon Signaling Disrupts the Hepatic Urea Cycle and Alters Systemic Metabolism to Suppress T Cell Function
Source: Immunity. 2019 Dec 17;51(6):1074–1087.e9. doi: 10.1016/j.immuni.2019.10.014 (PMC6926485; doi:10.1016/j.immuni.2019.10.014)
Supplement: Table S2. Enrichment Cluster Analysis of Differentially Expressed Genes, Related to Figure 1 [file mmc3.xlsx]

## Sheet: Info
		A	K-means clustering of the union of differentially expressed genes (3626) across times points. The genes are organised in the 15 clusters and their average across replicates FPKM is reported.
		B	Cytoscape ClueGO enrichments on the genes in each cluster (reported in A). Only enriched terms with a FDR <= 0.05 are reported. Enriched terms are grouped (column GOGroups) according to genes overlaps and sorted in decreasing order according to the adjusted p-values of the groups. The lead term of each group is defined as the enriched term with the lowest adjusted p-value. The lead term are highl…
		C	For the genes in each cluster we report the log2 Fold-change in the proteomics dataset.

## Sheet: A-genes in clusters, mean log2
gene_id	gene	Cluster	0d	2d	8d	30d	60d
XLOC_006214	Lgals9	Cluster 1	9.06302	10.0623	8.37734	8.88682	8.86164
XLOC_036265	Rps27l	Cluster 1	8.19253	9.58674	8.10587	8.06304	8.2135
XLOC_030109	Cml2	Cluster 1	7.75999	8.78512	6.95251	7.63484	7.59423
XLOC_011062	Fam25c	Cluster 1	6.84181	8.66425	4.96085	6.31837	6.70718
XLOC_009146	Akr1c20	Cluster 1	6.50579	8.08181	5.64073	6.63097	6.59244
XLOC_031321	Saa2	Cluster 1	5.31637	12.3582	0	9.24073	6.37621
XLOC_032865	Saa1	Cluster 1	5.37288	12.001	0	9.1824	6.58508
XLOC_034709	Ces2e	Cluster 1	6.69707	7.78708	5.56293	6.21527	6.72154
XLOC_017204	Sema4g	Cluster 1	6.85456	7.67873	5.55633	6.42582	6.45367
XLOC_029410	Clec2d	Cluster 1	6.68091	7.76141	5.79822	6.34574	6.27134
XLOC_024099	C8b	Cluster 1	6.2208	7.78528	6.07454	6.166	5.9491
XLOC_028989	Tmem150a	Cluster 1	6.10789	7.13254	5.84044	5.79287	6.00772
XLOC_017318	BC021614	Cluster 1	5.70111	8.23491	5.45743	5.38046	5.87355
XLOC_000920	Tstd1.Usf1	Cluster 1	5.64718	6.85266	5.65073	5.9661	6.11255
XLOC_000142	Mrpl30	Cluster 1	5.73612	6.76973	5.74546	5.60903	5.69508
XLOC_000019	Adhfe1	Cluster 1	5.62956	6.72932	5.53563	5.56789	5.43002
XLOC_012595	Apol7a	Cluster 1	5.60351	6.69701	5.15461	5.32114	5.23727
XLOC_035828	A230050P20Rik	Cluster 1	5.13414	6.47202	5.36341	5.21938	5.42223
XLOC_017699	Cyp2c67	Cluster 1	5.70015	6.79738	4.76129	4.76978	5.40471
XLOC_035166	F11	Cluster 1	4.89429	6.26889	4.74476	5.21261	4.98968
XLOC_017122	Hhex	Cluster 1	4.92291	5.57538	4.66968	3.96939	5.211
XLOC_032041	Ifitm1	Cluster 1	4.54661	5.51632	4.35814	4.98254	4.591
XLOC_017673	Ppp1r3c	Cluster 1	4.62294	5.72103	4.51611	3.92412	4.89938
XLOC_002670	Apba3	Cluster 1	5.28524	5.74246	4.0156	3.93498	4.64385
XLOC_022937	Scnm1	Cluster 1	4.32065	5.3314	4.37842	4.44553	4.65155
XLOC_036432	Plscr2	Cluster 1	4.33349	5.80706	4.27481	4.23461	4.31693
XLOC_021563	Helz2	Cluster 1	4.09222	5.45902	4.02552	4.32353	3.95286
XLOC_032845	Sphk2	Cluster 1	3.78787	5.0611	3.98017	4.4946	4.52633
XLOC_030860	Ercc2	Cluster 1	4.85901	5.93448	3.07943	3.18816	4.52298
XLOC_007372	9030617O03Rik	Cluster 1	4.11496	5.25055	4.12588	3.94439	4.10404
XLOC_002995	Stat2	Cluster 1	3.96702	5.34446	4.01699	4.3658	3.84402
XLOC_031470	Whamm	Cluster 1	3.98423	5.6498	4.06649	3.95901	3.85629
XLOC_034743	1810019D21Rik	Cluster 1	4.15663	5.51035	3.2909	3.84909	4.67757
XLOC_035829	Ppan	Cluster 1	4.3812	5.07962	3.85233	3.59253	4.31153
XLOC_009620	Slc35d2	Cluster 1	3.9627	5.0155	3.96583	3.74989	4.02244
XLOC_027332	Cyp3a59	Cluster 1	4.3027	5.95891	2.82679	3.59775	3.96797
XLOC_020051	D2Wsu81e	Cluster 1	3.85592	4.95949	3.90666	3.76893	3.93263
XLOC_021129	Foxa2	Cluster 1	3.75447	4.73084	3.32291	3.84797	4.50632
XLOC_034345	Aga	Cluster 1	3.72813	4.66559	3.86572	3.90556	3.98031
XLOC_037535	Hemk1	Cluster 1	3.91076	4.97955	3.44212	3.62238	4.08311
XLOC_036241	Parp16	Cluster 1	4.07021	5.2395	3.22725	3.56014	3.85327
XLOC_031433	Aen	Cluster 1	3.69283	5.30283	3.78573	3.18388	3.54483
XLOC_000040	Xkr9	Cluster 1	3.43063	4.55349	3.41783	3.80403	3.55648
XLOC_022506	Cyp7b1	Cluster 1	3.88693	4.48283	3.31821	3.50772	3.55556
XLOC_035285	Pgpep1	Cluster 1	3.48705	4.50093	3.56354	3.54379	3.62201
XLOC_035876	Thyn1	Cluster 1	3.53297	4.88261	3.53505	3.33293	3.36258
XLOC_019809	Mcm10	Cluster 1	3.93423	4.97421	2.59633	3.41096	3.58637
XLOC_001003	Parp1	Cluster 1	3.46044	5.05585	3.25656	3.32284	3.30433
XLOC_000237	Aox1	Cluster 1	3.46614	4.69423	3.39339	3.52512	3.22132
XLOC_026376	Gsap	Cluster 1	3.29378	4.23935	3.32238	3.81024	3.47759
XLOC_031824	Insc	Cluster 1	4.02784	4.59233	3.11619	3.03011	3.28877
XLOC_026254	Agrn	Cluster 1	3.37449	4.61685	3.10208	3.51674	3.4306
XLOC_025285	Mup21	Cluster 1	3.512	6.05684	1.96363	2.766	3.72866
XLOC_004097	Pnpt1	Cluster 1	3.33431	4.6337	3.35182	3.50161	3.19202
XLOC_024888	Ints8	Cluster 1	3.37649	4.33552	3.36741	3.43179	3.40888
XLOC_011616	Rbm26	Cluster 1	3.19709	4.52735	3.43137	3.20769	3.42676
XLOC_015368	H2-K2	Cluster 1	3.30878	4.54004	3.04794	3.22449	3.64549
XLOC_001670	Acmsd	Cluster 1	3.49209	5.41736	3.3382	2.53127	2.97586
XLOC_000642	Acmsd	Cluster 1	3.43489	4.96148	3.12191	2.61121	2.80657
XLOC_036620	Rtp3	Cluster 1	3.38509	4.46814	2.28314	2.72018	3.12072
XLOC_017753	Bloc1s2	Cluster 1	2.76824	4.03776	2.94058	2.83834	2.99787
XLOC_024199	Cyp4a32	Cluster 1	2.93332	3.91453	2.75532	2.50848	2.77086
XLOC_011865	PVT1_1.PVT1_3.PVT1_5.Pvt1	Cluster 1	2.6277	4.16776	2.59944	1.96272	3.43723
XLOC_004849	Rnf43	Cluster 1	2.74168	3.71925	2.6813	2.36846	2.97091
XLOC_001014	9130409I23Rik	Cluster 1	2.85254	4.58076	2.16686	2.08586	2.5777
XLOC_016935	Ms4a4d	Cluster 1	2.33109	3.72041	2.36546	2.89502	2.44967
XLOC_035322	Cib3	Cluster 1	1.81127	4.77358	0.90172	2.9664	3.23758
XLOC_007606	Zfp386	Cluster 1	2.38945	3.52272	2.50899	2.58318	2.61108
XLOC_002120	Rps6kc1	Cluster 1	2.45793	3.49744	2.46828	2.55701	2.44049
XLOC_022355	Adh7	Cluster 1	2.54493	3.8919	2.24244	1.94032	2.23631
XLOC_033797	Zfp629	Cluster 1	2.31584	3.16896	2.28781	2.43448	2.4981
XLOC_037701	2010315B03Rik	Cluster 1	2.30373	3.31128	1.92721	2.5006	2.35335
XLOC_022363	Adh6-ps1	Cluster 1	2.45876	3.429	2.30954	2.01775	2.14957
XLOC_015364	BC051226	Cluster 1	1.94756	3.08641	1.99811	2.26499	2.32688
XLOC_023007	Hsd3b2	Cluster 1	2.46314	3.33482	1.29012	2.22971	2.26114
XLOC_009075	Plk2	Cluster 1	1.94168	3.46349	2.25998	1.59549	2.29702
XLOC_033423	Lrrc51	Cluster 1	2.22467	3.20984	1.64008	2.03589	2.20226
XLOC_006904	Zfp750	Cluster 1	2.17733	3.25906	2.04497	1.56794	2.14112
XLOC_032139	Rdh13	Cluster 1	2.19757	3.15928	1.99299	1.77191	2.02324
XLOC_027083	Fam109a	Cluster 1	1.84265	2.65887	1.94441	2.22623	2.28199
XLOC_027068	Oas1b	Cluster 1	1.35566	3.9878	1.59946	2.09511	1.57412
XLOC_009702	Rfesd	Cluster 1	1.90792	2.82595	1.76727	2.04224	1.93962
XLOC_018761	Olfr1033	Cluster 1	2.00258	2.81977	1.81491	1.92506	1.70555
XLOC_024831	AW011738	Cluster 1	1.32741	4.06548	1.56618	1.76979	1.47333
XLOC_034008	Zfp958	Cluster 1	1.70243	2.89991	1.85312	1.84686	1.8649
XLOC_036742	2010315B03Rik	Cluster 1	1.79562	3.03499	1.59105	1.89367	1.80587
XLOC_022049	Rfx5	Cluster 1	1.6979	2.58998	1.86047	2.04571	1.91443
XLOC_022086	Hist2h2aa1.Hist2h3c1	Cluster 1	1.69058	2.82746	1.4829	2.0145	1.97312
XLOC_035088	Adrb3	Cluster 1	1.99376	2.9709	1.05571	1.75847	2.02505
XLOC_021879	Asic5	Cluster 1	1.86179	2.96346	1.63662	1.55744	1.78227
XLOC_005532	Slc1a4	Cluster 1	1.83608	2.68722	1.92678	1.46392	1.85187
XLOC_017300	Grk5	Cluster 1	1.65054	3.28162	1.68704	1.4156	1.55528
XLOC_037314	Onecut1	Cluster 1	1.58529	2.99999	1.5494	1.65237	1.73273
XLOC_030375	Clstn3	Cluster 1	1.44157	2.8741	1.72177	1.39564	1.82969
XLOC_020170	Nr6a1	Cluster 1	1.8289	2.70339	1.21706	1.57115	1.86771
XLOC_025738	Exo5	Cluster 1	1.52197	2.33465	1.53106	1.79528	1.92978
XLOC_033685	Pdilt	Cluster 1	1.98888	2.79227	1.14008	1.46641	1.52316
XLOC_002689	AU041133.Zfp873	Cluster 1	1.64187	2.4552	1.46005	1.5792	1.76899
XLOC_030110	1700019G17Rik	Cluster 1	1.63313	2.47553	1.28128	1.62571	1.75886
XLOC_036350	C920006O11Rik	Cluster 1	1.45715	2.31822	1.38647	1.91382	1.65395
XLOC_037687	A530083I20Rik	Cluster 1	1.70944	2.56536	1.32753	1.58537	1.50908
XLOC_005522	Meis1	Cluster 1	1.27061	2.8858	1.28107	1.57115	1.50515
XLOC_017138	Cyp2c55	Cluster 1	1.96786	3.51571	0.233561	1.15782	1.52122
XLOC_010545	Rec8	Cluster 1	1.24184	2.74266	0.990475	1.86031	1.51046
XLOC_008908	Tert	Cluster 1	1.92305	2.47093	1.0068	1.44024	1.39415
XLOC_029282	Cecr2	Cluster 1	1.50205	2.26739	1.39774	1.54804	1.44899
XLOC_012441	Tnfrsf11b	Cluster 1	1.42484	2.16306	1.48886	1.63825	1.37183
XLOC_005766	N4bp3	Cluster 1	1.53983	2.48263	1.2386	1.14776	1.59065
XLOC_004289	D930048N14Rik	Cluster 1	1.46138	2.52357	0.832601	1.06142	1.81878
XLOC_022346	Ddit4l	Cluster 1	1.19837	2.86378	1.18413	0.667887	1.35882
XLOC_009885	Fst	Cluster 1	1.49722	2.4982	1.25206	0.986196	0.926786
XLOC_027383	1700028E10Rik	Cluster 1	1.12933	2.5271	0.797002	1.37237	1.27684
XLOC_027067	Oas2	Cluster 1	0.589465	2.96834	1.02508	1.61496	0.864185
XLOC_036878	1810064F22Rik	Cluster 1	1.22942	2.49703	1.17996	0.765354	1.25744
XLOC_033663	Plekha7	Cluster 1	1.33016	2.13756	1.26932	1.1681	1.00502
XLOC_022543	Zmat3	Cluster 1	1.25327	2.13746	1.28606	1.13146	1.0818
XLOC_034910	Cd209c	Cluster 1	1.06749	2.13586	0.775594	1.4707	1.36006
XLOC_011695	2410089E03Rik	Cluster 1	1.08717	2.45962	1.0174	1.04246	1.14252
XLOC_006556	Hap1	Cluster 1	1.11931	2.26276	0.638783	1.58633	1.10596
XLOC_030618	Caprin2	Cluster 1	1.25231	1.99492	0.726798	1.1406	1.56934
XLOC_010165	A930038B10Rik	Cluster 1	1.11275	2.58976	0.678659	0.992541	1.30927
XLOC_006855	2900052L18Rik	Cluster 1	1.03648	2.27739	0.817309	1.0747	1.46298
XLOC_024459	1810019J16Rik	Cluster 1	1.09863	1.94993	1.06841	1.15784	1.38004
XLOC_014523	H2-K2	Cluster 1	1.38884	1.95813	0.655111	1.14402	1.31422
XLOC_018288	Hmcn2	Cluster 1	1.1507	2.38349	0.971929	1.015	0.873076
XLOC_036723	Zkscan7	Cluster 1	1.18037	1.83637	0.943436	1.29052	1.13084
XLOC_019340	Zfp937	Cluster 1	1.11009	1.89624	0.950747	1.08225	1.31615
XLOC_022964	Hist2h3c2	Cluster 1	0.871086	2.00184	0.697776	1.39888	1.30619
XLOC_037126	Exph5	Cluster 1	1.16295	2.0723	0.599868	1.01531	1.17341
XLOC_037185	Bbs4	Cluster 1	1.00229	1.81716	0.92077	1.14761	1.04791
XLOC_005864	Zfp39	Cluster 1	0.913149	1.67793	0.955216	1.1229	1.15732
XLOC_023420	Fsbp.Rad54b	Cluster 1	0.865854	2.08424	0.947707	0.839396	0.862097
XLOC_012556	Ccdc166	Cluster 1	0.865455	1.60041	0.956457	1.00066	1.12646
XLOC_006034	Nlgn2	Cluster 1	0.818523	2.01768	0.528873	1.20935	0.898559
XLOC_014349	Hs3st6	Cluster 1	0.962003	1.76467	1.04017	0.754458	0.926991
XLOC_013850	Slc15a2	Cluster 1	1.153	1.47499	0.478522	0.7056	1.55816
XLOC_001025	Susd4	Cluster 1	1.17559	2.21917	0.523635	0.660364	0.775312
XLOC_035723	Kbtbd3	Cluster 1	0.843496	1.65061	0.929617	0.900772	0.965574
XLOC_014435	Pnpla1	Cluster 1	0.977443	1.58175	0.525749	1.0682	1.1036
XLOC_036710	1700048O20Rik	Cluster 1	1.02851	1.64377	0.819865	0.71608	0.911508
XLOC_027995	5430403G16Rik	Cluster 1	0.791869	1.64698	0.733291	0.887045	0.943307
XLOC_015153	Zfp947	Cluster 1	0.778159	1.57986	0.893982	0.866516	0.878476
XLOC_034482	Cib3	Cluster 1	0.510355	2.59348	0.12198	0.97064	0.760924
XLOC_030104	Nat8	Cluster 1	0.723622	1.73774	0.675382	0.56749	1.15402
XLOC_026740	Afp	Cluster 1	0.723391	1.86231	0.715855	0.687822	0.822645
XLOC_029399	Clec2h	Cluster 1	0.693928	1.91915	0.165103	0.886848	1.02418
XLOC_033810	9130023H24Rik	Cluster 1	0.894792	1.5406	0.687584	0.841426	0.71786
XLOC_014217	9030025P20Rik	Cluster 1	0.827848	1.39414	0.727503	0.789734	0.905345
XLOC_015146	Zfp820	Cluster 1	0.736283	1.36372	0.734083	0.928134	0.878152
XLOC_015174	Zfp13	Cluster 1	0.71162	1.28058	0.689341	0.899953	0.907479
XLOC_013665	Slc7a4	Cluster 1	0.745174	1.26822	0.754875	0.966554	0.744381
XLOC_004050	Tmem17	Cluster 1	0.711412	1.23465	0.72798	0.785707	0.946797
XLOC_038036	Gria3	Cluster 1	0.472983	1.90823	0.421342	0.733841	0.817483
XLOC_020871	A430105I19Rik	Cluster 1	0.644261	1.4136	0.710257	0.822348	0.734108
XLOC_022195	A630076J17Rik	Cluster 1	1.11176	1.7233	0.15673	0.579981	0.731989
XLOC_022258	A530020G20Rik	Cluster 1	0.584369	1.9222	0.517494	0.562867	0.713772
XLOC_012598	Apol7b	Cluster 1	0.449721	1.87032	0.441966	0.698228	0.673643
XLOC_002968	Stac3	Cluster 1	0.787239	1.54983	0.582715	0.651017	0.458683
XLOC_022231	Olfm3	Cluster 1	0.584872	1.27238	0.51815	0.766475	0.719105
XLOC_028773	Atp6v0e2	Cluster 1	0.67103	1.14914	0.663892	0.462313	0.671451
XLOC_011233	1700011H14Rik	Cluster 1	0.665193	1.18725	0.489077	0.45824	0.769171
XLOC_023238	Cyp2u1	Cluster 1	0.524587	2.10108	0.284997	0.206144	0.312158
XLOC_020025	1700007K13Rik	Cluster 1	0.210816	2.57563	0.123985	0.0765875	0.264332
XLOC_023170	1700061I17Rik	Cluster 1	0.43737	1.9741	0.15081	0.198952	0.323816
XLOC_004340	Mup-ps22	Cluster 1	0	2.27813	0.796065	0	0
XLOC_018579	Sp5	Cluster 1	0.498492	1.05966	0.154724	0.463666	0.878885
XLOC_023648	Atp8b5	Cluster 1	0.372825	1.70645	0.378732	0.247234	0.206492
XLOC_001856	Axdnd1	Cluster 1	0.441087	1.16049	0.407632	0.464154	0.364493
XLOC_026447	Drc1	Cluster 1	0.533832	1.09903	0.317457	0.396013	0.471179
XLOC_034944	3930402G23Rik	Cluster 1	0.687337	1.18904	0.439964	0.127567	0.202313
XLOC_030836	Mill2	Cluster 1	0.597459	1.02076	0.207478	0.384517	0.307794
XLOC_035859	1810064F22Rik	Cluster 1	0.323623	1.08337	0.273742	0.32721	0.347107
XLOC_008131	Scarna13	Cluster 1	0	0.783877	0.363807	0	1.13048
XLOC_022315	Cyp2u1	Cluster 1	0.263242	1.49458	0.178572	0.0475731	0.0239037
XLOC_013791	Apod	Cluster 1	0	1.61016	0.172179	0.134591	0.0469127
XLOC_025279	Mup-ps20	Cluster 1	0	1.64428	0	0	0.126006
XLOC_022179	Fam212b	Cluster 1	0.0582167	1.21175	0.207818	0.119559	0.13719
XLOC_015294	Trp53cor1	Cluster 1	0.0663005	1.14784	0.130811	0.0632407	0.0964564
XLOC_015924	Lama3	Cluster 1	0.120441	1.00201	0.0371997	0.0591221	0.0477686
XLOC_040471	Uty	Cluster 1	0.115998	0.923255	0.0606747	0.0696316	0.0960484
XLOC_023470	Cngb3	Cluster 1	0	1.04324	0.0848401	0.0135563	0.0070514
XLOC_033900	Ifitm3	Cluster 2	9.43908	11.0496	10.2765	10.0409	9.55494
XLOC_035309	Bst2	Cluster 2	8.19226	10.9664	8.58156	8.95974	8.3322
XLOC_020265	Cd302	Cluster 2	7.80945	9.03704	8.14267	7.94683	7.84007
XLOC_012239	Krt18	Cluster 2	6.97134	8.50599	8.06634	7.10301	7.17053
XLOC_017374	Neat1.mascRNA-menRNA	Cluster 2	6.87584	8.82824	7.42766	7.37008	7.24724
XLOC_032369	Sepw1	Cluster 2	7.07045	8.64248	7.55521	7.1403	7.2566
XLOC_002061	Ephx1	Cluster 2	7.33562	8.65572	7.88838	6.81311	6.97141
XLOC_023106	Gstm2	Cluster 2	7.15289	8.19417	7.65955	6.87085	7.08306
XLOC_037089	Nnmt	Cluster 2	6.8556	8.46865	7.3607	7.01457	6.72925
XLOC_006821	Lgals3bp	Cluster 2	6.159	8.61436	7.72532	7.37077	6.42882
XLOC_033911	Irf7	Cluster 2	5.53282	9.1952	7.79474	7.82321	5.93649
XLOC_014593	H2-Q7	Cluster 2	6.31251	8.97724	7.81015	6.70532	6.31453
XLOC_012081	Tspo	Cluster 2	6.41486	8.02801	7.54045	6.87226	6.46306
XLOC_025539	C8a	Cluster 2	6.20962	7.85623	6.89333	7.07943	6.73121
XLOC_004454	Ubb	Cluster 2	6.36031	7.46606	6.79848	6.87292	6.64446
XLOC_018723	Ube2l6	Cluster 2	6.08094	8.1982	6.81194	6.88509	6.12866
XLOC_007324	Slirp	Cluster 2	6.40118	7.43652	6.72319	6.56293	6.49566
XLOC_015464	H2-T22	Cluster 2	5.43983	8.5347	7.1668	6.39151	5.72196
XLOC_026255	Isg15	Cluster 2	4.6696	10.5374	6.56041	6.36312	4.80162
XLOC_025281	Mup20	Cluster 2	5.33343	9.4114	6.56049	5.4903	5.98047
XLOC_027703	Ugdh	Cluster 2	6.09877	7.59566	6.53844	6.41461	6.12686
XLOC_017308	Tcirg1	Cluster 2	5.59843	7.78025	6.95222	6.47814	5.72567
XLOC_013341	Cd47	Cluster 2	5.66869	7.75409	6.77332	6.32708	5.9134
XLOC_007722	Id2	Cluster 2	5.78136	7.42269	7.02567	5.36855	6.67156
XLOC_011976	Apol9b	Cluster 2	5.51139	7.94739	6.32643	6.46646	5.71907
XLOC_036591	Shisa5	Cluster 2	5.17543	7.85079	6.77019	6.35062	5.27621
XLOC_000813	Tor1aip2	Cluster 2	5.78615	7.16437	5.94922	6.06424	5.77399
XLOC_036556	Cdhr4.Gm20662.Ip6k1.Uba7	Cluster 2	5.24257	7.33732	5.87829	6.05519	5.76549
XLOC_024503	Id3	Cluster 2	5.28048	7.49106	6.12289	5.26573	5.87364
XLOC_012597	Apol9a	Cluster 2	4.81721	7.6871	5.87106	5.92396	5.0971
XLOC_005684	Pttg1	Cluster 2	5.48705	6.51517	5.76707	5.74019	5.7672
XLOC_026562	Med28	Cluster 2	5.4959	6.48254	5.89597	5.7293	5.56147
XLOC_014592	H2-Q6	Cluster 2	4.71789	7.54542	6.41607	5.51623	4.83344
XLOC_015780	Xdh	Cluster 2	5.08255	6.82562	5.88384	5.68217	5.03482
XLOC_029292	Usp18	Cluster 2	3.95218	8.45783	5.90523	5.92455	4.223
XLOC_027001	Oasl1	Cluster 2	3.85133	8.84853	6.15473	5.44041	4.00562
XLOC_004595	Xaf1	Cluster 2	3.91231	8.19692	5.9647	5.78247	4.31397
XLOC_014443	Cdkn1a	Cluster 2	5.83034	6.84871	6.40358	4.11555	4.87976
XLOC_005326	Rnf213	Cluster 2	4.49763	7.34326	5.79265	5.84448	4.48609
XLOC_017096	Ifit3	Cluster 2	3.26449	10.0265	5.30756	5.50475	3.68886
XLOC_019603	1500012F01Rik	Cluster 2	4.5409	7.21809	5.63307	5.22201	4.80825
XLOC_020217	Nmi	Cluster 2	4.57254	6.98094	5.3326	5.39711	4.94858
XLOC_005066	Ifi35	Cluster 2	4.60471	7.11375	5.3687	5.19257	4.62703
XLOC_003172	Smlr1	Cluster 2	4.90538	6.08726	5.55254	5.01387	5.25201
XLOC_003525	Mrpl54	Cluster 2	4.95783	5.93655	5.58371	5.17733	5.11063
XLOC_026999	Oasl2	Cluster 2	2.65725	8.57657	6.06347	5.74281	3.54077
XLOC_012567	Parp10.Plec	Cluster 2	4.51654	6.4326	5.57202	5.13923	4.54064
XLOC_026703	Ugt2b35	Cluster 2	4.90416	6.11373	5.78881	4.75365	4.5104
XLOC_020377	Nfe2l2	Cluster 2	4.91114	5.92994	5.32328	4.82536	4.96537
XLOC_013238	Parp9	Cluster 2	4.3728	6.39973	5.47843	5.14785	4.35061
XLOC_010544	Irf9.Rnf31	Cluster 2	4.69878	6.03206	4.95206	5.16873	4.77343
XLOC_007563	Inf2	Cluster 2	4.45134	5.82838	5.26072	5.10177	4.78044
XLOC_019752	Ogfr	Cluster 2	4.6811	5.74764	5.06383	5.01881	4.81673
XLOC_013156	Rtp4	Cluster 2	3.52472	6.90929	5.23037	5.42088	4.05201
XLOC_008098	Ifi27l2b	Cluster 2	2.98727	6.93918	5.29091	5.28345	4.5719
XLOC_029534	Med21	Cluster 2	4.50326	5.78233	4.96464	4.73565	4.88034
XLOC_032835	Bax	Cluster 2	4.36772	6.10787	5.21897	4.58984	4.44189
XLOC_027867	G3bp2	Cluster 2	4.50683	5.80684	4.93455	4.63629	4.3999
XLOC_029750	Parp12	Cluster 2	3.98544	6.26319	5.07668	4.85926	4.02086
XLOC_033508	Trim12a	Cluster 2	3.35242	7.82197	4.90362	4.42211	3.70331
XLOC_008751	Cks2	Cluster 2	4.3299	5.50382	5.07003	4.49672	4.72067
XLOC_001853	Tor1aip1	Cluster 2	4.4901	5.66494	4.76045	4.68977	4.45827
XLOC_027863	Rchy1	Cluster 2	4.42268	5.46781	4.74141	4.39532	4.59009
XLOC_018921	Apip	Cluster 2	4.01293	5.62303	5.10023	4.56265	4.30984
XLOC_022374	Gbp3	Cluster 2	2.96235	7.00375	5.44298	4.963	3.17204
XLOC_034578	Fbxw9	Cluster 2	4.29769	5.61281	4.90147	4.26314	4.24608
XLOC_019392	Id1	Cluster 2	4.32438	5.60961	5.0257	3.70745	4.64917
XLOC_023692	Tdrd7	Cluster 2	3.99641	6.01192	4.60794	4.45366	4.09774
XLOC_002080	Capn2	Cluster 2	4.34366	5.62802	4.5205	4.28265	4.34088
XLOC_000635	Slc35f5	Cluster 2	4.16057	5.30448	4.84536	4.56573	4.23763
XLOC_037569	Atrip.Trex1	Cluster 2	3.59723	5.9973	5.02001	4.5622	3.8838
XLOC_017098	Ifit1	Cluster 2	2.69208	8.29749	4.48439	4.726	2.83826
XLOC_021179	Psmf1	Cluster 2	4.24445	5.80773	4.41943	4.22492	4.09805
XLOC_029885	Nt5c3	Cluster 2	3.74439	5.96133	4.50473	4.39943	4.08435
XLOC_006567	Dhx58	Cluster 2	3.50375	6.76638	4.60497	4.40035	3.41438
XLOC_014642	Trim26	Cluster 2	4.10454	5.53035	4.30287	4.43832	4.0609
XLOC_022045	Selenbp2	Cluster 2	4.18516	6.68385	4.90724	3.0694	3.56302
XLOC_025036	Ddx58	Cluster 2	3.79488	5.95476	4.26521	4.48927	3.87757
XLOC_029140	Slc6a6	Cluster 2	4.13077	5.4788	4.2723	4.17388	4.11322
XLOC_022839	Slc50a1	Cluster 2	3.88473	5.22121	4.47928	4.15852	3.9605
XLOC_021399	Znfx1	Cluster 2	3.35129	5.84777	4.51771	4.41123	3.54157
XLOC_023538	Lyrm2	Cluster 2	3.99627	5.12624	4.26306	4.13246	4.05343
XLOC_033512	Trim30a	Cluster 2	2.71896	6.62504	4.50891	4.42847	3.23283
XLOC_017622	Plgrkt	Cluster 2	3.33874	5.30624	4.57671	4.50055	3.56692
XLOC_002960	Ddit3	Cluster 2	3.88698	5.61897	4.54673	3.37782	3.82076
XLOC_023326	Ifi44	Cluster 2	1.78736	7.57569	4.27313	4.71498	2.81499
XLOC_016359	Epc1	Cluster 2	3.32027	4.93009	4.07498	4.20499	4.53028
XLOC_037521	Parp3	Cluster 2	3.65679	4.91999	4.12576	4.30974	3.88058
XLOC_028111	Sdsl	Cluster 2	3.81512	5.5398	4.63849	3.38426	3.49084
XLOC_015403	C4a	Cluster 2	3.28417	5.5918	4.55945	3.90746	3.49445
XLOC_011206	Ddhd1	Cluster 2	3.46764	5.40085	3.78526	4.31598	3.84571
XLOC_032437	Cblc	Cluster 2	3.77737	4.81316	4.4365	3.81092	3.92513
XLOC_018206	0610009E02Rik.Gm13568	Cluster 2	3.62199	5.08386	4.07377	3.82751	4.13695
XLOC_001411	Lancl1	Cluster 2	3.90763	4.94753	4.12461	3.82352	3.89697
XLOC_029744	Zc3hav1	Cluster 2	3.53876	5.12957	4.1022	4.1874	3.68541
XLOC_007726	Rsad2	Cluster 2	2.36511	7.71419	4.33645	3.68786	2.48305
XLOC_014517	Daxx	Cluster 2	3.13042	5.57944	4.33368	3.88587	3.64891
XLOC_020283	Ifih1	Cluster 2	3.4095	5.75018	3.72685	4.21079	3.46567
XLOC_004599	Ggt6	Cluster 2	3.81621	4.95861	4.1305	3.79778	3.82493
XLOC_036891	Dpy19l1	Cluster 2	3.63197	5.15939	4.37385	3.79113	3.47248
XLOC_005674	Ccng1	Cluster 2	3.56115	5.35232	4.09824	3.68182	3.6272
XLOC_024272	Ccdc23	Cluster 2	3.58439	4.52031	4.23768	3.99259	3.97588
XLOC_027206	Hspb1	Cluster 2	4.17044	5.23919	4.4421	2.75404	3.5738
XLOC_001248	Mitd1	Cluster 2	3.39471	5.4509	3.77881	3.77578	3.63539
XLOC_028257	Prkrip1	Cluster 2	3.68763	4.78474	4.00647	3.66042	3.88259
XLOC_037177	Pml	Cluster 2	3.15097	5.2205	4.12072	4.20365	3.31088
XLOC_002264	Vnn1	Cluster 2	3.53899	4.86698	4.31974	3.14594	4.00424
XLOC_026750	Cxcl1	Cluster 2	1.4591	6.41491	5.01091	4.19029	2.67268
XLOC_013830	Dtx3l	Cluster 2	3.25586	4.9935	4.20889	3.85964	3.26737
XLOC_027455	Ptpn12	Cluster 2	3.38087	4.32767	3.98696	3.83721	3.99241
XLOC_023068	Mov10	Cluster 2	3.05119	5.07162	3.978	3.95958	3.34861
XLOC_028122	Oas1g	Cluster 2	1.54434	6.68888	4.16775	4.27348	2.57761
XLOC_018704	Itgav	Cluster 2	3.26027	4.44828	4.07191	3.52708	3.85695
XLOC_021963	Adar	Cluster 2	3.11167	5.09766	3.81006	3.99792	3.07973
XLOC_003742	Mdm2	Cluster 2	3.21065	4.83222	4.0702	3.40695	3.36305
XLOC_031258	2410002F23Rik	Cluster 2	3.43519	4.52493	4.01123	3.20371	3.59307
XLOC_034436	Ell	Cluster 2	3.1883	4.27143	3.92449	3.53095	3.56326
XLOC_029726	3110062M04Rik	Cluster 2	3.08194	4.54314	3.91442	3.70686	3.15609
XLOC_026193	Thap3	Cluster 2	3.16171	4.57624	3.67743	3.47265	3.49974
XLOC_011403	Phf11d	Cluster 2	1.81695	6.58157	4.00856	3.65441	2.31359
XLOC_007013	Cmpk2	Cluster 2	2.28183	6.50093	3.63555	3.51611	2.3887
XLOC_028123	Oas1a	Cluster 2	1.522	6.02307	3.92477	4.07846	2.61885
XLOC_013829	Parp14	Cluster 2	2.73779	4.81582	3.79259	3.85702	2.92742
XLOC_027811	Ugt2b35	Cluster 2	3.18286	4.85711	4.05176	3.0063	2.99252
XLOC_037238	Trip4	Cluster 2	3.35548	4.33189	3.68939	3.39676	3.28433
XLOC_004395	Trim11	Cluster 2	3.26501	4.3846	3.48663	3.59898	3.30536
XLOC_003770	Tbk1	Cluster 2	3.1826	4.20901	3.78845	3.52873	3.15618
XLOC_028169	Vps37b	Cluster 2	3.30205	4.30153	3.76194	3.28851	3.16592
XLOC_004744	Rnf135	Cluster 2	2.76033	5.22008	3.70079	3.20246	2.80177
XLOC_021383	Zmynd8	Cluster 2	3.17818	4.2171	3.70377	3.37178	3.10872
XLOC_008120	Serpina12	Cluster 2	2.58132	4.66317	4.06116	2.59747	3.50442
XLOC_017097	I830012O16Rik	Cluster 2	1.30425	7.73873	3.11275	3.22905	1.70076
XLOC_015160	Zfp945	Cluster 2	2.98985	4.04877	3.31823	3.44768	3.24375
XLOC_013996	4930453N24Rik	Cluster 2	3.0621	4.122	3.59391	3.13903	3.04305
XLOC_027211	Rasa4	Cluster 2	3.11352	4.75819	3.75639	3.14861	2.16752
XLOC_006238	Adap2	Cluster 2	3.04974	4.00706	3.20924	3.41353	3.09975
XLOC_025999	Alpl	Cluster 2	2.73227	5.02416	4.23401	2.69161	2.06701
XLOC_005191	Arsg	Cluster 2	2.97918	4.19936	3.4273	2.89423	3.19678
XLOC_033513	Trim30d	Cluster 2	2.09548	5.32145	3.23588	3.4012	2.59352
XLOC_027950	Gbp10	Cluster 2	1.78067	5.0451	4.05371	3.82798	1.87767
XLOC_013108	Ece2	Cluster 2	3.05632	4.15455	3.48816	2.83812	2.95791
XLOC_009438	Slc35b3	Cluster 2	2.94395	3.88336	3.2672	3.13754	3.13526
XLOC_001858	Tor3a	Cluster 2	2.37415	4.5662	3.81382	3.12271	2.3469
XLOC_028864	Herc6	Cluster 2	2.05387	5.35465	3.45812	3.1828	2.14792
XLOC_007879	Sos2	Cluster 2	3.04577	4.27795	3.22622	2.91853	2.70766
XLOC_017095	Ifit2	Cluster 2	1.26297	5.90851	4.02915	3.2423	1.69634
XLOC_028117	Oas2	Cluster 2	1.89405	5.17439	2.99849	3.50181	2.53477
XLOC_038215	Fmr1	Cluster 2	2.96312	3.87584	3.09617	3.02759	2.87296
XLOC_014350	Meiob	Cluster 2	2.3697	4.4924	3.33113	3.22668	2.4092
XLOC_003818	Inhbe	Cluster 2	2.82775	3.8887	3.44406	2.45959	3.1051
XLOC_029574	Samd9l	Cluster 2	2.16927	4.88413	3.06556	3.12677	2.37371
XLOC_010695	Lpar6	Cluster 2	2.74996	3.86622	3.13328	3.02994	2.82427
XLOC_033778	Zfp688	Cluster 2	2.67057	3.90465	3.07136	2.6947	2.96452
XLOC_013532	Mx2	Cluster 2	1.92926	5.38229	2.603	2.99451	2.22897
XLOC_029387	Parp11	Cluster 2	1.92332	4.35265	3.21658	3.24247	2.28609
XLOC_034382	Ddx60	Cluster 2	1.85338	5.43063	2.75775	3.14427	1.83195
XLOC_027952	Gbp11	Cluster 2	1.19009	5.47215	4.03039	2.62223	1.59016
XLOC_029475	Atf7ip	Cluster 2	2.44809	3.46868	2.99982	2.91229	2.89634
XLOC_028614	Exoc4	Cluster 2	2.61733	4.02509	2.92855	2.60378	2.4464
XLOC_012820	Rpap3	Cluster 2	2.12096	4.19308	3.49355	2.54698	2.1819
XLOC_031434	Isg20	Cluster 2	2.20822	4.45112	2.84531	2.52211	2.24562
XLOC_012925	Aaas	Cluster 2	2.60641	3.77131	2.83423	2.47018	2.47672
XLOC_014320	9530082P21Rik	Cluster 2	2.30378	3.53047	3.11204	2.78706	2.40053
XLOC_014125	Mx1	Cluster 2	0.738001	6.4662	3.06846	2.66753	1.14584
XLOC_015799	Eif2ak2	Cluster 2	2.31315	3.81498	2.72243	2.80856	2.29956
XLOC_000891	Rxrg	Cluster 2	2.39923	3.57046	3.0047	2.50661	2.47498
XLOC_016105	Tcerg1	Cluster 2	2.44435	3.4394	2.80914	2.51541	2.60579
XLOC_010689	Nudt18	Cluster 2	2.09675	3.93629	3.14628	2.32487	2.10455
XLOC_000680	Nuak2	Cluster 2	2.12581	3.48876	2.69096	2.69199	2.56401
XLOC_015582	Enpp4	Cluster 2	2.1266	3.33145	2.87702	2.75662	2.23359
XLOC_033436	Trim21	Cluster 2	1.85412	3.92153	2.75361	2.62989	2.15104
XLOC_000729	Phlda3	Cluster 2	1.49208	5.06901	2.65009	2.09027	1.87691
XLOC_009185	Lyst	Cluster 2	2.28422	3.33099	2.82179	2.36834	2.1723
XLOC_020215	Rbm43	Cluster 2	1.68859	3.7251	2.95702	2.47411	1.96752
XLOC_024729	Lzic	Cluster 2	2.12572	3.21335	2.80492	2.18567	2.27277
XLOC_024471	E130218I03Rik	Cluster 2	2.22734	3.08325	2.70261	2.20573	2.31819
XLOC_010713	Ccdc122	Cluster 2	1.82292	3.49162	2.42627	2.48643	2.21249
XLOC_010040	Nudt13	Cluster 2	2.16627	3.20218	2.25147	2.32492	2.11712
XLOC_000235	Spats2l	Cluster 2	0.758003	4.78159	2.65709	2.48931	1.056
XLOC_036184	Stoml1	Cluster 2	1.74165	3.19374	2.45014	2.40201	1.86121
XLOC_016795	A930001C03Rik	Cluster 2	1.66818	3.54246	2.23777	2.21485	1.9657
XLOC_036836	Col5a3	Cluster 2	1.79399	3.71451	2.2349	1.90231	1.94223
XLOC_007168	Atp5s	Cluster 2	2.11027	2.96353	2.22076	2.18291	2.08691
XLOC_002963	Inhbe	Cluster 2	1.93538	3.75094	2.62221	1.06736	2.18719
XLOC_036352	Gsta1	Cluster 2	1.2932	3.9698	3.50237	1.77976	0.989802
XLOC_021434	Zfp217	Cluster 2	1.62448	2.87946	2.47362	2.36576	2.05641
XLOC_014288	Zfp53	Cluster 2	1.80563	3.12457	2.25794	1.91772	2.29144
XLOC_032653	Lrfn3	Cluster 2	2.29752	2.79715	2.60621	1.53907	2.14952
XLOC_029070	Tia1	Cluster 2	1.87224	2.76898	2.41837	2.2757	2.03162
XLOC_031637	Trpc2	Cluster 2	1.97429	2.98036	2.28849	2.04588	2.05338
XLOC_022325	Ints12	Cluster 2	2.02594	2.83886	2.41076	2.05789	1.97013
XLOC_016863	Trpt1	Cluster 2	1.92558	2.91505	2.08258	2.30465	2.05351
XLOC_001845	Ier5	Cluster 2	1.53149	3.00333	2.5432	1.9108	2.25343
XLOC_031096	Fam187b	Cluster 2	1.90909	2.96888	2.29764	2.09169	1.97242
XLOC_037348	Rn7sk	Cluster 2	1.67518	3.41641	2.88439	2.10674	1.06744
XLOC_016191	F830016B08Rik	Cluster 2	1.43828	3.085	2.15961	2.30881	2.04357
XLOC_015470	H2-T10	Cluster 2	1.28258	3.55519	2.57888	2.10548	1.50191
XLOC_024505	Asap3	Cluster 2	1.26404	3.84464	2.41137	1.84502	1.39298
XLOC_019789	Rpp38	Cluster 2	1.76128	2.89227	2.3796	1.88449	1.7732
XLOC_012602	Apol10b	Cluster 2	0.173224	4.92022	2.8612	2.28916	0.358282
XLOC_025947	Man1c1	Cluster 2	1.04789	3.43946	1.73348	2.42217	1.89626
XLOC_004306	Zcchc10	Cluster 2	1.77256	2.73329	2.13387	1.89192	1.73524
XLOC_004779	Slfn4	Cluster 2	0.213262	4.34688	2.3913	2.57086	0.70892
XLOC_028252	Srcrb4d	Cluster 2	1.62266	3.10891	2.23131	1.66831	1.57674
XLOC_004393	Hist3h2a.Trim17	Cluster 2	1.54671	2.75346	2.11728	1.96295	1.82639
XLOC_026025	Klhdc7a	Cluster 2	1.39977	2.82154	2.22516	1.84884	1.87009
XLOC_035169	Tlr3	Cluster 2	1.21296	3.41292	2.02265	2.03445	1.48213
XLOC_021650	Tnfsf10	Cluster 2	0.933847	3.23526	2.58259	2.02144	1.32995
XLOC_003210	Zufsp	Cluster 2	1.52602	2.64224	1.99995	2.10816	1.75699
XLOC_027966	Glmn	Cluster 2	1.5116	2.8137	2.02932	1.90839	1.74927
XLOC_022930	B230398E01Rik	Cluster 2	1.56755	2.63922	1.84436	1.98956	1.95272
XLOC_007003	Taf1b	Cluster 2	1.74553	2.53244	2.18398	1.91565	1.57226
XLOC_031709	Trim34a.Trim34b	Cluster 2	1.2159	3.26771	1.7691	2.18781	1.4309
XLOC_030939	Phldb3	Cluster 2	1.66234	2.39263	2.12878	1.60439	2.03831
XLOC_013992	Arl13b	Cluster 2	1.62106	2.75274	1.71073	2.16106	1.55483
XLOC_015251	Nme4	Cluster 2	1.54093	2.59283	2.21303	1.85729	1.46505
XLOC_022933	Zfp687	Cluster 2	1.62529	2.44444	1.84301	1.90537	1.83392
XLOC_034411	Zfp930	Cluster 2	1.63681	2.71883	1.7775	1.81763	1.67369
XLOC_020980	Nphp1	Cluster 2	1.58226	2.33313	1.9343	1.99921	1.64734
XLOC_021185	Fam110a	Cluster 2	1.62059	2.45768	2.12287	1.52377	1.76693
XLOC_029268	Dcp1b	Cluster 2	1.52026	2.52091	1.97862	1.76611	1.63834
XLOC_011401	Phf11a	Cluster 2	0.957069	3.10632	2.36417	1.89437	0.850739
XLOC_032150	Cox6b2	Cluster 2	0.663258	4.26711	2.1294	0.997969	1.06854
XLOC_027877	Cxcl11	Cluster 2	1.12125	3.43316	2.07001	1.23103	1.20124
XLOC_011313	Ajuba	Cluster 2	1.56	2.34846	2.07298	1.39423	1.63508
XLOC_024101	1700024P16Rik	Cluster 2	1.23981	2.57921	2.17412	1.59589	1.27463
XLOC_023044	Vangl1	Cluster 2	1.51071	2.31652	1.89171	1.56742	1.54886
XLOC_017714	Blnk	Cluster 2	1.25141	2.34105	1.80274	1.72361	1.66328
XLOC_021902	Cd1d1	Cluster 2	1.26224	2.97425	1.88762	1.48639	1.15946
XLOC_011098	Sftpd	Cluster 2	0.845252	2.7869	2.15891	1.65421	1.21215
XLOC_027890	Sowahb	Cluster 2	1.10029	2.45662	1.82689	1.24151	1.77733
XLOC_028120	Oas1c	Cluster 2	0.702832	3.07898	1.72512	1.66338	1.21047
XLOC_008202	Inf2	Cluster 2	0.96955	2.56812	1.61223	1.50099	1.17756
XLOC_009658	Zfp738	Cluster 2	1.13877	1.99169	1.36036	1.40803	1.4573
XLOC_031837	Ccp110	Cluster 2	1.28347	2.01055	1.53624	1.26583	1.07442
XLOC_002940	Lrig3	Cluster 2	1.12625	1.89759	1.38609	1.28392	1.28622
XLOC_009779	Polk	Cluster 2	1.03391	2.25614	1.28445	1.17761	1.20617
XLOC_024115	Pars2	Cluster 2	1.09296	1.76685	1.46747	1.19614	1.40908
XLOC_027359	Mtus2	Cluster 2	0.958249	2.18884	1.23981	1.50519	1.00307
XLOC_040315	G530011O06Rik	Cluster 2	1.00383	2.18475	1.33195	1.17452	1.0455
XLOC_017656	2010002M12Rik.Gm14446	Cluster 2	0.303925	3.19022	1.33078	1.3913	0.486216
XLOC_022215	Psrc1	Cluster 2	0.206196	4.50389	1.16587	0.43327	0.36678
XLOC_004776	Slfn9	Cluster 2	0.504032	2.57222	1.36522	1.45638	0.69054
XLOC_036773	Jrkl	Cluster 2	0.993162	1.67764	1.25166	1.28516	1.30452
XLOC_012095	Fam118a	Cluster 2	0.818647	1.75521	1.37475	1.30821	1.21122
XLOC_027861	Btc	Cluster 2	0.64303	2.04592	1.59034	1.25479	0.79452
XLOC_025090	Ccl19	Cluster 2	0.661848	2.1633	1.16635	1.39439	0.87319
XLOC_037596	Nradd	Cluster 2	0.989389	1.91999	1.17162	1.17816	0.968636
XLOC_036015	Clmp	Cluster 2	0.875197	1.83418	1.07874	1.31091	1.10206
XLOC_006264	Slfn9	Cluster 2	0.563785	2.11924	1.26657	1.34629	0.743006
XLOC_012028	Fam83f	Cluster 2	0.58474	2.37186	1.13031	0.878385	0.842145
XLOC_002419	Msl3l2	Cluster 2	0.649366	1.9703	1.13658	1.13777	0.894591
XLOC_006098	Slc13a5	Cluster 2	0.700894	2.12967	0.868817	1.09438	0.569538
XLOC_027853	Cxcl1	Cluster 2	0.213876	2.80107	1.02546	0.945831	0.362185
XLOC_034520	Anapc10	Cluster 2	0.820986	1.4261	1.22767	0.953439	0.91153
XLOC_015167	Zfp40	Cluster 2	0.580282	1.53299	1.13965	0.96982	1.02694
XLOC_013240	Wdr5b	Cluster 2	0.84039	1.49614	0.973447	1.0794	0.852876
XLOC_004763	Ccl12	Cluster 2	0	3.22055	1.34708	0.524444	0.143287
XLOC_031298	Plekha4	Cluster 2	0.609956	2.27608	1.08019	0.647407	0.538655
XLOC_011845	Fam83a	Cluster 2	0.479789	1.95026	1.57718	0.370383	0.72969
XLOC_011368	Cenpj	Cluster 2	0.653213	1.47545	1.09366	0.971092	0.693962
XLOC_010677	Tnfrsf10b	Cluster 2	0.750897	1.45516	1.06528	0.760705	0.742994
XLOC_027947	Zfp951	Cluster 2	0.695947	1.30419	0.912112	0.942702	0.698537
XLOC_011211	Bmp4	Cluster 2	0.52766	1.42714	0.858766	0.80502	0.910886
XLOC_024192	Cyp4a12a	Cluster 2	0.0730239	2.87904	0.731624	0.322724	0.129604
XLOC_035733	Mmp13	Cluster 2	0.0892901	2.3152	0.898753	0.494354	0.234521
XLOC_016812	Cd248	Cluster 2	0.571824	1.0538	0.840461	0.727965	0.753705
XLOC_030103	Cml5.Gm11128	Cluster 2	0.296351	2.32849	0.76555	0.261694	0.215162
XLOC_008369	Sp4	Cluster 2	0.527286	1.07992	0.777685	0.84514	0.635356
XLOC_039786	Eda2r	Cluster 2	0.381113	1.96832	0.773836	0.360868	0.336847
XLOC_016656	Alpk2	Cluster 2	0.55334	1.12848	0.845905	0.644123	0.597366
XLOC_040293	Tceanc	Cluster 2	0.522912	1.02913	0.635678	0.685413	0.599996
XLOC_033355	4632434I11Rik	Cluster 2	0.312016	1.63102	0.761856	0.32159	0.364953
XLOC_010688	Hr	Cluster 2	0.339297	1.62936	0.708806	0.174928	0.448722
XLOC_010642	Scara5	Cluster 2	0.039848	1.83318	0.78312	0.538594	0.104667
XLOC_031178	Zfp619	Cluster 2	0.39039	1.17569	0.543604	0.60624	0.540826
XLOC_002608	Misp	Cluster 2	0.146704	1.63892	0.694651	0.439438	0.30463
XLOC_015639	A530064D06Rik	Cluster 2	0.385978	1.52547	0.696132	0.273877	0.302206
XLOC_038766	Plp1	Cluster 2	0.379696	1.01195	0.687445	0.681245	0.422956
XLOC_031953	Trim72	Cluster 2	0.12507	1.95115	0.562549	0.400376	0.128074
XLOC_019089	Ckmt1	Cluster 2	0.23021	1.7875	0.528932	0.398234	0.169133
XLOC_028062	4930519G04Rik	Cluster 2	0	2.1316	0.753653	0	0
XLOC_009314	Hist1h2be	Cluster 2	0.242235	1.01467	0.393945	0.532348	0.344859
XLOC_018722	Ypel4	Cluster 2	0.197728	1.42754	0.463799	0.104324	0.232556
XLOC_007404	Serpina5	Cluster 2	0.0928815	1.53981	0.551519	0.147919	0
XLOC_001116	Mybl1	Cluster 2	0.143081	1.15381	0.514194	0.215374	0.216465
XLOC_008544	Hist1h1d	Cluster 2	0.194999	1.01856	0.612031	0.180199	0.200686
XLOC_026998	4930519G04Rik	Cluster 2	0	1.43756	0.54874	0.0541409	0.0203926
XLOC_035596	Hp	Cluster 3	10.6234	13.0169	13.4304	12.2841	11.1752
XLOC_019101	B2m	Cluster 3	11.4026	12.5296	12.2735	11.9554	11.3643
XLOC_023855	Orm1.Orm2.Orm3	Cluster 3	10.0677	11.6719	12.9783	11.2134	10.0974
XLOC_015370	H2-K1	Cluster 3	10.2791	11.9336	11.6501	11.028	10.5368
XLOC_020444	Serping1	Cluster 3	9.18441	10.8418	10.4715	9.80882	9.30926
XLOC_011023	Itih3	Cluster 3	9.23794	10.3554	10.5501	9.86851	9.32181
XLOC_014584	H2-D1	Cluster 3	8.63092	10.9614	10.8877	9.73392	8.92925
XLOC_035150	Fgl1	Cluster 3	8.7085	10.6343	10.5053	9.87332	9.16266
XLOC_011339	Psme2	Cluster 3	8.72891	10.0096	9.725	9.15355	8.86148
XLOC_015676	Lrg1	Cluster 3	7.98392	9.81955	10.608	9.22256	8.45906
XLOC_021477	Ctsz	Cluster 3	8.1759	9.33128	9.58993	8.50556	8.48375
XLOC_007414	Serpina3n	Cluster 3	7.64121	8.99761	9.74176	8.37503	7.53924
XLOC_017479	AW112010	Cluster 3	7.31924	9.30983	9.22797	8.62272	7.66244
XLOC_017314	Gstp1	Cluster 3	7.60144	9.50246	9.49004	7.69516	7.3874
XLOC_005094	Grn	Cluster 3	7.62149	8.59499	8.88516	8.03484	7.62317
XLOC_002005	Apcs	Cluster 3	6.97923	9.43493	8.77965	7.99518	7.37031
XLOC_028788	Tmem176a	Cluster 3	7.12443	8.42757	8.84183	8.0456	7.43271
XLOC_010543	Psme1	Cluster 3	6.97495	9.25767	8.65029	7.73588	7.19599
XLOC_015463	H2-T23	Cluster 3	6.9722	8.7448	8.41415	7.83127	7.25698
XLOC_006777	H3f3b	Cluster 3	6.91548	8.16546	8.08388	7.32644	7.03478
XLOC_011936	Grina	Cluster 3	6.92645	7.95668	7.84164	7.29598	6.9016
XLOC_004365	Igtp.Irgm2	Cluster 3	5.51451	8.72244	8.56808	7.79602	6.00014
XLOC_040218	Sat1	Cluster 3	6.21405	7.34849	7.79077	7.19962	6.5733
XLOC_006314	Vmp1	Cluster 3	6.11077	7.61985	7.17321	6.66507	6.08005
XLOC_014518	Tapbp.Zbtb22	Cluster 3	5.94963	7.19981	7.13436	6.72318	6.01874
XLOC_014532	Psmb8	Cluster 3	5.27377	8.15582	7.41068	6.52056	5.60427
XLOC_015378	Psmb9	Cluster 3	5.06529	7.88016	7.61421	6.89422	5.46646
XLOC_005724	Irgm1	Cluster 3	4.9948	7.65892	7.43394	6.59747	5.1719
XLOC_019434	Chmp4b	Cluster 3	5.55858	6.56428	6.64707	6.07258	5.83761
XLOC_016951	Mpeg1	Cluster 3	4.17242	7.68779	7.08313	6.50126	5.00529
XLOC_013602	Litaf	Cluster 3	5.52911	6.55205	6.61984	5.80246	5.69403
XLOC_000210	Stat1	Cluster 3	4.37806	7.47317	6.86344	6.65918	4.60559
XLOC_014589	H2-Q4	Cluster 3	4.7578	7.30493	6.69097	5.9237	5.01931
XLOC_004456	2410006H16Rik	Cluster 3	5.2429	6.18699	6.50749	5.88138	5.63175
XLOC_033424	Il18bp	Cluster 3	4.02042	7.46427	7.1104	6.19858	4.63046
XLOC_021463	Zbp1	Cluster 3	3.61553	8.11167	6.72153	5.93671	4.07355
XLOC_004224	Ifi47.Olfr56	Cluster 3	4.08664	6.96531	6.93578	5.94552	4.50337
XLOC_038093	Hprt	Cluster 3	5.22617	6.07089	6.23939	5.54128	5.31072
XLOC_028073	Dynll1	Cluster 3	5.19165	6.2279	6.3108	5.38334	5.22178
XLOC_014531	Tap1	Cluster 3	3.76583	6.6092	6.89564	6.02118	4.3821
XLOC_008553	Hist1h1c	Cluster 3	4.48857	6.3186	6.15453	5.61388	4.96182
XLOC_033761	Mvp.Pagr1a.Pagr1b.Prrt2	Cluster 3	4.90148	5.76574	5.88964	5.39155	4.99225
XLOC_022376	Gbp2	Cluster 3	3.14748	7.14374	7.9188	5.10216	3.577
XLOC_011924	Gsdmd	Cluster 3	4.64757	5.88002	5.64405	5.03802	4.71498
XLOC_021254	Scand1	Cluster 3	4.61198	5.3394	5.5003	5.24804	5.11433
XLOC_014533	Tap2	Cluster 3	4.40099	5.68036	5.60909	5.15956	4.69734
XLOC_012274	Hnrnpa1	Cluster 3	4.58144	5.54117	5.59445	4.87854	4.65102
XLOC_001817	Prg4	Cluster 3	3.99828	5.87922	5.48924	5.01403	4.3456
XLOC_022027	S100a11	Cluster 3	3.43193	5.39112	6.68123	4.85258	4.34953
XLOC_032438	Bcl3	Cluster 3	4.45467	5.5253	5.69453	4.29343	4.50859
XLOC_021346	Slpi	Cluster 3	2.94724	5.80261	5.99058	5.18834	4.47469
XLOC_004320	Irf1	Cluster 3	3.71371	5.26912	5.87903	4.8999	4.51771
XLOC_037252	Tpm1	Cluster 3	4.27974	5.2426	5.21587	4.74871	4.62852
XLOC_039014	Ctps2	Cluster 3	4.3209	5.51204	5.19648	4.6897	4.38948
XLOC_022175	Rhoc	Cluster 3	3.98162	5.76718	5.68195	4.21916	4.37638
XLOC_027875	Cxcl9	Cluster 3	2.56184	6.5678	7.29564	4.19711	3.17015
XLOC_032632	2200002D01Rik	Cluster 3	3.86896	5.55085	5.24798	4.61282	4.29859
XLOC_025928	Hmgn2	Cluster 3	4.1563	5.34961	5.3491	4.57043	3.9677
XLOC_029560	Mettl20	Cluster 3	4.25891	5.22025	5.36018	4.43331	4.07917
XLOC_007041	Nampt	Cluster 3	3.82661	5.00372	5.53364	4.85685	3.71282
XLOC_028809	Snx10	Cluster 3	3.50803	5.24071	5.50861	4.87273	3.72321
XLOC_008027	Sptlc2	Cluster 3	3.93577	4.80926	5.15389	4.69361	4.15754
XLOC_001730	Btg2	Cluster 3	3.31018	4.91416	5.81126	4.34837	4.1798
XLOC_027949	Gbp4.Gbp8.Gbp9	Cluster 3	2.37856	6.12685	5.93447	5.01014	3.05218
XLOC_002471	Aifm2	Cluster 3	4.12341	4.8137	5.23431	4.11029	3.75363
XLOC_002401	Gp49a.Lilrb4	Cluster 3	2.9279	5.37633	5.70256	4.68172	3.28477
XLOC_001702	Ikbke	Cluster 3	3.74232	4.7127	4.85329	4.51324	4.01421
XLOC_003960	Dbnl	Cluster 3	3.90443	4.59874	4.86679	4.47929	3.92412
XLOC_034657	Nlrc5	Cluster 3	3.21516	5.3252	4.80459	4.68327	3.51129
XLOC_027876	Cxcl10	Cluster 3	2.43829	6.46353	6.03947	3.91471	2.63628
XLOC_012531	Ly6d	Cluster 3	1.49617	6.19543	7.22887	3.87922	2.28768
XLOC_030222	Eif4e3.Foxp1.Gm20696	Cluster 3	3.44798	4.47767	4.66922	4.20239	4.11914
XLOC_017092	Fas	Cluster 3	3.55612	4.97654	4.70795	4.02216	3.63005
XLOC_000444	Sp100	Cluster 3	2.95021	4.79582	4.91711	4.55912	3.43354
XLOC_022297	Tifa	Cluster 3	2.77094	4.96265	4.73559	4.36425	3.47786
XLOC_014889	Ypel5	Cluster 3	3.53605	4.53301	4.24413	4.08362	3.90141
XLOC_007548	Tnfaip2	Cluster 3	3.19781	4.33012	4.83743	3.74168	4.09387
XLOC_024142	Zcchc11	Cluster 3	3.46097	4.66251	4.35884	3.90512	3.60359
XLOC_014590	H2-Q5	Cluster 3	2.85115	5.36662	4.62908	3.95699	3.03493
XLOC_027951	Gbp6	Cluster 3	2.25403	5.69592	4.9667	4.26869	2.61303
XLOC_016872	Pla2g16	Cluster 3	3.42876	4.29142	4.76042	3.87875	3.32272
XLOC_005070	Tmem106a	Cluster 3	3.35165	4.48264	4.22774	4.09618	3.37933
XLOC_036431	Plscr1	Cluster 3	3.01932	4.45867	4.38021	3.77266	3.57738
XLOC_022373	Gbp7	Cluster 3	2.42351	4.90351	4.78636	4.14713	2.77342
XLOC_035625	Mlkl	Cluster 3	2.33879	4.9388	4.59429	3.65577	2.90993
XLOC_000443	Sp140	Cluster 3	3.16219	3.91272	4.24919	3.64633	3.44064
XLOC_035284	Gdf15	Cluster 3	2.92876	4.32259	4.81994	2.45231	3.3548
XLOC_013208	Tfrc	Cluster 3	2.832	4.0095	4.74926	2.99864	3.03635
XLOC_007565	Siva1	Cluster 3	3.00005	3.75797	4.08981	3.55139	3.2152
XLOC_004062	Xpo1	Cluster 3	3.11883	4.04153	3.84252	3.35743	3.17491
XLOC_003017	Cd63	Cluster 3	2.59692	3.98356	4.50695	3.32255	2.99085
XLOC_029139	Lsm3	Cluster 3	2.91149	3.7454	4.01572	3.35048	3.17849
XLOC_033806	Pycard	Cluster 3	1.12412	5.27629	5.20308	3.32707	1.9863
XLOC_025865	Serinc2	Cluster 3	2.83358	3.81538	4.37397	2.8983	2.94154
XLOC_016899	Ahnak	Cluster 3	2.56728	3.89001	4.09771	3.03178	2.93203
XLOC_036762	Birc2	Cluster 3	2.8207	3.85679	3.6245	3.21153	2.97025
XLOC_020684	Cry2	Cluster 3	2.68878	3.59767	3.50632	3.37549	3.00295
XLOC_034674	Usb1	Cluster 3	2.62195	3.54179	3.57058	3.32386	3.01773
XLOC_029717	Akr1b3	Cluster 3	2.42161	3.7377	3.65878	3.44165	2.76604
XLOC_019562	Wfdc2	Cluster 3	2.58594	3.49786	3.49297	2.79777	3.37514
XLOC_010019	Il3ra	Cluster 3	2.23937	3.92937	3.73201	3.06484	2.6753
XLOC_006796	Rhbdf2	Cluster 3	2.22619	3.64026	3.88431	3.21013	2.65507
XLOC_008633	Serpinb9	Cluster 3	2.42871	3.60153	4.06226	2.91542	2.48239
XLOC_034051	Atp11a	Cluster 3	2.30656	3.5721	3.57157	3.32978	2.69282
XLOC_035832	Icam1	Cluster 3	2.042	3.43309	4.42787	3.05829	2.32057
XLOC_016930	Ms4a4c	Cluster 3	0.438102	4.4645	5.05498	3.78916	1.29888
XLOC_030998	Sertad1	Cluster 3	2.3849	3.22042	3.55686	2.74341	3.11082
XLOC_004760	Ccl2	Cluster 3	0.877423	5.31067	5.12033	2.05036	1.42223
XLOC_028428	Rfc3	Cluster 3	2.3624	3.55501	3.39426	2.82048	2.55302
XLOC_002737	Sycp3	Cluster 3	1.95283	3.64305	4.06194	2.50929	2.37903
XLOC_022399	Ctbs	Cluster 3	2.3843	3.19285	3.4944	3.00932	2.42077
XLOC_029138	Tmem43	Cluster 3	2.3289	3.53618	3.47455	2.74928	2.4121
XLOC_033507	Trim5	Cluster 3	1.85007	4.40419	4.57471	2.81601	0.851666
XLOC_011018	Il17rb	Cluster 3	2.59366	3.69961	3.65583	2.25514	2.25536
XLOC_000055	Ly96	Cluster 3	2.30108	3.28936	3.12402	2.90082	2.83481
XLOC_027581	Spon2	Cluster 3	2.479	3.67429	3.52433	2.01464	2.73263
XLOC_024886	Plekhf2	Cluster 3	2.42101	3.33826	3.21669	2.80357	2.52212
XLOC_020207	Rnd3	Cluster 3	2.274	3.3349	3.15765	2.64337	2.71101
XLOC_023102	Csf1	Cluster 3	2.26025	3.50197	3.40976	2.6731	2.26729
XLOC_011345	Tgm1	Cluster 3	2.28881	3.24627	3.25556	2.65288	2.4563
XLOC_028017	Hscb	Cluster 3	2.20626	3.11105	3.20774	2.78955	2.5645
XLOC_001309	Inpp1	Cluster 3	2.25673	3.37212	3.13562	2.60516	2.39085
XLOC_006813	Socs3	Cluster 3	1.64081	3.64046	3.40118	2.56365	2.49498
XLOC_017110	Pcgf5	Cluster 3	2.30457	2.92311	3.32287	2.61587	2.3731
XLOC_030491	Magohb	Cluster 3	1.89025	2.95541	3.5242	2.73588	2.01124
XLOC_013935	Nfkbiz	Cluster 3	1.74171	3.20737	3.13573	2.7786	2.2272
XLOC_003268	Aim1	Cluster 3	1.99966	3.01372	3.10867	2.84373	2.07906
XLOC_017058	Cd274	Cluster 3	0.804298	3.83131	4.46544	2.67454	1.23971
XLOC_024198	Cyp4a31	Cluster 3	2.03419	3.07764	3.83413	1.74113	2.26454
XLOC_022372	Gbp5	Cluster 3	1.00642	3.38036	4.56817	2.49954	1.34581
XLOC_035727	Casp4	Cluster 3	1.48297	3.18863	3.56494	2.56884	1.91728
XLOC_001731	Adora1	Cluster 3	1.3203	3.47064	3.42702	2.29638	1.7129
XLOC_035393	Dcaf15	Cluster 3	1.95509	2.65154	2.98981	2.3945	2.04007
XLOC_004778	Slfn1	Cluster 3	0.582141	3.17868	4.17213	2.73229	1.16135
XLOC_011402	Phf11b	Cluster 3	0.592823	4.2393	3.32584	2.3897	1.25046
XLOC_004792	Ccl4	Cluster 3	0.498095	3.83934	3.93305	2.39062	1.07358
XLOC_016497	Ecscr	Cluster 3	1.86287	2.80929	2.75615	2.05338	2.22692
XLOC_013595	Socs1	Cluster 3	0.514676	3.34822	4.66045	2.02102	0.809306
XLOC_001029	Aida	Cluster 3	1.73039	2.8224	2.67246	2.21136	1.77476
XLOC_014160	Rnaset2b	Cluster 3	1.83321	2.66298	2.46861	2.12015	1.89415
XLOC_016495	Spata24	Cluster 3	1.61746	2.50193	2.6167	2.37946	1.80495
XLOC_003602	Apaf1	Cluster 3	1.31221	2.58991	2.92757	2.05342	1.89786
XLOC_029939	Gadd45a	Cluster 3	1.18002	2.61273	2.61	1.69922	2.643
XLOC_009260	Hist1h4i	Cluster 3	1.78842	2.62285	2.45736	2.06528	1.77413
XLOC_007878	Mettl21d	Cluster 3	1.52341	2.55178	2.68371	2.12123	1.79532
XLOC_014025	D16Ertd472e	Cluster 3	1.7665	2.44894	2.75534	1.87622	1.79851
XLOC_024925	Ripk2	Cluster 3	1.51535	2.61301	2.78209	1.96274	1.69551
XLOC_022770	Tlr2	Cluster 3	0.959185	2.83122	3.03815	2.34251	1.36561
XLOC_031447	Zfp710	Cluster 3	1.66117	2.30285	2.42889	2.26639	1.82792
XLOC_004901	Col1a1	Cluster 3	1.57387	2.25678	2.44531	1.93989	2.15882
XLOC_028303	Pdgfa	Cluster 3	1.63227	2.26324	2.63031	1.82456	2.00442
XLOC_011256	Rpph1	Cluster 3	1.41323	2.78243	3.64112	1.40504	1.10174
XLOC_033256	Cpeb1	Cluster 3	1.6007	2.84282	2.74234	1.6768	1.4374
XLOC_029290	Tuba8	Cluster 3	0.649692	3.9273	3.09825	1.64264	0.962975
XLOC_040021	Gla	Cluster 3	1.58212	2.43831	2.84704	1.846	1.45342
XLOC_033211	Slco3a1	Cluster 3	1.38211	2.68144	2.48326	1.86486	1.71219
XLOC_024166	Spata6	Cluster 3	1.06523	2.38906	2.91977	2.19246	1.35478
XLOC_037604	Ccrl2	Cluster 3	1.31558	2.60894	2.8024	1.70633	1.41558
XLOC_015300	Pim1	Cluster 3	0.953509	2.25966	2.68717	1.96457	1.82581
XLOC_025792	Zc3h12a	Cluster 3	1.31227	2.14896	2.6197	1.9901	1.43119
XLOC_036841	S1pr2	Cluster 3	1.24885	2.1329	2.74247	1.76726	1.52642
XLOC_038271	Slc6a8	Cluster 3	1.33715	2.20645	2.55662	1.70143	1.58706
XLOC_023221	5730508B09Rik	Cluster 3	1.4046	2.08211	2.31449	1.93088	1.61187
XLOC_022924	Tuft1	Cluster 3	1.43038	2.45	2.40361	1.48769	1.5267
XLOC_006891	Sectm1a	Cluster 3	0.798592	2.62567	2.40635	2.0587	1.16087
XLOC_028045	Ssh1	Cluster 3	1.46014	1.95041	2.26121	1.76272	1.57591
XLOC_001981	Slamf7	Cluster 3	0.337378	2.38732	3.47671	1.764	0.748722
XLOC_016842	Batf2	Cluster 3	0.578567	2.21294	3.26416	1.65972	0.831041
XLOC_038588	2810403D21Rik	Cluster 3	1.23453	1.93112	2.14259	1.70305	1.43611
XLOC_036779	Endod1	Cluster 3	1.36816	2.24041	2.11836	1.3341	1.36092
XLOC_028141	Tctn1	Cluster 3	1.21646	1.99424	1.91495	1.69993	1.41528
XLOC_010051	Plau	Cluster 3	0.826753	2.02725	1.97307	1.56454	1.60749
XLOC_036789	Panx1	Cluster 3	0.524606	2.11908	2.64552	1.79135	0.854761
XLOC_014732	Nfkbie	Cluster 3	1.13867	1.79088	2.26783	1.53369	1.1932
XLOC_035572	Smpd3	Cluster 3	0.260657	2.14792	3.38473	1.57469	0.495279
XLOC_002186	Zc3h12d	Cluster 3	1.01727	1.96412	1.85387	1.53398	1.40445
XLOC_035734	Mmp12	Cluster 3	0.769651	2.46066	2.28987	1.15844	0.864624
XLOC_014023	Btg3	Cluster 3	1.12279	1.66379	2.01776	1.4361	1.23838
XLOC_035865	Bmper	Cluster 3	0.470891	2.36575	2.76607	1.09877	0.720685
XLOC_022651	Pfn2	Cluster 3	1.03985	1.8887	1.75481	1.42269	1.27388
XLOC_019581	Cd40	Cluster 3	0.50692	1.82252	2.50858	1.51531	0.7748
XLOC_017431	Slc22a29	Cluster 3	1.07067	1.96418	1.53904	0.892526	1.65387
XLOC_024944	4930480G23Rik	Cluster 3	1.03247	1.71556	2.15776	0.918601	1.02339
XLOC_022993	Bcl9	Cluster 3	0.967284	1.82626	1.54894	1.49658	0.995848
XLOC_030091	Cyp26b1	Cluster 3	1.05095	1.67766	1.7505	1.63916	0.716261
XLOC_007685	Pqlc3	Cluster 3	0.574242	1.93789	2.375	1.17954	0.559804
XLOC_027755	Sgcb	Cluster 3	0.892958	1.60847	1.57792	1.43282	1.06948
XLOC_020409	Frzb	Cluster 3	0.839805	1.63492	1.67528	1.38658	0.987541
XLOC_024865	4930430E12Rik	Cluster 3	0.848078	1.98788	2.21084	0.803574	0.608319
XLOC_023217	Alpk1	Cluster 3	0.591579	1.64608	1.7438	1.50906	0.860541
XLOC_012299	Osmr	Cluster 3	0.935351	1.55973	1.4621	1.28404	1.10931
XLOC_027312	Pms2.Rsph10b	Cluster 3	0.94487	1.48181	1.6749	1.17839	1.04098
XLOC_022546	Gnb4	Cluster 3	0.87046	1.45241	1.55151	1.33246	1.0269
XLOC_007566	Zbtb42	Cluster 3	0.979844	1.38617	1.54491	1.13069	1.16987
XLOC_025967	Il22ra1	Cluster 3	1.01542	1.62727	1.74466	1.0366	0.727505
XLOC_024899	Tmem67	Cluster 3	0.988397	1.33503	1.56466	1.28034	0.975293
XLOC_021280	Rbl1	Cluster 3	0.661575	1.53661	1.74758	1.32492	0.863142
XLOC_040134	Amot	Cluster 3	0.893905	1.50266	1.46953	1.11112	1.04583
XLOC_022260	F3	Cluster 3	0.85167	1.26282	1.48322	1.08657	1.24814
XLOC_003189	Ncoa7	Cluster 3	0.65264	1.69127	1.45517	1.31765	0.764074
XLOC_036256	Csnk1g1	Cluster 3	0.819419	1.55579	1.54173	1.04922	0.870497
XLOC_035488	9330175E14Rik	Cluster 3	0.511017	1.61164	1.38733	1.16972	0.745332
XLOC_029484	Pik3c2g	Cluster 3	0.707795	1.64012	1.52418	0.815792	0.715281
XLOC_029605	Asns	Cluster 3	0.305164	1.72791	2.03933	0.806064	0.486463
XLOC_016518	Fchsd1	Cluster 3	0.70146	1.25902	1.37227	1.12083	0.881962
XLOC_008874	Rsl1	Cluster 3	0.812625	1.23412	1.37052	0.922554	0.971675
XLOC_001283	Col5a2	Cluster 3	0.72951	1.34441	1.26821	1.00262	0.940096
XLOC_027405	A330021E22Rik	Cluster 3	0.135646	1.71704	1.44347	1.09067	0.764522
XLOC_004834	Ska2	Cluster 3	0.698316	1.24669	1.28355	0.876911	1.01704
XLOC_028167	Niacr1	Cluster 3	0.141002	2.33518	1.90399	0.491236	0.197809
XLOC_024493	Myom3	Cluster 3	0.171592	1.98113	2.17813	0.261295	0.108658
XLOC_031583	Tsku	Cluster 3	1.04845	1.34431	1.35274	0.534921	0.379125
XLOC_000706	Mybph	Cluster 3	0.377147	1.57249	1.43464	0.738229	0.508582
XLOC_009795	Tmem171	Cluster 3	0.157344	1.86329	1.90459	0.383237	0.277983
XLOC_036911	St14	Cluster 3	0.491429	1.40636	1.28409	0.657578	0.6502
XLOC_013730	Igf2bp2	Cluster 3	0.678903	1.17568	1.30542	0.663804	0.616536
XLOC_024896	Pdp1	Cluster 3	0.586327	0.939879	1.16999	0.820615	0.781156
XLOC_020060	Ier5l	Cluster 3	0.495441	0.964337	0.970608	0.80559	0.999277
XLOC_007547	Exoc3l4	Cluster 3	0.390738	1.25086	1.30385	0.702774	0.418473
XLOC_021591	Zc2hc1a	Cluster 3	0.47331	0.97231	0.887678	0.690811	0.669699
XLOC_012107	Gtse1	Cluster 3	0.298572	1.47463	1.1554	0.443439	0.260894
XLOC_002951	Agap2	Cluster 3	0.243453	0.91488	1.29005	0.634768	0.268401
XLOC_000925	Slamf7	Cluster 3	0.0652602	0.98213	1.52218	0.532836	0.246692
XLOC_011906	Ly6e	Cluster 4	8.21075	10.5192	9.57289	9.66974	8.8511
XLOC_030989	Cyp2a5	Cluster 4	8.07862	9.41259	8.92531	9.7663	8.64784
XLOC_007399	Ifi27	Cluster 4	7.73558	9.13166	8.67743	9.17051	8.63493
XLOC_008118	Serpina1e	Cluster 4	7.57718	8.32813	7.64948	8.46049	8.16476
XLOC_012538	Ly6a	Cluster 4	4.99496	9.11826	8.76631	9.2449	7.35989
XLOC_016194	Iigp1	Cluster 4	6.5803	8.35781	8.04273	8.25538	6.83544
XLOC_011685	C9	Cluster 4	6.92112	8.09369	7.45566	7.74838	7.35629
XLOC_008097	Ifi27l2a	Cluster 4	5.1233	7.76091	7.42864	7.35929	6.01249
XLOC_004797	Wfdc17	Cluster 4	5.39524	6.37666	6.00988	6.63742	5.81388
XLOC_028126	Trafd1	Cluster 4	4.78294	6.54384	5.92169	5.93495	5.07138
XLOC_002629	Cirbp	Cluster 4	4.39416	5.36023	5.02829	5.03284	4.70802
XLOC_006479	Nr1d1	Cluster 4	4.03728	5.33314	3.83142	5.49124	5.50716
XLOC_002021	Ifi203.Mnda.Mndal	Cluster 4	3.53921	5.22941	4.99083	4.96285	3.91769
XLOC_030348	Apobec1	Cluster 4	3.57649	4.78827	4.87132	5.05095	3.85551
XLOC_012044	Tef	Cluster 4	3.70241	4.43025	4.36916	4.87509	4.1688
XLOC_012540	Ly6c1	Cluster 4	1.40283	4.49935	4.6625	5.0515	3.13451
XLOC_012844	Fkbp11	Cluster 4	3.05113	3.7669	3.91193	4.2726	3.62535
XLOC_012241	Tenc1	Cluster 4	3.27732	4.34915	3.46483	3.91616	3.48727
XLOC_010940	Nr1d2	Cluster 4	3.07797	3.86558	3.37473	4.25397	3.69255
XLOC_025103	Cd72	Cluster 4	2.7899	4.11514	3.3365	4.31843	3.09933
XLOC_016196	BC023105	Cluster 4	2.26558	4.28082	2.8389	5.244	2.96547
XLOC_014488	Cyp4f16	Cluster 4	2.45494	4.0475	3.56063	3.59084	2.96546
XLOC_011406	Setdb2	Cluster 4	2.68618	3.42768	3.17956	3.89887	2.96662
XLOC_008623	Foxq1	Cluster 4	2.274	3.4013	2.44187	3.36287	3.96875
XLOC_030805	Bbc3	Cluster 4	2.38361	3.77501	2.61988	3.25374	3.29239
XLOC_008743	Fbxw17	Cluster 4	1.80806	3.85354	3.06389	3.74724	2.48159
XLOC_025821	Gja4	Cluster 4	2.32554	3.33472	3.36031	3.38236	2.30381
XLOC_036536	Cish	Cluster 4	2.16707	3.35122	2.76027	3.05084	3.30331
XLOC_003554	Slc41a2	Cluster 4	1.84095	3.58181	3.27443	3.22276	2.57604
XLOC_016611	BC023105	Cluster 4	1.68379	3.76683	2.14473	4.41491	2.35255
XLOC_028118	Oas3	Cluster 4	0.838999	4.39679	3.26319	3.19483	1.55629
XLOC_002019	Pydc4	Cluster 4	1.21882	3.7178	2.84095	3.30805	1.93855
XLOC_031306	Dbp	Cluster 4	0.583423	3.44775	2.87824	4.14494	1.75639
XLOC_035377	Il15	Cluster 4	1.70735	3.14371	2.54041	2.85864	2.2716
XLOC_006262	Slfn5	Cluster 4	1.64499	3.20934	2.61222	2.81448	1.92723
XLOC_017488	Ms4a7	Cluster 4	1.11267	3.22007	2.6821	2.79799	1.97498
XLOC_014396	Crebrf	Cluster 4	1.79555	2.41382	2.3684	2.66674	2.29574
XLOC_004774	Slfn5	Cluster 4	1.4071	2.75475	2.43117	2.75607	1.80871
XLOC_003586	Spic	Cluster 4	1.10194	2.96849	2.51861	2.53787	1.58118
XLOC_006751	Cd300e	Cluster 4	1.11172	2.38075	2.05854	3.39896	1.71155
XLOC_006266	Slfn8	Cluster 4	0.736568	3.62526	2.27926	2.50441	1.36155
XLOC_000939	Slamf9	Cluster 4	0.778488	3.56414	2.0897	2.57949	1.17732
XLOC_022664	P2ry13	Cluster 4	0.988962	2.14288	2.37607	2.95404	1.63316
XLOC_028033	Crybb3	Cluster 4	1.29308	2.14014	2.02918	2.54362	1.35499
XLOC_027096	P2rx7	Cluster 4	0.920999	2.32718	1.9767	2.76745	1.27042
XLOC_013205	Tctex1d2	Cluster 4	1.38189	2.00977	2.07957	1.95546	1.71734
XLOC_023298	Clca1	Cluster 4	1.29184	2.12186	1.11972	2.43166	1.84817
XLOC_028903	E230016M11Rik	Cluster 4	1.25677	1.77282	1.90891	1.64193	2.18002
XLOC_002438	Sowahc	Cluster 4	1.28477	1.70658	1.78195	2.09344	1.64547
XLOC_035728	Casp12	Cluster 4	0.986063	1.95357	1.83813	1.92744	1.62227
XLOC_016350	Map3k8	Cluster 4	1.21249	1.93029	1.73244	1.90973	1.43633
XLOC_014467	Slc37a1	Cluster 4	0.659265	1.86279	2.01928	2.22696	1.21455
XLOC_008094	Asb2	Cluster 4	1.23937	1.57585	1.38771	2.16419	1.19615
XLOC_014587	H2-Q2	Cluster 4	1.03602	1.96606	1.38311	1.86701	1.19708
XLOC_026191	Per3	Cluster 4	0.726724	1.51509	1.82965	2.18587	0.956982
XLOC_023055	BC027582.Olfml3	Cluster 4	1.05248	1.80071	1.17197	1.69217	1.32227
XLOC_036881	Zfp810	Cluster 4	1.09911	1.86183	1.44871	1.60967	1.01836
XLOC_009555	Cxcl14	Cluster 4	1.014	1.62661	1.33781	1.48504	1.56042
XLOC_028031	Adrbk2	Cluster 4	1.02267	1.4022	1.42846	1.67364	1.39323
XLOC_000959	Pydc3	Cluster 4	0.671095	2.19543	1.19776	1.78164	0.990359
XLOC_021950	Muc1	Cluster 4	0.586032	2.01565	1.41003	1.47785	1.24033
XLOC_033510	Trim30b	Cluster 4	0.435309	2.17192	1.58033	1.59415	0.680843
XLOC_032543	RP24-113D21.1	Cluster 4	0.428658	1.51062	1.55819	1.7153	1.22265
XLOC_016607	F830016B08Rik	Cluster 4	0.885433	1.62529	1.03637	1.45024	1.23706
XLOC_004556	Dlg4	Cluster 4	0.719522	1.73451	0.908675	1.7552	0.805679
XLOC_019480	Src	Cluster 4	0.787168	1.56402	1.05033	1.24489	1.26571
XLOC_037442	Pls1	Cluster 4	0.42242	1.63885	1.19884	1.5449	1.05699
XLOC_015467	H2-Bl	Cluster 4	0.551004	1.54769	0.984089	1.36746	0.873761
XLOC_035050	Ap3m2	Cluster 4	0.74096	1.23851	1.16846	1.23772	0.847408
XLOC_015147	2210404O09Rik	Cluster 4	0.715587	1.42679	1.00086	1.11065	0.978723
XLOC_035739	Mmp27	Cluster 4	0.566288	1.31057	0.225318	1.72718	0.848388
XLOC_032676	Cd22	Cluster 4	0.552068	1.16794	0.937235	1.15432	0.846378
XLOC_029925	Hpgds	Cluster 4	0.301501	1.1604	0.960257	1.2928	0.896029
XLOC_003629	Ccdc41os1	Cluster 4	0.678431	1.20206	0.891544	1.06266	0.677973
XLOC_009056	Adamts6	Cluster 4	0.552841	1.12304	0.749313	1.16337	0.706512
XLOC_008875	Zfp455	Cluster 4	0.528685	1.23543	0.83251	0.944691	0.728161
XLOC_007358	Spata7	Cluster 4	0.465571	1.13214	0.804659	0.925224	0.698731
XLOC_000957	Pydc4	Cluster 4	0.153059	1.19494	0.676032	1.14767	0.364185
XLOC_015402	Cyp21a1	Cluster 4	0.414864	1.00584	0.541469	0.844433	0.520679
XLOC_031323	Ldha	Cluster 5	8.79613	8.89109	9.88582	8.88752	9.02998
XLOC_002603	Bsg	Cluster 5	8.58501	8.96875	9.88123	8.80436	8.93067
XLOC_028334	Actb	Cluster 5	8.3255	8.70516	9.77705	8.79251	8.54282
XLOC_006066	Pfn1	Cluster 5	8.05939	8.5092	9.26258	8.47045	8.27814
XLOC_027941	Hsd17b13	Cluster 5	8.10881	8.42625	9.25266	7.88429	8.23863
XLOC_036079	Apoa4	Cluster 5	6.53258	7.01336	9.11226	6.10994	6.59517
XLOC_013366	Cmss1	Cluster 5	6.16058	7.21721	8.95443	6.0661	5.77522
XLOC_032710	Gpi1	Cluster 5	6.43284	6.53788	7.98646	6.59336	6.46912
XLOC_002582	Cstb	Cluster 5	5.90957	6.67093	7.70774	6.42376	6.1138
XLOC_021246	Eif6	Cluster 5	5.97699	6.69111	7.52798	6.21199	6.27293
XLOC_016042	Ankhd1.Eif4ebp3	Cluster 5	6.02732	6.65454	7.68262	6.53557	5.74386
XLOC_032629	Psmd8	Cluster 5	6.20844	6.73293	7.15802	6.17919	6.20856
XLOC_022564	Anxa5	Cluster 5	5.73661	6.56049	7.5059	6.16447	6.13264
XLOC_029345	C1ra	Cluster 5	5.91128	6.44318	6.91751	6.16214	5.8258
XLOC_021294	Tgm2	Cluster 5	5.62215	6.38413	7.4727	5.91769	5.31803
XLOC_003584	Chpt1	Cluster 5	5.40109	6.45463	7.48321	5.7665	5.57504
XLOC_036731	Lars2	Cluster 5	5.61398	6.47885	7.38899	5.3168	5.14421
XLOC_008930	Glrx	Cluster 5	5.25054	5.65239	6.58085	5.39471	5.27423
XLOC_018064	Vim	Cluster 5	4.61047	4.9624	7.9472	5.3795	4.89863
XLOC_034247	Gsr	Cluster 5	5.07588	5.5399	6.26789	5.19869	5.11893
XLOC_035109	Rbpms	Cluster 5	4.94089	5.37217	5.84855	4.87376	5.20576
XLOC_034501	Hmox1	Cluster 5	4.35523	4.66686	7.5306	5.14511	4.39097
XLOC_029189	Bhlhe40	Cluster 5	4.5955	4.74477	6.57758	4.79078	5.3339
XLOC_026485	Ywhah	Cluster 5	4.73551	5.11346	5.80722	5.08311	4.99266
XLOC_016862	Ppp1r14b	Cluster 5	4.8291	4.9723	5.88877	4.71312	4.80473
XLOC_030046	Tmsb10	Cluster 5	3.55344	5.53339	7.26543	4.67231	4.05947
XLOC_000941	Tagln2	Cluster 5	4.16348	4.85595	6.41857	4.83836	4.70389
XLOC_022840	Efna1	Cluster 5	4.38901	5.10893	6.26491	4.06555	5.11154
XLOC_019373	Srxn1	Cluster 5	4.37796	4.96093	6.17736	4.6148	4.32667
XLOC_033379	Tsku	Cluster 5	5.00222	5.68159	6.26222	3.63196	3.60761
XLOC_039123	Rbm3	Cluster 5	3.84486	5.07036	6.12666	4.80787	4.01756
XLOC_011991	Lgals1	Cluster 5	4.12194	4.66345	6.53994	4.1998	4.30994
XLOC_027370	Alox5ap	Cluster 5	3.76416	3.86201	7.47509	4.3523	4.2154
XLOC_036274	Anxa2	Cluster 5	3.56109	4.03886	6.08659	4.24832	3.93216
XLOC_002254	H60b.Raet1d.Raet1e	Cluster 5	3.28714	4.18269	5.93329	4.05131	3.99721
XLOC_024309	Ppt1	Cluster 5	3.73542	4.29145	5.05929	4.3007	3.78324
XLOC_025046	B4galt1	Cluster 5	3.61458	4.3303	4.92559	4.18836	4.04991
XLOC_006764	Hn1	Cluster 5	3.63191	4.09492	5.18239	4.24666	3.81075
XLOC_002858	Nap1l1	Cluster 5	3.7875	3.95477	5.2653	4.04268	3.9044
XLOC_018298	Nup214	Cluster 5	3.2105	4.05502	5.31753	3.37682	4.89284
XLOC_022077	Anp32e	Cluster 5	3.87748	3.99448	5.04215	3.86076	3.9853
XLOC_034479	Tpm4	Cluster 5	3.72981	3.83528	4.9844	3.85668	3.85108
XLOC_028781	Gimap4	Cluster 5	3.38719	4.14776	5.17533	4.0306	3.45667
XLOC_002219	Cited2	Cluster 5	3.57327	3.67899	5.17598	3.58969	3.77913
XLOC_008157	Wars	Cluster 5	3.39698	4.01555	4.7585	3.63426	3.31077
XLOC_014374	Narfl	Cluster 5	3.57946	3.59988	4.68535	3.5248	3.67793
XLOC_015264	Bak1	Cluster 5	3.05861	3.8534	4.70665	3.72271	3.0292
XLOC_005188	Gna13	Cluster 5	3.15554	3.56933	4.57804	3.48203	3.24685
XLOC_030181	Nup210	Cluster 5	3.18814	3.6092	4.22349	3.48882	3.36445
XLOC_015177	Tnfrsf12a	Cluster 5	3.04117	3.98821	5.01356	2.65906	3.11926
XLOC_026671	Srd5a3	Cluster 5	3.16927	3.44226	4.21397	3.55175	3.37079
XLOC_028992	Capg	Cluster 5	2.06634	3.33389	5.71586	3.66779	2.6289
XLOC_003597	Scyl2	Cluster 5	3.40414	3.41226	4.26193	3.08532	3.15435
XLOC_022844	Adam15	Cluster 5	2.65712	3.74601	4.5836	3.0347	3.14596
XLOC_012779	Arsa	Cluster 5	2.99783	3.36289	4.21116	3.3881	3.10444
XLOC_018589	Hat1	Cluster 5	3.10294	3.42738	4.02539	3.31305	2.96096
XLOC_022149	Nras	Cluster 5	2.88521	3.07925	3.90339	3.20971	3.11545
XLOC_016251	Tubb6	Cluster 5	2.96863	3.02578	4.15133	2.87421	3.01423
XLOC_037144	Nrg4	Cluster 5	2.87268	3.27024	4.04476	3.00052	2.68909
XLOC_017624	Ermp1	Cluster 5	2.87054	3.11252	3.76413	2.92542	2.8042
XLOC_028558	Hilpda	Cluster 5	2.45161	2.41756	5.32487	2.51108	2.55677
XLOC_009588	Ctla2a	Cluster 5	2.06258	3.08576	4.13267	2.79747	2.38768
XLOC_024270	Slc2a1	Cluster 5	2.24351	2.82109	4.44994	2.60921	2.29279
XLOC_022514	Gyg	Cluster 5	2.25657	2.91764	3.8279	2.90024	2.47831
XLOC_005815	Tnip1	Cluster 5	2.43082	2.91096	3.52474	2.75833	2.52504
XLOC_003420	Prmt2	Cluster 5	0.792766	3.01851	5.42012	1.03526	3.71015
XLOC_010687	Reep4	Cluster 5	2.36664	2.76328	3.35441	2.64289	2.59217
XLOC_014654	Ubd	Cluster 5	0.270938	3.61631	6.98571	2.16371	0.573752
XLOC_032799	Pold1	Cluster 5	2.21451	2.58774	3.57845	2.68921	2.39942
XLOC_007822	Baz1a.Gm20403	Cluster 5	2.38055	2.53872	3.47829	2.5067	2.49461
XLOC_018145	Il1rn	Cluster 5	1.39277	2.51262	4.87475	2.8143	1.80372
XLOC_036104	Cryab	Cluster 5	2.40476	2.74643	3.24644	2.39676	2.53901
XLOC_003918	Selm	Cluster 5	2.1636	2.54101	3.8195	2.36358	2.44243
XLOC_011864	Myc	Cluster 5	2.09386	2.76016	3.95136	2.61116	1.91141
XLOC_017221	Nfkb2	Cluster 5	2.15757	2.59875	3.27284	2.63202	2.37602
XLOC_017400	Rps6ka4	Cluster 5	2.25554	2.72335	3.24481	2.54997	2.24555
XLOC_003982	Upp1	Cluster 5	1.55105	2.74441	4.58699	2.23427	1.70282
XLOC_019211	Smox	Cluster 5	1.78565	2.51342	3.44605	2.42538	2.49653
XLOC_009870	Map3k1	Cluster 5	1.98527	2.47433	3.41255	2.47921	2.13482
XLOC_011983	Kctd17	Cluster 5	2.06953	2.31434	3.35562	2.48419	2.21895
XLOC_006438	Tbkbp1	Cluster 5	2.02141	2.47063	3.14641	2.38017	2.22372
XLOC_010960	Dnajc9	Cluster 5	2.08513	2.44108	3.11345	2.37671	2.07855
XLOC_002125	Atf3	Cluster 5	1.46487	2.33865	4.4315	1.64954	1.90194
XLOC_026853	Agpat9	Cluster 5	2.04344	2.46362	2.98255	2.1024	2.05538
XLOC_002658	Gadd45b	Cluster 5	2.0306	1.90752	3.54288	1.9203	2.24536
XLOC_032442	Pvr	Cluster 5	2.00242	2.17362	2.99577	2.0786	2.18537
XLOC_036233	Tipin	Cluster 5	1.97119	2.27138	2.8614	2.14553	2.17012
XLOC_037162	1700017B05Rik	Cluster 5	1.96196	2.16626	3.23936	1.92555	1.96554
XLOC_001674	Mcm6	Cluster 5	1.65788	2.00636	3.56901	2.33494	1.62237
XLOC_028265	Serpine1	Cluster 5	0.632564	1.4744	6.93726	1.11793	0.80971
XLOC_014605	Ier3	Cluster 5	1.31127	1.66617	4.55298	1.60407	1.8092
XLOC_035664	Mphosph6	Cluster 5	1.6682	2.33218	2.92599	1.95757	2.00293
XLOC_008632	Serpinb6b	Cluster 5	1.10871	2.46831	3.87255	2.06392	1.34105
XLOC_027930	Hpse	Cluster 5	1.76194	2.22401	2.98933	2.15787	1.56473
XLOC_016538	Prelid2	Cluster 5	1.72177	2.28415	3.23062	1.53729	1.85979
XLOC_011903	Them6	Cluster 5	1.77039	2.1326	2.66972	2.13178	1.73995
XLOC_023792	Akap2.Gm20459.Palm2	Cluster 5	1.85013	1.82413	2.80295	1.9692	1.9855
XLOC_028898	Mad2l1	Cluster 5	1.7182	1.95239	3.02406	1.93577	1.63644
XLOC_023666	Glipr2	Cluster 5	0.970753	2.13354	4.1229	1.73397	1.30266
XLOC_036839	Dnmt1	Cluster 5	1.67948	1.93058	2.79486	2.13741	1.68916
XLOC_034648	Nup93	Cluster 5	1.84991	1.7431	2.74467	1.96579	1.62657
XLOC_003126	Tnfaip3	Cluster 5	0.87956	2.01252	3.54193	1.93436	1.13417
XLOC_002309	Hddc2	Cluster 5	1.45982	1.96894	2.66228	1.76705	1.4439
XLOC_009013	Enc1	Cluster 5	1.57858	1.96368	2.6936	1.51323	1.50893
XLOC_005302	Birc5	Cluster 5	0.854707	1.7518	3.59636	1.8033	1.08504
XLOC_030391	Lag3	Cluster 5	0.870698	1.48273	3.43806	1.87766	1.03348
XLOC_031954	Itgam	Cluster 5	0.454404	1.57358	3.80755	1.6559	1.18235
XLOC_021133	Cd93	Cluster 5	1.35541	1.73497	2.97375	1.41882	1.1437
XLOC_000123	Arid5a	Cluster 5	1.22621	1.47744	2.96631	1.59159	1.30747
XLOC_025733	Ctps	Cluster 5	1.5912	1.7141	2.51824	1.3442	1.39205
XLOC_029416	Klrd1	Cluster 5	0.912086	1.47705	3.18685	1.75375	1.16632
XLOC_032377	C5ar1	Cluster 5	0.696209	1.68128	3.21802	1.73552	1.09116
XLOC_001559	Per2	Cluster 5	1.44456	1.82139	2.35776	1.59309	1.14851
XLOC_001032	Dusp10	Cluster 5	1.27387	1.81692	2.46891	1.4884	1.28186
XLOC_031296	Gys1	Cluster 5	1.35122	1.53864	2.84081	1.44293	1.12122
XLOC_001997	Slamf8	Cluster 5	0.474124	1.56868	3.68429	1.78109	0.745283
XLOC_034602	Rps13-ps1	Cluster 5	1.25344	1.73986	2.08835	1.38836	1.68507
XLOC_030261	Cidec	Cluster 5	1.30392	1.29752	3.59067	0.886301	0.842154
XLOC_030933	Plaur	Cluster 5	0.764557	1.05538	3.52647	1.38686	1.02102
XLOC_005209	Sox9	Cluster 5	1.34937	1.74423	2.09581	0.934223	1.56093
XLOC_036850	S1pr5	Cluster 5	1.18395	1.5824	2.00706	1.39282	1.38085
XLOC_033397	Neu3	Cluster 5	1.15154	1.52986	2.73383	1.00564	0.933209
XLOC_012868	Racgap1	Cluster 5	0.834418	1.34876	2.63285	1.29293	0.909063
XLOC_024492	Il22ra1	Cluster 5	1.19554	1.58085	2.053	1.20891	0.909385
XLOC_036739	Ccr2	Cluster 5	0.383034	0.903554	3.66085	1.34648	0.652229
XLOC_030399	Cd27	Cluster 5	0.382293	1.55142	2.98851	1.38129	0.58551
XLOC_018242	Ralgds	Cluster 5	0.957165	1.31841	2.20039	1.34287	1.03701
XLOC_009183	Gpr137b	Cluster 5	1.11118	1.32784	1.74432	1.36796	1.291
XLOC_029463	Emp1	Cluster 5	0.82746	1.47197	2.10469	1.19473	1.16706
XLOC_030075	Mthfd2	Cluster 5	0.93088	1.36935	2.39044	1.29893	0.722596
XLOC_017315	Gstp2	Cluster 5	0.926741	1.4436	2.21188	1.08293	0.969457
XLOC_019035	Thbs1	Cluster 5	0.482166	1.23465	2.7005	1.1563	0.908518
XLOC_017257	Dusp5	Cluster 5	0.942203	0.925038	2.17641	1.03612	1.18297
XLOC_002033	Cep170	Cluster 5	0.9639	1.33173	1.7433	1.18778	0.965837
XLOC_003915	Pik3ip1	Cluster 5	0.858223	1.08588	2.00793	1.29153	0.936535
XLOC_030543	Eps8	Cluster 5	0.959296	1.06377	1.73695	1.22096	1.16282
XLOC_036519	Poc1a	Cluster 5	1.07348	1.19087	1.71199	1.16996	0.98447
XLOC_018324	Ptrh1	Cluster 5	0.919742	1.48338	2.08306	0.816588	0.790604
XLOC_016824	Ap5b1	Cluster 5	0.954695	1.15092	1.64198	1.20533	1.04653
XLOC_010763	Irg1	Cluster 5	0.114006	1.40333	3.13279	0.886802	0.205221
XLOC_028795	Gpnmb	Cluster 5	0.104654	0.871764	3.72147	0.737668	0.224595
XLOC_001912	Xcl1	Cluster 5	0.506423	1.17268	2.90049	0.45178	0.590644
XLOC_007303	Mfsd7c	Cluster 5	0.864676	1.11183	1.48164	0.890398	1.17238
XLOC_006460	Arl5c	Cluster 5	0.700485	0.974442	1.99939	1.11161	0.660417
XLOC_028041	Tmem119	Cluster 5	0.570888	0.713198	2.33966	0.912543	0.892731
XLOC_025918	Sfn	Cluster 5	0.834275	0.890711	1.6888	0.979693	1.016
XLOC_037363	Col12a1	Cluster 5	0.706459	1.10272	2.04506	0.808257	0.662599
XLOC_014186	Agpat4	Cluster 5	0.821555	0.876844	1.7125	0.846397	1.03905
XLOC_032665	Zbtb32	Cluster 5	0.790281	0.693746	2.083	0.79784	0.899102
XLOC_036056	Treh	Cluster 5	0.427893	1.24037	2.33834	0.747096	0.478504
XLOC_023751	Smc2	Cluster 5	0.685245	0.863149	1.87447	0.999985	0.705056
XLOC_024827	Tnfrsf4	Cluster 5	0.567786	0.886728	2.26183	0.811342	0.561099
XLOC_012136	C230037L18Rik	Cluster 5	0.437521	0.929863	1.75328	0.944802	1.00187
XLOC_031955	Itgax	Cluster 5	0.306188	0.990415	2.38941	0.693958	0.441011
XLOC_017620	Insl6	Cluster 5	0.333071	0.733779	2.14854	0.960702	0.578459
XLOC_035566	Dpep2	Cluster 5	0.133472	0.609637	2.06828	0.564794	1.30646
XLOC_029331	Clec4d	Cluster 5	0.298113	0.746676	2.33864	0.702841	0.538415
XLOC_021721	Plk4	Cluster 5	0.572052	0.912401	1.70244	1.00145	0.43054
XLOC_008207	Gpr132	Cluster 5	0.328952	0.492218	2.36182	0.738751	0.611322
XLOC_002346	Rnu3a	Cluster 5	0	0.86782	2.29034	0.89904	0.446237
XLOC_024446	Ptafr	Cluster 5	0.390015	0.892105	2.12807	0.58788	0.466461
XLOC_010551	Ltb4r1	Cluster 5	0.631898	0.511373	1.90933	0.902124	0.467585
XLOC_020065	Ptges	Cluster 5	0.544703	0.457754	2.6493	0.474856	0.267453
XLOC_003927	Gal3st1	Cluster 5	0.582817	0.999208	1.52919	0.579438	0.69313
XLOC_024337	Fhl3	Cluster 5	0.636071	0.709579	1.52395	0.793708	0.697508
XLOC_000162	Il1r2	Cluster 5	0.173772	0.334718	2.83164	0.822755	0.182184
XLOC_027132	Tctn2	Cluster 5	0.710752	0.928241	1.20745	0.828446	0.654722
XLOC_016612	Smim3	Cluster 5	0.602156	0.805647	1.60996	0.629046	0.640132
XLOC_030358	Clec4e	Cluster 5	0.138131	0.456623	2.68375	0.8822	0.0948163
XLOC_009217	Gpr141	Cluster 5	0.0824046	0.346072	2.79948	0.893616	0.0926828
XLOC_019058	Spint1	Cluster 5	0.502998	0.868155	1.53038	0.681519	0.622591
XLOC_016041	Slc4a9	Cluster 5	0.401918	0.482408	2.18853	0.730718	0.368901
XLOC_020957	Atp8b4	Cluster 5	0.176461	0.596224	2.09843	0.88047	0.28457
XLOC_024754	Tnfrsf9	Cluster 5	0.013095	0.296032	2.9003	0.599798	0.216383
XLOC_004714	Spag5	Cluster 5	0.51178	0.606839	1.78298	0.772104	0.34826
XLOC_022527	Ect2	Cluster 5	0.677751	0.843726	1.13805	0.730605	0.585791
XLOC_033631	Wee1	Cluster 5	0.271387	0.66044	1.5722	0.730742	0.737122
XLOC_009055	Cenpk	Cluster 5	0.494152	0.751143	1.1406	0.775756	0.685876
XLOC_028690	Trbv17	Cluster 5	0	0	2.61415	0.756083	0.471126
XLOC_021888	Tmem154	Cluster 5	0.244552	0.609841	1.76571	0.839425	0.357282
XLOC_006100	Smtnl2	Cluster 5	0.346091	0.514687	1.63179	0.628202	0.591458
XLOC_004208	Havcr2	Cluster 5	0.2686	0.499355	2.03049	0.543858	0.353038
XLOC_009732	Vcan	Cluster 5	0.0505288	0.996401	1.76916	0.52356	0.350993
XLOC_004447	Specc1	Cluster 5	0.479653	0.644681	1.23421	0.705488	0.611663
XLOC_028321	Card11	Cluster 5	0.165115	0.58184	1.84375	0.72974	0.300537
XLOC_014433	Mapk13	Cluster 5	0.35007	0.310212	1.88367	0.70434	0.313175
XLOC_000166	Il18r1	Cluster 5	0.178487	0.329396	2.18339	0.459453	0.401929
XLOC_000167	Il18rap	Cluster 5	0.130133	0.233591	2.31383	0.593308	0.250009
XLOC_006052	Alox12	Cluster 5	0.451965	0.804928	1.25809	0.626374	0.3623
XLOC_024485	Runx3	Cluster 5	0.169552	0.405673	1.77672	0.60854	0.540424
XLOC_002160	Mthfd1l	Cluster 5	0.25056	0.337964	1.88929	0.573509	0.428332
XLOC_033961	Tnfrsf23	Cluster 5	0.284149	0.795048	1.39314	0.578462	0.419758
XLOC_010263	Cdkn3	Cluster 5	0.452186	0.455988	1.61235	0.585992	0.334839
XLOC_030450	Cd69	Cluster 5	0.199304	0.577273	1.61598	0.67545	0.353892
XLOC_004787	Rasl10b	Cluster 5	0.203713	0.317788	2.07238	0.64393	0.149374
XLOC_005949	Fam211a	Cluster 5	0.391447	0.778447	1.14848	0.654938	0.412319
XLOC_027554	Cgref1	Cluster 5	0.336412	0.615826	1.53627	0.448228	0.439987
XLOC_020446	Rtn4rl2	Cluster 5	0.35628	0.655199	1.14314	0.615051	0.606768
XLOC_029767	Clec5a	Cluster 5	0.0696415	0.248601	1.99204	0.7014	0.287655
XLOC_024504	E2f2	Cluster 5	0.245057	0.46136	1.5588	0.660744	0.368568
XLOC_015653	Satb1	Cluster 5	0.46785	0.308873	1.59608	0.429616	0.490743
XLOC_000280	Ctla4	Cluster 5	0.05233	0.0479615	2.6744	0.320696	0.169624
XLOC_000718	Ube2t	Cluster 5	0.411255	0.454973	1.22086	0.571323	0.582854
XLOC_005278	Sphk1	Cluster 5	0.406256	0.381655	1.25337	0.437894	0.666334
XLOC_029076	Asprv1	Cluster 5	0.111091	0.337206	1.93922	0.643446	0.107861
XLOC_035556	Enkd1	Cluster 5	0.418553	0.651495	1.09716	0.551128	0.400286
XLOC_021276	Dsn1	Cluster 5	0.474786	0.46682	1.1227	0.58724	0.417386
XLOC_021379	Ocstamp	Cluster 5	0.3385	0.624814	1.20661	0.530043	0.354221
XLOC_006485	Ccr7	Cluster 5	0.268597	0.525334	1.22314	0.490704	0.531851
XLOC_007410	Serpina3i	Cluster 5	0.336666	0.54985	1.28662	0.6086	0.146739
XLOC_019394	Cox4i2	Cluster 5	0.337798	0.565034	1.24079	0.333814	0.44153
XLOC_035101	Nrg1	Cluster 5	0.144221	0.753777	1.39766	0.337975	0.274996
XLOC_031821	Spon1	Cluster 5	0.213986	0.662938	1.37292	0.476564	0.171992
XLOC_015362	Kifc1	Cluster 5	0.303226	0.557855	1.07528	0.539894	0.393537
XLOC_009683	Trip13	Cluster 5	0.329175	0.44029	1.22542	0.48408	0.304092
XLOC_000276	Cd28	Cluster 5	0.144531	0.179299	1.77778	0.392833	0.217502
XLOC_004729	Nos2	Cluster 5	0.0513221	0.0507901	2.4925	0.0380211	0.0169922
XLOC_034722	Nol3	Cluster 5	0.272109	0.538966	1.01916	0.432988	0.311066
XLOC_008077	Gpr68	Cluster 5	0.221361	0.397937	1.16858	0.542086	0.214697
XLOC_003478	Prss57	Cluster 5	0.0683425	0.164009	1.59098	0.534915	0.163437
XLOC_000410	Kcne4	Cluster 5	0.298246	0.254882	1.35392	0.294768	0.291899
XLOC_028703	Prss2	Cluster 5	0	0.0370696	0.191321	0.0704753	2.17123
XLOC_035041	Ckap2	Cluster 5	0.203557	0.550987	1.06801	0.366146	0.232849
XLOC_015013	2700099C18Rik	Cluster 5	0.13462	0.555613	1.06068	0.369491	0.279202
XLOC_034668	Gpr114	Cluster 5	0.218543	0.344092	1.12066	0.354192	0.312068
XLOC_018938	A930018P22Rik	Cluster 5	0.384887	0.377823	0.947117	0.233585	0.348898
XLOC_029479	Ptpro	Cluster 5	0.169031	0.36921	0.975136	0.469266	0.257359
XLOC_005090	BC030867	Cluster 5	0.262016	0.15507	1.29369	0.419355	0.106054
XLOC_004251	Gfpt2	Cluster 5	0.245294	0.343464	0.978074	0.353649	0.296917
XLOC_026529	Jakmip1	Cluster 5	0.209113	0.290009	0.996808	0.341692	0.365245
XLOC_022312	Lef1	Cluster 5	0.248039	0.137162	1.34714	0.183834	0.274849
XLOC_034745	Slc7a6	Cluster 5	0.179586	0.274694	1.07622	0.370777	0.271048
XLOC_029453	Bcl2l14	Cluster 5	0.15706	0.343846	1.17366	0.256815	0.164185
XLOC_036584	Celsr3	Cluster 5	0.01316	0.0264194	1.86826	0.052661	0.00885949
XLOC_027407	Steap1	Cluster 5	0.251729	0.164077	1.00804	0.31234	0.225801
XLOC_034645	Mt3	Cluster 5	0	0	1.88799	0.0733434	0
XLOC_034662	Ccl22	Cluster 5	0.161932	0.205039	0.976496	0.261479	0.297585
XLOC_017669	Ankrd1	Cluster 5	0.142712	0.231759	1.00958	0.0491479	0.369771
XLOC_032114	Tarm1	Cluster 5	0	0.12788	1.27673	0.225495	0.0651417
XLOC_002238	Mtfr2	Cluster 5	0.217528	0.119483	0.998886	0.303417	0.0558028
XLOC_016584	Lox	Cluster 5	0.0784457	0.128024	1.00038	0.196835	0.216543
XLOC_006252	Ccl1	Cluster 5	0	0.0557402	1.40358	0	0.0728766
XLOC_028695	Trbv26	Cluster 5	0	0	0.974823	0.132903	0.280411
XLOC_008004	Pgf	Cluster 5	0	0.0284025	1.10705	0.0155148	0.0305523
XLOC_028801	Npy	Cluster 5	0	0	1.01351	0.160287	0
XLOC_015253	Arhgdig.Pdia2	Cluster 5	0.0405697	0	0.235006	0.0426228	0.749633
XLOC_012129	Adm2	Cluster 5	0	0	0.997036	0	0
XLOC_034646	Mt2	Cluster 6	7.14712	8.55754	11.8201	10.9756	8.78065
XLOC_029825	Tmem176b	Cluster 6	7.47497	8.62413	9.38498	8.52024	7.83431
XLOC_020089	Lcn2	Cluster 6	3.36049	9.07595	12.4714	8.41176	4.85399
XLOC_019496	Lbp	Cluster 6	5.95592	6.75161	7.3622	6.91727	6.26958
XLOC_026317	Steap4	Cluster 6	5.65124	6.47063	7.25514	6.84806	5.9668
XLOC_008089	Lgmn	Cluster 6	5.45032	6.1957	7.11942	7.00181	6.07824
XLOC_001969	Fcer1g	Cluster 6	4.75802	6.09671	7.6708	7.04404	5.7272
XLOC_014395	Atp6v0e	Cluster 6	5.78557	6.20393	6.88097	6.27806	5.95696
XLOC_022072	Mcl1	Cluster 6	5.61736	6.11536	6.6187	6.31524	6.01345
XLOC_027928	Plac8	Cluster 6	4.05297	6.64979	8.0098	6.76903	4.52149
XLOC_025931	Cd52	Cluster 6	4.2411	5.67153	8.0406	6.69779	5.19979
XLOC_035290	Ifi30	Cluster 6	4.88914	5.72744	7.4419	6.32835	5.39268
XLOC_021099	Snx5	Cluster 6	5.16106	5.96212	6.59953	5.99159	5.62145
XLOC_016774	Unc93b1	Cluster 6	4.92877	5.54077	6.22257	6.26747	5.44094
XLOC_023388	Sdcbp	Cluster 6	5.12983	5.56777	6.36865	5.92454	5.36912
XLOC_008755	Gadd45g	Cluster 6	5.61975	5.79493	6.31426	6.04832	4.5125
XLOC_030381	Ptpn6	Cluster 6	4.82749	5.57503	6.51912	5.98172	5.2337
XLOC_021994	S100a8	Cluster 6	2.56069	4.59241	8.49314	7.1831	4.13205
XLOC_015426	Aif1	Cluster 6	3.83675	5.37674	6.43423	6.2049	4.98238
XLOC_003745	Rap1b	Cluster 6	4.85691	5.31342	5.95743	5.57689	5.0432
XLOC_006021	Cd68	Cluster 6	4.09085	5.11835	6.33054	5.79606	4.84217
XLOC_022869	S100a9	Cluster 6	2.75149	4.18417	7.87854	6.87379	4.01313
XLOC_034409	Atp6v1b2	Cluster 6	4.51751	4.85202	5.60767	5.15383	4.83088
XLOC_021279	Samhd1	Cluster 6	3.69778	5.39849	6.65954	5.19591	3.87933
XLOC_015427	Lst1	Cluster 6	3.31509	5.06907	5.89223	5.84505	4.26304
XLOC_035414	Junb	Cluster 6	3.428	5.05736	5.86558	5.0289	4.90787
XLOC_000906	Fcgr4	Cluster 6	3.09472	4.46574	6.46858	6.05846	4.09724
XLOC_003349	Srgn	Cluster 6	3.66087	4.61548	6.75679	5.13674	4.01398
XLOC_004921	Gngt2	Cluster 6	3.89627	4.83673	5.14014	5.69165	4.61181
XLOC_032681	Fxyd5.Fxyd7	Cluster 6	3.45005	4.39355	6.70339	5.23947	4.2183
XLOC_010270	Lgals3	Cluster 6	3.0847	4.98306	7.30524	5.06006	3.56583
XLOC_014566	Clic1	Cluster 6	3.61206	4.56018	5.91108	4.84577	4.07813
XLOC_032413	Vasp	Cluster 6	3.88278	4.31265	5.37498	4.86582	4.00374
XLOC_024392	Rnf19b	Cluster 6	3.78202	4.60255	5.21632	4.60243	4.013
XLOC_007409	Serpina3g	Cluster 6	2.64221	5.08158	6.42428	5.08808	2.9792
XLOC_014544	Gpsm3.Pbx2	Cluster 6	3.63145	3.95665	4.99739	4.44328	3.91929
XLOC_002020	AI607873.Ifi204	Cluster 6	2.77623	4.62621	4.95996	4.80604	3.45971
XLOC_000728	Csrp1	Cluster 6	3.35743	4.33001	4.72909	4.30986	3.6688
XLOC_007569	Pld4	Cluster 6	2.69081	3.59369	5.34125	4.85993	3.50369
XLOC_023157	Vcam1	Cluster 6	2.88221	3.79323	4.78048	4.99707	3.50962
XLOC_034407	Lpl	Cluster 6	2.5285	3.68867	5.27935	4.52915	3.76409
XLOC_012541	Ly6c2	Cluster 6	0.68643	4.27479	7.11024	4.80195	2.86426
XLOC_039147	Cybb	Cluster 6	2.65838	3.39961	5.42142	4.82903	3.40265
XLOC_000721	Arl8a	Cluster 6	3.39744	4.04305	4.51966	4.03339	3.63248
XLOC_019959	Uap1l1	Cluster 6	2.51129	4.25495	4.8351	4.33092	3.44729
XLOC_014509	Pram1.Zfp414	Cluster 6	3.32041	3.99873	4.31677	3.95553	3.7315
XLOC_009586	4930486L24Rik.Ctla2b	Cluster 6	2.81042	3.78077	4.30747	4.85928	3.45049
XLOC_024573	Atp13a2	Cluster 6	3.19865	3.75879	4.02579	4.22188	3.57846
XLOC_003711	Glipr1	Cluster 6	3.09592	3.66957	4.69367	3.86641	3.38325
XLOC_030398	Tapbpl	Cluster 6	3.13568	3.74382	4.35696	3.98235	3.471
XLOC_026552	Cd38	Cluster 6	3.07669	3.50318	4.47965	4.12515	3.40526
XLOC_036286	Adam10	Cluster 6	3.14386	3.81383	4.33817	3.84791	3.36611
XLOC_012484	Fam49b	Cluster 6	2.75106	3.46407	4.99572	4.00035	3.21464
XLOC_016922	Slc15a3	Cluster 6	2.51024	3.90212	4.49722	4.32478	3.12804
XLOC_010680	Bin3	Cluster 6	3.12067	3.74778	4.05977	3.85198	3.49264
XLOC_004777	Slfn2	Cluster 6	1.6614	3.97067	5.47359	4.27544	2.86767
XLOC_031327	Tmem86a	Cluster 6	2.43874	3.70715	4.37791	4.32874	3.31658
XLOC_035141	Msr1	Cluster 6	2.74135	3.4641	4.28851	4.33486	3.0471
XLOC_023086	Cd53	Cluster 6	2.18959	3.53639	4.91698	4.16766	2.90149
XLOC_011979	Ncf4	Cluster 6	2.36857	3.04895	4.93963	4.29239	2.78166
XLOC_011687	Fyb	Cluster 6	2.08675	3.15744	4.65887	4.52237	2.96665
XLOC_027993	Crlf2	Cluster 6	2.91464	3.5293	3.98778	3.80766	3.07582
XLOC_009534	Hk3	Cluster 6	2.12201	3.36418	5.23754	4.05989	2.42462
XLOC_022468	Tpd52	Cluster 6	2.97795	3.31316	4.22414	3.66286	3.02657
XLOC_017494	Ms4a6d	Cluster 6	1.76057	3.74667	4.87195	4.12657	2.56171
XLOC_006408	Abi3	Cluster 6	2.36054	3.28224	3.94651	4.26685	2.97063
XLOC_029411	Clec12a	Cluster 6	1.96117	2.98739	4.8503	4.1495	2.81444
XLOC_001072	Slc30a1	Cluster 6	2.7608	3.35121	3.91379	3.33767	3.3919
XLOC_027598	Mfsd10	Cluster 6	2.87344	3.43425	3.86634	3.38775	3.14376
XLOC_002489	Dnajc12	Cluster 6	2.73113	3.49721	3.83803	3.60723	2.97983
XLOC_026035	Necap2	Cluster 6	2.90904	3.20187	3.87177	3.51139	3.10442
XLOC_028286	Pilra	Cluster 6	1.96068	3.33169	3.7796	4.39887	3.11554
XLOC_034948	Rab20	Cluster 6	2.77808	3.17169	4.0068	3.41461	3.20196
XLOC_004337	Gpx3	Cluster 6	2.20737	3.20117	4.95927	3.53115	2.63526
XLOC_026502	Sh3bp2	Cluster 6	2.71158	3.53068	3.73947	3.61409	2.87076
XLOC_008192	Ckb	Cluster 6	2.48384	3.20758	3.77589	3.74568	3.15513
XLOC_035283	Ssbp4	Cluster 6	2.33163	3.45328	4.27737	3.53059	2.72854
XLOC_006224	Evi2a.Evi2b	Cluster 6	1.95245	3.27298	4.47302	3.89304	2.63501
XLOC_007408	Serpina3f	Cluster 6	1.95481	3.51686	4.88568	3.70894	1.92324
XLOC_034469	Insl3.Jak3	Cluster 6	2.67024	3.26072	3.54316	3.47585	2.95019
XLOC_015270	AI413582	Cluster 6	2.41489	3.12364	4.08411	3.35873	2.83296
XLOC_034438	Lrrc25	Cluster 6	1.92961	3.2085	4.04398	3.95418	2.66495
XLOC_019401	Hck	Cluster 6	1.97036	2.87621	4.315	4.00532	2.62433
XLOC_014450	Pim1	Cluster 6	1.97262	3.31853	4.13189	3.1868	3.00322
XLOC_030454	Clec7a	Cluster 6	1.56101	3.14932	4.56189	3.89746	2.36263
XLOC_036740	Ccr5	Cluster 6	1.57098	3.25262	4.34302	3.83392	2.41774
XLOC_013446	Bach1	Cluster 6	2.60228	3.04543	3.52168	3.14307	2.90694
XLOC_014237	Fpr2.Fpr3	Cluster 6	1.38585	3.09419	4.761	3.8018	2.16839
XLOC_000926	Cd48	Cluster 6	1.73656	2.61308	4.40694	3.75481	2.57818
XLOC_001798	Rgs1	Cluster 6	1.84566	2.9257	4.08189	3.60032	2.5509
XLOC_000929	Cd84	Cluster 6	2.0641	2.78144	4.17451	3.46571	2.49991
XLOC_034456	Myo9b	Cluster 6	2.56676	3.02736	3.61351	3.13965	2.59342
XLOC_023839	Slc31a2	Cluster 6	2.324	2.88564	3.90684	3.24226	2.56406
XLOC_003215	Fam26f	Cluster 6	1.23558	3.57229	4.88953	3.36515	1.85302
XLOC_003848	Esyt1	Cluster 6	2.40146	2.82163	3.89454	3.12582	2.59614
XLOC_017857	Csf2ra	Cluster 6	1.92213	2.61575	4.02193	3.75841	2.5095
XLOC_016934	Ms4a6b	Cluster 6	0.868474	3.21393	4.95377	3.70863	1.91031
XLOC_021573	Rgs19	Cluster 6	1.78632	2.77504	4.21213	3.33911	2.53371
XLOC_016786	Pitpnm1	Cluster 6	1.88452	2.82812	3.98295	3.46883	2.4191
XLOC_004781	AI662270	Cluster 6	1.47739	2.4285	4.55707	3.59295	2.48944
XLOC_030811	Slc1a5	Cluster 6	2.01497	3.16611	3.86602	2.96964	2.47466
XLOC_023858	6330416G13Rik	Cluster 6	2.28742	2.89627	3.73724	3.47858	2.08356
XLOC_018327	Fam129b	Cluster 6	2.26869	2.66105	3.5882	3.13101	2.77602
XLOC_029279	Il17ra	Cluster 6	2.43456	2.87928	3.39193	2.99537	2.69467
XLOC_005812	Cdc42se2	Cluster 6	2.42327	2.7606	3.51295	3.07114	2.62724
XLOC_002611	Prtn3	Cluster 6	0.60167	2.12356	4.87383	4.75725	2.03866
XLOC_020896	Ehd4	Cluster 6	2.28751	2.81312	3.41446	3.39726	2.43686
XLOC_035303	Haus8	Cluster 6	1.99859	2.83481	4.21973	3.0237	2.19247
XLOC_014658	H2-M3	Cluster 6	1.86405	3.19134	3.52558	3.28246	2.36242
XLOC_011986	Cyth4	Cluster 6	1.69912	2.62133	3.91714	3.458	2.48711
XLOC_029874	Nod1	Cluster 6	2.12328	3.05871	3.47423	3.10213	2.33999
XLOC_025900	Themis2	Cluster 6	1.41395	2.85523	3.88728	3.72018	2.20238
XLOC_011367	Gzmb	Cluster 6	0.779123	2.9044	5.33562	3.18834	1.82949
XLOC_022970	Fcgr1	Cluster 6	1.40609	3.16057	3.67255	3.60946	2.08053
XLOC_005009	Rara	Cluster 6	2.30605	2.84602	3.29648	2.77219	2.70001
XLOC_034437	Isyna1	Cluster 6	1.95025	2.76772	3.29756	3.35712	2.34279
XLOC_026377	Fgl2	Cluster 6	1.41902	2.67195	4.43894	3.34058	1.83845
XLOC_019131	Eid1	Cluster 6	2.17558	2.57047	3.2371	2.9446	2.749
XLOC_010716	Epsti1	Cluster 6	1.43196	2.45375	3.84963	3.49408	2.16793
XLOC_037236	Plekho2	Cluster 6	2.00422	2.40302	3.67407	3.0041	2.26172
XLOC_037661	Csrnp1	Cluster 6	1.74521	2.97595	3.60346	2.82136	2.15438
XLOC_029324	Clec4a1	Cluster 6	1.46301	2.41466	3.76472	3.60232	2.04075
XLOC_026224	Tnfrsf14	Cluster 6	1.96689	2.5547	3.43995	2.93904	2.3564
XLOC_032130	Lair1	Cluster 6	1.23646	2.42739	4.00254	3.42903	2.13138
XLOC_026509	Rgs12	Cluster 6	1.52418	3.13685	3.29634	3.18321	2.04059
XLOC_033901	Ifitm6	Cluster 6	1.26289	2.17467	4.61971	3.359	1.62308
XLOC_012887	Bin2	Cluster 6	1.14889	2.15962	4.15684	3.23233	2.27155
XLOC_005377	Metrnl	Cluster 6	1.90918	2.58919	3.15264	2.80117	2.43408
XLOC_031423	AU020206	Cluster 6	1.58844	2.28852	3.63255	2.82547	2.42414
XLOC_038960	Acot9	Cluster 6	1.83961	2.43243	3.44363	2.91982	2.03531
XLOC_036512	Twf2	Cluster 6	1.64632	2.4089	3.68079	2.84778	2.04803
XLOC_021189	Trib3	Cluster 6	1.74254	2.35496	3.00207	3.01087	2.4461
XLOC_006752	Cd300lf	Cluster 6	1.23782	2.18606	4.00409	3.20438	1.6973
XLOC_032120	Pirb	Cluster 6	1.26859	2.18666	3.74854	3.20524	1.90435
XLOC_036212	Cln6	Cluster 6	1.5452	2.50928	3.08354	2.80749	2.25506
XLOC_007356	Gpr65	Cluster 6	1.52778	2.2886	3.3668	3.06271	1.90701
XLOC_035726	Casp1	Cluster 6	1.2044	2.52544	3.81106	2.87703	1.72073
XLOC_007430	Gskip	Cluster 6	2.03093	2.44157	2.89462	2.60711	2.15751
XLOC_005507	Plek	Cluster 6	1.0891	2.25971	4.19281	2.86933	1.71109
XLOC_017310	Aldh3b1	Cluster 6	1.43021	2.60253	3.46092	2.80228	1.78126
XLOC_022939	Tnfaip8l2	Cluster 6	1.35807	1.98549	3.75615	3.00121	1.9746
XLOC_015413	D17H6S56E-5	Cluster 6	1.19584	2.63881	3.93328	2.57538	1.71817
XLOC_022528	Fndc3b	Cluster 6	1.97275	2.27384	2.90506	2.67076	2.23013
XLOC_028056	1500011B03Rik.2610524H06Rik.Gm20499	Cluster 6	1.69725	2.38399	3.40078	2.57919	1.93168
XLOC_006669	Cyb561	Cluster 6	1.71743	2.36757	2.81552	2.81525	2.2096
XLOC_012228	Acvrl1	Cluster 6	1.7803	2.30196	2.86357	2.93105	2.02331
XLOC_030431	BC048546	Cluster 6	1.63436	2.4007	3.3039	2.39356	2.16021
XLOC_006074	Scimp	Cluster 6	1.55863	2.53349	2.78801	3.06873	1.84352
XLOC_016961	Lpxn	Cluster 6	1.1476	2.48382	3.63045	2.66801	1.86144
XLOC_034548	Samd1	Cluster 6	1.78005	2.50169	2.8409	2.45035	2.12095
XLOC_025833	Tlr12	Cluster 6	1.54538	2.11145	3.22535	2.63964	2.13568
XLOC_005162	1810010H24Rik	Cluster 6	1.68835	2.08985	3.11296	2.58931	1.98574
XLOC_013708	Abcc5	Cluster 6	1.68548	2.19009	2.67663	2.88307	1.90866
XLOC_018146	Psd4	Cluster 6	1.21572	2.3207	3.04517	2.40024	2.27959
XLOC_003505	Mob3a	Cluster 6	1.57208	1.94919	3.07284	2.55975	1.99974
XLOC_028620	Akr1b10	Cluster 6	1.5174	2.12283	2.7029	2.79727	1.91481
XLOC_022745	Rapgef2	Cluster 6	1.82112	2.13065	2.58975	2.42239	2.02788
XLOC_033747	Nupr1	Cluster 6	1.46761	2.30689	2.80912	2.14107	2.08257
XLOC_036672	Vill	Cluster 6	1.40377	2.07475	2.91157	2.77131	1.54836
XLOC_001514	Sp110	Cluster 6	1.03323	2.51012	3.05028	2.61681	1.44326
XLOC_009039	Cd180	Cluster 6	0.852985	2.55096	3.43429	2.53783	1.23387
XLOC_001980	Ly9	Cluster 6	1.01534	1.69021	3.40427	2.75177	1.62745
XLOC_000114	Ptpn18	Cluster 6	0.984516	1.60895	3.6306	2.64569	1.55761
XLOC_026731	Dck	Cluster 6	1.538	2.08365	2.60152	2.47991	1.71871
XLOC_006171	Abr	Cluster 6	1.18133	1.69377	3.02862	2.50438	1.73119
XLOC_024356	Csf3r	Cluster 6	1.02493	1.8934	2.9188	2.64664	1.58209
XLOC_014783	B430306N03Rik	Cluster 6	1.11436	2.22294	2.44746	2.68104	1.56907
XLOC_033975	Tpcn2	Cluster 6	1.6273	2.01841	2.29773	2.38086	1.64339
XLOC_000919	Arhgap30	Cluster 6	0.956597	1.52984	3.23767	2.61842	1.61648
XLOC_031830	Nucb2	Cluster 6	1.18942	1.75133	2.71082	2.36629	1.8672
XLOC_000861	Sell	Cluster 6	0.490726	1.76333	3.6887	2.90355	0.998199
XLOC_037452	Acpl2	Cluster 6	1.63253	1.98886	2.40524	2.03787	1.71187
XLOC_035450	Snx20	Cluster 6	0.9437	1.6378	3.44814	2.27248	1.43411
XLOC_032429	Relb	Cluster 6	1.2455	2.13551	2.64062	2.07833	1.59476
XLOC_035067	Plekha2	Cluster 6	1.17615	1.76872	3.00822	2.20909	1.52486
XLOC_029804	Ezh2	Cluster 6	1.50985	1.94937	2.57436	2.01241	1.60355
XLOC_036853	Cdkn2d	Cluster 6	1.22763	1.77087	2.94416	2.01077	1.61952
XLOC_011498	Pdlim2	Cluster 6	1.40136	1.75951	2.75056	2.09168	1.54477
XLOC_003914	Patz1	Cluster 6	1.45735	2.07245	2.28326	2.01742	1.68544
XLOC_040302	Tlr7	Cluster 6	0.838693	1.85612	2.36912	2.82228	1.60342
XLOC_000956	Aim2	Cluster 6	1.14298	1.88126	2.67942	2.38294	1.38224
XLOC_030457	Klrk1	Cluster 6	0.932575	1.9022	3.27773	2.31693	1.03111
XLOC_038563	Tlr13	Cluster 6	0.657728	1.62005	3.00007	3.08968	1.01016
XLOC_012089	Parvg	Cluster 6	0.835924	1.45072	3.45822	2.43601	1.19381
XLOC_002358	Mical1	Cluster 6	1.1849	1.70036	2.7254	1.93058	1.50926
XLOC_009552	Tifab	Cluster 6	0.769718	1.47532	3.11136	2.45763	1.15008
XLOC_019462	Cnbd2	Cluster 6	1.38391	1.79598	2.22932	1.81287	1.69475
XLOC_031448	Sema4b	Cluster 6	1.35639	1.75614	1.9965	2.05713	1.73425
XLOC_030354	C3ar1	Cluster 6	0.892681	2.02539	2.43151	2.14104	1.39286
XLOC_006960	Fam49a	Cluster 6	1.1784	1.56485	2.4368	2.24753	1.45177
XLOC_031904	Apobr	Cluster 6	0.923589	1.72423	2.66479	2.26177	1.29068
XLOC_002023	Ifi205	Cluster 6	0.555784	2.12825	3.17876	2.1509	0.807577
XLOC_011500	Ppp3cc	Cluster 6	1.33874	1.66176	2.39271	1.90107	1.46404
XLOC_000958	Pyhin1	Cluster 6	0.493142	2.26479	2.77023	2.20524	0.963928
XLOC_009809	Naip2	Cluster 6	1.27395	1.81839	2.10684	1.97209	1.45908
XLOC_030066	Dok1	Cluster 6	0.912536	1.58266	2.69884	2.15662	1.26257
XLOC_008462	Aoah	Cluster 6	0.763617	1.34215	2.76698	2.57664	1.12921
XLOC_005933	Mapk7	Cluster 6	1.15586	1.65431	2.14975	1.91909	1.6833
XLOC_016953	Fam111a	Cluster 6	0.973586	1.4298	2.61897	2.124	1.39307
XLOC_008540	Hist1h4h	Cluster 6	1.05753	1.71935	2.8406	1.95125	0.95998
XLOC_015626	Guca1a	Cluster 6	1.28679	1.56612	2.30013	1.92918	1.4402
XLOC_022662	P2ry14	Cluster 6	1.07802	1.62703	2.61284	1.99442	1.20439
XLOC_024450	Fgr	Cluster 6	0.795249	1.46002	2.68434	2.31529	1.21423
XLOC_001517	A630001G21Rik	Cluster 6	0.707098	1.66974	2.65969	2.08528	1.27061
XLOC_015701	Dennd1c	Cluster 6	1.06049	1.45009	2.2997	2.02592	1.50857
XLOC_008152	Degs2	Cluster 6	0.79455	1.47901	2.65153	2.11863	1.30099
XLOC_012344	Basp1	Cluster 6	0.850703	1.70119	2.69165	1.73807	1.35158
XLOC_005159	Milr1	Cluster 6	0.799867	1.42824	2.76916	1.99205	1.27008
XLOC_034720	Fbxl8	Cluster 6	1.18949	1.6593	1.96285	1.7174	1.65453
XLOC_015226	Baiap3	Cluster 6	0.799478	1.43454	2.37389	2.11083	1.44104
XLOC_017401	Ccdc88b	Cluster 6	0.689639	1.2517	2.91405	2.02383	1.11012
XLOC_021805	Rap2b	Cluster 6	0.725028	1.81125	2.15896	1.91519	1.29588
XLOC_006778	Unc13d	Cluster 6	0.968572	1.47669	2.24569	2.06543	1.13296
XLOC_026044	Fblim1	Cluster 6	0.997947	1.67179	2.20431	1.77087	1.16595
XLOC_026649	Atp10d	Cluster 6	1.20657	1.51407	1.8379	1.90784	1.25496
XLOC_002607	Palm	Cluster 6	0.760136	1.36882	2.5738	1.80656	1.18106
XLOC_017091	Stambpl1	Cluster 6	1.12371	1.47118	1.93594	1.63619	1.51186
XLOC_005617	Acyp2	Cluster 6	1.17742	1.57165	1.91653	1.69023	1.31536
XLOC_000666	5430435G22Rik	Cluster 6	0.666975	1.77228	2.434	1.64824	1.06982
XLOC_017207	Sfxn3	Cluster 6	1.11928	1.37818	2.13813	1.65142	1.26989
XLOC_003285	Lilrb4	Cluster 6	0.812089	1.85134	2.14391	1.86817	0.870575
XLOC_026823	Bmp2k	Cluster 6	1.21116	1.422	1.99523	1.58226	1.29186
XLOC_007943	Tmem229b	Cluster 6	0.962809	1.30947	2.21514	1.75631	1.23933
XLOC_040229	Sms	Cluster 6	1.13192	1.4278	1.98769	1.53796	1.39387
XLOC_024742	Slc2a5	Cluster 6	0.894436	1.63973	1.86187	1.66522	1.38802
XLOC_013551	Tfap4	Cluster 6	0.969537	1.46439	1.84221	1.38139	1.62912
XLOC_013311	Cd200r4	Cluster 6	0.425508	1.60967	2.54093	1.6411	1.01746
XLOC_021210	Plagl2	Cluster 6	1.12913	1.51286	1.75521	1.56659	1.17397
XLOC_017710	Aldh18a1	Cluster 6	0.661585	1.19971	2.27365	1.65868	1.23316
XLOC_023265	Dapp1	Cluster 6	0.838375	1.22721	2.26383	1.59172	1.01941
XLOC_036958	Slc37a2	Cluster 6	0.901922	1.50809	1.89231	1.52633	0.987763
XLOC_036330	Lysmd2	Cluster 6	0.936821	1.44592	1.67601	1.4105	1.26922
XLOC_034103	Rpl19-ps11	Cluster 6	1.03609	1.42701	1.73819	1.35747	1.14348
XLOC_012616	Csf2rb2	Cluster 6	0.569599	0.996283	2.37998	1.77945	0.813738
XLOC_026697	Stap1	Cluster 6	0.842354	1.2438	1.85693	1.39727	1.16438
XLOC_020111	Mvb12b	Cluster 6	0.817589	1.15058	1.7352	1.6994	1.06672
XLOC_016793	Clcf1	Cluster 6	0.573786	1.43505	1.75756	1.52505	1.09653
XLOC_027697	Tlr1	Cluster 6	0.356866	1.39625	2.01651	1.85641	0.712697
XLOC_020007	Slc2a6	Cluster 6	0.397408	1.3446	2.45914	1.46137	0.587491
XLOC_020870	Plcb2	Cluster 6	0.620699	1.06442	1.84959	1.61242	0.956154
XLOC_016245	Pmaip1	Cluster 6	0.519209	1.279	2.19394	1.3625	0.607053
XLOC_001506	C130026I21Rik	Cluster 6	0.226088	1.02617	1.97846	1.81591	0.863218
XLOC_022498	Sirpb1c	Cluster 6	0.106264	1.23759	2.22428	1.71954	0.430493
XLOC_013310	Cd200r1	Cluster 6	0.550657	0.95902	1.69002	1.5935	0.882573
XLOC_020678	Creb3l1	Cluster 6	0.764798	1.16156	1.40328	1.18026	1.03397
XLOC_004174	A230004M16Rik	Cluster 6	0.800774	1.19634	1.51587	1.21435	0.771289
XLOC_003760	Irak3	Cluster 6	0.412889	1.27963	1.84413	1.2636	0.670487
XLOC_001700	Dyrk3	Cluster 6	0.664578	1.14356	1.42053	1.39	0.778121
XLOC_014150	Synj2	Cluster 6	0.726052	1.08342	1.35427	1.21196	1.02082
XLOC_022496	Sirpb1a	Cluster 6	0.144451	1.39008	1.62364	1.65153	0.543902
XLOC_000636	Gpr39	Cluster 6	0.84144	1.0676	1.37857	1.09158	0.968789
XLOC_009651	Zfp429	Cluster 6	0.844858	1.11457	1.35119	1.05579	0.907937
XLOC_020267	Ly75	Cluster 6	0.61738	1.11639	1.48669	1.13649	0.725494
XLOC_022295	Alpk1	Cluster 6	0.4389	1.11395	1.3694	1.32326	0.720862
XLOC_028684	Trbv12-2	Cluster 6	0	0.556881	2.37157	1.36045	0.607097
XLOC_001392	Plekhm3	Cluster 6	0.686052	0.906788	1.1935	1.22161	0.756357
XLOC_002573	Icosl	Cluster 6	0.377374	0.943555	1.4179	1.15805	0.849493
XLOC_000535	Gpr35	Cluster 6	0.258775	0.921347	1.8616	1.24881	0.388044
XLOC_037220	Zwilch	Cluster 6	0.652211	0.781939	1.27266	1.07083	0.801086
XLOC_026158	Apitd1	Cluster 6	0.357257	0.668046	1.68759	1.27318	0.586247
XLOC_021699	1810062G17Rik	Cluster 6	0.592601	1.03078	1.09662	1.11025	0.592549
XLOC_032739	Ccne1	Cluster 6	0.317539	0.726465	1.87777	1.20203	0.282069
XLOC_020303	Galnt3	Cluster 6	0.447248	0.692129	1.57963	1.2275	0.307684
XLOC_037061	Tmprss4	Cluster 6	0.360028	1.04517	1.22129	1.08598	0.506296
XLOC_004129	Sh3pxd2b	Cluster 6	0.293219	0.670432	1.60777	1.11446	0.456297
XLOC_036513	Tlr9	Cluster 6	0.187725	0.831214	1.62815	1.1967	0.266871
XLOC_016257	Cep192	Cluster 6	0.488615	0.768339	1.21466	0.914162	0.566091
XLOC_028660	Rab19	Cluster 6	0.180936	0.802713	1.46874	0.946623	0.463722
XLOC_024156	Ttc39a	Cluster 6	0.376336	0.674159	1.06819	1.1724	0.556394
XLOC_000582	Tnfrsf11a	Cluster 6	0.23732	0.657942	1.18376	1.14755	0.551149
XLOC_013278	Cd80	Cluster 6	0.407557	0.634046	1.22227	0.892313	0.515059
XLOC_029402	Clec2i	Cluster 6	0.269439	0.545507	1.38963	0.952109	0.482128
XLOC_012850	Rhebl1	Cluster 6	0.449666	0.610945	1.08929	0.950161	0.428911
XLOC_012130	Miox	Cluster 6	0.276613	0.620796	1.19161	0.867246	0.543502
XLOC_014782	Treml2	Cluster 6	0.0819339	0.738047	1.38579	0.952157	0.227838
XLOC_015039	Dynlt1f	Cluster 6	0.407616	0.661225	1.06087	0.658498	0.33787
XLOC_018140	Il1f9	Cluster 6	0.248853	0.57904	0.990363	0.663744	0.400047
XLOC_027698	Tlr6	Cluster 6	0.197627	0.550731	1.03098	0.69024	0.3097
XLOC_038714	Cenpi	Cluster 6	0.173941	0.353049	1.00655	0.656504	0.189547
XLOC_021634	Cp	Cluster 7	9.72478	9.65078	11.2669	10.4796	9.82468
XLOC_032057	Rplp2	Cluster 7	8.56216	8.44117	9.58923	8.82383	8.98493
XLOC_002453	Psap	Cluster 7	8.01111	7.86807	9.66259	8.83867	8.2218
XLOC_033940	Ctsd.Ifitm10	Cluster 7	8.00226	8.05328	9.07955	8.46654	8.09206
XLOC_033865	Bnip3	Cluster 7	6.5157	6.15009	7.98484	6.86681	6.84332
XLOC_033753	Aldoa	Cluster 7	6.09879	6.18669	8.39715	6.59303	6.38921
XLOC_031614	Ucp2	Cluster 7	5.86301	5.60736	8.16599	7.25296	6.2257
XLOC_006871	Arhgdia	Cluster 7	6.06134	6.10502	7.07477	6.34827	6.09669
XLOC_037542	Gnai2	Cluster 7	5.64353	5.77243	6.66988	6.24251	5.87772
XLOC_027324	Arpc1b	Cluster 7	5.35617	5.39162	6.70226	6.23701	5.68516
XLOC_025932	Sh3bgrl3	Cluster 7	4.86753	4.96434	7.69789	5.94055	5.39894
XLOC_023698	Anp32b	Cluster 7	5.15381	5.08673	6.22147	5.29279	5.37945
XLOC_010702	Lcp1	Cluster 7	4.86111	4.89013	6.25836	5.57413	4.96497
XLOC_006278	Ccl6	Cluster 7	4.01966	4.38348	7.16448	6.02336	4.73788
XLOC_015451	Tubb5	Cluster 7	4.81512	4.40388	6.24444	5.40816	5.07292
XLOC_007578	Crip1	Cluster 7	4.32437	3.37018	7.35619	5.47539	4.89925
XLOC_036194	Pkm	Cluster 7	3.60836	4.38881	7.52845	5.32412	4.29533
XLOC_039608	Flna	Cluster 7	4.28158	4.23534	6.06457	5.37785	4.40506
XLOC_026053	Efhd2	Cluster 7	4.42377	4.33895	5.8539	5.19053	4.53785
XLOC_035680	Cotl1	Cluster 7	3.99385	4.01203	6.3637	5.3904	4.54407
XLOC_001663	Actr3	Cluster 7	4.3768	4.47045	5.70502	5.1397	4.54505
XLOC_033431	Rhog	Cluster 7	4.13354	4.3856	5.70446	5.0647	4.60736
XLOC_030541	Arhgdib	Cluster 7	3.51778	3.67707	6.84234	5.3725	4.16956
XLOC_028727	Zyx	Cluster 7	4.15864	4.23245	5.6854	4.83758	4.27697
XLOC_012165	Slc48a1	Cluster 7	4.36316	4.39691	5.38501	4.58878	4.42438
XLOC_027235	Tsc22d4	Cluster 7	4.17275	4.18842	5.22594	4.71992	4.50059
XLOC_003322	Ddit4	Cluster 7	4.31639	3.36874	6.3166	5.47151	3.29024
XLOC_019173	Slc20a1	Cluster 7	4.25371	4.16092	5.39782	4.67083	4.25036
XLOC_001654	Marco	Cluster 7	3.67259	3.93399	6.49892	4.97109	2.9455
XLOC_036414	Bcl2a1b.Mthfs	Cluster 7	3.82439	3.99055	5.23566	4.57185	4.2353
XLOC_033750	Coro1a	Cluster 7	2.77501	3.68995	6.79696	4.89359	3.51635
XLOC_035384	Cd97	Cluster 7	3.52999	2.95429	5.87161	4.76512	4.28482
XLOC_003120	Abracl	Cluster 7	3.84542	3.97084	5.17785	4.35415	4.03952
XLOC_015828	Zfp36l2	Cluster 7	3.62415	3.48321	5.22196	4.38633	4.18595
XLOC_021937	Rit1	Cluster 7	3.49513	3.91515	4.81621	4.2746	4.21278
XLOC_017127	Cyp26a1	Cluster 7	2.86359	2.97232	6.90848	4.74683	2.95006
XLOC_031027	Gmfg	Cluster 7	3.31996	3.00933	5.56295	4.63288	3.83538
XLOC_017569	Anxa1	Cluster 7	3.29787	2.90408	5.45038	4.45942	3.28668
XLOC_033223	Mfge8	Cluster 7	3.35315	3.50393	4.80753	3.77052	3.74669
XLOC_020437	2700094K13Rik	Cluster 7	3.56998	3.54198	4.54819	3.83547	3.48852
XLOC_012853	Tuba1b	Cluster 7	3.41447	2.84848	4.92206	4.09137	3.68306
XLOC_032077	Lsp1	Cluster 7	2.38564	2.60582	6.2895	4.26583	3.31397
XLOC_021992	S100a6	Cluster 7	2.13888	2.83476	6.61842	4.09914	3.00875
XLOC_022060	Cdc42se1	Cluster 7	3.27876	3.37005	4.66924	3.77579	3.56277
XLOC_025462	Jun	Cluster 7	3.20095	3.07594	5.39492	3.46397	3.40459
XLOC_002210	Fuca2	Cluster 7	3.12048	3.33827	4.29526	3.84362	3.21931
XLOC_009492	1110007C09Rik	Cluster 7	3.3264	3.16211	4.22105	3.52766	3.29941
XLOC_011020	Prkcd	Cluster 7	2.8593	3.0182	4.61856	3.9003	3.10385
XLOC_019624	Ptpn1	Cluster 7	3.06532	3.15171	4.28294	3.78142	3.05125
XLOC_029822	Gimap6	Cluster 7	3.07904	3.11627	4.1197	3.5958	3.29258
XLOC_032854	Emp3	Cluster 7	2.65492	2.63918	4.97296	3.61983	3.25032
XLOC_034946	Col4a1	Cluster 7	2.9452	3.19764	4.25687	3.43956	3.27511
XLOC_012625	Rac2	Cluster 7	2.12552	2.85404	5.10408	4.0624	2.93354
XLOC_039603	Renbp	Cluster 7	3.00251	2.7228	4.46702	3.62048	3.18256
XLOC_019127	Dut	Cluster 7	3.27662	2.85802	4.24061	3.37676	3.23406
XLOC_013728	Tmem41a	Cluster 7	2.92147	3.20263	4.15297	3.39225	3.30851
XLOC_013480	Ifngr2	Cluster 7	3.14638	2.77412	4.19091	3.63369	3.22368
XLOC_021990	S100a4	Cluster 7	1.75074	1.9846	6.957	3.61159	2.63677
XLOC_000936	Igsf8	Cluster 7	2.72416	2.89806	4.40928	3.67483	3.22504
XLOC_018865	Arhgap1	Cluster 7	2.98491	3.0262	4.01379	3.33401	3.1751
XLOC_028782	Gimap1.Gimap5.Gimap7.RP24-315D19.2	Cluster 7	2.42417	2.53652	4.94168	3.59774	2.86568
XLOC_028705	Trbc1.Trbc2	Cluster 7	1.58177	1.79158	5.95818	4.08179	2.79732
XLOC_017381	Capn1	Cluster 7	2.80489	3.0681	3.81067	3.28429	2.97144
XLOC_016506	Cd14	Cluster 7	2.7564	2.04645	5.22148	3.20315	2.55427
XLOC_037625	Cmtm7	Cluster 7	2.17946	2.21111	4.72223	3.77967	2.74486
XLOC_014717	Pla2g7	Cluster 7	1.70089	1.30212	5.75844	4.09623	2.51655
XLOC_009344	Gmnn	Cluster 7	2.72677	2.4571	3.92664	3.10956	3.07481
XLOC_002439	P4ha1	Cluster 7	2.84867	2.6793	3.8429	3.02631	2.88014
XLOC_034716	Cbfb	Cluster 7	2.7545	2.84224	3.71539	3.12323	2.82521
XLOC_014411	Hmga1	Cluster 7	2.51964	2.39318	4.43611	3.13668	2.77474
XLOC_002621	Cnn2	Cluster 7	2.41416	2.28866	4.3951	3.28189	2.75927
XLOC_016931	Ms4a4b	Cluster 7	1.48281	2.47703	5.70014	3.21599	2.20872
XLOC_001231	Neurl3	Cluster 7	2.19203	2.6761	4.1226	3.24372	2.71506
XLOC_028176	Rilpl2	Cluster 7	2.55194	2.67332	3.90403	2.9536	2.78741
XLOC_001298	Nabp1	Cluster 7	2.77464	2.56762	3.65752	3.07021	2.62898
XLOC_001304	Gls	Cluster 7	2.19535	2.33315	4.15897	3.34791	2.6173
XLOC_026821	Anxa3	Cluster 7	2.2282	2.34652	3.95112	3.3283	2.7206
XLOC_010608	Rnaseh2b	Cluster 7	2.57212	2.66746	3.70748	3.01886	2.55408
XLOC_002454	4632428N05Rik	Cluster 7	2.26495	1.734	4.41282	3.49937	2.55298
XLOC_033768	Tbc1d10b	Cluster 7	2.57545	2.64967	3.45644	2.85988	2.91747
XLOC_002623	Hmha1	Cluster 7	2.14749	2.35508	3.78497	3.12649	2.61601
XLOC_008394	Klf6	Cluster 7	1.96586	2.34198	4.31906	2.84984	2.49652
XLOC_019939	Arrdc1	Cluster 7	2.26735	2.49162	3.59917	2.9733	2.53432
XLOC_035178	Slc25a4	Cluster 7	2.25871	2.09353	3.99879	2.9236	2.54838
XLOC_017575	Gda	Cluster 7	2.34664	2.38836	3.79614	2.80979	2.36593
XLOC_028216	Ncf1	Cluster 7	1.75165	1.71577	4.38814	3.36464	2.36774
XLOC_004717	Unc119	Cluster 7	2.06369	2.18973	3.68189	2.86376	2.74781
XLOC_009150	Pfkp	Cluster 7	1.84635	1.94639	4.93324	2.58878	2.14853
XLOC_016145	Tnfaip8	Cluster 7	2.24194	2.12815	3.5529	2.88742	2.58286
XLOC_019850	Pfkfb3	Cluster 7	2.90742	1.83647	3.76383	2.80404	1.97457
XLOC_029233	Pparg	Cluster 7	2.32989	2.55572	3.22333	2.75339	2.39588
XLOC_010953	Gng2	Cluster 7	1.15312	2.11602	4.98215	3.17322	1.80438
XLOC_001701	Rassf5	Cluster 7	2.35609	2.3574	3.28089	2.87111	2.33648
XLOC_023080	Chi3l3	Cluster 7	0.387981	0.602648	8.06684	3.38686	0.607147
XLOC_013335	Retnlg	Cluster 7	0.796133	1.41335	5.68529	3.43043	1.27586
XLOC_021847	Smc4	Cluster 7	2.1585	2.0247	3.22957	2.79219	2.30626
XLOC_027873	Naaa	Cluster 7	1.71855	1.68483	4.44444	2.6055	2.03993
XLOC_015040	Ezr	Cluster 7	1.94344	1.88367	3.55129	2.85491	2.25958
XLOC_031556	Prcp	Cluster 7	2.27094	2.12242	3.17158	2.63902	2.21136
XLOC_028042	Selplg	Cluster 7	1.32274	1.51292	4.25068	3.19759	2.03084
XLOC_024448	Rpa2	Cluster 7	2.16118	1.94894	3.1117	2.56205	2.38602
XLOC_022285	Camk2d	Cluster 7	1.97106	2.00819	3.13966	2.64046	2.35157
XLOC_014609	Ppp1r18	Cluster 7	1.54976	1.99416	3.59323	2.73652	2.04625
XLOC_033249	Iqgap1	Cluster 7	1.60714	1.83905	3.54195	2.8886	1.98799
XLOC_022956	BC028528	Cluster 7	1.84075	1.96276	3.26505	2.39284	2.22855
XLOC_032550	Pafah1b3	Cluster 7	1.99938	1.75164	3.09087	2.48706	2.32453
XLOC_029679	Impdh1	Cluster 7	1.88272	1.57829	3.0891	2.57951	2.36483
XLOC_033769	2001-09-01	Cluster 7	1.42966	1.57565	4.09201	2.49352	1.88017
XLOC_037532	Mapkapk3	Cluster 7	1.78029	1.88672	3.07326	2.52387	2.15505
XLOC_035319	Cyp4f18	Cluster 7	1.00383	1.52468	4.61998	2.66524	1.46955
XLOC_034364	Hmgb2	Cluster 7	1.213	1.59985	4.17942	2.54897	1.64857
XLOC_035209	Sap30	Cluster 7	1.66605	1.98241	3.30251	2.28628	1.9105
XLOC_016790	Ptprcap	Cluster 7	1.04064	0.935792	4.29698	2.76049	1.88628
XLOC_005111	Fmnl1	Cluster 7	1.28339	1.06729	4.32224	2.61545	1.60529
XLOC_014508	Myo1f	Cluster 7	1.2018	1.45631	3.67649	2.76637	1.77426
XLOC_005099	Adam11	Cluster 7	1.95311	1.90887	3.08757	2.21889	1.69257
XLOC_005450	Myo1g	Cluster 7	1.05306	1.67826	3.87551	2.57215	1.61919
XLOC_021829	Tiparp	Cluster 7	1.64515	1.60975	3.22731	2.33089	1.81147
XLOC_019825	Celf2	Cluster 7	1.66214	1.81767	3.02271	2.32325	1.74295
XLOC_016735	Nfatc1	Cluster 7	1.80805	1.78619	2.79411	2.21999	1.88105
XLOC_020353	Wipf1	Cluster 7	1.51651	1.58728	3.13639	2.55658	1.69248
XLOC_016498	Tmem173	Cluster 7	1.22087	1.7841	3.46968	2.35134	1.65578
XLOC_022164	Ptpn22	Cluster 7	0.79438	1.41373	3.92015	2.69824	1.64475
XLOC_000877	Cd247	Cluster 7	1.63028	1.74208	3.18935	2.08091	1.80676
XLOC_036035	Thy1	Cluster 7	1.03801	1.0544	4.62222	2.10353	1.62672
XLOC_030741	Lig1	Cluster 7	1.58585	1.12834	3.39607	2.27854	2.01205
XLOC_028783	Gimap3	Cluster 7	1.06231	1.35058	3.52774	2.29246	2.06916
XLOC_026986	Ung	Cluster 7	1.86238	1.70007	2.78922	2.03667	1.88771
XLOC_003384	Cdk1	Cluster 7	1.4126	1.04635	3.63834	2.22977	1.88028
XLOC_033705	Igsf6	Cluster 7	1.21416	1.42292	3.34029	2.58992	1.62653
XLOC_012923	Itgb7	Cluster 7	1.0719	0.864099	4.23694	2.38346	1.59307
XLOC_014078	Mis18a	Cluster 7	1.63868	1.55483	2.83277	2.20925	1.84793
XLOC_037249	Rab8b	Cluster 7	1.22036	1.66585	3.08928	2.42321	1.66853
XLOC_025848	Lck	Cluster 7	0.921385	1.12451	4.0406	2.41466	1.55863
XLOC_014577	Ltb	Cluster 7	0.999706	1.06562	3.62951	2.124	2.15067
XLOC_016638	Adrb2	Cluster 7	1.15328	0.8052	3.94286	2.53604	1.50983
XLOC_019159	Bcl2l11	Cluster 7	1.62232	1.48521	2.86713	2.13714	1.83538
XLOC_001170	Mcm3	Cluster 7	1.51646	1.09365	3.19031	2.27293	1.7589
XLOC_039471	Arhgef6	Cluster 7	1.53494	1.51387	2.65844	2.22225	1.86962
XLOC_031647	Rrm1	Cluster 7	1.78205	1.50511	2.68784	2.04457	1.77802
XLOC_018124	Apbb1ip	Cluster 7	1.01623	1.22889	3.36565	2.55408	1.5641
XLOC_024475	Stmn1	Cluster 7	1.50016	1.12101	3.1578	2.17721	1.77164
XLOC_016173	Lmnb1	Cluster 7	1.37963	1.20543	3.2479	2.0799	1.7614
XLOC_037058	Cd3e	Cluster 7	0.621079	0.692035	4.05757	2.72693	1.53429
XLOC_014231	Lnpep	Cluster 7	1.62543	1.57	2.426	2.10773	1.87731
XLOC_038752	Ngfrap1	Cluster 7	1.54174	1.3283	2.87121	1.97928	1.84802
XLOC_016693	Me2	Cluster 7	1.32046	1.22898	3.17306	2.30792	1.52129
XLOC_003345	Hk1	Cluster 7	1.30056	1.39435	3.12905	2.12402	1.58632
XLOC_012621	Il2rb	Cluster 7	1.28491	1.27585	3.6487	2.13788	1.15449
XLOC_011990	Pdxp.Sh3bp1	Cluster 7	1.29726	1.17341	3.17862	2.06996	1.77097
XLOC_030064	Hk2	Cluster 7	0.673706	1.41691	3.8701	2.19102	1.30359
XLOC_036148	Pstpip1	Cluster 7	0.432545	1.34984	3.92973	2.36875	1.34021
XLOC_034900	Fcor	Cluster 7	1.6013	1.07658	3.12128	1.7819	1.74696
XLOC_002144	Traf3ip3	Cluster 7	0.773265	1.09858	3.55326	2.38911	1.50086
XLOC_006483	Top2a	Cluster 7	0.807685	0.700656	3.82265	2.70329	1.23435
XLOC_019661	Rbm38	Cluster 7	1.75189	1.09599	2.88467	1.96351	1.55403
XLOC_015112	Lnpep	Cluster 7	1.44767	1.53165	2.44521	2.07768	1.7017
XLOC_015917	Rbbp8	Cluster 7	1.65172	1.48271	2.4961	1.9241	1.59363
XLOC_011350	Ripk3	Cluster 7	1.04062	1.40661	2.9666	2.31798	1.413
XLOC_009449	Nedd9	Cluster 7	1.50615	1.20087	2.82311	2.07938	1.515
XLOC_028685	Trbv13-2	Cluster 7	1.06834	0.982984	3.76338	2.19903	1.1101
XLOC_034696	Cklf	Cluster 7	1.31338	1.43711	2.59436	2.14199	1.55739
XLOC_013702	Klhl6	Cluster 7	1.19485	1.01819	3.44631	2.119	1.26401
XLOC_008206	Cdca4	Cluster 7	1.54181	1.46167	2.36961	1.84901	1.78853
XLOC_006038	Acap1	Cluster 7	1.5062	1.38912	2.44559	1.91253	1.74134
XLOC_013349	Cblb	Cluster 7	1.39272	1.39634	2.67287	1.76766	1.66673
XLOC_010062	1700112E06Rik	Cluster 7	1.07635	1.49971	2.66499	1.91825	1.70014
XLOC_033733	Lat	Cluster 7	0.694527	0.847799	3.73879	1.93467	1.57058
XLOC_014784	Trem2	Cluster 7	0.925891	1.26744	3.35103	1.89615	1.29416
XLOC_020249	Cytip	Cluster 7	1.26524	0.555624	3.42136	2.1437	1.33694
XLOC_031804	Adm	Cluster 7	1.20196	0.927759	3.82012	1.60151	1.15099
XLOC_030121	Mxd1	Cluster 7	1.25906	1.33369	2.6972	1.90375	1.46722
XLOC_018677	Itga4	Cluster 7	0.832896	1.21013	3.34862	2.00281	1.25077
XLOC_030837	Pglyrp1	Cluster 7	0.265418	0.539305	4.32968	2.54738	0.915164
XLOC_003558	Ckap4	Cluster 7	1.28058	1.04462	2.57973	1.92326	1.56867
XLOC_032651	Wdr62	Cluster 7	1.26689	1.21724	2.44713	2.03439	1.42417
XLOC_026492	Tacc3	Cluster 7	0.967688	1.21807	3.17042	1.9855	1.02757
XLOC_028305	Adap1	Cluster 7	0.84837	0.95274	3.26157	2.10438	1.16405
XLOC_036059	Cd3d	Cluster 7	0.623135	0.624923	3.88485	1.95016	1.23927
XLOC_001677	Cxcr4	Cluster 7	1.05364	0.628688	3.19584	2.19778	1.1314
XLOC_029352	Cdca3	Cluster 7	1.19466	1.22309	3.05045	1.6846	1.05441
XLOC_038990	Sh3kbp1	Cluster 7	0.974326	1.05169	3.17683	1.83747	1.15402
XLOC_017652	Acta2	Cluster 7	1.53137	0.899084	2.72913	1.67387	1.33726
XLOC_017362	Ctsw	Cluster 7	0.707404	0.87394	3.16275	1.96231	1.46053
XLOC_007206	Prkch	Cluster 7	1.14466	1.1732	2.34318	1.86982	1.46995
XLOC_004455	Trpv2	Cluster 7	0.964013	1.09826	2.69919	1.99633	1.23993
XLOC_021753	Mgst2	Cluster 7	0.799138	1.1317	2.75196	1.96134	1.31815
XLOC_019452	Procr	Cluster 7	0.893114	1.04369	3.11363	1.63176	1.26319
XLOC_038059	Sash3	Cluster 7	0.585484	0.932804	3.11262	2.1621	1.1271
XLOC_007302	Batf	Cluster 7	0.599375	1.08217	3.32312	1.90182	0.993443
XLOC_017325	Tbc1d10c	Cluster 7	0.686697	0.876895	2.97029	2.03884	1.28888
XLOC_010675	RP23-103I12.13	Cluster 7	1.20199	1.32762	2.12251	1.6237	1.57271
XLOC_023039	Cd2	Cluster 7	0.574481	0.660031	3.66758	1.66854	1.24386
XLOC_019572	Ube2c	Cluster 7	0.900255	0.809206	3.33623	1.81315	0.902225
XLOC_034502	Mcm5	Cluster 7	1.05974	0.939567	2.88419	1.77288	1.09658
XLOC_002529	Adora2a	Cluster 7	1.22707	1.34471	2.03613	1.65081	1.47267
XLOC_010309	Rnase6	Cluster 7	0.696666	1.24488	3.05092	1.77185	0.962408
XLOC_013634	Mcm4	Cluster 7	1.16404	0.938295	2.45623	1.72877	1.31435
XLOC_028975	Cd8b1	Cluster 7	0.172966	0.189042	4.17597	1.9777	1.06557
XLOC_030152	Mcm2	Cluster 7	1.10439	0.88617	2.55369	1.82253	1.18451
XLOC_003992	Ikzf1	Cluster 7	0.624625	0.850196	2.98501	1.99709	1.07904
XLOC_031036	Rinl	Cluster 7	0.896641	0.795296	2.66799	1.95895	1.21693
XLOC_024828	Tnfrsf18	Cluster 7	0.95496	1.27957	2.43054	1.56482	1.2789
XLOC_015237	Msln	Cluster 7	1.11568	0.826289	2.18139	1.57797	1.79533
XLOC_036311	Rab27a	Cluster 7	1.08547	1.01597	2.42749	1.695	1.06423
XLOC_031820	Far1	Cluster 7	1.005	0.968346	2.35223	1.71202	1.21621
XLOC_029131	Slc41a3	Cluster 7	0.82025	1.1615	2.53988	1.58697	1.09928
XLOC_031266	Napsa	Cluster 7	0.25449	0.857459	3.52592	1.77171	0.789454
XLOC_005365	Slc16a3	Cluster 7	0.399887	0.593949	4.10929	1.28965	0.788197
XLOC_004607	Atp2a3	Cluster 7	0.777628	0.563209	2.6339	1.89883	1.2514
XLOC_019006	Lpcat4	Cluster 7	0.752868	0.935831	2.58953	1.49048	1.34034
XLOC_039657	Prkx	Cluster 7	1.2811	1.08588	2.00529	1.57724	1.15604
XLOC_036962	Nrgn	Cluster 7	0.769755	0.549214	2.99926	1.44905	1.33697
XLOC_003581	Dram1	Cluster 7	0.66307	0.821424	3.03283	1.85871	0.706695
XLOC_015649	Rftn1	Cluster 7	1.00235	1.00006	2.01799	1.59402	1.44286
XLOC_020083	Fam78a	Cluster 7	0.896253	0.972226	2.24629	1.80794	1.09202
XLOC_009507	Sema4d	Cluster 7	0.528817	0.828199	3.3099	1.54088	0.798078
XLOC_004508	Pik3r6	Cluster 7	0.927539	0.912244	2.39342	1.69797	1.04294
XLOC_006647	Map3k14	Cluster 7	1.06935	1.31271	1.88563	1.44302	1.25198
XLOC_031453	Prc1	Cluster 7	1.34591	0.625566	2.25398	1.7152	0.950687
XLOC_019148	Dusp2	Cluster 7	0.460685	0.688405	3.02064	1.85664	0.761664
XLOC_009542	Dbn1	Cluster 7	1.0208	0.951708	2.09392	1.3882	1.305
XLOC_028221	Lat2	Cluster 7	0.624507	0.75395	3.17142	1.32249	0.831938
XLOC_008461	Elmo1	Cluster 7	0.716643	0.888402	2.27535	1.72431	1.099
XLOC_018434	Arhgap15	Cluster 7	0.65082	0.736778	2.46153	1.60036	1.24311
XLOC_009113	Emb	Cluster 7	0.460708	0.305669	3.87365	1.44456	0.596863
XLOC_036623	Ltf	Cluster 7	0.0743497	0.0627563	3.45969	2.5683	0.503417
XLOC_033874	Adam8	Cluster 7	0.399185	0.688662	3.26283	1.5368	0.773914
XLOC_017352	Pacs1	Cluster 7	1.08199	1.02901	1.81413	1.55521	1.17058
XLOC_022569	Ccna2	Cluster 7	0.716863	0.753319	2.82258	1.40667	0.948143
XLOC_009575	Golm1	Cluster 7	1.07204	1.17795	1.76087	1.4188	1.13435
XLOC_017687	Exoc6	Cluster 7	0.801329	0.780732	2.48011	1.42759	1.01942
XLOC_028505	Tes	Cluster 7	0.734628	0.84355	2.60529	1.41494	0.872116
XLOC_039747	Pdk3	Cluster 7	0.547621	0.80958	2.77778	1.22587	1.08953
XLOC_033766	Spn	Cluster 7	0.325884	0.504808	3.24827	1.56045	0.733441
XLOC_020124	Traf1	Cluster 7	0.683924	0.874094	2.63083	1.22623	0.949135
XLOC_039108	Plp2	Cluster 7	0.904783	0.698141	2.45844	1.23474	1.03889
XLOC_027284	Chst12	Cluster 7	0.760964	0.593047	2.21544	1.65376	1.11143
XLOC_017689	Myof	Cluster 7	0.583651	0.742941	2.62774	1.58733	0.769208
XLOC_025788	Cdca8	Cluster 7	0.65057	0.776679	2.61924	1.43052	0.777002
XLOC_013510	Chaf1b	Cluster 7	0.980493	0.776456	2.07682	1.24228	1.17679
XLOC_030396	Ncapd2	Cluster 7	0.782671	0.682232	2.37457	1.40308	0.964663
XLOC_028170	Abcb9	Cluster 7	0.806815	1.06631	1.7544	1.4185	1.15687
XLOC_015578	1700071M16Rik	Cluster 7	0.574742	0.147151	2.8838	1.60053	0.995169
XLOC_017547	Psat1	Cluster 7	0.624333	0.657793	3.06889	1.26856	0.569471
XLOC_019045	Knstrn	Cluster 7	0.687376	0.554594	2.63725	1.47923	0.814135
XLOC_013033	Abcc1	Cluster 7	0.825534	0.922426	1.74674	1.33008	1.34318
XLOC_013885	Tigit	Cluster 7	0.129592	0.422926	3.09032	1.65415	0.83721
XLOC_014016	Samsn1	Cluster 7	0.495777	0.86425	2.42085	1.58487	0.694358
XLOC_030620	Fam60a	Cluster 7	0.881471	1.05621	1.5075	1.23698	1.37407
XLOC_018603	Cdca7	Cluster 7	0.882567	0.717317	2.02437	1.15907	1.25469
XLOC_019346	Cst7	Cluster 7	0.193413	0.349217	3.07855	1.69061	0.667641
XLOC_017450	Incenp	Cluster 7	0.680711	0.76165	2.25195	1.38151	0.864157
XLOC_036596	Cdc25a	Cluster 7	0.953886	0.886996	1.63813	1.16006	1.25053
XLOC_013507	Cbr3	Cluster 7	0.796661	0.644545	2.34656	1.3342	0.753641
XLOC_027417	Dbf4	Cluster 7	1.00375	0.786766	1.95891	1.15428	0.935512
XLOC_019579	Mmp9	Cluster 7	0.490368	0.5569	2.58258	1.50876	0.655378
XLOC_039811	Cxcr3	Cluster 7	0.501294	0.434656	2.58164	1.20009	1.07188
XLOC_026204	Kcnab2	Cluster 7	0.161828	0.608408	2.76862	1.55585	0.683261
XLOC_039316	2006-09-01	Cluster 7	0.729875	0.468717	2.08051	1.32166	1.13317
XLOC_004518	Aurkb	Cluster 7	0.645455	0.474348	2.64536	1.46369	0.497207
XLOC_003103	Stx11	Cluster 7	0.444481	0.868283	2.25255	1.3231	0.812532
XLOC_037380	Hmgn3	Cluster 7	0.85113	0.9746	1.55305	1.09288	1.21571
XLOC_037002	Gramd1b	Cluster 7	0.793519	0.706916	1.93391	1.22281	1.0123
XLOC_018050	Prkcq	Cluster 7	0.76255	0.868655	1.90779	1.21056	0.912741
XLOC_037971	Dock11	Cluster 7	0.47319	0.627453	2.19948	1.50517	0.849445
XLOC_038562	Atp7a	Cluster 7	0.968868	0.936363	1.56723	1.20109	0.97668
XLOC_027087	Hvcn1	Cluster 7	0.704986	0.838027	1.84562	1.23748	0.971366
XLOC_014529	H2-DMb2	Cluster 7	0.525884	0.6091	1.97873	1.26058	1.163
XLOC_031042	Map4k1	Cluster 7	0.275258	0.387015	2.68545	1.34454	0.769163
XLOC_037273	Ccnb2	Cluster 7	0.629798	0.393079	2.63127	1.16907	0.615565
XLOC_035316	Fcho1	Cluster 7	0.557434	0.406811	2.46305	1.15662	0.780025
XLOC_015235	Chtf18	Cluster 7	0.647772	0.840672	1.6742	1.25909	0.920676
XLOC_004945	Skap1	Cluster 7	0.440524	0.705535	2.3113	1.15969	0.710066
XLOC_035549	Tppp3	Cluster 7	0.474997	0.430483	2.37988	1.28662	0.725434
XLOC_026942	Pole	Cluster 7	0.888081	0.915272	1.48782	1.16782	0.819906
XLOC_011984	Il2rb	Cluster 7	0.518198	0.702859	2.41998	1.12486	0.510379
XLOC_019205	Cdc25b	Cluster 7	0.652124	0.461773	2.24976	1.12118	0.789102
XLOC_030931	Kcnn4	Cluster 7	0.332323	0.296834	2.90322	0.916961	0.736944
XLOC_034546	Asf1b	Cluster 7	0.429089	0.508712	2.30122	1.52459	0.409746
XLOC_035210	Galnt7	Cluster 7	0.685625	0.802605	1.78028	1.09548	0.805739
XLOC_005705	Cyfip2	Cluster 7	0.449797	0.520122	2.18683	1.33501	0.663616
XLOC_019053	Rad51	Cluster 7	0.661584	0.71566	1.89095	1.00459	0.862544
XLOC_028219	Clip2	Cluster 7	0.77467	0.845475	1.5497	1.09288	0.837073
XLOC_033994	1810033B17Rik	Cluster 7	0.120302	0.635885	2.87401	1.13309	0.292834
XLOC_004507	Pik3r5	Cluster 7	0.468789	0.571974	2.18631	1.18427	0.628587
XLOC_022226	Slc25a24	Cluster 7	0.711006	0.721141	1.6642	1.01835	0.910246
XLOC_037699	Ccr1	Cluster 7	0.124154	0.243519	3.07841	1.27633	0.281823
XLOC_012225	Slc4a8	Cluster 7	0.380676	0.0967615	2.5065	1.4058	0.599083
XLOC_009890	Parp8	Cluster 7	0.528996	0.690199	1.78054	1.28702	0.683928
XLOC_016502	Hbegf	Cluster 7	0.67917	0.715637	1.64586	0.974568	0.951805
XLOC_031799	Wee1	Cluster 7	0.622489	0.748634	1.84591	1.01033	0.709435
XLOC_034994	Angpt2	Cluster 7	0.456982	0.556623	1.74398	1.09974	1.07734
XLOC_006473	Ikzf3	Cluster 7	0.215467	0.48675	2.1175	1.40595	0.657638
XLOC_012459	Atad2	Cluster 7	0.725965	0.550947	1.62902	1.11014	0.863431
XLOC_015803	Cdc42ep3	Cluster 7	0.755649	0.680581	1.51188	0.897944	1.03313
XLOC_028686	Trbv13-3	Cluster 7	0.405766	0	2.90349	0.825553	0.731441
XLOC_002462	Prf1	Cluster 7	0.148536	0.636696	2.4225	1.04488	0.598107
XLOC_014820	Uhrf1	Cluster 7	0.311915	0.402043	2.36488	1.18535	0.551934
XLOC_034450	Il12rb1	Cluster 7	0.344553	0.442648	2.39815	1.22985	0.391861
XLOC_038042	Sh2d1a	Cluster 7	0.299098	0.364372	2.44039	1.26061	0.433913
XLOC_013336	C330027C09Rik	Cluster 7	0.747255	0.73491	1.56588	1.08107	0.618659
XLOC_037007	Ubash3b	Cluster 7	0.617707	0.464768	1.77106	1.16416	0.709709
XLOC_029833	Osbpl3	Cluster 7	0.346134	0.518308	1.99352	1.17444	0.678528
XLOC_012235	Krt7	Cluster 7	0.609914	0.707884	1.4755	0.992979	0.919287
XLOC_003329	Unc5b	Cluster 7	0.713909	0.722005	1.25892	0.954608	1.03192
XLOC_030096	Rab11fip5	Cluster 7	0.62049	0.616987	1.46229	0.994097	0.9696
XLOC_023501	Mms22l	Cluster 7	0.700587	0.626023	1.47205	1.09895	0.754567
XLOC_019040	Bub1b	Cluster 7	0.453042	0.437706	2.08733	1.18357	0.489027
XLOC_030351	Slc2a3	Cluster 7	0.257744	0.268273	2.26381	1.2061	0.643121
XLOC_024597	4930455G09Rik	Cluster 7	0.426651	0.472035	1.71229	1.23181	0.793197
XLOC_033407	Relt	Cluster 7	0.421855	0.355039	1.95893	1.38651	0.499899
XLOC_031896	Il21r	Cluster 7	0.19549	0.523388	2.32403	1.02354	0.544297
XLOC_001584	Pdcd1	Cluster 7	0	0.0482924	2.67503	1.48012	0.402894
XLOC_030460	Klrc1	Cluster 7	0.35214	0.389801	2.21521	1.06913	0.551487
XLOC_035389	Il27ra	Cluster 7	0.744382	0.552389	1.45678	0.9359	0.868138
XLOC_031919	AI467606	Cluster 7	0.220888	0.362555	2.15514	1.13851	0.676486
XLOC_028784	Gimap3	Cluster 7	0.436321	0.493932	1.73685	1.13662	0.736042
XLOC_012493	Tmem71	Cluster 7	0.384841	0.761574	1.70933	1.00379	0.67064
XLOC_014422	Def6	Cluster 7	0.196352	0.353643	2.21785	1.15745	0.576552
XLOC_022988	Cd160	Cluster 7	0.301763	0.271904	2.17918	1.28692	0.451804
XLOC_020967	Ncaph	Cluster 7	0.67767	0.403625	1.94928	0.799159	0.649272
XLOC_010599	Arl11	Cluster 7	0.176245	0.436881	1.95503	1.32599	0.548277
XLOC_008783	Rgs14	Cluster 7	0.306919	0.444779	2.06144	0.987579	0.637949
XLOC_029457	RP23-45G16.5	Cluster 7	0.662376	0.0516267	2.01155	1.00296	0.69871
XLOC_003536	Gna15	Cluster 7	0.31789	0.499896	2.06064	0.912017	0.63294
XLOC_008014	Tgfb3	Cluster 7	0.759793	0.44126	1.38466	0.992629	0.787208
XLOC_000282	Icos	Cluster 7	0.402155	0.307862	2.19016	0.846271	0.614494
XLOC_000720	Ptpn7	Cluster 7	0.209092	0.246687	2.14644	1.28272	0.463938
XLOC_004201	Adam19	Cluster 7	0.372858	0.403676	1.78339	1.08685	0.694784
XLOC_005817	Ccdc69	Cluster 7	0.709747	0.507712	1.28705	0.986674	0.82354
XLOC_008569	Fam65b	Cluster 7	0.434988	0.541878	1.83349	0.917516	0.530506
XLOC_035738	Mmp8	Cluster 7	0.0683828	0.318276	2.34792	1.3314	0.18526
XLOC_031044	Rasgrp4	Cluster 7	0.348212	0.296881	2.00994	1.138	0.457307
XLOC_033763	Kif22	Cluster 7	0.400305	0.377922	1.99237	0.894835	0.577437
XLOC_013001	Ciita	Cluster 7	0.239365	0.221771	2.2287	1.16051	0.384548
XLOC_000931	Slamf6	Cluster 7	0.228654	0.358538	2.22955	0.823546	0.582024
XLOC_032537	Atp1a3	Cluster 7	0.208627	0.296866	2.69102	0.801784	0.207403
XLOC_003535	S1pr4	Cluster 7	0.369937	0.300461	1.9571	0.80982	0.757532
XLOC_013943	Tmem45a	Cluster 7	0.474074	0.61525	1.28943	0.776817	0.973003
XLOC_019066	Nusap1	Cluster 7	0.355579	0.276601	1.75843	1.19813	0.534363
XLOC_000209	Stat4	Cluster 7	0.314735	0.289541	2.22725	0.804845	0.448882
XLOC_019395	Tpx2	Cluster 7	0.39966	0.496355	1.93452	0.864405	0.382815
XLOC_004436	Tnfrsf13b	Cluster 7	0.218512	0.379134	1.84297	1.10396	0.526023
XLOC_021911	Sh2d2a	Cluster 7	0.19639	0.151497	2.06997	1.17869	0.422253
XLOC_017470	Cd6	Cluster 7	0.22369	0.275066	1.96719	1.08822	0.456608
XLOC_013875	Upk1b	Cluster 7	0.490847	0.583227	1.38946	0.694166	0.831293
XLOC_025899	Smpdl3b	Cluster 7	0.224071	0.418605	1.8666	0.905856	0.563833
XLOC_021669	Gpr160	Cluster 7	0.331426	0.645743	1.55348	0.860849	0.56909
XLOC_022227	Vav3	Cluster 7	0.564867	0.551013	1.3156	0.887647	0.615257
XLOC_028256	Orai2	Cluster 7	0.443773	0.467949	1.34937	0.921885	0.642723
XLOC_007888	Nin	Cluster 7	0.479569	0.468541	1.28332	0.996772	0.594806
XLOC_001031	Hhipl2	Cluster 7	0.515162	0.500728	1.06238	0.80106	0.892297
XLOC_034265	Dusp4	Cluster 7	0.723166	0.258478	1.21827	0.890933	0.668923
XLOC_033403	Dnajb13	Cluster 7	0.51842	0.702473	1.05698	0.776675	0.696812
XLOC_033857	Mki67	Cluster 7	0.25153	0.223501	1.97388	0.918422	0.381775
XLOC_031995	Ptpre	Cluster 7	0.475897	0.404666	1.27214	0.907648	0.647501
XLOC_002617	Arid3a	Cluster 7	0.33477	0.442653	1.5509	0.76411	0.596463
XLOC_019534	Mybl2	Cluster 7	0.428366	0.36623	1.61311	0.851302	0.420354
XLOC_028688	Trbv15	Cluster 7	0	0.130053	1.71264	1.03556	0.773419
XLOC_011220	Wdhd1	Cluster 7	0.407092	0.593088	1.30091	0.821345	0.527982
XLOC_005707	Itk	Cluster 7	0.173813	0.304976	1.70918	0.952749	0.48961
XLOC_008078	Ccdc88c	Cluster 7	0.54517	0.33197	1.34762	0.855803	0.542604
XLOC_014527	H2-Oa	Cluster 7	0.252621	0.368099	1.54045	0.876272	0.582045
XLOC_030965	B3gnt8	Cluster 7	0.56331	0.451629	1.25348	0.662531	0.683216
XLOC_007618	Cdca7l	Cluster 7	0.303231	0.299991	1.49144	1.04846	0.457125
XLOC_030251	Rad18	Cluster 7	0.452582	0.559225	1.21687	0.802818	0.568225
XLOC_023159	Cdc14a	Cluster 7	0.597077	0.520629	1.05702	0.779098	0.643204
XLOC_028687	Trbv14	Cluster 7	0	0	2.28138	0.999671	0.300232
XLOC_006594	Brca1	Cluster 7	0.393943	0.492058	1.2183	0.888954	0.571357
XLOC_009493	Susd3	Cluster 7	0.28255	0.226427	1.6357	0.955493	0.439448
XLOC_012814	Slc38a1	Cluster 7	0.349322	0.263296	1.5005	0.950218	0.470493
XLOC_016321	Mbp	Cluster 7	0.423292	0.402625	1.49113	0.698337	0.510486
XLOC_014448	Pi16	Cluster 7	0.403326	0.438241	1.18329	0.841862	0.648213
XLOC_031875	Plk1	Cluster 7	0.230194	0.270401	1.84327	0.715523	0.440582
XLOC_010643	Pbk	Cluster 7	0.363149	0.263505	1.46853	0.975309	0.421437
XLOC_020840	Arhgap11a	Cluster 7	0.3809	0.384994	1.36404	0.889731	0.453504
XLOC_010748	Bora	Cluster 7	0.568908	0.419477	1.15235	0.761022	0.556392
XLOC_006143	Rap1gap2	Cluster 7	0.343342	0.244966	1.49118	0.972465	0.40377
XLOC_037201	Kif23	Cluster 7	0.333834	0.201707	1.39262	0.996631	0.518652
XLOC_016337	Cd226	Cluster 7	0.166477	0.317543	1.65943	0.894223	0.405589
XLOC_034184	Plat	Cluster 7	0.364775	0.550992	1.11051	0.772545	0.622584
XLOC_038081	2610018G03Rik	Cluster 7	0.27611	0.290319	1.64431	0.79905	0.408912
XLOC_033930	Dusp8	Cluster 7	0.616919	0.462864	1.06315	0.725907	0.47328
XLOC_029404	BC064078.Gm16187	Cluster 7	0.161086	0.723541	1.16011	0.638349	0.653034
XLOC_026626	Rhoh	Cluster 7	0.201292	0.459611	1.39954	0.817274	0.41689
XLOC_016840	Cdca5	Cluster 7	0.262333	0.174611	1.712	0.800865	0.334757
XLOC_009425	F13a1	Cluster 7	0.0619525	0.0402788	2.03019	0.941013	0.14151
XLOC_002299	Themis	Cluster 7	0.142797	0.345217	1.78285	0.648103	0.282784
XLOC_017469	Cd5	Cluster 7	0.121708	0.138361	1.86803	0.711652	0.352516
XLOC_036064	Amica1	Cluster 7	0.384301	0.449201	1.25715	0.67032	0.422727
XLOC_007872	Pole2	Cluster 7	0.45372	0.273622	1.1686	0.852202	0.414432
XLOC_014159	Sytl3	Cluster 7	0.240593	0.242834	1.53059	0.773319	0.375212
XLOC_011222	Dlgap5	Cluster 7	0.116134	0.356573	1.47174	0.951369	0.249935
XLOC_022174	Ppm1j	Cluster 7	0.443595	0.411519	1.24362	0.557296	0.484739
XLOC_017712	Tctn3	Cluster 7	0.455902	0.5001	1.00538	0.688215	0.484909
XLOC_001274	Fhl2	Cluster 7	0.386378	0.471556	1.0821	0.628237	0.561831
XLOC_005673	Hmmr	Cluster 7	0.440984	0.449251	1.15959	0.634779	0.443241
XLOC_026856	Cds1	Cluster 7	0.29563	0.549983	1.13991	0.665239	0.473548
XLOC_023718	Msantd3	Cluster 7	0.426835	0.381723	1.1972	0.703373	0.399633
XLOC_013317	Btla	Cluster 7	0.2898	0.189648	1.33407	0.721875	0.568069
XLOC_007640	Fkbp1b	Cluster 7	0.266781	0.360371	1.32368	0.742641	0.360729
XLOC_017120	Kif11	Cluster 7	0.289865	0.179377	1.54077	0.643782	0.37501
XLOC_001071	Nek2	Cluster 7	0.317231	0.34746	1.33684	0.504577	0.510201
XLOC_029394	4933413G19Rik.Foxm1	Cluster 7	0.31784	0.182507	1.30455	0.861956	0.34811
XLOC_000212	Tmem194b	Cluster 7	0.300642	0.449057	1.06233	0.620346	0.568241
XLOC_001943	Nuf2	Cluster 7	0.298613	0.197534	1.53613	0.602907	0.364028
XLOC_006436	Tbx21	Cluster 7	0.235011	0.28138	1.61421	0.549564	0.292235
XLOC_030412	Rad51ap1	Cluster 7	0.264582	0.362977	1.41798	0.607689	0.306617
XLOC_009821	Ccnb1	Cluster 7	0.185076	0.205234	1.65337	0.53951	0.354973
XLOC_036324	Myo5a	Cluster 7	0.0897783	0.182362	1.68911	0.663075	0.3101
XLOC_022714	Trim59	Cluster 7	0.293556	0.259304	1.37944	0.490054	0.456373
XLOC_005489	Fignl1	Cluster 7	0.338092	0.251964	1.42739	0.594254	0.261795
XLOC_005008	Cdc6	Cluster 7	0.352882	0.148791	1.18023	0.83737	0.312634
XLOC_013909	Cd96	Cluster 7	0.118169	0.214989	1.49846	0.641964	0.319207
XLOC_014102	Runx1	Cluster 7	0.15907	0.260919	1.16285	0.820797	0.385562
XLOC_003269	Prdm1	Cluster 7	0.183735	0.237739	1.14111	0.787302	0.432654
XLOC_035198	Neil3	Cluster 7	0.31523	0.38358	1.06862	0.667695	0.298908
XLOC_016015	Kif20a	Cluster 7	0.312103	0.313403	1.17661	0.547255	0.351427
XLOC_038576	P2ry10	Cluster 7	0.182188	0.174397	1.43715	0.489065	0.335474
XLOC_034823	Cenpn	Cluster 7	0.383554	0.311036	1.00046	0.521666	0.384759
XLOC_031236	Klk8	Cluster 7	0.283474	0.180568	1.12987	0.514295	0.453937
XLOC_034921	Shcbp1	Cluster 7	0.202382	0.196667	1.34778	0.560508	0.243217
XLOC_011561	Rgcc	Cluster 7	0.164669	0.135513	1.4251	0.658253	0.14866
XLOC_012026	Grap2	Cluster 7	0.163477	0.169921	1.15096	0.691295	0.335911
XLOC_028398	Slc7a1	Cluster 7	0.265316	0.326975	1.02859	0.498674	0.335375
XLOC_012309	Il7r	Cluster 7	0.287432	0.196548	1.13626	0.416198	0.411219
XLOC_004590	Fam64a	Cluster 7	0.233707	0.240116	1.01436	0.611962	0.296514
XLOC_003074	Ipcef1	Cluster 7	0.11537	0.170594	1.24988	0.548205	0.306554
XLOC_010284	Tlr11	Cluster 7	0.174054	0.277857	1.01274	0.679164	0.171676
XLOC_020982	Bub1	Cluster 7	0.264755	0.0587158	1.38993	0.453935	0.145055
XLOC_024367	Clspn	Cluster 7	0.187646	0.154517	1.2035	0.424616	0.332268
XLOC_014466	Ubash3a	Cluster 7	0.117958	0.0414034	1.27333	0.493321	0.337054
XLOC_021000	Ckap2l	Cluster 7	0.165427	0.135377	1.13336	0.563861	0.243229
XLOC_025844	Zbtb8b	Cluster 7	0.188253	0.0611306	1.10023	0.3894	0.456151
XLOC_015583	Runx2	Cluster 7	0.0959487	0.181237	1.20957	0.461681	0.237624
XLOC_017128	Cep55	Cluster 7	0.0994189	0.0912876	1.33908	0.53279	0.119735
XLOC_015768	Ndc80	Cluster 7	0.133546	0.131137	1.18099	0.514653	0.214241
XLOC_014165	Tagap	Cluster 7	0.156894	0.165512	1.10754	0.512663	0.194463
XLOC_025672	Kif2c	Cluster 7	0.154419	0.195191	1.13306	0.404107	0.236746
XLOC_002606	Fstl3	Cluster 7	0.0843951	0.0808243	1.47212	0.366207	0.0704918
XLOC_003738	Lyz1	Cluster 7	0.138306	0.0739084	1.01524	0.404392	0.386373
XLOC_036725	Kif15	Cluster 7	0.0946927	0.113196	1.06036	0.430148	0.111275
XLOC_002129	Dtl	Cluster 7	0.100675	0.0640516	1.02114	0.424393	0.161333
XLOC_021423	Nfatc2	Cluster 7	0.0977877	0.0760235	1.13493	0.291243	0.159437
XLOC_005391	Inpp5j	Cluster 7	0.0565218	0.0568316	1.19537	0.276969	0.127215
XLOC_025636	Cyp4a14	Cluster 8	8.55993	6.992	8.91424	5.57303	7.73302
XLOC_028993	Retsat	Cluster 8	7.35607	6.784	7.52479	5.75944	6.91827
XLOC_012660	Rpl3	Cluster 8	6.82142	5.76659	7.27536	6.85028	6.84654
XLOC_024197	Cyp4a10	Cluster 8	7.33625	5.5816	7.4397	5.82149	7.13364
XLOC_022099	Txnip	Cluster 8	6.27138	5.58517	7.25711	6.18245	6.40751
XLOC_040466	Erdr1	Cluster 8	6.13302	5.97977	6.42999	5.10736	6.41588
XLOC_006776	Galk1	Cluster 8	5.23772	4.67398	6.12613	4.89391	5.24916
XLOC_020059	Crat	Cluster 8	5.37076	5.23013	5.79021	4.35272	5.1267
XLOC_015256	Dusp1	Cluster 8	4.89624	4.55889	5.93845	4.51738	5.21605
XLOC_019187	Nop56	Cluster 8	5.37877	4.69006	5.72969	4.11187	5.02072
XLOC_008947	Arrdc3	Cluster 8	3.87162	4.22783	5.02557	4.27306	5.441
XLOC_012497	Ndrg1	Cluster 8	4.5283	3.084	4.69215	3.97052	4.14375
XLOC_003446	Pfkl	Cluster 8	3.75519	3.25279	5.31796	3.71257	3.79158
XLOC_006593	Vat1	Cluster 8	3.81591	3.32914	4.74494	3.87768	3.84495
XLOC_026732	Slc4a4	Cluster 8	3.81437	2.85366	4.1486	3.64495	3.81929
XLOC_024074	Ak4	Cluster 8	3.5689	1.82222	4.18939	3.35012	3.65117
XLOC_036043	H2afx	Cluster 8	3.27957	2.31317	4.19724	3.24374	3.32885
XLOC_011201	Ero1l	Cluster 8	3.09039	2.68155	4.41651	2.88117	2.91717
XLOC_007811	Egln3	Cluster 8	3.41435	2.83884	4.25414	2.44492	2.87729
XLOC_012401	Klf10	Cluster 8	3.04471	2.40637	3.78861	2.64285	3.91027
XLOC_000132	Zap70	Cluster 8	2.95739	2.04183	3.2571	2.73431	2.73545
XLOC_035492	Pllp	Cluster 8	3.00584	2.95837	3.08014	1.95009	2.59356
XLOC_034166	Defb1	Cluster 8	2.2822	1.89809	3.77728	2.49109	3.00644
XLOC_026451	Cenpa	Cluster 8	2.3475	1.647	3.5272	2.2894	2.52559
XLOC_007300	Fos	Cluster 8	1.66796	1.41416	3.97406	2.00757	2.85923
XLOC_023306	Cyr61	Cluster 8	2.21611	1.99991	3.84515	1.37225	2.48304
XLOC_010614	Wdfy2	Cluster 8	2.72159	1.4044	3.0957	2.29714	2.34773
XLOC_007007	Rrm2	Cluster 8	2.29969	1.0229	3.93397	2.47226	2.12418
XLOC_030732	2310014L17Rik	Cluster 8	0.403673	2.16617	3.40544	1.54667	4.24261
XLOC_032046	Pkp3	Cluster 8	2.0705	1.66613	3.29732	2.00118	1.79838
XLOC_035176	Ankrd37	Cluster 8	1.45222	1.16541	4.1075	1.7977	2.30978
XLOC_004322	P4ha2	Cluster 8	2.1157	1.48384	3.33433	1.92356	1.93987
XLOC_012008	Maff	Cluster 8	2.0035	0.78964	3.06239	2.36517	2.09691
XLOC_012854	Tuba1a	Cluster 8	1.69437	1.42053	2.71784	1.8872	2.03036
XLOC_015411	Hspa1a.Hspa1b	Cluster 8	2.23828	1.77278	2.64557	1.12521	1.93798
XLOC_032841	Fgf21	Cluster 8	2.16478	0.313385	3.04864	1.14382	2.88398
XLOC_017726	Rrp12	Cluster 8	2.08681	1.78692	2.06056	1.17764	1.37814
XLOC_007275	Acot2	Cluster 8	1.86925	1.09954	2.3231	1.3223	1.62568
XLOC_007220	Hspa2	Cluster 8	1.59653	0.673896	2.14831	1.54262	1.38653
XLOC_016248	Impa2	Cluster 8	1.32343	0.762257	2.47725	1.26692	1.49727
XLOC_021448	Aurka	Cluster 8	1.55822	0.851028	1.89362	1.47539	1.39952
XLOC_020142	Lhx6	Cluster 8	0.792637	0.852774	2.31385	0.93074	2.06259
XLOC_002164	Akap12	Cluster 8	1.5619	0.654323	2.07198	1.2224	1.33988
XLOC_000731	Lad1	Cluster 8	1.24237	1.03272	2.06095	0.719468	1.16573
XLOC_006170	Nxn	Cluster 8	1.07477	0.73342	1.75319	1.17905	1.26822
XLOC_023124	Scarna2	Cluster 8	1.21276	0.497246	2.03708	0.665834	1.20959
XLOC_029458	Apold1	Cluster 8	1.03447	0.602248	1.59076	1.13549	1.20545
XLOC_022112	Prkab2	Cluster 8	1.16251	0.651979	1.13926	0.861953	0.868591
XLOC_027219	Cldn15	Cluster 8	0.664448	0.630886	1.26506	0.796702	0.981947
XLOC_017137	Hells	Cluster 8	0.967561	0.340361	1.47945	0.798893	0.359585
XLOC_013925	5330426P16Rik	Cluster 8	0.494063	0.205051	1.40562	0.524676	0.60346
XLOC_029940	Il12rb2	Cluster 8	0.617334	0.224263	1.33277	0.325857	0.446218
XLOC_002533	Ggt1	Cluster 8	0.211905	0.0983475	1.71604	0.259312	0.514166
XLOC_001123	Ppp1r42	Cluster 8	0.460165	0.592256	1.08894	0.381513	0.214124
XLOC_028692	Trbv20	Cluster 8	0	0	1.51511	0.444961	0.496271
XLOC_034647	Mt1	Cluster 9	8.58621	8.88793	12.1207	11.2265	9.52496
XLOC_040300	Tmsb4x	Cluster 9	7.64457	7.96204	10.3518	9.49929	8.6457
XLOC_016201	Cd74	Cluster 9	6.47277	6.33001	10.6247	9.68439	8.39685
XLOC_025986	C1qa	Cluster 9	6.24669	6.57232	7.98379	8.30321	7.25177
XLOC_025984	C1qb	Cluster 9	6.15598	6.35756	8.27783	8.31789	7.09338
XLOC_015381	H2-Aa	Cluster 9	5.43788	5.0596	9.1424	8.71384	6.84413
XLOC_025985	C1qc	Cluster 9	5.90251	6.10528	7.76183	8.06785	6.87995
XLOC_022066	Ctss	Cluster 9	5.25652	6.03568	8.05537	7.98474	6.24404
XLOC_014536	H2-Ab1	Cluster 9	5.06748	4.7617	8.75371	8.34705	6.51989
XLOC_003737	Lyz2	Cluster 9	6.12351	3.89885	8.92171	7.561	6.86637
XLOC_031077	Tyrobp	Cluster 9	5.25751	5.85091	7.83877	7.28703	5.99533
XLOC_014537	H2-Eb1	Cluster 9	4.58262	4.17092	8.42727	7.95788	6.02359
XLOC_029253	8430408G22Rik	Cluster 9	5.90863	4.56811	6.9914	6.41093	6.11095
XLOC_039219	Cfp	Cluster 9	5.21722	5.39094	6.46208	6.70794	5.82268
XLOC_024426	Laptm5	Cluster 9	4.75861	5.00284	7.26128	6.76693	5.4289
XLOC_036191	Hexa	Cluster 9	4.9915	5.03812	5.82556	5.97931	5.60042
XLOC_037445	Atp1b3	Cluster 9	4.68243	4.34276	6.15088	6.54221	4.97673
XLOC_027446	Cd36	Cluster 9	4.49607	4.83506	6.01604	5.60779	5.66035
XLOC_006276	Ccl5	Cluster 9	2.41114	3.99459	7.20157	7.0092	5.22015
XLOC_022474	Fabp4	Cluster 9	3.73126	4.09284	5.93953	5.10506	5.41401
XLOC_008802	Tgfbi	Cluster 9	4.29801	4.04	5.46824	5.05682	4.62633
XLOC_007596	Ighv1-15	Cluster 9	0	0	10.0001	10.4445	2.79071
XLOC_019178	Sirpa	Cluster 9	3.52919	4.22047	5.58582	5.51661	4.29948
XLOC_018855	Spi1	Cluster 9	3.29748	3.69643	5.81863	5.35047	4.09832
XLOC_006675	Limd2	Cluster 9	3.92906	3.70378	5.1243	4.85182	4.25671
XLOC_012018	Apobec3	Cluster 9	4.18318	3.33613	5.33574	4.89644	3.99084
XLOC_038443	Msn	Cluster 9	3.46045	3.73951	5.36146	4.83888	3.96591
XLOC_000372	Slc11a1	Cluster 9	3.08713	3.60983	5.27411	5.01171	3.72534
XLOC_002229	Ifngr1	Cluster 9	3.67599	3.51163	5.00216	4.51607	3.97699
XLOC_008667	Ly86	Cluster 9	2.83391	3.25397	5.50249	5.17434	3.68508
XLOC_032564	Axl	Cluster 9	3.39063	3.4446	4.58185	5.14511	3.85889
XLOC_026100	Tnfrsf1b	Cluster 9	4.27732	3.33839	4.45396	4.51286	3.57793
XLOC_029843	Skap2	Cluster 9	3.56125	3.67249	4.58889	4.36308	3.81206
XLOC_001961	Fcgr3	Cluster 9	2.91641	2.40718	5.55552	4.87226	3.68594
XLOC_006981	Hpcal1	Cluster 9	3.37744	3.23027	4.59199	4.42275	3.80432
XLOC_023377	Lyn	Cluster 9	3.3285	3.61963	4.4465	4.39648	3.61066
XLOC_006057	Cxcl16	Cluster 9	3.09819	3.4966	4.03619	4.27382	3.62677
XLOC_004144	Lcp2	Cluster 9	2.47373	2.85286	4.90315	4.40129	3.81036
XLOC_017335	2010003K11Rik	Cluster 9	2.98769	3.08142	4.26581	3.84481	4.07507
XLOC_014528	H2-DMa	Cluster 9	2.33749	2.07188	5.88825	4.62258	3.13187
XLOC_013262	Hcls1	Cluster 9	2.53459	2.95713	4.90195	4.27359	3.30136
XLOC_006808	Tmc6	Cluster 9	3.07606	2.92906	4.20785	3.82299	3.57462
XLOC_013043	Cebpd	Cluster 9	3.20543	2.80119	4.44953	4.14582	2.90077
XLOC_002559	Itgb2	Cluster 9	2.14241	2.73084	5.22148	4.3368	2.87917
XLOC_022958	Plekho1	Cluster 9	2.7705	2.97385	4.24826	3.85448	3.2579
XLOC_034744	Pla2g15	Cluster 9	2.79952	3.24493	3.70954	3.96585	3.26766
XLOC_028294	Mcm7	Cluster 9	3.03157	2.90884	3.70444	4.12234	3.1639
XLOC_034699	Cmtm3	Cluster 9	2.91827	3.16462	3.77078	3.82536	3.24768
XLOC_030969	Tgfb1	Cluster 9	2.94256	2.54281	4.32032	3.81831	3.24729
XLOC_006746	AF251705	Cluster 9	2.31363	2.89625	3.9476	4.3295	3.11212
XLOC_035844	AB124611	Cluster 9	1.94059	2.57721	4.8513	4.22984	2.81626
XLOC_004852	A430104N18Rik	Cluster 9	2.03807	2.37729	4.82633	3.91	3.03425
XLOC_004525	Per1	Cluster 9	3.37373	2.36273	3.71521	3.70816	2.97735
XLOC_031221	Nkg7	Cluster 9	1.23191	1.84524	5.66884	4.20444	2.897
XLOC_017152	Entpd1	Cluster 9	2.5244	2.45691	4.14905	4.01764	2.5827
XLOC_010690	Dok2	Cluster 9	1.75163	2.46031	4.56564	3.94322	2.83053
XLOC_031926	Itgal	Cluster 9	2.34722	2.11751	4.33755	3.95769	2.73005
XLOC_029330	Clec4n	Cluster 9	1.93981	2.47807	4.06267	4.17601	2.81621
XLOC_037057	Cd3g	Cluster 9	1.36946	1.83777	5.09136	4.11673	2.98171
XLOC_014530	H2-DMb1	Cluster 9	1.59263	1.65943	5.01879	4.25408	2.80379
XLOC_014890	Lbh	Cluster 9	2.69593	2.19601	3.5836	3.6558	3.10469
XLOC_026055	Tmem51	Cluster 9	2.21475	2.80033	3.63659	3.64929	2.88162
XLOC_001770	Ptprc	Cluster 9	1.93359	2.14802	4.52698	3.83346	2.53568
XLOC_017412	Fermt3	Cluster 9	1.79075	2.33278	4.45419	3.79878	2.47211
XLOC_028053	Gltp	Cluster 9	2.25338	2.17542	4.11433	3.47898	2.78898
XLOC_015115	Fpr1	Cluster 9	1.96838	2.70684	3.21836	3.91537	2.59727
XLOC_020729	Cd44	Cluster 9	1.78704	2.02448	4.35077	3.6883	2.51857
XLOC_025925	Rps6ka1	Cluster 9	2.273	2.19877	3.56229	3.35601	2.76219
XLOC_010495	Trac	Cluster 9	0.843676	0.937214	4.92815	5.29576	2.11931
XLOC_010228	Ear2	Cluster 9	1.74484	2.05827	3.57939	4.14883	2.41966
XLOC_032827	Cd37	Cluster 9	2.04934	2.12	3.70754	3.15959	2.86151
XLOC_008424	Nid1	Cluster 9	2.31172	2.53094	3.25841	3.03223	2.76309
XLOC_013849	Cd86	Cluster 9	2.24167	2.65691	3.04038	3.45343	2.49561
XLOC_011672	Oxct1	Cluster 9	2.17687	2.08012	3.4272	3.58141	2.50267
XLOC_001317	Stk17b	Cluster 9	2.10386	1.86254	3.66173	3.44649	2.53684
XLOC_004663	Slc43a2	Cluster 9	2.20223	2.04353	3.39752	3.32131	2.60958
XLOC_011606	KCTD12	Cluster 9	2.39671	1.67951	3.1828	3.45553	2.84591
XLOC_022375	Gbp2b	Cluster 9	1.2747	1.73238	4.72055	3.84205	1.98882
XLOC_013802	Nrros	Cluster 9	2.01864	2.12016	3.80041	3.24613	2.32186
XLOC_017370	Ehbp1l1	Cluster 9	2.19032	2.37964	3.35543	3.00316	2.53702
XLOC_000475	Inpp5d	Cluster 9	1.79599	2.07757	3.63968	3.61562	2.31895
XLOC_033215	AU020206	Cluster 9	1.8654	2.18416	3.67532	3.32912	2.39133
XLOC_034975	Rasa3	Cluster 9	2.03149	2.32531	3.36235	3.1726	2.47163
XLOC_033244	Fes	Cluster 9	2.04729	2.17302	3.48273	3.27511	2.35945
XLOC_029328	Clec4a2	Cluster 9	1.60336	2.00562	4.0382	3.52032	1.98818
XLOC_035840	Slc44a2	Cluster 9	2.20658	2.14052	3.31068	3.07512	2.41638
XLOC_029325	Clec4a3	Cluster 9	1.68157	2.25758	3.34342	3.57562	2.26158
XLOC_004904	Ppp1r9b	Cluster 9	2.08458	2.07777	3.39139	3.09698	2.46237
XLOC_034661	Arl2bp	Cluster 9	2.30171	2.29991	3.11849	2.8354	2.44796
XLOC_014449	Fgd2	Cluster 9	1.80685	2.11454	3.28426	3.55318	2.20076
XLOC_012277	Nckap1l	Cluster 9	1.61781	1.85014	3.76466	3.50975	2.16527
XLOC_003445	Trpm2	Cluster 9	1.88004	1.74847	3.19865	3.75461	2.32514
XLOC_032655	Hcst	Cluster 9	1.46967	1.24124	4.09871	3.31424	2.65755
XLOC_033812	Rgs10	Cluster 9	1.99619	1.53836	3.30656	3.48393	2.43591
XLOC_029520	Lrmp	Cluster 9	1.83268	2.07556	3.43625	3.09963	2.30752
XLOC_018562	Cers6	Cluster 9	2.25951	1.81515	3.31427	2.91408	2.36529
XLOC_012496	Sla	Cluster 9	1.45727	1.39522	4.25779	3.59253	1.90438
XLOC_005229	Cd300a	Cluster 9	1.74854	1.92783	3.32698	3.30621	2.26496
XLOC_007451	Evl	Cluster 9	1.32221	1.93641	3.92531	3.31973	2.05398
XLOC_030489	Klra2	Cluster 9	1.28983	2.01512	3.56702	3.41947	2.00997
XLOC_014839	Vav1	Cluster 9	1.40129	2.02726	3.52946	3.22447	2.08089
XLOC_031473	Tm6sf1	Cluster 9	1.47153	1.86845	3.65938	3.10991	2.06715
XLOC_037150	Tspan3	Cluster 9	1.92686	2.08727	3.00132	2.7741	2.26027
XLOC_029824	Gimap3	Cluster 9	1.38502	1.33128	3.79922	3.0206	2.47656
XLOC_019894	Pip4k2a	Cluster 9	1.83169	1.8736	3.19823	2.83309	2.16702
XLOC_017482	Ms4a8a	Cluster 9	1.32412	1.6364	3.85756	3.42602	1.62142
XLOC_014463	Abcg1	Cluster 9	1.546	1.79261	3.21245	3.09153	2.09492
XLOC_002962	Arhgap9	Cluster 9	1.37593	1.59218	3.60193	3.17184	1.91271
XLOC_007301	Jdp2	Cluster 9	2.26326	0.861223	3.42748	2.92292	2.14381
XLOC_027825	Sult1e1	Cluster 9	0.435796	1.92781	3.42458	4.00752	1.69518
XLOC_028318	Ttyh3	Cluster 9	1.99674	1.38979	2.78308	2.95648	2.33871
XLOC_021395	Prex1	Cluster 9	1.82476	1.18318	3.30491	2.99046	2.09983
XLOC_002026	Grem2	Cluster 9	2.01083	0.745527	3.34262	2.85001	2.35991
XLOC_021933	Arhgef2	Cluster 9	1.63104	1.86375	2.98713	3.01258	1.79444
XLOC_037062	Il10ra	Cluster 9	1.49408	1.65134	3.13506	2.93614	2.00239
XLOC_011319	Slc7a8	Cluster 9	1.54604	1.71171	2.9467	2.90996	2.03142
XLOC_036605	Ngp	Cluster 9	0.205638	0.278499	5.26592	4.22911	1.16349
XLOC_011980	Csf2rb	Cluster 9	1.49108	1.54408	3.4081	2.95951	1.72131
XLOC_027285	Lfng	Cluster 9	1.38673	1.45281	3.24728	2.83872	2.10771
XLOC_000794	Ncf2	Cluster 9	1.32929	1.32638	3.47189	2.92772	1.90973
XLOC_009545	Dok3	Cluster 9	1.60384	1.74148	3.04065	2.69054	1.83497
XLOC_012158	Ano6	Cluster 9	1.7775	1.52586	2.57552	2.75459	2.2328
XLOC_020190	Zeb2	Cluster 9	1.691	1.9415	2.55156	2.65289	1.93089
XLOC_028038	Cmklr1	Cluster 9	1.43644	1.34919	2.90976	2.9697	1.98617
XLOC_028240	Ccl24	Cluster 9	1.66186	0.264834	3.57511	3.19389	1.92491
XLOC_025159	Coro2a	Cluster 9	0.784503	1.33937	3.45451	3.40141	1.63167
XLOC_034634	Lpcat2	Cluster 9	1.43091	1.38246	2.62456	3.15189	2.00127
XLOC_026170	Pik3cd	Cluster 9	1.07712	1.30888	3.43005	2.88128	1.81064
XLOC_008761	Syk	Cluster 9	1.34924	1.20707	2.96943	2.99558	1.97928
XLOC_019947	Tor4a	Cluster 9	1.56764	1.70549	2.55835	2.56697	2.03927
XLOC_039017	Ap1s2	Cluster 9	1.61837	1.28767	3.08684	2.63794	1.76233
XLOC_012715	Nfam1	Cluster 9	1.38372	1.20472	2.98002	2.92684	1.89384
XLOC_026141	Agtrap	Cluster 9	1.32423	1.32996	3.04671	2.38345	2.1027
XLOC_030414	Ccnd2	Cluster 9	1.6593	1.76104	2.47716	2.22483	1.93818
XLOC_001063	Batf3	Cluster 9	0.944436	1.35107	3.08319	2.77128	1.87489
XLOC_015743	Rab31	Cluster 9	1.64577	1.52094	2.46383	2.55342	1.83499
XLOC_005656	Dock2	Cluster 9	1.13332	1.08306	3.28704	2.93832	1.49316
XLOC_002377	Cd24a	Cluster 9	1.37372	1.40531	2.72455	2.3419	2.04636
XLOC_031878	Prkcb	Cluster 9	1.31072	0.961585	2.96631	2.59784	2.00339
XLOC_005770	Phf15	Cluster 9	1.62464	1.8406	2.22872	2.37439	1.73051
XLOC_002426	Pkib	Cluster 9	1.4465	1.54912	2.76863	2.37101	1.35292
XLOC_001857	Soat1	Cluster 9	1.08208	1.36322	3.03239	2.45378	1.54672
XLOC_015333	Rasal3	Cluster 9	1.16201	1.0675	3.1242	2.50369	1.53594
XLOC_001323	Ankrd44	Cluster 9	1.49395	1.29792	2.5068	2.21554	1.86502
XLOC_025015	Zfp292	Cluster 9	1.48573	1.63787	2.237	1.98603	2.00563
XLOC_034616	Adcy7	Cluster 9	1.09436	1.09593	2.7226	2.64226	1.58969
XLOC_005125	Itgb3	Cluster 9	1.46105	1.20383	2.26879	2.26563	1.86572
XLOC_029630	Tfec	Cluster 9	1.16502	1.38371	2.6201	2.35927	1.44068
XLOC_012088	Parvb	Cluster 9	1.47584	1.26075	2.39098	2.19349	1.60716
XLOC_002677	2210404O07Rik	Cluster 9	1.36622	1.49335	2.42861	2.13761	1.47197
XLOC_033410	P2ry6	Cluster 9	1.0225	1.11479	2.64645	2.39645	1.62615
XLOC_031579	Pak1	Cluster 9	1.05313	1.42687	2.35605	2.25441	1.65204
XLOC_000263	Fam117b	Cluster 9	1.68348	1.04742	2.03418	2.13517	1.78978
XLOC_030131	Arhgap25	Cluster 9	1.10124	1.151	2.51	2.49961	1.40654
XLOC_037411	9430037G07Rik.Gm23017	Cluster 9	0.927959	1.17605	2.65451	3.24274	0.588372
XLOC_039121	Was	Cluster 9	0.890881	1.00171	3.02539	2.39116	1.26343
XLOC_027948	Abcg3	Cluster 9	1.26128	0.919282	2.1468	2.53957	1.68908
XLOC_032124	Pira2	Cluster 9	0.996763	1.26529	2.35683	2.5297	1.38953
XLOC_030292	Rassf4	Cluster 9	1.05797	0.869003	2.71359	2.36431	1.52514
XLOC_025301	Akna	Cluster 9	1.00027	0.797651	2.9308	2.25978	1.43452
XLOC_020135	Ggta1	Cluster 9	1.20942	1.15633	2.27	2.19452	1.52568
XLOC_012298	Fyb	Cluster 9	1.00831	1.21349	2.10064	2.48912	1.53687
XLOC_000530	Gpc1	Cluster 9	1.00627	1.39039	2.00095	1.78072	2.08099
XLOC_014809	Ebi3	Cluster 9	0.801969	1.06796	2.41666	2.33472	1.37388
XLOC_037454	Slc25a36	Cluster 9	1.20657	1.41088	1.89872	1.96585	1.39591
XLOC_016493	Mzb1	Cluster 9	0.479527	0.327167	2.62465	2.48918	1.95687
XLOC_028238	Hip1	Cluster 9	1.12009	1.09964	2.23765	1.97996	1.43553
XLOC_033675	Itpripl2	Cluster 9	1.22559	1.20282	1.96456	1.91298	1.52743
XLOC_021947	Fam189b	Cluster 9	1.13199	1.05558	2.32826	2.11312	1.19552
XLOC_006648	Arhgap27	Cluster 9	1.10181	1.17969	2.17168	1.97188	1.3451
XLOC_004912	Fam117a	Cluster 9	1.14286	0.882351	2.31179	1.88548	1.53907
XLOC_031395	Chsy1	Cluster 9	1.26505	0.90508	2.16339	1.83484	1.52659
XLOC_034392	2001-03-01	Cluster 9	0.690934	0.888348	2.46366	2.43112	1.20262
XLOC_006680	Cd79b	Cluster 9	0.910309	0.62062	2.24467	2.00014	1.85912
XLOC_027720	Atp8a1	Cluster 9	1.12636	1.21455	1.85307	2.1164	1.30042
XLOC_017723	Arhgap19	Cluster 9	1.10932	0.845675	1.85932	2.40149	1.36089
XLOC_026886	Lrrc8c	Cluster 9	1.3718	0.755688	2.00085	1.83398	1.60923
XLOC_004131	Stk10	Cluster 9	0.889118	0.782457	2.30171	2.10649	1.43957
XLOC_028977	Cd8a	Cluster 9	0.141059	0.155409	3.4566	2.44369	1.24886
XLOC_025946	Sepn1	Cluster 9	1.15444	1.1784	1.7936	1.88284	1.41727
XLOC_040020	Btk	Cluster 9	0.551376	1.06924	2.33219	2.21005	1.17413
XLOC_036920	Fli1	Cluster 9	1.03427	1.10351	2.03168	1.77268	1.38811
XLOC_001489	Dock10	Cluster 9	0.771329	0.790984	2.19867	2.13133	1.19728
XLOC_012348	Fam105a	Cluster 9	0.663077	1.02353	2.36041	1.93011	1.0942
XLOC_032084	Tspan32	Cluster 9	0.452045	0.369343	2.66795	2.35108	1.11478
XLOC_039400	Elf4	Cluster 9	0.683769	0.960981	2.40731	1.9031	0.984079
XLOC_028223	Limk1	Cluster 9	0.897399	1.00116	2.00893	1.74975	1.15301
XLOC_034835	Plcg2	Cluster 9	0.779722	0.715702	2.30769	1.98369	1.01661
XLOC_012627	Mfng	Cluster 9	0.93424	0.635937	2.01614	1.68757	1.48027
XLOC_019109	Slc28a2	Cluster 9	0.602924	0.971134	2.27077	2.11631	0.767246
XLOC_021042	Rassf2	Cluster 9	1.03268	0.705336	2.01205	1.76994	1.18045
XLOC_039042	Tlr8	Cluster 9	0.695894	0.943555	1.84269	2.18734	0.912687
XLOC_031424	AU020206	Cluster 9	0.843167	0.906051	1.93958	1.70488	1.0364
XLOC_005892	Rasd1	Cluster 9	1.33679	1.04641	1.58345	1.80219	0.619826
XLOC_004854	Mpo	Cluster 9	0.0734502	0.16636	2.53425	3.15789	0.429695
XLOC_003093	Adgb	Cluster 9	0.562265	1.09466	1.54334	2.13775	0.92635
XLOC_032142	Dnaaf3.Tnni3	Cluster 9	0.978944	0.853121	1.49873	1.88406	1.04261
XLOC_021221	E2f1	Cluster 9	0.935272	0.75607	1.72776	1.51855	1.12884
XLOC_002036	Akt3	Cluster 9	0.916094	1.01261	1.58427	1.54038	0.981879
XLOC_001067	Tmem206	Cluster 9	0.847961	1.01014	1.56292	1.49721	1.04945
XLOC_001548	Arl4c	Cluster 9	0.806226	0.685156	1.49665	1.61181	1.32411
[truncated: 1,302 more rows]

## Sheet: B-perCluster ClueGO enrichments
Cluster	GOID	GOTerm	Ontology Source	Term PValue	Term PValue Corrected with Bonferroni step down	Group PValue	Group PValue Corrected with Bonferroni step down	GOLevels	GOGroups	% Associated Genes	Nr. Genes	Associated Genes Found
Cluster 1	GO:0016705	oxidoreductase activity, acting on paired donors, with incorporation or reduction of molecular oxygen	GO_MolecularFunction-GOA_23.02.2017_10h01	1e-05	0.00046	9.6e-05	0.00048	[3]	Group4	4.36893	9	[9130409I23Rik, Cyp2c55, Cyp2c67, Cyp2u1, Cyp3a59, Cyp4a32, Cyp7b1, Pdilt, Uty]
Cluster 1	GO:0004497	monooxygenase activity	GO_MolecularFunction-GOA_23.02.2017_10h01	0.00043	0.018	9.6e-05	0.00048	[3]	Group4	4.13793	6	[Cyp2c55, Cyp2c67, Cyp2u1, Cyp3a59, Cyp4a32, Cyp7b1]																			ClueGO version 2.3.3 on Cytoscape 3.4.0
Cluster 1	GO:0020037	heme binding	GO_MolecularFunction-GOA_23.02.2017_10h01	0.001	0.042	9.6e-05	0.00048	[4]	Group4	3.46821	6	[Cyp2c55, Cyp2c67, Cyp2u1, Cyp3a59, Cyp4a32, Cyp7b1]																				Enrichments were performed with the following options:
Cluster 1	GO:0000079	Tryptophan metabolism	WikiPathways_01.03.2017	0.0002	0.009	0.0002	0.00062	[-1]	Group3	9.09091	4	[Acmsd, Aox1, Cyp2c55, Cyp7b1]																					Pathways/Ontologies: GO - Biological Processes, Molecular Functions, Cellular Component, Immune System Process; InterPro domains; KEGG Pathways; Reactome Pathways; Wiki Pathways
Cluster 1	GO:0051099	positive regulation of binding	GO_BiologicalProcess-GOA_23.02.2017_10h01	0.00016	0.0072	0.00016	0.00065	[4]	Group0	4.04624	7	[Agrn, Caprin2, Ercc2, Lgals9, Parp1, Plk2, Tert]																					Use GO Fusion Terms
Cluster 1	GO:0051536	iron-sulfur cluster binding	GO_MolecularFunction-GOA_23.02.2017_10h01	0.001	0.041	0.001	0.001	[3]	Group1	5.97015	4	[Aox1, Ercc2, Exo5, Rfesd]																					Only Pathways with p.value <= 0.05
Cluster 1	GO:0004950	Maturity onset diabetes of the young	KEGG_01.03.2017	0.00075	0.03	0.00075	0.0015	[-1]	Group2	11.1111	3	[Foxa2, Hhex, Onecut1]																					GO Interval: min=3 - max=8
Cluster 2	GO:0051607	defense response to virus	GO_BiologicalProcess-GOA_23.02.2017_10h01	3.7e-25	1.7e-22	4e-15	5.2e-14	[3, 4, 5, 6]	Group10	14.7619	31	[Adar, Bst2, Ddx58, Ddx60, Dhx58, Eif2ak2, Gbp3, Ifih1, Ifit1, Ifit2, Ifit3, Ifit3b, Ifitm3, Isg15, Isg20, Lyst, Mx1, Mx2, Oas1a, Oas1c, Oas1g, Oas2, Oasl1, Oasl2, Pml, Rsad2, Tbk1, Tlr3, Trim11, Trim12a, Zc3hav1]																					Min nbr genes in pathway: 3, or 2% overlap
Cluster 2	GO:0009615	response to virus	GO_BiologicalProcess-GOA_23.02.2017_10h01	6.6e-25	3e-22	4e-15	5.2e-14	[3, 4, 5]	Group10	12.3636	34	[Adar, Bst2, Ccl19, Ddx58, Ddx60, Dhx58, Eif2ak2, Fmr1, Gbp3, Hspb1, Ifih1, Ifit1, Ifit2, Ifit3, Ifit3b, Ifitm3, Isg15, Isg20, Lyst, Mx1, Mx2, Oas1a, Oas1c, Oas1g, Oas2, Oasl1, Oasl2, Pml, Rsad2, Tbk1, Tlr3, Trim11, Trim12a, Zc3hav1]																					Kappa - 0.4
Cluster 2	GO:0002252	immune effector process	GO_BiologicalProcess-GOA_23.02.2017_10h01	4.4e-14	1.9e-11	4e-15	5.2e-14	[2]	Group10	4.97382	38	[Adar, Bst2, C4a, C8a, Ccl19, Cd1d1, Cd47, Cxcl1, Ddx58, Ddx60, Dhx58, Eif2ak2, Gbp3, Ifih1, Ifit1, Ifit2, Ifit3, Ifit3b, Ifitm3, Irf7, Isg15, Isg20, Lyst, Mx1, Mx2, Oas1a, Oas1c, Oas1g, Oas2, Oasl1, Oasl2, Pml, Rsad2, Tbk1, Tlr3, Trim11, Trim12a, Zc3hav1]
Cluster 2	GO:0003725	double-stranded RNA binding	GO_MolecularFunction-GOA_23.02.2017_10h01	5.3e-14	2.3e-11	4e-15	5.2e-14	[5]	Group10	20.2899	14	[Ddx58, Ddx60, Dhx58, Eif2ak2, Fmr1, Ifih1, Oas1a, Oas1c, Oas1g, Oas2, Oasl1, Oasl2, Prkrip1, Tlr3]
Cluster 2	GO:0098542	defense response to other organism	GO_BiologicalProcess-GOA_23.02.2017_10h01	3.4e-13	1.5e-10	4e-15	5.2e-14	[3, 4, 5]	Group10	5.33981	33	[Adar, Bst2, Cxcl1, Ddx58, Ddx60, Dhx58, Eif2ak2, Gbp10, Gbp3, Ifih1, Ifit1, Ifit2, Ifit3, Ifit3b, Ifitm3, Isg15, Isg20, Lyst, Mx1, Mx2, Oas1a, Oas1c, Oas1g, Oas2, Oasl1, Oasl2, Pml, Rsad2, Tbk1, Tlr3, Trim11, Trim12a, Zc3hav1]
Cluster 2	GO:0005164	Influenza A	KEGG_01.03.2017	1.4e-10	6.1e-08	4e-15	5.2e-14	[-1]	Group10	9.52381	16	[Adar, Ccl12, Ddx58, Eif2ak2, Ifih1, Irf7, Mx2, Oas1a, Oas1g, Oas2, Pml, Rsad2, Tbk1, Tlr3, Tnfrsf10b, Tnfsf10]
Cluster 2	GO:0005168	Herpes simplex infection	KEGG_01.03.2017	6.8e-10	2.9e-07	4e-15	5.2e-14	[-1]	Group10	7.90698	17	[Ccl12, Daxx, Ddx58, Eif2ak2, H2-Q6, H2-Q7, H2-T10, H2-T22, Ifih1, Ifit1, Irf7, Oas1a, Oas1g, Oas2, Pml, Tbk1, Tlr3]
Cluster 2	GO:0005162	Measles	KEGG_01.03.2017	7.4e-09	3.2e-06	4e-15	5.2e-14	[-1]	Group10	9.55882	13	[Adar, Ddx58, Eif2ak2, Ifih1, Irf7, Mx2, Oas1a, Oas1g, Oas2, Rchy1, Tbk1, Tnfrsf10b, Tnfsf10]
Cluster 2	GO:0032727	positive regulation of interferon-alpha production	GO_BiologicalProcess-GOA_23.02.2017_10h01	3.9e-08	1.6e-05	4e-15	5.2e-14	[5, 6, 7]	Group10	33.3333	6	[Ddx58, Ifih1, Irf7, Tbk1, Tlr3, Zc3hav1]
Cluster 2	GO:0005160	Hepatitis C	KEGG_01.03.2017	5.1e-07	0.00021	4e-15	5.2e-14	[-1]	Group10	8.20895	11	[Cdkn1a, Ddx58, Eif2ak2, Ifit1, Irf7, Oas1a, Oas1g, Oas2, Sos2, Tbk1, Tlr3]
Cluster 2	GO:0045088	regulation of innate immune response	GO_BiologicalProcess-GOA_23.02.2017_10h01	7.1e-07	0.00029	4e-15	5.2e-14	[4, 5, 6]	Group10	5.98291	14	[Adar, Ddx58, Ddx60, Dhx58, Ifih1, Irf7, Nmi, Parp9, Rnf135, Rsad2, Tbk1, Tlr3, Trim30a, Zc3hav1]
Cluster 2	GO:0002218	activation of innate immune response	GO_BiologicalProcess-GOA_23.02.2017_10h01	5.9e-06	0.0024	4e-15	5.2e-14	[3, 5, 6, 7, 8]	Group10	7.14286	10	[Ddx58, Ddx60, Dhx58, Ifih1, Irf7, Rsad2, Tbk1, Tlr3, Trim30a, Zc3hav1]
Cluster 2	GO:0031347	regulation of defense response	GO_BiologicalProcess-GOA_23.02.2017_10h01	2.9e-05	0.011	4e-15	5.2e-14	[4, 5]	Group10	3.57143	18	[Adar, Cd47, Cxcl1, Ddx58, Ddx60, Dhx58, Gbp3, Ifih1, Irf7, Nmi, Parp9, Pml, Rnf135, Rsad2, Tbk1, Tlr3, Trim30a, Zc3hav1]
Cluster 2	GO:0035455	response to interferon-alpha	GO_BiologicalProcess-GOA_23.02.2017_10h01	8.5e-11	3.7e-08	5.1e-12	6.2e-11	[5]	Group06	36.3636	8	[Adar, Bst2, Eif2ak2, Ifit1, Ifit2, Ifit3, Ifit3b, Ifitm3]
Cluster 2	GO:0035456	response to interferon-beta	GO_BiologicalProcess-GOA_23.02.2017_10h01	7.7e-08	3.2e-05	5.1e-12	6.2e-11	[5]	Group06	16.6667	8	[Bst2, F830016B08Rik, Gbp3, Ifit1, Ifit3, Ifitm3, Tlr3, Xaf1]
Cluster 2	GO:0035457	cellular response to interferon-alpha	GO_BiologicalProcess-GOA_23.02.2017_10h01	5.6e-06	0.0022	5.1e-12	6.2e-11	[6]	Group06	36.3636	4	[Ifit1, Ifit2, Ifit3, Ifit3b]
Cluster 2	GO:0035458	cellular response to interferon-beta	GO_BiologicalProcess-GOA_23.02.2017_10h01	9.8e-05	0.037	5.1e-12	6.2e-11	[6]	Group06	12.5	5	[F830016B08Rik, Gbp3, Ifit1, Ifit3, Tlr3]
Cluster 2	GO:0045087	innate immune response	GO_BiologicalProcess-GOA_23.02.2017_10h01	2.9e-20	1.3e-17	1.4e-10	1.5e-09	[3, 4]	Group11	6.06061	46	[Adar, Bst2, C8a, Ccl12, Ccl19, Cd1d1, Ddx58, Ddx60, Dhx58, Eif2ak2, Gbp10, Gbp3, H2-Q7, Herc6, Ifih1, Ifit1, Ifit2, Ifit3, Ifitm3, Irf7, Isg15, Isg20, Lyst, Mx1, Mx2, Nmi, Oas1a, Oas1c, Oas1g, Oas2, Oasl1, Oasl2, Parp9, Pml, Rnf135, Rsad2, Sftpd, Tbk1, Tlr3, Trim11, Trim12a, Trim21, Trim26, Trim30a, Vnn1, Zc3hav1]
Cluster 2	GO:0006952	defense response	GO_BiologicalProcess-GOA_23.02.2017_10h01	1e-16	4.6e-14	1.4e-10	1.5e-09	[3]	Group11	3.96988	58	[Adar, Bst2, C4a, C8a, Ccl12, Ccl19, Cd1d1, Cd47, Cxcl1, Cxcl11, Ddx58, Ddx60, Dhx58, Eif2ak2, F830016B08Rik, Gbp10, Gbp3, H2-Q7, Herc6, Ifih1, Ifit1, Ifit2, Ifit3, Ifit3b, Ifitm3, Irf7, Isg15, Isg20, Itgav, Lyst, Mx1, Mx2, Nfe2l2, Nmi, Nradd, Oas1a, Oas1c, Oas1g, Oas2, Oasl1, Oasl2, Parp9, Plgrkt, Plp1, Pml, Rnf135, Rsad2, Sftpd, Tbk1, Tlr3, Tnfrsf10b, Trim11, Trim12a, Trim21, Trim26, Trim30a, V…
Cluster 2	GO:0006955	immune response	GO_BiologicalProcess-GOA_23.02.2017_10h01	9.2e-16	4.1e-13	1.4e-10	1.5e-09	[2]	Group11	3.89159	56	[1700024P16Rik, Adar, Bax, Blnk, Bst2, C4a, C8a, Ccl12, Ccl19, Cd1d1, Cxcl1, Cxcl11, Ddx58, Ddx60, Dhx58, Eif2ak2, Gbp10, Gbp3, H2-Q7, Herc6, Ifih1, Ifit1, Ifit2, Ifit3, Ifitm3, Irf7, Isg15, Isg20, Lyst, Mx1, Mx2, Nmi, Nradd, Oas1a, Oas1c, Oas1g, Oas2, Oasl1, Oasl2, Parp9, Phf11a, Pml, Rnf135, Rsad2, Sftpd, Tbk1, Tlr3, Tnfrsf10b, Tnfsf10, Trim11, Trim12a, Trim21, Trim26, Trim30a, Vnn1, Zc3hav1]
Cluster 2	GO:0051707	response to other organism	GO_BiologicalProcess-GOA_23.02.2017_10h01	1.9e-15	8.7e-13	1.4e-10	1.5e-09	[2, 4]	Group11	4.63918	45	[Adar, Alpl, Bst2, Ccl12, Ccl19, Cd47, Cmpk2, Cxcl1, Cxcl11, Ddx58, Ddx60, Dhx58, Eif2ak2, Fmr1, Gbp10, Gbp3, Hspb1, Ifih1, Ifit1, Ifit2, Ifit3, Ifit3b, Ifitm3, Isg15, Isg20, Itgav, Lyst, Mx1, Mx2, Nradd, Oas1a, Oas1c, Oas1g, Oas2, Oasl1, Oasl2, Pml, Rsad2, Tbk1, Tlr3, Tnfrsf10b, Trim11, Trim12a, Tspo, Zc3hav1]
Cluster 2	GO:0009607	response to biotic stimulus	GO_BiologicalProcess-GOA_23.02.2017_10h01	2.3e-15	1e-12	1.4e-10	1.5e-09	[2]	Group11	4.51866	46	[Adar, Alpl, Bst2, Ccl12, Ccl19, Cd47, Cmpk2, Cxcl1, Cxcl11, Ddit3, Ddx58, Ddx60, Dhx58, Eif2ak2, Fmr1, Gbp10, Gbp3, Hspb1, Ifih1, Ifit1, Ifit2, Ifit3, Ifit3b, Ifitm3, Isg15, Isg20, Itgav, Lyst, Mx1, Mx2, Nradd, Oas1a, Oas1c, Oas1g, Oas2, Oasl1, Oasl2, Pml, Rsad2, Tbk1, Tlr3, Tnfrsf10b, Trim11, Trim12a, Tspo, Zc3hav1]
Cluster 2	GO:0034097	response to cytokine	GO_BiologicalProcess-GOA_23.02.2017_10h01	2.4e-09	1e-06	1.4e-10	1.5e-09	[4]	Group11	4.10959	30	[Adar, Bst2, Ccl12, Ccl19, Cxcl1, Cxcl11, Ddias, Eif2ak2, F830016B08Rik, Gbp10, Gbp3, H2-Q7, Ifit1, Ifit2, Ifit3, Ifit3b, Ifitm3, Irf7, Isg15, Krt18, Mx2, Nfe2l2, Nmi, Nradd, Parp9, Pml, Tlr3, Tnfrsf10b, Trim21, Xaf1]
Cluster 2	GO:0034341	response to interferon-gamma	GO_BiologicalProcess-GOA_23.02.2017_10h01	3.7e-08	1.6e-05	1.4e-10	1.5e-09	[4, 5]	Group11	10.5769	11	[Bst2, Ccl12, Ccl19, Gbp10, Gbp3, H2-Q7, Ifitm3, Nmi, Parp9, Tlr3, Trim21]
Cluster 2	GO:0071345	cellular response to cytokine stimulus	GO_BiologicalProcess-GOA_23.02.2017_10h01	8.1e-07	0.00034	1.4e-10	1.5e-09	[5]	Group11	3.78913	23	[Adar, Ccl12, Ccl19, Cxcl1, Cxcl11, Ddias, F830016B08Rik, Gbp10, Gbp3, H2-Q7, Ifit1, Ifit2, Ifit3, Ifit3b, Ifitm3, Irf7, Krt18, Nfe2l2, Nmi, Nradd, Pml, Tlr3, Tnfrsf10b]
Cluster 2	GO:0042981	regulation of apoptotic process	GO_BiologicalProcess-GOA_23.02.2017_10h01	4.1e-06	0.0017	1.4e-10	1.5e-09	[5, 6]	Group11	2.61669	37	[Adar, Apip, Bax, Bmp4, Btc, Ccl12, Ccl19, Cd248, Cdkn1a, Ckmt1, Daxx, Ddias, Ddit3, Eif2ak2, Hspb1, Id1, Id3, Ifit2, Ifit3, Inhbe, Itgav, Krt18, Mdm2, Nfe2l2, Nradd, Nuak2, Phlda3, Pml, Tia1, Tlr3, Tnfrsf10b, Tnfsf10, Trpt1, Tspo, Ubb, Vnn1, Xdh]
Cluster 2	GO:0010033	response to organic substance	GO_BiologicalProcess-GOA_23.02.2017_10h01	6.1e-06	0.0025	1.4e-10	1.5e-09	[3]	Group11	2.08914	60	[Adar, Alpl, Bax, Bmp4, Bst2, Capn2, Ccl12, Ccl19, Cdkn1a, Cmpk2, Cxcl1, Cxcl11, Daxx, Ddias, Ddit3, Ddx58, Eif2ak2, Ephx1, F830016B08Rik, Fmr1, Gbp10, Gbp3, Gsta1, H2-Q7, Hspb1, Id1, Id3, Ifit1, Ifit2, Ifit3, Ifit3b, Ifitm3, Irf7, Isg15, Itgav, Krt18, Mdm2, Mup20, Mx2, Nfe2l2, Nmi, Nnmt, Nradd, Parp9, Pml, Ptpn12, Rxrg, Serpina12, Tlr3, Tnfrsf10b, Tnfsf10, Trim21, Trim72, Trip4, Trpc2, Tspo, Usp…
Cluster 2	GO:0072332	intrinsic apoptotic signaling pathway by p53 class mediator	GO_BiologicalProcess-GOA_23.02.2017_10h01	8.1e-06	0.0033	1.4e-10	1.5e-09	[5, 6, 7, 8]	Group11	9.1954	8	[Bax, Cdkn1a, Eda2r, Mdm2, Phlda3, Pml, Shisa5, Ubb]
Cluster 2	GO:0097193	intrinsic apoptotic signaling pathway	GO_BiologicalProcess-GOA_23.02.2017_10h01	9e-06	0.0036	1.4e-10	1.5e-09	[4, 5, 6, 7]	Group11	4.811	14	[Bax, Cdkn1a, Ddit3, Eda2r, Hspb1, Mdm2, Nfe2l2, Phlda3, Pml, Shisa5, Tnfrsf10b, Trpt1, Ubb, Vnn1]
Cluster 2	GO:0097190	apoptotic signaling pathway	GO_BiologicalProcess-GOA_23.02.2017_10h01	1.1e-05	0.0045	1.4e-10	1.5e-09	[3, 4, 5, 6]	Group11	3.43699	21	[Bax, Bmp4, Cdkn1a, Daxx, Ddit3, Eda2r, Hspb1, Itgav, Krt18, Mdm2, Nfe2l2, Nradd, Phlda3, Pml, Shisa5, Tlr3, Tnfrsf10b, Tnfsf10, Trpt1, Ubb, Vnn1]
Cluster 2	GO:0071346	cellular response to interferon-gamma	GO_BiologicalProcess-GOA_23.02.2017_10h01	4.1e-05	0.016	1.4e-10	1.5e-09	[5, 6]	Group11	8.75	7	[Ccl12, Ccl19, Gbp10, Gbp3, H2-Q7, Nmi, Tlr3]
Cluster 2	GO:0048584	positive regulation of response to stimulus	GO_BiologicalProcess-GOA_23.02.2017_10h01	4.3e-05	0.017	1.4e-10	1.5e-09	[2, 3, 4]	Group11	2.19561	44	[1700024P16Rik, Ajuba, Bax, Blnk, Bmp4, Bst2, C4a, C8a, Ccl12, Ccl19, Cd1d1, Cd47, Cenpj, Cxcl1, Cxcl11, Daxx, Ddx58, Ddx60, Dhx58, Eda2r, Eif2ak2, Enpp4, Fmr1, Hspb1, Ier5, Ifih1, Inhbe, Irf7, Itgav, Lpar6, Mup20, Nfe2l2, Pml, Rsad2, Serpina12, Shisa5, Sos2, Tbk1, Tlr3, Tnfsf10, Trim30a, Ubb, Xdh, Zc3hav1]
Cluster 2	GO:0006915	apoptotic process	GO_BiologicalProcess-GOA_23.02.2017_10h01	6.4e-05	0.025	1.4e-10	1.5e-09	[5]	Group11	2.27015	40	[Adar, Apip, Bax, Bmp4, Btc, Ccl12, Ccl19, Cd248, Cdkn1a, Ckmt1, Daxx, Ddias, Ddit3, Eda2r, Eif2ak2, Hspb1, Id1, Id3, Ifit2, Ifit3, Inhbe, Itgav, Krt18, Mdm2, Nfe2l2, Nradd, Nuak2, Phlda3, Pml, Shisa5, Tia1, Tlr3, Tnfrsf10b, Tnfsf10, Trpt1, Tspo, Ubb, Vnn1, Xaf1, Xdh]
Cluster 2	GO:0071310	cellular response to organic substance	GO_BiologicalProcess-GOA_23.02.2017_10h01	9.7e-05	0.037	1.4e-10	1.5e-09	[4]	Group11	2.1164	44	[Adar, Alpl, Bax, Bmp4, Capn2, Ccl12, Ccl19, Cmpk2, Cxcl1, Cxcl11, Daxx, Ddias, Ddit3, Eif2ak2, F830016B08Rik, Gbp10, Gbp3, H2-Q7, Hspb1, Id1, Id3, Ifit1, Ifit2, Ifit3, Ifit3b, Ifitm3, Irf7, Krt18, Mdm2, Mup20, Nfe2l2, Nmi, Nradd, Pml, Ptpn12, Rxrg, Serpina12, Tlr3, Tnfrsf10b, Trim72, Trip4, Tspo, Xdh, Zc3hav1]
Cluster 2	GO:0070887	cellular response to chemical stimulus	GO_BiologicalProcess-GOA_23.02.2017_10h01	0.0001	0.039	1.4e-10	1.5e-09	[3]	Group11	2.0214	51	[Adar, Ajuba, Alpl, Bax, Bmp4, Capn2, Ccl12, Ccl19, Cmpk2, Cxcl1, Cxcl11, Daxx, Ddias, Ddit3, Eif2ak2, F830016B08Rik, Fmr1, Gbp10, Gbp3, Gstm2, H2-Q7, Hspb1, Id1, Id2, Id3, Ifit1, Ifit2, Ifit3, Ifit3b, Ifitm3, Irf7, Krt18, Lyst, Mdm2, Mup20, Nfe2l2, Nmi, Nradd, Pml, Ptpn12, Rasa4, Rxrg, Serpina12, Tlr3, Tnfrsf10b, Trim72, Trip4, Tspo, Vnn1, Xdh, Zc3hav1]
Cluster 2	GO:0002087	miRNA regulation of DNA Damage Response	WikiPathways_01.03.2017	0.00011	0.041	1.4e-10	1.5e-09	[-1]	Group11	9.23077	6	[Bax, Ccng1, Cdkn1a, Mdm2, Pml, Tnfrsf10b]
Cluster 2	GO:1902531	regulation of intracellular signal transduction	GO_BiologicalProcess-GOA_23.02.2017_10h01	0.00011	0.044	1.4e-10	1.5e-09	[4, 5, 6]	Group11	2.29592	36	[Ajuba, Apip, Bax, Bmp4, Bst2, Cblc, Ccl12, Ccl19, Cenpj, Cxcl11, Ddit3, Ddx60, Dhx58, Eda2r, Eif2ak2, Hspb1, Id1, Inhbe, Itgav, Lpar6, Mdm2, Mup20, Nfe2l2, Phlda3, Rasa4, Serpina12, Shisa5, Sos2, Tbk1, Tlr3, Tnfsf10, Trpt1, Ubb, Vnn1, Xdh, Zc3hav1]
Cluster 2	GO:0002902	p53 signaling	WikiPathways_01.03.2017	0.00013	0.048	1.4e-10	1.5e-09	[-1]	Group11	8.95522	6	[Bax, Ccng1, Cdkn1a, Mdm2, Rchy1, Shisa5]
Cluster 2	GO:0051607	defense response to virus	GO_BiologicalProcess-GOA_23.02.2017_10h01	3.7e-25	1.7e-22	3.6e-10	3.6e-09	[3, 4, 5, 6]	Group09	14.7619	31	[Adar, Bst2, Ddx58, Ddx60, Dhx58, Eif2ak2, Gbp3, Ifih1, Ifit1, Ifit2, Ifit3, Ifit3b, Ifitm3, Isg15, Isg20, Lyst, Mx1, Mx2, Oas1a, Oas1c, Oas1g, Oas2, Oasl1, Oasl2, Pml, Rsad2, Tbk1, Tlr3, Trim11, Trim12a, Zc3hav1]
Cluster 2	GO:0009615	response to virus	GO_BiologicalProcess-GOA_23.02.2017_10h01	6.6e-25	3e-22	3.6e-10	3.6e-09	[3, 4, 5]	Group09	12.3636	34	[Adar, Bst2, Ccl19, Ddx58, Ddx60, Dhx58, Eif2ak2, Fmr1, Gbp3, Hspb1, Ifih1, Ifit1, Ifit2, Ifit3, Ifit3b, Ifitm3, Isg15, Isg20, Lyst, Mx1, Mx2, Oas1a, Oas1c, Oas1g, Oas2, Oasl1, Oasl2, Pml, Rsad2, Tbk1, Tlr3, Trim11, Trim12a, Zc3hav1]
Cluster 2	GO:0044403	symbiosis, encompassing mutualism through parasitism	GO_BiologicalProcess-GOA_23.02.2017_10h01	3.3e-20	1.5e-17	3.6e-10	3.6e-09	[3]	Group09	7.14286	40	[Adar, Bst2, Ccl19, Cxcl1, Ddx58, Ddx60, Dhx58, Eif2ak2, Fmr1, Gbp3, Hspb1, Ifih1, Ifit1, Ifit2, Ifit3, Ifit3b, Ifitm3, Isg15, Isg20, Itgav, Lyst, Mx1, Mx2, Oas1a, Oas1c, Oas1g, Oas2, Oasl1, Oasl2, Pml, Rsad2, Tbk1, Tlr3, Trim11, Trim12a, Trim21, Trim26, Trim30a, Vps37b, Zc3hav1]
Cluster 2	GO:0003725	double-stranded RNA binding	GO_MolecularFunction-GOA_23.02.2017_10h01	5.3e-14	2.3e-11	3.6e-10	3.6e-09	[5]	Group09	20.2899	14	[Ddx58, Ddx60, Dhx58, Eif2ak2, Fmr1, Ifih1, Oas1a, Oas1c, Oas1g, Oas2, Oasl1, Oasl2, Prkrip1, Tlr3]
Cluster 2	GO:0098542	defense response to other organism	GO_BiologicalProcess-GOA_23.02.2017_10h01	3.4e-13	1.5e-10	3.6e-10	3.6e-09	[3, 4, 5]	Group09	5.33981	33	[Adar, Bst2, Cxcl1, Ddx58, Ddx60, Dhx58, Eif2ak2, Gbp10, Gbp3, Ifih1, Ifit1, Ifit2, Ifit3, Ifit3b, Ifitm3, Isg15, Isg20, Lyst, Mx1, Mx2, Oas1a, Oas1c, Oas1g, Oas2, Oasl1, Oasl2, Pml, Rsad2, Tbk1, Tlr3, Trim11, Trim12a, Zc3hav1]
Cluster 2	GO:0005164	Influenza A	KEGG_01.03.2017	1.4e-10	6.1e-08	3.6e-10	3.6e-09	[-1]	Group09	9.52381	16	[Adar, Ccl12, Ddx58, Eif2ak2, Ifih1, Irf7, Mx2, Oas1a, Oas1g, Oas2, Pml, Rsad2, Tbk1, Tlr3, Tnfrsf10b, Tnfsf10]
Cluster 2	GO:0001730	2p-5p-oligoadenylate synthetase activity	GO_MolecularFunction-GOA_23.02.2017_10h01	1.2e-09	5.3e-07	3.6e-10	3.6e-09	[6]	Group09	83.3333	5	[Oas1a, Oas1c, Oas1g, Oas2, Oasl2]
Cluster 2	GO:0098586	cellular response to virus	GO_BiologicalProcess-GOA_23.02.2017_10h01	3.1e-08	1.3e-05	3.6e-10	3.6e-09	[4, 5, 6]	Group09	18.6047	8	[Adar, Ccl19, Ddx58, Ddx60, Dhx58, Fmr1, Ifih1, Zc3hav1]
Cluster 2	GO:0005160	Hepatitis C	KEGG_01.03.2017	5.1e-07	0.00021	3.6e-10	3.6e-09	[-1]	Group09	8.20895	11	[Cdkn1a, Ddx58, Eif2ak2, Ifit1, Irf7, Oas1a, Oas1g, Oas2, Sos2, Tbk1, Tlr3]
Cluster 2	GO:0003723	RNA binding	GO_MolecularFunction-GOA_23.02.2017_10h01	5.4e-06	0.0022	3.6e-10	3.6e-09	[4]	Group09	2.48447	40	[Adar, Bst2, Dcp1b, Ddx58, Ddx60, Dhx58, Eif2ak2, Fmr1, G3bp2, H2-Q6, H2-Q7, Hist1h1d, Hspb1, Ifih1, Ifit1, Ifit2, Isg20, Krt18, Mov10, Mrpl54, Oas1a, Oas1c, Oas1g, Oas2, Oasl1, Oasl2, Parp12, Prkrip1, Rbm43, Slirp, Spats2l, Tcerg1, Tdrd7, Tia1, Tlr3, Trim21, Trpt1, Ubb, Zc3hav1, Znfx1]
Cluster 2	GO:0051607	defense response to virus	GO_BiologicalProcess-GOA_23.02.2017_10h01	3.7e-25	1.7e-22	9.3e-10	8.3e-09	[3, 4, 5, 6]	Group12	14.7619	31	[Adar, Bst2, Ddx58, Ddx60, Dhx58, Eif2ak2, Gbp3, Ifih1, Ifit1, Ifit2, Ifit3, Ifit3b, Ifitm3, Isg15, Isg20, Lyst, Mx1, Mx2, Oas1a, Oas1c, Oas1g, Oas2, Oasl1, Oasl2, Pml, Rsad2, Tbk1, Tlr3, Trim11, Trim12a, Zc3hav1]
Cluster 2	GO:0009615	response to virus	GO_BiologicalProcess-GOA_23.02.2017_10h01	6.6e-25	3e-22	9.3e-10	8.3e-09	[3, 4, 5]	Group12	12.3636	34	[Adar, Bst2, Ccl19, Ddx58, Ddx60, Dhx58, Eif2ak2, Fmr1, Gbp3, Hspb1, Ifih1, Ifit1, Ifit2, Ifit3, Ifit3b, Ifitm3, Isg15, Isg20, Lyst, Mx1, Mx2, Oas1a, Oas1c, Oas1g, Oas2, Oasl1, Oasl2, Pml, Rsad2, Tbk1, Tlr3, Trim11, Trim12a, Zc3hav1]
Cluster 2	GO:0045087	innate immune response	GO_BiologicalProcess-GOA_23.02.2017_10h01	2.9e-20	1.3e-17	9.3e-10	8.3e-09	[3, 4]	Group12	6.06061	46	[Adar, Bst2, C8a, Ccl12, Ccl19, Cd1d1, Ddx58, Ddx60, Dhx58, Eif2ak2, Gbp10, Gbp3, H2-Q7, Herc6, Ifih1, Ifit1, Ifit2, Ifit3, Ifitm3, Irf7, Isg15, Isg20, Lyst, Mx1, Mx2, Nmi, Oas1a, Oas1c, Oas1g, Oas2, Oasl1, Oasl2, Parp9, Pml, Rnf135, Rsad2, Sftpd, Tbk1, Tlr3, Trim11, Trim12a, Trim21, Trim26, Trim30a, Vnn1, Zc3hav1]
Cluster 2	GO:0044403	symbiosis, encompassing mutualism through parasitism	GO_BiologicalProcess-GOA_23.02.2017_10h01	3.3e-20	1.5e-17	9.3e-10	8.3e-09	[3]	Group12	7.14286	40	[Adar, Bst2, Ccl19, Cxcl1, Ddx58, Ddx60, Dhx58, Eif2ak2, Fmr1, Gbp3, Hspb1, Ifih1, Ifit1, Ifit2, Ifit3, Ifit3b, Ifitm3, Isg15, Isg20, Itgav, Lyst, Mx1, Mx2, Oas1a, Oas1c, Oas1g, Oas2, Oasl1, Oasl2, Pml, Rsad2, Tbk1, Tlr3, Trim11, Trim12a, Trim21, Trim26, Trim30a, Vps37b, Zc3hav1]
Cluster 2	GO:0006952	defense response	GO_BiologicalProcess-GOA_23.02.2017_10h01	1e-16	4.6e-14	9.3e-10	8.3e-09	[3]	Group12	3.96988	58	[Adar, Bst2, C4a, C8a, Ccl12, Ccl19, Cd1d1, Cd47, Cxcl1, Cxcl11, Ddx58, Ddx60, Dhx58, Eif2ak2, F830016B08Rik, Gbp10, Gbp3, H2-Q7, Herc6, Ifih1, Ifit1, Ifit2, Ifit3, Ifit3b, Ifitm3, Irf7, Isg15, Isg20, Itgav, Lyst, Mx1, Mx2, Nfe2l2, Nmi, Nradd, Oas1a, Oas1c, Oas1g, Oas2, Oasl1, Oasl2, Parp9, Plgrkt, Plp1, Pml, Rnf135, Rsad2, Sftpd, Tbk1, Tlr3, Tnfrsf10b, Trim11, Trim12a, Trim21, Trim26, Trim30a, V…
Cluster 2	GO:0043903	regulation of symbiosis, encompassing mutualism through parasitism	GO_BiologicalProcess-GOA_23.02.2017_10h01	2e-16	9.1e-14	9.3e-10	8.3e-09	[3, 4]	Group12	10.0806	25	[Adar, Bst2, Cxcl1, Ddx58, Ddx60, Dhx58, Eif2ak2, Fmr1, Gbp3, Ifitm3, Isg15, Isg20, Itgav, Mx2, Oas1a, Oas1g, Oasl1, Pml, Rsad2, Trim11, Trim21, Trim26, Trim30a, Vps37b, Zc3hav1]
Cluster 2	GO:0006955	immune response	GO_BiologicalProcess-GOA_23.02.2017_10h01	9.2e-16	4.1e-13	9.3e-10	8.3e-09	[2]	Group12	3.89159	56	[1700024P16Rik, Adar, Bax, Blnk, Bst2, C4a, C8a, Ccl12, Ccl19, Cd1d1, Cxcl1, Cxcl11, Ddx58, Ddx60, Dhx58, Eif2ak2, Gbp10, Gbp3, H2-Q7, Herc6, Ifih1, Ifit1, Ifit2, Ifit3, Ifitm3, Irf7, Isg15, Isg20, Lyst, Mx1, Mx2, Nmi, Nradd, Oas1a, Oas1c, Oas1g, Oas2, Oasl1, Oasl2, Parp9, Phf11a, Pml, Rnf135, Rsad2, Sftpd, Tbk1, Tlr3, Tnfrsf10b, Tnfsf10, Trim11, Trim12a, Trim21, Trim26, Trim30a, Vnn1, Zc3hav1]
Cluster 2	GO:0050792	regulation of viral process	GO_BiologicalProcess-GOA_23.02.2017_10h01	1.2e-15	5.6e-13	9.3e-10	8.3e-09	[3, 4, 5]	Group12	10.5505	23	[Adar, Bst2, Ddx58, Ddx60, Dhx58, Eif2ak2, Fmr1, Gbp3, Ifitm3, Isg15, Isg20, Mx2, Oas1a, Oas1g, Oasl1, Pml, Rsad2, Trim11, Trim21, Trim26, Trim30a, Vps37b, Zc3hav1]
Cluster 2	GO:0051707	response to other organism	GO_BiologicalProcess-GOA_23.02.2017_10h01	1.9e-15	8.7e-13	9.3e-10	8.3e-09	[2, 4]	Group12	4.63918	45	[Adar, Alpl, Bst2, Ccl12, Ccl19, Cd47, Cmpk2, Cxcl1, Cxcl11, Ddx58, Ddx60, Dhx58, Eif2ak2, Fmr1, Gbp10, Gbp3, Hspb1, Ifih1, Ifit1, Ifit2, Ifit3, Ifit3b, Ifitm3, Isg15, Isg20, Itgav, Lyst, Mx1, Mx2, Nradd, Oas1a, Oas1c, Oas1g, Oas2, Oasl1, Oasl2, Pml, Rsad2, Tbk1, Tlr3, Tnfrsf10b, Trim11, Trim12a, Tspo, Zc3hav1]
Cluster 2	GO:0009607	response to biotic stimulus	GO_BiologicalProcess-GOA_23.02.2017_10h01	2.3e-15	1e-12	9.3e-10	8.3e-09	[2]	Group12	4.51866	46	[Adar, Alpl, Bst2, Ccl12, Ccl19, Cd47, Cmpk2, Cxcl1, Cxcl11, Ddit3, Ddx58, Ddx60, Dhx58, Eif2ak2, Fmr1, Gbp10, Gbp3, Hspb1, Ifih1, Ifit1, Ifit2, Ifit3, Ifit3b, Ifitm3, Isg15, Isg20, Itgav, Lyst, Mx1, Mx2, Nradd, Oas1a, Oas1c, Oas1g, Oas2, Oasl1, Oasl2, Pml, Rsad2, Tbk1, Tlr3, Tnfrsf10b, Trim11, Trim12a, Tspo, Zc3hav1]
Cluster 2	GO:0048525	negative regulation of viral process	GO_BiologicalProcess-GOA_23.02.2017_10h01	8.7e-15	3.9e-12	9.3e-10	8.3e-09	[3, 4, 5, 6]	Group12	15.7407	17	[Adar, Bst2, Dhx58, Eif2ak2, Ifitm3, Isg15, Isg20, Mx2, Oas1a, Oas1g, Oasl1, Pml, Rsad2, Trim11, Trim21, Trim26, Zc3hav1]
Cluster 2	GO:0043900	regulation of multi-organism process	GO_BiologicalProcess-GOA_23.02.2017_10h01	1.2e-14	5.7e-12	9.3e-10	8.3e-09	[2, 3]	Group12	7.62712	27	[Adar, Bst2, Cxcl1, Ddx58, Ddx60, Dhx58, Eif2ak2, Fmr1, Gbp3, Ifitm3, Isg15, Isg20, Itgav, Mx2, Oas1a, Oas1g, Oasl1, Pml, Rsad2, Tbk1, Trim11, Trim21, Trim26, Trim30a, Trpc2, Vps37b, Zc3hav1]
Cluster 2	GO:1903901	negative regulation of viral life cycle	GO_BiologicalProcess-GOA_23.02.2017_10h01	3.3e-14	1.5e-11	9.3e-10	8.3e-09	[4, 5, 6, 7]	Group12	18.2927	15	[Adar, Bst2, Eif2ak2, Ifitm3, Isg15, Isg20, Mx2, Oas1g, Oasl1, Pml, Rsad2, Trim11, Trim21, Trim26, Zc3hav1]
Cluster 2	GO:0006950	response to stress	GO_BiologicalProcess-GOA_23.02.2017_10h01	4.2e-14	1.8e-11	9.3e-10	8.3e-09	[2]	Group12	2.59441	90	[3110062M04Rik, Adar, Ajuba, Bax, Bst2, C4a, C8a, Capn2, Ccl12, Ccl19, Cd1d1, Cd47, Cdkn1a, Cxcl1, Cxcl11, Daxx, Ddias, Ddit3, Ddx58, Ddx60, Dhx58, Dtx3l, Eda2r, Eif2ak2, Enpp4, F830016B08Rik, Fmr1, Gbp10, Gbp3, Gstm2, H2-Q7, Herc6, Hspb1, Id2, Id3, Ier5, Ifih1, Ifit1, Ifit2, Ifit3, Ifit3b, Ifitm3, Irf7, Isg15, Isg20, Itgav, Lyst, Mdm2, Meiob, Mx1, Mx2, Nfe2l2, Nmi, Nradd, Nuak2, Oas1a, Oas1c, Oa…
Cluster 2	GO:0002252	immune effector process	GO_BiologicalProcess-GOA_23.02.2017_10h01	4.4e-14	1.9e-11	9.3e-10	8.3e-09	[2]	Group12	4.97382	38	[Adar, Bst2, C4a, C8a, Ccl19, Cd1d1, Cd47, Cxcl1, Ddx58, Ddx60, Dhx58, Eif2ak2, Gbp3, Ifih1, Ifit1, Ifit2, Ifit3, Ifit3b, Ifitm3, Irf7, Isg15, Isg20, Lyst, Mx1, Mx2, Oas1a, Oas1c, Oas1g, Oas2, Oasl1, Oasl2, Pml, Rsad2, Tbk1, Tlr3, Trim11, Trim12a, Zc3hav1]
Cluster 2	GO:0003725	double-stranded RNA binding	GO_MolecularFunction-GOA_23.02.2017_10h01	5.3e-14	2.3e-11	9.3e-10	8.3e-09	[5]	Group12	20.2899	14	[Ddx58, Ddx60, Dhx58, Eif2ak2, Fmr1, Ifih1, Oas1a, Oas1c, Oas1g, Oas2, Oasl1, Oasl2, Prkrip1, Tlr3]
Cluster 2	GO:0043901	negative regulation of multi-organism process	GO_BiologicalProcess-GOA_23.02.2017_10h01	8.1e-14	3.5e-11	9.3e-10	8.3e-09	[2, 3, 4]	Group12	11.5152	19	[Adar, Bst2, Dhx58, Eif2ak2, Ifitm3, Isg15, Isg20, Itgav, Mx2, Oas1a, Oas1g, Oasl1, Pml, Rsad2, Trim11, Trim21, Trim26, Trpc2, Zc3hav1]
Cluster 2	GO:0098542	defense response to other organism	GO_BiologicalProcess-GOA_23.02.2017_10h01	3.4e-13	1.5e-10	9.3e-10	8.3e-09	[3, 4, 5]	Group12	5.33981	33	[Adar, Bst2, Cxcl1, Ddx58, Ddx60, Dhx58, Eif2ak2, Gbp10, Gbp3, Ifih1, Ifit1, Ifit2, Ifit3, Ifit3b, Ifitm3, Isg15, Isg20, Lyst, Mx1, Mx2, Oas1a, Oas1c, Oas1g, Oas2, Oasl1, Oasl2, Pml, Rsad2, Tbk1, Tlr3, Trim11, Trim12a, Zc3hav1]
Cluster 2	GO:0045069	regulation of viral genome replication	GO_BiologicalProcess-GOA_23.02.2017_10h01	7.9e-11	3.4e-08	9.3e-10	8.3e-09	[5, 6, 7]	Group12	15.7895	12	[Adar, Bst2, Eif2ak2, Fmr1, Ifitm3, Isg15, Isg20, Mx2, Oas1g, Oasl1, Rsad2, Zc3hav1]
Cluster 2	GO:0019058	viral life cycle	GO_BiologicalProcess-GOA_23.02.2017_10h01	9.3e-11	4e-08	9.3e-10	8.3e-09	[4, 5]	Group12	7.7551	19	[Adar, Bst2, Eif2ak2, Fmr1, Ifitm3, Isg15, Isg20, Itgav, Mx2, Oas1g, Oasl1, Pml, Rsad2, Trim11, Trim21, Trim26, Trim30a, Vps37b, Zc3hav1]
Cluster 2	GO:0032647	regulation of interferon-alpha production	GO_BiologicalProcess-GOA_23.02.2017_10h01	1.3e-10	5.6e-08	9.3e-10	8.3e-09	[5, 6]	Group12	34.7826	8	[Ddx58, Gbp3, Ifih1, Irf7, Nmi, Tbk1, Tlr3, Zc3hav1]
Cluster 2	GO:0005164	Influenza A	KEGG_01.03.2017	1.4e-10	6.1e-08	9.3e-10	8.3e-09	[-1]	Group12	9.52381	16	[Adar, Ccl12, Ddx58, Eif2ak2, Ifih1, Irf7, Mx2, Oas1a, Oas1g, Oas2, Pml, Rsad2, Tbk1, Tlr3, Tnfrsf10b, Tnfsf10]
Cluster 2	GO:0005168	Herpes simplex infection	KEGG_01.03.2017	6.8e-10	2.9e-07	9.3e-10	8.3e-09	[-1]	Group12	7.90698	17	[Ccl12, Daxx, Ddx58, Eif2ak2, H2-Q6, H2-Q7, H2-T10, H2-T22, Ifih1, Ifit1, Irf7, Oas1a, Oas1g, Oas2, Pml, Tbk1, Tlr3]
Cluster 2	GO:0034097	response to cytokine	GO_BiologicalProcess-GOA_23.02.2017_10h01	2.4e-09	1e-06	9.3e-10	8.3e-09	[4]	Group12	4.10959	30	[Adar, Bst2, Ccl12, Ccl19, Cxcl1, Cxcl11, Ddias, Eif2ak2, F830016B08Rik, Gbp10, Gbp3, H2-Q7, Ifit1, Ifit2, Ifit3, Ifit3b, Ifitm3, Irf7, Isg15, Krt18, Mx2, Nfe2l2, Nmi, Nradd, Parp9, Pml, Tlr3, Tnfrsf10b, Trim21, Xaf1]
Cluster 2	GO:0032479	regulation of type I interferon production	GO_BiologicalProcess-GOA_23.02.2017_10h01	7.3e-09	3.1e-06	9.3e-10	8.3e-09	[4, 5]	Group12	14.4928	10	[Ddx58, Dhx58, Gbp3, Ifih1, Irf7, Nmi, Rnf135, Tbk1, Tlr3, Zc3hav1]
Cluster 2	GO:0032481	positive regulation of type I interferon production	GO_BiologicalProcess-GOA_23.02.2017_10h01	3.1e-08	1.3e-05	9.3e-10	8.3e-09	[4, 5, 6]	Group12	18.6047	8	[Ddx58, Dhx58, Ifih1, Irf7, Rnf135, Tbk1, Tlr3, Zc3hav1]
Cluster 2	GO:0098586	cellular response to virus	GO_BiologicalProcess-GOA_23.02.2017_10h01	3.1e-08	1.3e-05	9.3e-10	8.3e-09	[4, 5, 6]	Group12	18.6047	8	[Adar, Ccl19, Ddx58, Ddx60, Dhx58, Fmr1, Ifih1, Zc3hav1]
Cluster 2	GO:0032727	positive regulation of interferon-alpha production	GO_BiologicalProcess-GOA_23.02.2017_10h01	3.9e-08	1.6e-05	9.3e-10	8.3e-09	[5, 6, 7]	Group12	33.3333	6	[Ddx58, Ifih1, Irf7, Tbk1, Tlr3, Zc3hav1]
Cluster 2	GO:0009605	response to external stimulus	GO_BiologicalProcess-GOA_23.02.2017_10h01	6.3e-08	2.7e-05	9.3e-10	8.3e-09	[2]	Group12	2.47636	55	[Adar, Alpl, Bmp4, Bst2, Ccl12, Ccl19, Cd47, Cdkn1a, Cmpk2, Cxcl1, Cxcl11, Ddit3, Ddx58, Ddx60, Dhx58, Eif2ak2, Enpp4, Fmr1, Gbp10, Gbp3, Hspb1, Id2, Ifih1, Ifit1, Ifit2, Ifit3, Ifit3b, Ifitm3, Isg15, Isg20, Itgav, Lyst, Mdm2, Mx1, Mx2, Nfe2l2, Nradd, Nuak2, Oas1a, Oas1c, Oas1g, Oas2, Oasl1, Oasl2, Plgrkt, Pml, Rsad2, Scara5, Tbk1, Tlr3, Tnfrsf10b, Trim11, Trim12a, Tspo, Zc3hav1]
Cluster 2	GO:0032648	regulation of interferon-beta production	GO_BiologicalProcess-GOA_23.02.2017_10h01	6.5e-08	2.7e-05	9.3e-10	8.3e-09	[5, 6]	Group12	17.0213	8	[Ddx58, Ifih1, Irf7, Nmi, Rnf135, Tbk1, Tlr3, Zc3hav1]
Cluster 2	GO:0002682	regulation of immune system process	GO_BiologicalProcess-GOA_23.02.2017_10h01	6.6e-08	2.8e-05	9.3e-10	8.3e-09	[2, 3]	Group12	3.03272	38	[1700024P16Rik, Adar, Bax, Bmp4, Bst2, C4a, C8a, Ccl12, Ccl19, Cd1d1, Cd47, Cdkn1a, Cxcl1, Cxcl11, Ddx58, Ddx60, Dhx58, Eif2ak2, Gbp3, Glmn, Id2, Ifih1, Irf7, Isg15, Lyst, Nfe2l2, Nmi, Parp9, Phf11a, Pml, Rnf135, Rsad2, Sos2, Tbk1, Tlr3, Trim30a, Vnn1, Zc3hav1]
Cluster 2	GO:0001816	cytokine production	GO_BiologicalProcess-GOA_23.02.2017_10h01	1.1e-07	4.8e-05	9.3e-10	8.3e-09	[3]	Group12	3.96197	25	[Bst2, Ccl19, Cd1d1, Ddit3, Ddx58, Ddx60, Dhx58, Eif2ak2, Gbp3, Glmn, Hspb1, Ifih1, Irf7, Isg15, Itgav, Nmi, Pml, Rnf135, Rsad2, Tbk1, Tia1, Tlr3, Trim30a, Tspo, Zc3hav1]
Cluster 2	GO:0005160	Hepatitis C	KEGG_01.03.2017	5.1e-07	0.00021	9.3e-10	8.3e-09	[-1]	Group12	8.20895	11	[Cdkn1a, Ddx58, Eif2ak2, Ifit1, Irf7, Oas1a, Oas1g, Oas2, Sos2, Tbk1, Tlr3]
Cluster 2	GO:0045088	regulation of innate immune response	GO_BiologicalProcess-GOA_23.02.2017_10h01	7.1e-07	0.00029	9.3e-10	8.3e-09	[4, 5, 6]	Group12	5.98291	14	[Adar, Ddx58, Ddx60, Dhx58, Ifih1, Irf7, Nmi, Parp9, Rnf135, Rsad2, Tbk1, Tlr3, Trim30a, Zc3hav1]
Cluster 2	GO:0048524	positive regulation of viral process	GO_BiologicalProcess-GOA_23.02.2017_10h01	7.3e-07	0.0003	9.3e-10	8.3e-09	[3, 4, 5, 6]	Group12	10.4651	9	[Adar, Ddx60, Dhx58, Fmr1, Trim11, Trim21, Trim30a, Vps37b, Zc3hav1]
Cluster 2	GO:0071345	cellular response to cytokine stimulus	GO_BiologicalProcess-GOA_23.02.2017_10h01	8.1e-07	0.00034	9.3e-10	8.3e-09	[5]	Group12	3.78913	23	[Adar, Ccl12, Ccl19, Cxcl1, Cxcl11, Ddias, F830016B08Rik, Gbp10, Gbp3, H2-Q7, Ifit1, Ifit2, Ifit3, Ifit3b, Ifitm3, Irf7, Krt18, Nfe2l2, Nmi, Nradd, Pml, Tlr3, Tnfrsf10b]
Cluster 2	GO:0080134	regulation of response to stress	GO_BiologicalProcess-GOA_23.02.2017_10h01	8.5e-07	0.00035	9.3e-10	8.3e-09	[3, 4]	Group12	2.96763	33	[Adar, Ajuba, Bax, Ccl19, Cd47, Cxcl1, Ddx58, Ddx60, Dhx58, Eda2r, Eif2ak2, Enpp4, Fmr1, Gbp3, Hspb1, Ier5, Ifih1, Irf7, Mdm2, Nfe2l2, Nmi, Parp9, Pml, Rnf135, Rsad2, Scara5, Tbk1, Tlr3, Trim30a, Trpt1, Vnn1, Xdh, Zc3hav1]
Cluster 2	GO:0043902	positive regulation of multi-organism process	GO_BiologicalProcess-GOA_23.02.2017_10h01	9.8e-07	0.0004	9.3e-10	8.3e-09	[2, 3, 4]	Group12	7.69231	11	[Adar, Cxcl1, Ddx60, Dhx58, Fmr1, Tbk1, Trim11, Trim21, Trim30a, Vps37b, Zc3hav1]
Cluster 2	GO:0039528	cytoplasmic pattern recognition receptor signaling pathway in response to virus	GO_BiologicalProcess-GOA_23.02.2017_10h01	3.6e-06	0.0015	9.3e-10	8.3e-09	[4, 5, 6, 7, 8, 9, 10, 11, 12]	Group12	23.8095	5	[Ddx58, Ddx60, Dhx58, Ifih1, Zc3hav1]
Cluster 2	GO:0003723	RNA binding	GO_MolecularFunction-GOA_23.02.2017_10h01	5.4e-06	0.0022	9.3e-10	8.3e-09	[4]	Group12	2.48447	40	[Adar, Bst2, Dcp1b, Ddx58, Ddx60, Dhx58, Eif2ak2, Fmr1, G3bp2, H2-Q6, H2-Q7, Hist1h1d, Hspb1, Ifih1, Ifit1, Ifit2, Isg20, Krt18, Mov10, Mrpl54, Oas1a, Oas1c, Oas1g, Oas2, Oasl1, Oasl2, Parp12, Prkrip1, Rbm43, Slirp, Spats2l, Tcerg1, Tdrd7, Tia1, Tlr3, Trim21, Trpt1, Ubb, Zc3hav1, Znfx1]
Cluster 2	GO:0002218	activation of innate immune response	GO_BiologicalProcess-GOA_23.02.2017_10h01	5.9e-06	0.0024	9.3e-10	8.3e-09	[3, 5, 6, 7, 8]	Group12	7.14286	10	[Ddx58, Ddx60, Dhx58, Ifih1, Irf7, Rsad2, Tbk1, Tlr3, Trim30a, Zc3hav1]
Cluster 2	GO:0001819	positive regulation of cytokine production	GO_BiologicalProcess-GOA_23.02.2017_10h01	9.1e-06	0.0037	9.3e-10	8.3e-09	[3, 4, 5]	Group12	4.27807	16	[Ccl19, Cd1d1, Ddit3, Ddx58, Ddx60, Dhx58, Eif2ak2, Glmn, Hspb1, Ifih1, Irf7, Rnf135, Rsad2, Tbk1, Tlr3, Zc3hav1]
Cluster 2	GO:0051701	interaction with host	GO_BiologicalProcess-GOA_23.02.2017_10h01	1.3e-05	0.0054	9.3e-10	8.3e-09	[3, 4]	Group12	7.37705	9	[Ifitm3, Itgav, Pml, Trim11, Trim21, Trim26, Trim30a, Vps37b, Zc3hav1]
Cluster 2	GO:0045351	type I interferon biosynthetic process	GO_BiologicalProcess-GOA_23.02.2017_10h01	1.6e-05	0.0066	9.3e-10	8.3e-09	[5, 6, 7]	Group12	28.5714	4	[Irf7, Nmi, Tbk1, Tlr3]
Cluster 2	GO:0002221	pattern recognition receptor signaling pathway	GO_BiologicalProcess-GOA_23.02.2017_10h01	1.6e-05	0.0066	9.3e-10	8.3e-09	[5, 6, 7, 8, 9, 10]	Group12	7.2	9	[Ddx58, Ddx60, Dhx58, Ifih1, Irf7, Rsad2, Tlr3, Trim30a, Zc3hav1]
Cluster 2	GO:0031347	regulation of defense response	GO_BiologicalProcess-GOA_23.02.2017_10h01	2.9e-05	0.011	9.3e-10	8.3e-09	[4, 5]	Group12	3.57143	18	[Adar, Cd47, Cxcl1, Ddx58, Ddx60, Dhx58, Gbp3, Ifih1, Irf7, Nmi, Parp9, Pml, Rnf135, Rsad2, Tbk1, Tlr3, Trim30a, Zc3hav1]
Cluster 2	GO:0034340	response to type I interferon	GO_BiologicalProcess-GOA_23.02.2017_10h01	2.7e-05	0.011	9.3e-10	8.3e-09	[4, 5]	Group12	16.129	5	[Adar, Ifitm3, Irf7, Isg15, Mx2]
Cluster 2	GO:0048584	positive regulation of response to stimulus	GO_BiologicalProcess-GOA_23.02.2017_10h01	4.3e-05	0.017	9.3e-10	8.3e-09	[2, 3, 4]	Group12	2.19561	44	[1700024P16Rik, Ajuba, Bax, Blnk, Bmp4, Bst2, C4a, C8a, Ccl12, Ccl19, Cd1d1, Cd47, Cenpj, Cxcl1, Cxcl11, Daxx, Ddx58, Ddx60, Dhx58, Eda2r, Eif2ak2, Enpp4, Fmr1, Hspb1, Ier5, Ifih1, Inhbe, Irf7, Itgav, Lpar6, Mup20, Nfe2l2, Pml, Rsad2, Serpina12, Shisa5, Sos2, Tbk1, Tlr3, Tnfsf10, Trim30a, Ubb, Xdh, Zc3hav1]
Cluster 2	GO:1902186	regulation of viral release from host cell	GO_BiologicalProcess-GOA_23.02.2017_10h01	4.3e-05	0.017	9.3e-10	8.3e-09	[3, 4, 5, 6, 7, 8, 9]	Group12	14.7059	5	[Pml, Trim11, Trim21, Trim26, Vps37b]
Cluster 2	GO:0042089	cytokine biosynthetic process	GO_BiologicalProcess-GOA_23.02.2017_10h01	5.4e-05	0.021	9.3e-10	8.3e-09	[4, 5, 6]	Group12	7.07965	8	[Cd1d1, Glmn, Hspb1, Irf7, Nmi, Tbk1, Tia1, Tlr3]
Cluster 2	GO:0050776	regulation of immune response	GO_BiologicalProcess-GOA_23.02.2017_10h01	6.7e-05	0.026	9.3e-10	8.3e-09	[3, 4]	Group12	2.95699	22	[1700024P16Rik, Adar, Bax, Bst2, C4a, C8a, Ccl19, Cd1d1, Ddx58, Ddx60, Dhx58, Ifih1, Irf7, Nmi, Parp9, Phf11a, Rnf135, Rsad2, Tbk1, Tlr3, Trim30a, Zc3hav1]
Cluster 2	GO:0046718	viral entry into host cell	GO_BiologicalProcess-GOA_23.02.2017_10h01	7e-05	0.027	9.3e-10	8.3e-09	[5, 6, 7, 8]	Group12	10	6	[Ifitm3, Itgav, Trim11, Trim21, Trim26, Trim30a]
Cluster 2	GO:0002684	positive regulation of immune system process	GO_BiologicalProcess-GOA_23.02.2017_10h01	8.3e-05	0.032	9.3e-10	8.3e-09	[2, 3, 4]	Group12	2.76243	25	[1700024P16Rik, Bax, C4a, C8a, Ccl12, Ccl19, Cd1d1, Cd47, Cdkn1a, Cxcl1, Cxcl11, Ddx58, Ddx60, Dhx58, Id2, Ifih1, Irf7, Isg15, Lyst, Rsad2, Tbk1, Tlr3, Trim30a, Vnn1, Zc3hav1]
Cluster 2	GO:0039530	MDA-5 signaling pathway	GO_BiologicalProcess-GOA_23.02.2017_10h01	8.4e-05	0.032	9.3e-10	8.3e-09	[5, 6, 7, 8, 9, 10, 11, 12, 13]	Group12	37.5	3	[Ddx60, Dhx58, Ifih1]
Cluster 2	GO:0046598	positive regulation of viral entry into host cell	GO_BiologicalProcess-GOA_23.02.2017_10h01	0.00012	0.046	9.3e-10	8.3e-09	[5, 6, 7, 8, 9, 10]	Group12	33.3333	3	[Trim11, Trim21, Trim30a]
Cluster 2	GO:0002831	regulation of response to biotic stimulus	GO_BiologicalProcess-GOA_23.02.2017_10h01	0.00012	0.047	9.3e-10	8.3e-09	[3, 4]	Group12	6.29921	8	[Cxcl1, Ddx58, Ddx60, Dhx58, Gbp3, Pml, Tbk1, Zc3hav1]
Cluster 2	GO:0050688	regulation of defense response to virus	GO_BiologicalProcess-GOA_23.02.2017_10h01	0.00013	0.048	9.3e-10	8.3e-09	[4, 5, 6, 7]	Group12	8.95522	6	[Ddx58, Ddx60, Dhx58, Gbp3, Pml, Zc3hav1]
Cluster 2	GO:0003950	NAD+ ADP-ribosyltransferase activity	GO_MolecularFunction-GOA_23.02.2017_10h01	8e-08	3.4e-05	8e-08	6.4e-07	[5]	Group00	30	6	[Parp11, Parp12, Parp14, Parp3, Parp9, Zc3hav1]
Cluster 2	GO:0002682	regulation of immune system process	GO_BiologicalProcess-GOA_23.02.2017_10h01	6.6e-08	2.8e-05	2e-06	1.4e-05	[2, 3]	Group08	3.03272	38	[1700024P16Rik, Adar, Bax, Bmp4, Bst2, C4a, C8a, Ccl12, Ccl19, Cd1d1, Cd47, Cdkn1a, Cxcl1, Cxcl11, Ddx58, Ddx60, Dhx58, Eif2ak2, Gbp3, Glmn, Id2, Ifih1, Irf7, Isg15, Lyst, Nfe2l2, Nmi, Parp9, Phf11a, Pml, Rnf135, Rsad2, Sos2, Tbk1, Tlr3, Trim30a, Vnn1, Zc3hav1]
Cluster 2	GO:0080134	regulation of response to stress	GO_BiologicalProcess-GOA_23.02.2017_10h01	8.5e-07	0.00035	2e-06	1.4e-05	[3, 4]	Group08	2.96763	33	[Adar, Ajuba, Bax, Ccl19, Cd47, Cxcl1, Ddx58, Ddx60, Dhx58, Eda2r, Eif2ak2, Enpp4, Fmr1, Gbp3, Hspb1, Ier5, Ifih1, Irf7, Mdm2, Nfe2l2, Nmi, Parp9, Pml, Rnf135, Rsad2, Scara5, Tbk1, Tlr3, Trim30a, Trpt1, Vnn1, Xdh, Zc3hav1]
Cluster 2	GO:0048584	positive regulation of response to stimulus	GO_BiologicalProcess-GOA_23.02.2017_10h01	4.3e-05	0.017	2e-06	1.4e-05	[2, 3, 4]	Group08	2.19561	44	[1700024P16Rik, Ajuba, Bax, Blnk, Bmp4, Bst2, C4a, C8a, Ccl12, Ccl19, Cd1d1, Cd47, Cenpj, Cxcl1, Cxcl11, Daxx, Ddx58, Ddx60, Dhx58, Eda2r, Eif2ak2, Enpp4, Fmr1, Hspb1, Ier5, Ifih1, Inhbe, Irf7, Itgav, Lpar6, Mup20, Nfe2l2, Pml, Rsad2, Serpina12, Shisa5, Sos2, Tbk1, Tlr3, Tnfsf10, Trim30a, Ubb, Xdh, Zc3hav1]
Cluster 2	GO:0050776	regulation of immune response	GO_BiologicalProcess-GOA_23.02.2017_10h01	6.7e-05	0.026	2e-06	1.4e-05	[3, 4]	Group08	2.95699	22	[1700024P16Rik, Adar, Bax, Bst2, C4a, C8a, Ccl19, Cd1d1, Ddx58, Ddx60, Dhx58, Ifih1, Irf7, Nmi, Parp9, Phf11a, Rnf135, Rsad2, Tbk1, Tlr3, Trim30a, Zc3hav1]
Cluster 2	GO:0002684	positive regulation of immune system process	GO_BiologicalProcess-GOA_23.02.2017_10h01	8.3e-05	0.032	2e-06	1.4e-05	[2, 3, 4]	Group08	2.76243	25	[1700024P16Rik, Bax, C4a, C8a, Ccl12, Ccl19, Cd1d1, Cd47, Cdkn1a, Cxcl1, Cxcl11, Ddx58, Ddx60, Dhx58, Id2, Ifih1, Irf7, Isg15, Lyst, Rsad2, Tbk1, Tlr3, Trim30a, Vnn1, Zc3hav1]
Cluster 2	GO:1902531	regulation of intracellular signal transduction	GO_BiologicalProcess-GOA_23.02.2017_10h01	0.00011	0.044	2e-06	1.4e-05	[4, 5, 6]	Group08	2.29592	36	[Ajuba, Apip, Bax, Bmp4, Bst2, Cblc, Ccl12, Ccl19, Cenpj, Cxcl11, Ddit3, Ddx60, Dhx58, Eda2r, Eif2ak2, Hspb1, Id1, Inhbe, Itgav, Lpar6, Mdm2, Mup20, Nfe2l2, Phlda3, Rasa4, Serpina12, Shisa5, Sos2, Tbk1, Tlr3, Tnfsf10, Trpt1, Ubb, Vnn1, Xdh, Zc3hav1]
Cluster 2	GO:0070647	protein modification by small protein conjugation or removal	GO_BiologicalProcess-GOA_23.02.2017_10h01	3.5e-06	0.0014	3.5e-06	2.1e-05	[6, 7]	Group04	3.05677	28	[Anapc10, Cblc, Daxx, Dtx3l, Fbxw9, Gbp3, Glmn, Herc6, Ifih1, Isg15, Klhdc7a, Mdm2, Med21, Nfe2l2, Nmi, Pml, Rchy1, Rnf135, Rnf213, Svbp, Trim11, Trim12a, Trim21, Trim30a, Trim72, Tspo, Ube2l6, Usp18]
Cluster 2	GO:1903321	negative regulation of protein modification by small protein conjugation or removal	GO_BiologicalProcess-GOA_23.02.2017_10h01	4.5e-05	0.017	4.5e-05	9e-05	[6, 7, 8, 9]	Group01	8.64198	7	[Gbp3, Glmn, Isg15, Pml, Svbp, Trim21, Tspo]
Cluster 2	GO:0016740	transferase activity	GO_MolecularFunction-GOA_23.02.2017_10h01	0.00011	0.043	0.00011	0.00011	[2]	Group02	2.03404	49	[Alpk2, Cblc, Cdkn1a, Ckmt1, Cks2, Cmpk2, Dpy19l1, Dtx3l, Ece2, Eif2ak2, Epc1, Fbxw9, Ggt6, Gsta1, Gstm2, Herc6, Klhdc7a, Mdm2, Med21, Mup20, Nme4, Nnmt, Nt5c3, Nuak2, Oas1a, Oas1c, Oas1g, Oas2, Oasl1, Oasl2, Parp11, Parp12, Parp14, Parp3, Parp9, Polk, Rchy1, Rnf135, Rnf213, Tbk1, Trim11, Trim12a, Trim21, Trim72, Trpt1, Ube2l6, Ugt2b35, Zc3hav1, Zmynd8]
Cluster 2	GO:0044265	cellular macromolecule catabolic process	GO_BiologicalProcess-GOA_23.02.2017_10h01	4.1e-05	0.016	4.1e-05	0.00012	[4, 5]	Group03	2.90557	24	[Anapc10, Bax, Capn2, Cblc, Dcp1b, Ddit3, Fmr1, Glmn, Isg15, Isg20, Mdm2, Nfe2l2, Oas2, Pml, Psmf1, Rchy1, Rnf213, Slirp, Tcirg1, Trim72, Ubb, Ube2l6, Usp18, Zc3hav1]
Cluster 2	GO:0051248	negative regulation of protein metabolic process	GO_BiologicalProcess-GOA_23.02.2017_10h01	2.5e-05	0.01	4e-05	0.00016	[4, 5, 6]	Group07	2.70775	29	[Adar, Ajuba, Bax, Bmp4, Bst2, C4a, Cblc, Cdkn1a, Eif2ak2, Fmr1, Gbp3, Glmn, Hspb1, Isg15, Itgav, Mdm2, Mov10, Nmi, Pml, Prkrip1, Psmf1, Pttg1, Serpina12, Serpina5, Svbp, Tia1, Trim21, Tspo, Xdh]
Cluster 2	GO:0032269	negative regulation of cellular protein metabolic process	GO_BiologicalProcess-GOA_23.02.2017_10h01	5.6e-05	0.022	4e-05	0.00016	[4, 5, 6, 7]	Group07	2.68924	27	[Adar, Ajuba, Bax, Bmp4, Bst2, C4a, Cblc, Cdkn1a, Eif2ak2, Fmr1, Gbp3, Glmn, Hspb1, Isg15, Mdm2, Mov10, Pml, Prkrip1, Psmf1, Pttg1, Serpina12, Serpina5, Svbp, Tia1, Trim21, Tspo, Xdh]
Cluster 2	GO:0010605	negative regulation of macromolecule metabolic process	GO_BiologicalProcess-GOA_23.02.2017_10h01	8.4e-05	0.032	4e-05	0.00016	[3, 4, 5]	Group07	2.04248	50	[Adar, Ajuba, Atf7ip, Bax, Bmp4, Bst2, C4a, Cblc, Cdkn1a, Daxx, Dcp1b, Ddit3, Eif2ak2, Epc1, Fmr1, Gbp3, Glmn, Hist1h1d, Hr, Hspb1, Id1, Id2, Id3, Ifitm3, Isg15, Itgav, Mdm2, Mov10, Msl3l2, Mup20, Nmi, Pml, Prkrip1, Psmf1, Pttg1, Serpina12, Serpina5, Slirp, Svbp, Taf1b, Tbk1, Tcerg1, Tia1, Trim11, Trim21, Tspo, Xdh, Zc3hav1, Zfp217, Zmynd8]
Cluster 2	GO:0044092	negative regulation of molecular function	GO_BiologicalProcess-GOA_23.02.2017_10h01	0.0001	0.039	4e-05	0.00016	[3]	Group07	2.59259	28	[Adar, Ajuba, Bax, Bmp4, Bst2, C4a, Cblc, Cdkn1a, Ckmt1, Ddit3, Ell, Fmr1, Hspb1, Id1, Id2, Id3, Ifit2, Mdm2, Mitd1, Pml, Prkrip1, Pttg1, Rasa4, Serpina12, Serpina5, Stoml1, Trim21, Zc3hav1]
Cluster 2	GO:0008270	zinc ion binding	GO_MolecularFunction-GOA_23.02.2017_10h01	7.9e-07	0.00033	3.8e-05	0.00019	[6]	Group05	3.03318	32	[Ajuba, Apip, Cblc, Ddx58, Dhx58, Dtx3l, Ifih1, Ints12, Lancl1, Mdm2, Mmp13, Oas1a, Oas1g, Oas2, Phf11a, Phf11d, Pml, Rchy1, Rnf135, Rnf213, Rxrg, Trim11, Trim12a, Trim21, Trim26, Trim30a, Trim30d, Trim72, Trip4, Zcchc10, Zmynd8, Znfx1]
Cluster 2	GO:0046914	transition metal ion binding	GO_MolecularFunction-GOA_23.02.2017_10h01	3.8e-05	0.015	3.8e-05	0.00019	[5]	Group05	2.47453	34	[Ajuba, Apip, Cblc, Cyp4a12a, Ddx58, Dhx58, Dtx3l, Ifih1, Ints12, Lancl1, Mdm2, Mmp13, Oas1a, Oas1g, Oas2, Phf11a, Phf11d, Pml, Rchy1, Rnf135, Rnf213, Rxrg, Trim11, Trim12a, Trim21, Trim26, Trim30a, Trim30d, Trim72, Trip4, Xdh, Zcchc10, Zmynd8, Znfx1]
Cluster 3	GO:0034097	response to cytokine	GO_BiologicalProcess-GOA_23.02.2017_10h01	1.4e-17	7.6e-15	2.8e-22	1.2e-20	[4]	Group33	5.06849	37	[Birc2, Ccl2, Ccl4, Ccrl2, Cd274, Cd40, Col1a1, Csf1, Cxcl10, Cxcl9, F3, Fas, Gbp2, Gbp5, Gbp6, Gbp7, Icam1, Ikbke, Il17rb, Il18bp, Il22ra1, Il3ra, Irf1, Irgm1, Mmp12, Nlrc5, Osmr, Plscr1, Pycard, Ripk2, Serpina3n, Socs1, Socs3, Stat1, Zbp1, Zc3h12a, Zcchc11]
Cluster 3	GO:0071345	cellular response to cytokine stimulus	GO_BiologicalProcess-GOA_23.02.2017_10h01	1.6e-17	9e-15	2.8e-22	1.2e-20	[5]	Group33	5.60132	34	[Birc2, Ccl2, Ccl4, Ccrl2, Cd40, Col1a1, Csf1, Cxcl10, Cxcl9, F3, Fas, Gbp2, Gbp5, Gbp6, Gbp7, Icam1, Il17rb, Il18bp, Il22ra1, Il3ra, Irf1, Irgm1, Mmp12, Nlrc5, Osmr, Plscr1, Pycard, Ripk2, Socs1, Socs3, Stat1, Zbp1, Zc3h12a, Zcchc11]
Cluster 3	GO:0045087	innate immune response	GO_BiologicalProcess-GOA_23.02.2017_10h01	2e-15	1.1e-12	2.8e-22	1.2e-20	[3, 4]	Group33	4.61133	35	[Apcs, B2m, Birc2, Casp4, Ccl2, Ccl4, Cd40, Csf1, Gbp2, Gbp5, Gbp6, Gbp7, Gsdmd, H2-T23, Icam1, Ikbke, Irf1, Irgm1, Ly96, Mmp12, Nlrc5, Plscr1, Pycard, Ripk2, S100a11, Serpinb9, Serping1, Slamf7, Slpi, Socs1, Spon2, Stat1, Tlr2, Trim5, Zbp1]
Cluster 3	GO:0034341	response to interferon-gamma	GO_BiologicalProcess-GOA_23.02.2017_10h01	1.8e-10	9.7e-08	2.8e-22	1.2e-20	[4, 5]	Group33	11.5385	12	[Ccl2, Ccl4, Cd40, Gbp2, Gbp5, Gbp6, Gbp7, Icam1, Irf1, Nlrc5, Socs1, Stat1]
Cluster 3	GO:0042742	defense response to bacterium	GO_BiologicalProcess-GOA_23.02.2017_10h01	1.7e-07	8.2e-05	2.8e-22	1.2e-20	[4, 5, 6]	Group33	4.22886	17	[B2m, Bcl3, Gbp2, Gbp6, Gbp7, Gsdmd, H2-K1, H2-T23, Hp, Il22ra1, Pycard, Ripk2, S100a11, Serpinb9, Slpi, Spon2, Tlr2]
Cluster 3	GO:0035456	response to interferon-beta	GO_BiologicalProcess-GOA_23.02.2017_10h01	2.4e-07	0.00011	2.8e-22	1.2e-20	[5]	Group33	14.5833	7	[Gbp2, Gbp6, Ikbke, Irf1, Irgm1, Plscr1, Stat1]
Cluster 3	GO:0042832	defense response to protozoan	GO_BiologicalProcess-GOA_23.02.2017_10h01	3.1e-07	0.00014	2.8e-22	1.2e-20	[4, 5, 6]	Group33	19.3548	6	[Batf2, Bcl3, Cd40, Gbp2, Gbp6, Gbp7]
Cluster 3	GO:0050830	defense response to Gram-positive bacterium	GO_BiologicalProcess-GOA_23.02.2017_10h01	6e-07	0.00027	2.8e-22	1.2e-20	[5, 6, 7]	Group33	10.1266	8	[B2m, Gbp2, Gbp6, Gbp7, Gsdmd, H2-T23, Ripk2, Tlr2]
Cluster 3	GO:0043657	host cell	GO_CellularComponent-GOA_23.02.2017_10h01	1e-06	0.00047	2.8e-22	1.2e-20	[3, 4]	Group33	23.8095	5	[Gbp2, Gbp6, Gbp7, Tap1, Tap2]
Cluster 3	GO:0044406	adhesion of symbiont to host	GO_BiologicalProcess-GOA_23.02.2017_10h01	1.1e-05	0.0045	2.8e-22	1.2e-20	[2, 4]	Group33	25	4	[Gbp2, Gbp6, Gbp7, Icam1]
Cluster 3	GO:0060333	interferon-gamma-mediated signaling pathway	GO_BiologicalProcess-GOA_23.02.2017_10h01	1.8e-05	0.0073	2.8e-22	1.2e-20	[5, 6, 7]	Group33	22.2222	4	[Irf1, Nlrc5, Socs1, Stat1]
Cluster 3	GO:0035458	cellular response to interferon-beta	GO_BiologicalProcess-GOA_23.02.2017_10h01	2.9e-05	0.011	2.8e-22	1.2e-20	[6]	Group33	12.5	5	[Gbp2, Gbp6, Irf1, Irgm1, Stat1]
Cluster 3	GO:0046719	regulation by virus of viral protein levels in host cell	GO_BiologicalProcess-GOA_23.02.2017_10h01	3.9e-05	0.015	2.8e-22	1.2e-20	[4, 5, 6]	Group33	37.5	3	[Stat1, Tap1, Tap2]
Cluster 3	GO:0020005	symbiont-containing vacuole membrane	GO_CellularComponent-GOA_23.02.2017_10h01	5.9e-05	0.021	2.8e-22	1.2e-20	[2, 3, 4, 5, 6, 7, 8, 9, 10, 11]	Group33	33.3333	3	[Gbp2, Gbp6, Gbp7]
Cluster 3	GO:0051707	response to other organism	GO_BiologicalProcess-GOA_23.02.2017_10h01	6.8e-16	3.6e-13	2.8e-19	1.1e-17	[2, 4]	Group22	4.12371	40	[B2m, Batf2, Bcl3, Ccl2, Cd40, Cpeb1, Cxcl10, Cxcl9, Fas, Gbp2, Gbp6, Gbp7, Gsdmd, Gstp1, H2-K1, H2-T23, Hp, Icam1, Ikbke, Il18bp, Il22ra1, Irf1, Litaf, Ly96, Mmp12, Nlrc5, Plscr1, Pycard, Ripk2, S100a11, Serpinb9, Slpi, Spon2, Stat1, Tap2, Tlr2, Trim5, Zbp1, Zc3h12a, Zcchc11]
Cluster 3	GO:0045087	innate immune response	GO_BiologicalProcess-GOA_23.02.2017_10h01	2e-15	1.1e-12	2.8e-19	1.1e-17	[3, 4]	Group22	4.61133	35	[Apcs, B2m, Birc2, Casp4, Ccl2, Ccl4, Cd40, Csf1, Gbp2, Gbp5, Gbp6, Gbp7, Gsdmd, H2-T23, Icam1, Ikbke, Irf1, Irgm1, Ly96, Mmp12, Nlrc5, Plscr1, Pycard, Ripk2, S100a11, Serpinb9, Serping1, Slamf7, Slpi, Socs1, Spon2, Stat1, Tlr2, Trim5, Zbp1]
Cluster 3	GO:0009617	response to bacterium	GO_BiologicalProcess-GOA_23.02.2017_10h01	1.2e-14	6.4e-12	2.8e-19	1.1e-17	[3, 5]	Group22	4.64135	33	[B2m, Bcl3, Ccl2, Cd40, Cpeb1, Cxcl10, Cxcl9, Fas, Gbp2, Gbp6, Gbp7, Gsdmd, Gstp1, H2-K1, H2-T23, Hp, Icam1, Il18bp, Il22ra1, Litaf, Ly96, Plscr1, Pycard, Ripk2, S100a11, Serpinb9, Slpi, Spon2, Stat1, Tap2, Tlr2, Zc3h12a, Zcchc11]
Cluster 3	GO:0098542	defense response to other organism	GO_BiologicalProcess-GOA_23.02.2017_10h01	2.6e-12	1.3e-09	2.8e-19	1.1e-17	[3, 4, 5]	Group22	4.53074	28	[B2m, Batf2, Bcl3, Cd40, Cxcl10, Cxcl9, Gbp2, Gbp6, Gbp7, Gsdmd, H2-K1, H2-T23, Hp, Il22ra1, Irf1, Mmp12, Nlrc5, Plscr1, Pycard, Ripk2, S100a11, Serpinb9, Slpi, Spon2, Tlr2, Trim5, Zbp1, Zc3h12a]
Cluster 3	GO:0002697	regulation of immune effector process	GO_BiologicalProcess-GOA_23.02.2017_10h01	7.9e-09	3.9e-06	2.8e-19	1.1e-17	[3, 4]	Group22	5.23077	17	[B2m, Ccl2, Cd40, H2-D1, H2-K1, H2-T23, Irf1, Mmp12, Pycard, Ripk2, Serpinb9, Serping1, Spon2, Tap2, Tfrc, Tlr2, Zc3h12a]
Cluster 3	GO:0042742	defense response to bacterium	GO_BiologicalProcess-GOA_23.02.2017_10h01	1.7e-07	8.2e-05	2.8e-19	1.1e-17	[4, 5, 6]	Group22	4.22886	17	[B2m, Bcl3, Gbp2, Gbp6, Gbp7, Gsdmd, H2-K1, H2-T23, Hp, Il22ra1, Pycard, Ripk2, S100a11, Serpinb9, Slpi, Spon2, Tlr2]
Cluster 3	GO:0050830	defense response to Gram-positive bacterium	GO_BiologicalProcess-GOA_23.02.2017_10h01	6e-07	0.00027	2.8e-19	1.1e-17	[5, 6, 7]	Group22	10.1266	8	[B2m, Gbp2, Gbp6, Gbp7, Gsdmd, H2-T23, Ripk2, Tlr2]
Cluster 3	GO:0006952	defense response	GO_BiologicalProcess-GOA_23.02.2017_10h01	2.4e-19	1.3e-16	6.3e-19	2.5e-17	[3]	Group38	3.6961	54	[Adora1, Apcs, B2m, Batf2, Bcl3, Birc2, Casp4, Ccl2, Ccl4, Ccrl2, Cd40, Csf1, Cxcl10, Cxcl9, Cyp26b1, F3, Fas, Gbp2, Gbp5, Gbp6, Gbp7, Gsdmd, Gstp1, H2-K1, H2-T23, Hp, Icam1, Ikbke, Il17rb, Il22ra1, Irf1, Irgm1, Ly96, Mmp12, Nfkbiz, Nlrc5, Plscr1, Pycard, Ripk2, S100a11, Serpina3n, Serpinb9, Serping1, Slamf7, Slpi, Socs1, Socs3, Spon2, Stat1, Tap1, Tlr2, Trim5, Zbp1, Zc3h12a]
Cluster 3	GO:0006954	inflammatory response	GO_BiologicalProcess-GOA_23.02.2017_10h01	1.1e-13	5.9e-11	6.3e-19	2.5e-17	[4]	Group38	4.7619	30	[Adora1, Birc2, Casp4, Ccl2, Ccl4, Ccrl2, Cd40, Csf1, Cxcl10, Cxcl9, Cyp26b1, F3, Fas, Gbp5, Gsdmd, Gstp1, Hp, Icam1, Il17rb, Ly96, Nfkbiz, Plscr1, Pycard, Ripk2, Serpina3n, Serpinb9, Serping1, Socs3, Tlr2, Zc3h12a]
Cluster 3	GO:0031347	regulation of defense response	GO_BiologicalProcess-GOA_23.02.2017_10h01	2.3e-10	1.2e-07	6.3e-19	2.5e-17	[4, 5]	Group38	4.56349	23	[Adora1, Birc2, Casp4, Gbp5, Gstp1, H2-T23, Il17rb, Irf1, Ly96, Mmp12, Nlrc5, Plscr1, Pycard, Ripk2, S100a11, Serpinb9, Serping1, Socs1, Socs3, Tlr2, Trim5, Zbp1, Zc3h12a]
Cluster 3	GO:0001817	regulation of cytokine production	GO_BiologicalProcess-GOA_23.02.2017_10h01	4e-10	2e-07	6.3e-19	2.5e-17	[3, 4]	Group38	4.24779	24	[B2m, Bcl3, Casp4, Ccl2, Cd274, Cd40, Gbp5, Gsdmd, Gstp1, H2-T23, Il17rb, Irf1, Litaf, Ly96, Mmp12, Panx1, Prg4, Pycard, Ripk2, Socs1, Spon2, Tlr2, Zc3h12a, Zcchc11]
Cluster 3	GO:0002684	positive regulation of immune system process	GO_BiologicalProcess-GOA_23.02.2017_10h01	8.7e-10	4.4e-07	6.3e-19	2.5e-17	[2, 3, 4]	Group38	3.31492	30	[B2m, Birc2, Ccl2, Ccl4, Cd274, Cd40, Csf1, Cxcl10, Cxcl9, Gbp5, H2-D1, H2-K1, H2-T23, Hcar2, Icam1, Irf1, Ly96, Mmp12, Nlrc5, Plscr1, Pycard, Ripk2, S100a11, Serping1, Spon2, Tap2, Tfrc, Tlr2, Trim5, Zbp1]
Cluster 3	GO:0001819	positive regulation of cytokine production	GO_BiologicalProcess-GOA_23.02.2017_10h01	1.6e-09	8.2e-07	6.3e-19	2.5e-17	[3, 4, 5]	Group38	5.08021	19	[B2m, Bcl3, Casp4, Ccl2, Cd274, Cd40, Gbp5, Gsdmd, H2-T23, Il17rb, Irf1, Ly96, Mmp12, Panx1, Pycard, Ripk2, Spon2, Tlr2, Zcchc11]
Cluster 3	GO:0010647	positive regulation of cell communication	GO_BiologicalProcess-GOA_23.02.2017_10h01	1.3e-08	6.4e-06	6.3e-19	2.5e-17	[3, 4, 5]	Group38	2.48042	38	[Adora1, Agap2, Akr1b3, Apaf1, Birc2, Bmper, Ccl2, Ccl4, Cd40, Cd63, Col1a1, Csf1, Cxcl10, Cxcl9, F3, Fas, Gadd45a, Gdf15, Hcar2, Icam1, Ikbke, Litaf, Lrg1, Ly96, Mmp12, Nlrc5, Pdgfa, Plscr1, Pycard, Rhoc, Ripk2, Sectm1a, Siva1, Socs1, Ssh1, Tlr2, Zbp1, Zc3h12a]
Cluster 3	GO:0023056	positive regulation of signaling	GO_BiologicalProcess-GOA_23.02.2017_10h01	1.5e-08	7.5e-06	6.3e-19	2.5e-17	[2, 3, 4]	Group38	2.46593	38	[Adora1, Agap2, Akr1b3, Apaf1, Birc2, Bmper, Ccl2, Ccl4, Cd40, Cd63, Col1a1, Csf1, Cxcl10, Cxcl9, F3, Fas, Gadd45a, Gdf15, Hcar2, Icam1, Ikbke, Litaf, Lrg1, Ly96, Mmp12, Nlrc5, Pdgfa, Plscr1, Pycard, Rhoc, Ripk2, Sectm1a, Siva1, Socs1, Ssh1, Tlr2, Zbp1, Zc3h12a]
Cluster 3	GO:0080134	regulation of response to stress	GO_BiologicalProcess-GOA_23.02.2017_10h01	2.6e-08	1.2e-05	6.3e-19	2.5e-17	[3, 4]	Group38	2.78777	31	[Adora1, Aida, Birc2, Casp4, Ccl2, Fas, Gadd45a, Gbp5, Grina, Gstp1, H2-T23, Il17rb, Irf1, Ly96, Mmp12, Ncoa7, Nlrc5, Pdgfa, Plau, Plscr1, Pycard, Ripk2, S100a11, Serpinb9, Serping1, Socs1, Socs3, Tlr2, Trim5, Zbp1, Zc3h12a]
Cluster 3	GO:0032101	regulation of response to external stimulus	GO_BiologicalProcess-GOA_23.02.2017_10h01	2.7e-08	1.3e-05	6.3e-19	2.5e-17	[3, 4]	Group38	3.54938	23	[Adora1, Birc2, Casp4, Ccl2, Ccl4, Csf1, Cxcl10, Cxcl9, Gbp5, Gstp1, Il17rb, Ly96, Mmp12, Pdgfa, Plau, Pycard, Ripk2, S100a11, Serping1, Socs3, Tlr2, Zc3h12a, Zcchc11]
Cluster 3	GO:0031349	positive regulation of defense response	GO_BiologicalProcess-GOA_23.02.2017_10h01	5.4e-08	2.6e-05	6.3e-19	2.5e-17	[3, 4, 5, 6]	Group38	5.28169	15	[Birc2, Gbp5, H2-T23, Il17rb, Irf1, Ly96, Mmp12, Nlrc5, Plscr1, Pycard, Ripk2, S100a11, Tlr2, Trim5, Zbp1]
Cluster 3	GO:0040017	positive regulation of locomotion	GO_BiologicalProcess-GOA_23.02.2017_10h01	2.2e-07	0.0001	6.3e-19	2.5e-17	[2, 3, 4]	Group38	3.93013	18	[Amot, Ccl2, Ccl4, Cd274, Chmp4b, Col1a1, Cpeb1, Csf1, Cxcl10, Cxcl9, Icam1, Pdgfa, Plau, Pycard, S100a11, Ssh1, Tlr2, Zc3h12a]
Cluster 3	GO:0030335	positive regulation of cell migration	GO_BiologicalProcess-GOA_23.02.2017_10h01	2.2e-07	0.0001	6.3e-19	2.5e-17	[4, 5, 6, 7]	Group38	4.15648	17	[Amot, Ccl2, Ccl4, Cd274, Col1a1, Cpeb1, Csf1, Cxcl10, Cxcl9, Icam1, Pdgfa, Plau, Pycard, S100a11, Ssh1, Tlr2, Zc3h12a]
Cluster 3	GO:0030334	regulation of cell migration	GO_BiologicalProcess-GOA_23.02.2017_10h01	4e-07	0.00018	6.3e-19	2.5e-17	[4, 5, 6]	Group38	3.16547	22	[Adora1, Amot, Bmper, Ccl2, Ccl4, Cd274, Col1a1, Cpeb1, Csf1, Cxcl10, Cxcl9, Icam1, Pdgfa, Pfn2, Plau, Pycard, S100a11, Sp100, Ssh1, Tlr2, Tpm1, Zc3h12a]
Cluster 3	GO:1902533	positive regulation of intracellular signal transduction	GO_BiologicalProcess-GOA_23.02.2017_10h01	7.6e-07	0.00034	6.3e-19	2.5e-17	[4, 5, 6, 7]	Group38	2.76549	25	[Adora1, Agap2, Akr1b3, Birc2, Bmper, Ccl2, Ccl4, Cd40, Csf1, Cxcl10, Cxcl9, F3, Gadd45a, Icam1, Ikbke, Litaf, Pdgfa, Plscr1, Pycard, Rhoc, Ripk2, Sectm1a, Socs1, Tlr2, Zc3h12a]
Cluster 3	GO:0040012	regulation of locomotion	GO_BiologicalProcess-GOA_23.02.2017_10h01	1.3e-06	0.0006	6.3e-19	2.5e-17	[2, 3]	Group38	2.84653	23	[Adora1, Amot, Bmper, Ccl2, Ccl4, Cd274, Chmp4b, Col1a1, Cpeb1, Csf1, Cxcl10, Cxcl9, Icam1, Pdgfa, Pfn2, Plau, Pycard, S100a11, Sp100, Ssh1, Tlr2, Tpm1, Zc3h12a]
Cluster 3	GO:0032760	positive regulation of tumor necrosis factor production	GO_BiologicalProcess-GOA_23.02.2017_10h01	2.2e-06	0.00099	6.3e-19	2.5e-17	[5, 6, 7]	Group38	10.6061	7	[Ccl2, H2-T23, Ly96, Pycard, Ripk2, Spon2, Tlr2]
Cluster 3	GO:0002685	regulation of leukocyte migration	GO_BiologicalProcess-GOA_23.02.2017_10h01	2.9e-06	0.0012	6.3e-19	2.5e-17	[3, 4, 5, 6, 7]	Group38	6.0241	10	[Adora1, Ccl2, Ccl4, Csf1, Cxcl10, Cxcl9, Icam1, Pycard, S100a11, Tlr2]
Cluster 3	GO:0004620	Toll-like receptor signaling pathway	KEGG_01.03.2017	3.3e-06	0.0014	6.3e-19	2.5e-17	[-1]	Group38	8.08081	8	[Ccl4, Cd40, Cxcl10, Cxcl9, Ikbke, Ly96, Stat1, Tlr2]
Cluster 3	GO:0004060	Cytokine-cytokine receptor interaction	KEGG_01.03.2017	7.1e-06	0.003	6.3e-19	2.5e-17	[-1]	Group38	4.44444	12	[Ccl2, Ccl4, Cd40, Csf1, Cxcl10, Cxcl9, Fas, Il17rb, Il22ra1, Il3ra, Osmr, Pdgfa]
Cluster 3	GO:0005126	cytokine receptor binding	GO_MolecularFunction-GOA_23.02.2017_10h01	8.9e-06	0.0037	6.3e-19	2.5e-17	[4]	Group38	4.34783	12	[Ccl2, Ccl4, Ccrl2, Csf1, Cxcl10, Cxcl9, Gdf15, Lrg1, Pycard, S100a11, Siva1, Stat1]
Cluster 3	GO:0042379	chemokine receptor binding	GO_MolecularFunction-GOA_23.02.2017_10h01	9.3e-06	0.0039	6.3e-19	2.5e-17	[5]	Group38	11.1111	6	[Ccl2, Ccl4, Ccrl2, Cxcl10, Cxcl9, S100a11]
Cluster 3	GO:0032103	positive regulation of response to external stimulus	GO_BiologicalProcess-GOA_23.02.2017_10h01	2.4e-05	0.0097	6.3e-19	2.5e-17	[3, 4, 5]	Group38	4.28016	11	[Ccl2, Ccl4, Csf1, Cxcl10, Cxcl9, Gbp5, Il17rb, Ly96, Ripk2, S100a11, Tlr2]
Cluster 3	GO:0050727	regulation of inflammatory response	GO_BiologicalProcess-GOA_23.02.2017_10h01	4.1e-05	0.015	6.3e-19	2.5e-17	[4, 5, 6]	Group38	4.04412	11	[Adora1, Birc2, Casp4, Gbp5, Gstp1, Il17rb, Pycard, Serping1, Socs3, Tlr2, Zc3h12a]
Cluster 3	GO:0016477	cell migration	GO_BiologicalProcess-GOA_23.02.2017_10h01	5.6e-05	0.02	6.3e-19	2.5e-17	[3, 4, 5]	Group38	2.1364	26	[Adora1, Amot, Bmper, Ccl2, Ccl4, Cd274, Cd63, Col1a1, Cpeb1, Csf1, Cxcl10, Cxcl9, Icam1, Mmp12, Pdgfa, Pfn2, Plau, Pycard, Rhoc, S100a11, Sp100, Ssh1, St14, Tlr2, Tpm1, Zc3h12a]
Cluster 3	GO:0002690	positive regulation of leukocyte chemotaxis	GO_BiologicalProcess-GOA_23.02.2017_10h01	0.0001	0.039	6.3e-19	2.5e-17	[4, 5, 6, 7, 8, 9]	Group38	7.22892	6	[Ccl2, Ccl4, Csf1, Cxcl10, Cxcl9, S100a11]
Cluster 3	GO:0070555	response to interleukin-1	GO_BiologicalProcess-GOA_23.02.2017_10h01	0.00011	0.04	6.3e-19	2.5e-17	[5]	Group38	5.83333	7	[Ccl2, Ccl4, Cd40, Icam1, Pycard, Ripk2, Zc3h12a]
Cluster 3	GO:0001253	Type II interferon signaling (IFNG)	WikiPathways_01.03.2017	1.5e-11	7.8e-09	8.7e-18	3.4e-16	[-1]	Group17	26.4706	9	[Cxcl10, Cxcl9, Icam1, Irf1, Psmb9, Socs1, Socs3, Stat1, Tap1]
Cluster 3	GO:0034341	response to interferon-gamma	GO_BiologicalProcess-GOA_23.02.2017_10h01	1.8e-10	9.7e-08	8.7e-18	3.4e-16	[4, 5]	Group17	11.5385	12	[Ccl2, Ccl4, Cd40, Gbp2, Gbp5, Gbp6, Gbp7, Icam1, Irf1, Nlrc5, Socs1, Stat1]
Cluster 3	GO:0034340	response to type I interferon	GO_BiologicalProcess-GOA_23.02.2017_10h01	3.1e-07	0.00014	8.7e-18	3.4e-16	[4, 5]	Group17	19.3548	6	[Ikbke, Mmp12, Nlrc5, Socs1, Stat1, Zbp1]
Cluster 3	GO:0060337	type I interferon signaling pathway	GO_BiologicalProcess-GOA_23.02.2017_10h01	3.3e-06	0.0014	8.7e-18	3.4e-16	[5, 6, 7]	Group17	19.2308	5	[Mmp12, Nlrc5, Socs1, Stat1, Zbp1]
Cluster 3	GO:0060333	interferon-gamma-mediated signaling pathway	GO_BiologicalProcess-GOA_23.02.2017_10h01	1.8e-05	0.0073	8.7e-18	3.4e-16	[5, 6, 7]	Group17	22.2222	4	[Irf1, Nlrc5, Socs1, Stat1]
Cluster 3	GO:0035458	cellular response to interferon-beta	GO_BiologicalProcess-GOA_23.02.2017_10h01	2.9e-05	0.011	8.7e-18	3.4e-16	[6]	Group17	12.5	5	[Gbp2, Gbp6, Irf1, Irgm1, Stat1]
Cluster 3	GO:0051707	response to other organism	GO_BiologicalProcess-GOA_23.02.2017_10h01	6.8e-16	3.6e-13	1.6e-17	6.4e-16	[2, 4]	Group39	4.12371	40	[B2m, Batf2, Bcl3, Ccl2, Cd40, Cpeb1, Cxcl10, Cxcl9, Fas, Gbp2, Gbp6, Gbp7, Gsdmd, Gstp1, H2-K1, H2-T23, Hp, Icam1, Ikbke, Il18bp, Il22ra1, Irf1, Litaf, Ly96, Mmp12, Nlrc5, Plscr1, Pycard, Ripk2, S100a11, Serpinb9, Slpi, Spon2, Stat1, Tap2, Tlr2, Trim5, Zbp1, Zc3h12a, Zcchc11]
Cluster 3	GO:0045087	innate immune response	GO_BiologicalProcess-GOA_23.02.2017_10h01	2e-15	1.1e-12	1.6e-17	6.4e-16	[3, 4]	Group39	4.61133	35	[Apcs, B2m, Birc2, Casp4, Ccl2, Ccl4, Cd40, Csf1, Gbp2, Gbp5, Gbp6, Gbp7, Gsdmd, H2-T23, Icam1, Ikbke, Irf1, Irgm1, Ly96, Mmp12, Nlrc5, Plscr1, Pycard, Ripk2, S100a11, Serpinb9, Serping1, Slamf7, Slpi, Socs1, Spon2, Stat1, Tlr2, Trim5, Zbp1]
Cluster 3	GO:0002237	response to molecule of bacterial origin	GO_BiologicalProcess-GOA_23.02.2017_10h01	2e-15	1.1e-12	1.6e-17	6.4e-16	[4, 6]	Group39	7.08215	25	[B2m, Ccl2, Cd40, Cpeb1, Cxcl10, Cxcl9, Fas, Gbp2, Gbp6, Gstp1, Icam1, Il18bp, Litaf, Ly96, Plscr1, Pycard, Ripk2, S100a11, Slpi, Spon2, Stat1, Tap2, Tlr2, Zc3h12a, Zcchc11]
Cluster 3	GO:0071219	cellular response to molecule of bacterial origin	GO_BiologicalProcess-GOA_23.02.2017_10h01	4.6e-15	2.4e-12	1.6e-17	6.4e-16	[4, 5, 7]	Group39	10.4972	19	[B2m, Ccl2, Cd40, Cpeb1, Cxcl10, Gbp2, Gbp6, Gstp1, Icam1, Litaf, Ly96, Plscr1, Pycard, Ripk2, Spon2, Stat1, Tlr2, Zc3h12a, Zcchc11]
Cluster 3	GO:0009617	response to bacterium	GO_BiologicalProcess-GOA_23.02.2017_10h01	1.2e-14	6.4e-12	1.6e-17	6.4e-16	[3, 5]	Group39	4.64135	33	[B2m, Bcl3, Ccl2, Cd40, Cpeb1, Cxcl10, Cxcl9, Fas, Gbp2, Gbp6, Gbp7, Gsdmd, Gstp1, H2-K1, H2-T23, Hp, Icam1, Il18bp, Il22ra1, Litaf, Ly96, Plscr1, Pycard, Ripk2, S100a11, Serpinb9, Slpi, Spon2, Stat1, Tap2, Tlr2, Zc3h12a, Zcchc11]
Cluster 3	GO:0006954	inflammatory response	GO_BiologicalProcess-GOA_23.02.2017_10h01	1.1e-13	5.9e-11	1.6e-17	6.4e-16	[4]	Group39	4.7619	30	[Adora1, Birc2, Casp4, Ccl2, Ccl4, Ccrl2, Cd40, Csf1, Cxcl10, Cxcl9, Cyp26b1, F3, Fas, Gbp5, Gsdmd, Gstp1, Hp, Icam1, Il17rb, Ly96, Nfkbiz, Plscr1, Pycard, Ripk2, Serpina3n, Serpinb9, Serping1, Socs3, Tlr2, Zc3h12a]
Cluster 3	GO:0051239	regulation of multicellular organismal process	GO_BiologicalProcess-GOA_23.02.2017_10h01	2.1e-11	1.1e-08	1.6e-17	6.4e-16	[2, 3]	Group39	2.23297	60	[Adora1, Agap2, Aida, Amot, Apcs, B2m, Bcl3, Bmper, Casp4, Ccl2, Cd274, Cd40, Col1a1, Col5a2, Cpeb1, Cry2, Csf1, Ctsz, Cxcl10, Cyp26b1, Ecscr, F3, Fas, Frzb, Gbp5, Gsdmd, Gstp1, H2-D1, H2-K1, H2-T23, Hcar2, Icam1, Il17rb, Irf1, Litaf, Lrg1, Ly96, Mmp12, Panx1, Pdgfa, Pfn2, Pim1, Pla2g16, Plau, Prg4, Pycard, Ripk2, S1pr2, Serping1, Socs1, Sp100, Spon2, Ssh1, Stat1, Tfrc, Tlr2, Tmem176a, Tpm1, Zc3h…
Cluster 3	GO:0031347	regulation of defense response	GO_BiologicalProcess-GOA_23.02.2017_10h01	2.3e-10	1.2e-07	1.6e-17	6.4e-16	[4, 5]	Group39	4.56349	23	[Adora1, Birc2, Casp4, Gbp5, Gstp1, H2-T23, Il17rb, Irf1, Ly96, Mmp12, Nlrc5, Plscr1, Pycard, Ripk2, S100a11, Serpinb9, Serping1, Socs1, Socs3, Tlr2, Trim5, Zbp1, Zc3h12a]
Cluster 3	GO:0001817	regulation of cytokine production	GO_BiologicalProcess-GOA_23.02.2017_10h01	4e-10	2e-07	1.6e-17	6.4e-16	[3, 4]	Group39	4.24779	24	[B2m, Bcl3, Casp4, Ccl2, Cd274, Cd40, Gbp5, Gsdmd, Gstp1, H2-T23, Il17rb, Irf1, Litaf, Ly96, Mmp12, Panx1, Prg4, Pycard, Ripk2, Socs1, Spon2, Tlr2, Zc3h12a, Zcchc11]
Cluster 3	GO:0002684	positive regulation of immune system process	GO_BiologicalProcess-GOA_23.02.2017_10h01	8.7e-10	4.4e-07	1.6e-17	6.4e-16	[2, 3, 4]	Group39	3.31492	30	[B2m, Birc2, Ccl2, Ccl4, Cd274, Cd40, Csf1, Cxcl10, Cxcl9, Gbp5, H2-D1, H2-K1, H2-T23, Hcar2, Icam1, Irf1, Ly96, Mmp12, Nlrc5, Plscr1, Pycard, Ripk2, S100a11, Serping1, Spon2, Tap2, Tfrc, Tlr2, Trim5, Zbp1]
Cluster 3	GO:0001819	positive regulation of cytokine production	GO_BiologicalProcess-GOA_23.02.2017_10h01	1.6e-09	8.2e-07	1.6e-17	6.4e-16	[3, 4, 5]	Group39	5.08021	19	[B2m, Bcl3, Casp4, Ccl2, Cd274, Cd40, Gbp5, Gsdmd, H2-T23, Il17rb, Irf1, Ly96, Mmp12, Panx1, Pycard, Ripk2, Spon2, Tlr2, Zcchc11]
Cluster 3	GO:0004621	NOD-like receptor signaling pathway	KEGG_01.03.2017	5.1e-09	2.5e-06	1.6e-17	6.4e-16	[-1]	Group39	7.69231	13	[Birc2, Casp4, Ccl2, Gbp2, Gbp5, Gbp7, Gsdmd, Ikbke, Nampt, Panx1, Pycard, Ripk2, Stat1]
Cluster 3	GO:0002252	immune effector process	GO_BiologicalProcess-GOA_23.02.2017_10h01	7.5e-09	3.7e-06	1.6e-17	6.4e-16	[2]	Group39	3.40314	26	[B2m, Bcl3, Ccl2, Cd40, Cxcl10, Cxcl9, Fas, H2-D1, H2-K1, H2-T23, Icam1, Irf1, Mmp12, Nlrc5, Plscr1, Pycard, Ripk2, Serpinb9, Serping1, Spon2, Tap2, Tfrc, Tlr2, Trim5, Zbp1, Zc3h12a]
Cluster 3	GO:0002697	regulation of immune effector process	GO_BiologicalProcess-GOA_23.02.2017_10h01	7.9e-09	3.9e-06	1.6e-17	6.4e-16	[3, 4]	Group39	5.23077	17	[B2m, Ccl2, Cd40, H2-D1, H2-K1, H2-T23, Irf1, Mmp12, Pycard, Ripk2, Serpinb9, Serping1, Spon2, Tap2, Tfrc, Tlr2, Zc3h12a]
Cluster 3	GO:1901701	cellular response to oxygen-containing compound	GO_BiologicalProcess-GOA_23.02.2017_10h01	7.9e-09	3.9e-06	1.6e-17	6.4e-16	[4]	Group39	3.01205	30	[Akr1b3, B2m, Casp4, Ccl2, Cd40, Col1a1, Col5a2, Cpeb1, Cxcl10, Cyp26b1, Gbp2, Gbp6, Gstp1, Icam1, Il18bp, Litaf, Ly96, Pim1, Plscr1, Pycard, Ripk2, Socs1, Socs3, Spon2, Ssh1, Stat1, Tlr2, Tpm1, Zc3h12a, Zcchc11]
Cluster 3	GO:1903555	regulation of tumor necrosis factor superfamily cytokine production	GO_BiologicalProcess-GOA_23.02.2017_10h01	8.2e-09	4e-06	1.6e-17	6.4e-16	[4, 5]	Group39	9.56522	11	[Bcl3, Ccl2, Cd274, Gstp1, H2-T23, Ly96, Pycard, Ripk2, Spon2, Tlr2, Zc3h12a]
Cluster 3	GO:0080134	regulation of response to stress	GO_BiologicalProcess-GOA_23.02.2017_10h01	2.6e-08	1.2e-05	1.6e-17	6.4e-16	[3, 4]	Group39	2.78777	31	[Adora1, Aida, Birc2, Casp4, Ccl2, Fas, Gadd45a, Gbp5, Grina, Gstp1, H2-T23, Il17rb, Irf1, Ly96, Mmp12, Ncoa7, Nlrc5, Pdgfa, Plau, Plscr1, Pycard, Ripk2, S100a11, Serpinb9, Serping1, Socs1, Socs3, Tlr2, Trim5, Zbp1, Zc3h12a]
Cluster 3	GO:0032101	regulation of response to external stimulus	GO_BiologicalProcess-GOA_23.02.2017_10h01	2.7e-08	1.3e-05	1.6e-17	6.4e-16	[3, 4]	Group39	3.54938	23	[Adora1, Birc2, Casp4, Ccl2, Ccl4, Csf1, Cxcl10, Cxcl9, Gbp5, Gstp1, Il17rb, Ly96, Mmp12, Pdgfa, Plau, Pycard, Ripk2, S100a11, Serping1, Socs3, Tlr2, Zc3h12a, Zcchc11]
Cluster 3	GO:0050778	positive regulation of immune response	GO_BiologicalProcess-GOA_23.02.2017_10h01	4.6e-08	2.2e-05	1.6e-17	6.4e-16	[3, 4, 5]	Group39	3.58891	22	[B2m, Birc2, Cd40, Gbp5, H2-D1, H2-K1, H2-T23, Irf1, Ly96, Mmp12, Nlrc5, Plscr1, Pycard, Ripk2, S100a11, Serping1, Spon2, Tap2, Tfrc, Tlr2, Trim5, Zbp1]
Cluster 3	GO:0031349	positive regulation of defense response	GO_BiologicalProcess-GOA_23.02.2017_10h01	5.4e-08	2.6e-05	1.6e-17	6.4e-16	[3, 4, 5, 6]	Group39	5.28169	15	[Birc2, Gbp5, H2-T23, Il17rb, Irf1, Ly96, Mmp12, Nlrc5, Plscr1, Pycard, Ripk2, S100a11, Tlr2, Trim5, Zbp1]
Cluster 3	GO:0050776	regulation of immune response	GO_BiologicalProcess-GOA_23.02.2017_10h01	8.1e-08	3.9e-05	1.6e-17	6.4e-16	[3, 4]	Group39	3.22581	24	[B2m, Birc2, Cd40, Gbp5, H2-D1, H2-K1, H2-T23, Irf1, Ly96, Mmp12, Nlrc5, Plscr1, Pycard, Ripk2, S100a11, Serpinb9, Serping1, Socs1, Spon2, Tap2, Tfrc, Tlr2, Trim5, Zbp1]
Cluster 3	GO:0002699	positive regulation of immune effector process	GO_BiologicalProcess-GOA_23.02.2017_10h01	1.6e-07	8e-05	1.6e-17	6.4e-16	[3, 4, 5]	Group39	6.34921	12	[B2m, Ccl2, Cd40, H2-D1, H2-K1, H2-T23, Irf1, Ripk2, Spon2, Tap2, Tfrc, Tlr2]
Cluster 3	GO:0032611	interleukin-1 beta production	GO_BiologicalProcess-GOA_23.02.2017_10h01	6.4e-07	0.00029	1.6e-17	6.4e-16	[5]	Group39	12.7273	7	[Casp4, Gbp5, Gsdmd, Gstp1, Panx1, Pycard, Zc3h12a]
Cluster 3	GO:0050663	cytokine secretion	GO_BiologicalProcess-GOA_23.02.2017_10h01	1e-06	0.00045	1.6e-17	6.4e-16	[4, 5, 6, 7, 8, 9]	Group39	5.97826	11	[Casp4, Cd274, Gbp5, Gsdmd, Il17rb, Mmp12, Panx1, Pycard, Socs1, Tlr2, Zc3h12a]
Cluster 3	GO:0051240	positive regulation of multicellular organismal process	GO_BiologicalProcess-GOA_23.02.2017_10h01	1.6e-06	0.00073	1.6e-17	6.4e-16	[2, 3, 4]	Group39	2.21787	34	[Agap2, Amot, B2m, Bcl3, Casp4, Ccl2, Cd274, Cd40, Col1a1, Cpeb1, Csf1, Cyp26b1, F3, Gbp5, Gsdmd, H2-T23, Hcar2, Icam1, Il17rb, Irf1, Lrg1, Ly96, Mmp12, Panx1, Pdgfa, Pim1, Pycard, Ripk2, Spon2, Tfrc, Tlr2, Tpm1, Zc3h12a, Zcchc11]
Cluster 3	GO:0032760	positive regulation of tumor necrosis factor production	GO_BiologicalProcess-GOA_23.02.2017_10h01	2.2e-06	0.00099	1.6e-17	6.4e-16	[5, 6, 7]	Group39	10.6061	7	[Ccl2, H2-T23, Ly96, Pycard, Ripk2, Spon2, Tlr2]
Cluster 3	GO:0072559	NLRP3 inflammasome complex	GO_CellularComponent-GOA_23.02.2017_10h01	7.2e-06	0.003	1.6e-17	6.4e-16	[4, 6, 7, 8, 9, 10]	Group39	60	3	[Casp4, Gsdmd, Pycard]
Cluster 3	GO:0050715	positive regulation of cytokine secretion	GO_BiologicalProcess-GOA_23.02.2017_10h01	7.9e-06	0.0033	1.6e-17	6.4e-16	[4, 5, 6, 7, 8, 9, 10, 11]	Group39	7.20721	8	[Casp4, Cd274, Gsdmd, Il17rb, Mmp12, Panx1, Pycard, Tlr2]
Cluster 3	GO:0002790	peptide secretion	GO_BiologicalProcess-GOA_23.02.2017_10h01	1.2e-05	0.0051	1.6e-17	6.4e-16	[5, 6, 7]	Group39	3.0853	17	[Adora1, Casp4, Cd274, Cd40, Gbp5, Gsdmd, H2-T23, Hcar2, Il17rb, Mmp12, Panx1, Pycard, Rhbdf2, Smpd3, Socs1, Tlr2, Zc3h12a]
Cluster 3	GO:0002791	regulation of peptide secretion	GO_BiologicalProcess-GOA_23.02.2017_10h01	1.5e-05	0.0064	1.6e-17	6.4e-16	[5, 6, 7, 8]	Group39	3.3557	15	[Adora1, Casp4, Cd274, Cd40, Gsdmd, H2-T23, Hcar2, Il17rb, Mmp12, Panx1, Pycard, Rhbdf2, Socs1, Tlr2, Zc3h12a]
Cluster 3	GO:0002793	positive regulation of peptide secretion	GO_BiologicalProcess-GOA_23.02.2017_10h01	1.9e-05	0.0076	1.6e-17	6.4e-16	[4, 5, 6, 7, 8, 9]	Group39	4.4	11	[Adora1, Casp4, Cd274, Gsdmd, H2-T23, Hcar2, Il17rb, Mmp12, Panx1, Pycard, Tlr2]
Cluster 3	GO:0031348	negative regulation of defense response	GO_BiologicalProcess-GOA_23.02.2017_10h01	2e-05	0.0082	1.6e-17	6.4e-16	[3, 4, 5, 6]	Group39	5.45455	9	[Adora1, Gstp1, H2-T23, Mmp12, Nlrc5, Serpinb9, Serping1, Socs3, Zc3h12a]
Cluster 3	GO:0032940	secretion by cell	GO_BiologicalProcess-GOA_23.02.2017_10h01	2.4e-05	0.0095	1.6e-17	6.4e-16	[3, 5, 6]	Group39	2.45262	22	[Adora1, Casp4, Cd274, Cd40, Cry2, Exoc3l4, Gbp5, Gsdmd, H2-T23, Hcar2, Il17rb, Mmp12, Panx1, Pfn2, Pycard, Rhbdf2, Smpd3, Socs1, Tlr2, Tnfaip2, Vmp1, Zc3h12a]
Cluster 3	GO:0050727	regulation of inflammatory response	GO_BiologicalProcess-GOA_23.02.2017_10h01	4.1e-05	0.015	1.6e-17	6.4e-16	[4, 5, 6]	Group39	4.04412	11	[Adora1, Birc2, Casp4, Gbp5, Gstp1, Il17rb, Pycard, Serping1, Socs3, Tlr2, Zc3h12a]
Cluster 3	GO:0090087	regulation of peptide transport	GO_BiologicalProcess-GOA_23.02.2017_10h01	4.5e-05	0.017	1.6e-17	6.4e-16	[4, 5, 6, 7]	Group39	2.49377	20	[Adora1, Bcl3, Casp4, Ccl2, Cd274, Cd40, Gsdmd, H2-T23, Hcar2, Il17rb, Litaf, Mmp12, Panx1, Pycard, Rhbdf2, Socs1, Sp100, Tlr2, Xpo1, Zc3h12a]
Cluster 3	GO:0045321	leukocyte activation	GO_BiologicalProcess-GOA_23.02.2017_10h01	6.7e-05	0.024	1.6e-17	6.4e-16	[2, 4]	Group39	2.35162	21	[B2m, Batf2, Bcl3, Ccl2, Cd274, Cd40, Cyp26b1, Fas, H2-T23, Hprt, Icam1, Irf1, Ly6d, Plscr1, Pycard, Ripk2, Slamf7, Slfn1, Tfrc, Tlr2, Zc3h12d]
Cluster 3	GO:0009306	protein secretion	GO_BiologicalProcess-GOA_23.02.2017_10h01	7.4e-05	0.027	1.6e-17	6.4e-16	[4, 5, 6, 7, 8]	Group39	2.92398	15	[Casp4, Cd274, Cd40, Gbp5, Gsdmd, H2-T23, Hcar2, Il17rb, Mmp12, Panx1, Pycard, Rhbdf2, Socs1, Tlr2, Zc3h12a]
Cluster 3	GO:0032675	regulation of interleukin-6 production	GO_BiologicalProcess-GOA_23.02.2017_10h01	9.2e-05	0.033	1.6e-17	6.4e-16	[4, 5]	Group39	6.03448	7	[Prg4, Pycard, Ripk2, Spon2, Tlr2, Zc3h12a, Zcchc11]
Cluster 3	GO:0042110	T cell activation	GO_BiologicalProcess-GOA_23.02.2017_10h01	9.1e-05	0.033	1.6e-17	6.4e-16	[4, 6]	Group39	3.02376	14	[B2m, Bcl3, Ccl2, Cd274, Cyp26b1, Fas, H2-T23, Icam1, Irf1, Pycard, Ripk2, Slfn1, Tfrc, Zc3h12d]
Cluster 3	GO:1903530	regulation of secretion by cell	GO_BiologicalProcess-GOA_23.02.2017_10h01	9.5e-05	0.034	1.6e-17	6.4e-16	[3, 4, 5, 6, 7]	Group39	2.61941	17	[Adora1, Casp4, Cd274, Cd40, Cry2, Gsdmd, H2-T23, Hcar2, Il17rb, Mmp12, Panx1, Pfn2, Pycard, Rhbdf2, Socs1, Tlr2, Zc3h12a]
Cluster 3	GO:0032733	positive regulation of interleukin-10 production	GO_BiologicalProcess-GOA_23.02.2017_10h01	0.00013	0.045	1.6e-17	6.4e-16	[4, 5, 6]	Group39	13.7931	4	[Bcl3, Cd274, Pycard, Tlr2]
Cluster 3	GO:0043124	negative regulation of I-kappaB kinase/NF-kappaB signaling	GO_BiologicalProcess-GOA_23.02.2017_10h01	0.00014	0.049	1.6e-17	6.4e-16	[5, 6, 7, 8]	Group39	9.09091	5	[Gstp1, Litaf, Pycard, Stat1, Zc3h12a]
Cluster 3	GO:0002237	response to molecule of bacterial origin	GO_BiologicalProcess-GOA_23.02.2017_10h01	2e-15	1.1e-12	2.1e-17	7.9e-16	[4, 6]	Group31	7.08215	25	[B2m, Ccl2, Cd40, Cpeb1, Cxcl10, Cxcl9, Fas, Gbp2, Gbp6, Gstp1, Icam1, Il18bp, Litaf, Ly96, Plscr1, Pycard, Ripk2, S100a11, Slpi, Spon2, Stat1, Tap2, Tlr2, Zc3h12a, Zcchc11]
Cluster 3	GO:0071219	cellular response to molecule of bacterial origin	GO_BiologicalProcess-GOA_23.02.2017_10h01	4.6e-15	2.4e-12	2.1e-17	7.9e-16	[4, 5, 7]	Group31	10.4972	19	[B2m, Ccl2, Cd40, Cpeb1, Cxcl10, Gbp2, Gbp6, Gstp1, Icam1, Litaf, Ly96, Plscr1, Pycard, Ripk2, Spon2, Stat1, Tlr2, Zc3h12a, Zcchc11]
Cluster 3	GO:0044403	symbiosis, encompassing mutualism through parasitism	GO_BiologicalProcess-GOA_23.02.2017_10h01	3.6e-14	1.9e-11	2.1e-17	7.9e-16	[3]	Group31	5.17857	29	[Apcs, Bcl3, Ccl4, Cd40, Chmp4b, Cxcl10, Cxcl9, Gbp2, Gbp6, Gbp7, Icam1, Ikbke, Irf1, Mmp12, Nlrc5, Pik3c2g, Plscr1, Pycard, Serpinb9, Siva1, Slpi, Spon2, Stat1, Tap1, Tap2, Tlr2, Trim5, Zbp1, Zc3h12a]
Cluster 3	GO:0044764	multi-organism cellular process	GO_BiologicalProcess-GOA_23.02.2017_10h01	9e-12	4.7e-09	2.1e-17	7.9e-16	[2]	Group31	4.87329	25	[Apcs, Bcl3, Ccl4, Cd40, Chmp4b, Cxcl10, Cxcl9, Gsdmd, Icam1, Ikbke, Irf1, Mmp12, Nlrc5, Pik3c2g, Plscr1, Pycard, Siva1, Slpi, Spon2, Stat1, Tap1, Tap2, Trim5, Zbp1, Zc3h12a]
Cluster 3	GO:0043900	regulation of multi-organism process	GO_BiologicalProcess-GOA_23.02.2017_10h01	9.2e-07	0.00041	2.1e-17	7.9e-16	[2, 3]	Group31	4.23729	15	[Apcs, Ccl4, Chmp4b, Ly96, Mmp12, Plscr1, Pycard, Ripk2, Slpi, Stat1, Tap1, Tap2, Tlr2, Zc3h12a, Zcchc11]
Cluster 3	GO:0043903	regulation of symbiosis, encompassing mutualism through parasitism	GO_BiologicalProcess-GOA_23.02.2017_10h01	3e-06	0.0013	2.1e-17	7.9e-16	[3, 4]	Group31	4.83871	12	[Apcs, Ccl4, Chmp4b, Mmp12, Plscr1, Pycard, Slpi, Stat1, Tap1, Tap2, Tlr2, Zc3h12a]
Cluster 3	GO:0019058	viral life cycle	GO_BiologicalProcess-GOA_23.02.2017_10h01	1.5e-05	0.0064	2.1e-17	7.9e-16	[4, 5]	Group31	4.4898	11	[Apcs, Ccl4, Chmp4b, Icam1, Pik3c2g, Plscr1, Siva1, Slpi, Tap1, Tap2, Zc3h12a]
Cluster 3	GO:0051701	interaction with host	GO_BiologicalProcess-GOA_23.02.2017_10h01	1.6e-05	0.0065	2.1e-17	7.9e-16	[3, 4]	Group31	6.55738	8	[Apcs, Chmp4b, Serpinb9, Siva1, Tap1, Tap2, Tlr2, Zc3h12a]
Cluster 3	GO:0032675	regulation of interleukin-6 production	GO_BiologicalProcess-GOA_23.02.2017_10h01	9.2e-05	0.033	2.1e-17	7.9e-16	[4, 5]	Group31	6.03448	7	[Prg4, Pycard, Ripk2, Spon2, Tlr2, Zc3h12a, Zcchc11]
Cluster 3	GO:0071219	cellular response to molecule of bacterial origin	GO_BiologicalProcess-GOA_23.02.2017_10h01	4.6e-15	2.4e-12	2.7e-17	9.7e-16	[4, 5, 7]	Group37	10.4972	19	[B2m, Ccl2, Cd40, Cpeb1, Cxcl10, Gbp2, Gbp6, Gstp1, Icam1, Litaf, Ly96, Plscr1, Pycard, Ripk2, Spon2, Stat1, Tlr2, Zc3h12a, Zcchc11]
Cluster 3	GO:0001817	regulation of cytokine production	GO_BiologicalProcess-GOA_23.02.2017_10h01	4e-10	2e-07	2.7e-17	9.7e-16	[3, 4]	Group37	4.24779	24	[B2m, Bcl3, Casp4, Ccl2, Cd274, Cd40, Gbp5, Gsdmd, Gstp1, H2-T23, Il17rb, Irf1, Litaf, Ly96, Mmp12, Panx1, Prg4, Pycard, Ripk2, Socs1, Spon2, Tlr2, Zc3h12a, Zcchc11]
Cluster 3	GO:0001819	positive regulation of cytokine production	GO_BiologicalProcess-GOA_23.02.2017_10h01	1.6e-09	8.2e-07	2.7e-17	9.7e-16	[3, 4, 5]	Group37	5.08021	19	[B2m, Bcl3, Casp4, Ccl2, Cd274, Cd40, Gbp5, Gsdmd, H2-T23, Il17rb, Irf1, Ly96, Mmp12, Panx1, Pycard, Ripk2, Spon2, Tlr2, Zcchc11]
Cluster 3	GO:0002697	regulation of immune effector process	GO_BiologicalProcess-GOA_23.02.2017_10h01	7.9e-09	3.9e-06	2.7e-17	9.7e-16	[3, 4]	Group37	5.23077	17	[B2m, Ccl2, Cd40, H2-D1, H2-K1, H2-T23, Irf1, Mmp12, Pycard, Ripk2, Serpinb9, Serping1, Spon2, Tap2, Tfrc, Tlr2, Zc3h12a]
Cluster 3	GO:1903555	regulation of tumor necrosis factor superfamily cytokine production	GO_BiologicalProcess-GOA_23.02.2017_10h01	8.2e-09	4e-06	2.7e-17	9.7e-16	[4, 5]	Group37	9.56522	11	[Bcl3, Ccl2, Cd274, Gstp1, H2-T23, Ly96, Pycard, Ripk2, Spon2, Tlr2, Zc3h12a]
Cluster 3	GO:0007249	I-kappaB kinase/NF-kappaB signaling	GO_BiologicalProcess-GOA_23.02.2017_10h01	4.5e-08	2.1e-05	2.7e-17	9.7e-16	[4, 5, 6]	Group37	5.83333	14	[Bcl3, Birc2, Cd40, Gstp1, Ikbke, Litaf, Pycard, Rhoc, Ripk2, Sectm1a, Stat1, Tifa, Tlr2, Zc3h12a]
Cluster 3	GO:0031349	positive regulation of defense response	GO_BiologicalProcess-GOA_23.02.2017_10h01	5.4e-08	2.6e-05	2.7e-17	9.7e-16	[3, 4, 5, 6]	Group37	5.28169	15	[Birc2, Gbp5, H2-T23, Il17rb, Irf1, Ly96, Mmp12, Nlrc5, Plscr1, Pycard, Ripk2, S100a11, Tlr2, Trim5, Zbp1]
Cluster 3	GO:0002699	positive regulation of immune effector process	GO_BiologicalProcess-GOA_23.02.2017_10h01	1.6e-07	8e-05	2.7e-17	9.7e-16	[3, 4, 5]	Group37	6.34921	12	[B2m, Ccl2, Cd40, H2-D1, H2-K1, H2-T23, Irf1, Ripk2, Spon2, Tap2, Tfrc, Tlr2]
Cluster 3	GO:0032760	positive regulation of tumor necrosis factor production	GO_BiologicalProcess-GOA_23.02.2017_10h01	2.2e-06	0.00099	2.7e-17	9.7e-16	[5, 6, 7]	Group37	10.6061	7	[Ccl2, H2-T23, Ly96, Pycard, Ripk2, Spon2, Tlr2]
Cluster 3	GO:1903037	regulation of leukocyte cell-cell adhesion	GO_BiologicalProcess-GOA_23.02.2017_10h01	1.5e-05	0.0064	2.7e-17	9.7e-16	[4, 5, 6]	Group37	4.10959	12	[Ccl2, Cd274, Cyp26b1, Gstp1, H2-T23, Icam1, Irf1, Pycard, Ripk2, Slfn1, Tfrc, Zc3h12d]
Cluster 3	GO:0032103	positive regulation of response to external stimulus	GO_BiologicalProcess-GOA_23.02.2017_10h01	2.4e-05	0.0097	2.7e-17	9.7e-16	[3, 4, 5]	Group37	4.28016	11	[Ccl2, Ccl4, Csf1, Cxcl10, Cxcl9, Gbp5, Il17rb, Ly96, Ripk2, S100a11, Tlr2]
Cluster 3	GO:0002218	activation of innate immune response	GO_BiologicalProcess-GOA_23.02.2017_10h01	4.3e-05	0.016	2.7e-17	9.7e-16	[3, 5, 6, 7, 8]	Group37	5.71429	8	[Birc2, Irf1, Ly96, Pycard, Ripk2, S100a11, Tlr2, Trim5]
Cluster 3	GO:0090087	regulation of peptide transport	GO_BiologicalProcess-GOA_23.02.2017_10h01	4.5e-05	0.017	2.7e-17	9.7e-16	[4, 5, 6, 7]	Group37	2.49377	20	[Adora1, Bcl3, Casp4, Ccl2, Cd274, Cd40, Gsdmd, H2-T23, Hcar2, Il17rb, Litaf, Mmp12, Panx1, Pycard, Rhbdf2, Socs1, Sp100, Tlr2, Xpo1, Zc3h12a]
Cluster 3	GO:0031663	lipopolysaccharide-mediated signaling pathway	GO_BiologicalProcess-GOA_23.02.2017_10h01	8.9e-05	0.032	2.7e-17	9.7e-16	[4, 5, 6, 7, 9]	Group37	10	5	[Ccl2, Ly96, Ripk2, Stat1, Zcchc11]
Cluster 3	GO:0032675	regulation of interleukin-6 production	GO_BiologicalProcess-GOA_23.02.2017_10h01	9.2e-05	0.033	2.7e-17	9.7e-16	[4, 5]	Group37	6.03448	7	[Prg4, Pycard, Ripk2, Spon2, Tlr2, Zc3h12a, Zcchc11]
Cluster 3	GO:0042110	T cell activation	GO_BiologicalProcess-GOA_23.02.2017_10h01	9.1e-05	0.033	2.7e-17	9.7e-16	[4, 6]	Group37	3.02376	14	[B2m, Bcl3, Ccl2, Cd274, Cyp26b1, Fas, H2-T23, Icam1, Irf1, Pycard, Ripk2, Slfn1, Tfrc, Zc3h12d]
Cluster 3	GO:0070555	response to interleukin-1	GO_BiologicalProcess-GOA_23.02.2017_10h01	0.00011	0.04	2.7e-17	9.7e-16	[5]	Group37	5.83333	7	[Ccl2, Ccl4, Cd40, Icam1, Pycard, Ripk2, Zc3h12a]
Cluster 3	GO:0032733	positive regulation of interleukin-10 production	GO_BiologicalProcess-GOA_23.02.2017_10h01	0.00013	0.045	2.7e-17	9.7e-16	[4, 5, 6]	Group37	13.7931	4	[Bcl3, Cd274, Pycard, Tlr2]
Cluster 3	GO:0006952	defense response	GO_BiologicalProcess-GOA_23.02.2017_10h01	2.4e-19	1.3e-16	4.1e-17	1.4e-15	[3]	Group41	3.6961	54	[Adora1, Apcs, B2m, Batf2, Bcl3, Birc2, Casp4, Ccl2, Ccl4, Ccrl2, Cd40, Csf1, Cxcl10, Cxcl9, Cyp26b1, F3, Fas, Gbp2, Gbp5, Gbp6, Gbp7, Gsdmd, Gstp1, H2-K1, H2-T23, Hp, Icam1, Ikbke, Il17rb, Il22ra1, Irf1, Irgm1, Ly96, Mmp12, Nfkbiz, Nlrc5, Plscr1, Pycard, Ripk2, S100a11, Serpina3n, Serpinb9, Serping1, Slamf7, Slpi, Socs1, Socs3, Spon2, Stat1, Tap1, Tlr2, Trim5, Zbp1, Zc3h12a]
Cluster 3	GO:0009605	response to external stimulus	GO_BiologicalProcess-GOA_23.02.2017_10h01	3.5e-18	1.9e-15	4.1e-17	1.4e-15	[2]	Group41	2.92661	65	[Adora1, Amot, Apaf1, Asns, B2m, Batf2, Bcl3, Birc2, Btg2, Casp4, Ccl2, Ccl4, Ccrl2, Cd40, Cd63, Col1a1, Cpeb1, Cry2, Csf1, Cxcl10, Cxcl9, Ecscr, Fas, Gadd45a, Gbp2, Gbp5, Gbp6, Gbp7, Gsdmd, Gstp1, H2-K1, H2-T23, Hnrnpa1, Hp, Icam1, Ikbke, Il17rb, Il18bp, Il22ra1, Irf1, Litaf, Ly96, Mmp12, Nlrc5, Pdgfa, Pik3c2g, Pim1, Plau, Plscr1, Pycard, Ripk2, S100a11, Serpinb9, Serping1, Slpi, Socs3, Spon2, S…
Cluster 3	GO:0034097	response to cytokine	GO_BiologicalProcess-GOA_23.02.2017_10h01	1.4e-17	7.6e-15	4.1e-17	1.4e-15	[4]	Group41	5.06849	37	[Birc2, Ccl2, Ccl4, Ccrl2, Cd274, Cd40, Col1a1, Csf1, Cxcl10, Cxcl9, F3, Fas, Gbp2, Gbp5, Gbp6, Gbp7, Icam1, Ikbke, Il17rb, Il18bp, Il22ra1, Il3ra, Irf1, Irgm1, Mmp12, Nlrc5, Osmr, Plscr1, Pycard, Ripk2, Serpina3n, Socs1, Socs3, Stat1, Zbp1, Zc3h12a, Zcchc11]
Cluster 3	GO:0071345	cellular response to cytokine stimulus	GO_BiologicalProcess-GOA_23.02.2017_10h01	1.6e-17	9e-15	4.1e-17	1.4e-15	[5]	Group41	5.60132	34	[Birc2, Ccl2, Ccl4, Ccrl2, Cd40, Col1a1, Csf1, Cxcl10, Cxcl9, F3, Fas, Gbp2, Gbp5, Gbp6, Gbp7, Icam1, Il17rb, Il18bp, Il22ra1, Il3ra, Irf1, Irgm1, Mmp12, Nlrc5, Osmr, Plscr1, Pycard, Ripk2, Socs1, Socs3, Stat1, Zbp1, Zc3h12a, Zcchc11]
Cluster 3	GO:0006955	immune response	GO_BiologicalProcess-GOA_23.02.2017_10h01	4.3e-16	2.3e-13	4.1e-17	1.4e-15	[2]	Group41	3.40514	49	[Apcs, B2m, Bcl3, Birc2, Casp4, Ccl2, Ccl4, Cd274, Cd40, Csf1, Cxcl10, Cxcl9, Dbnl, Fas, Gbp2, Gbp5, Gbp6, Gbp7, Gsdmd, H2-D1, H2-K1, H2-T23, Icam1, Ikbke, Il18bp, Irf1, Irgm1, Ly96, Mmp12, Nlrc5, Plscr1, Prg4, Pycard, Ripk2, S100a11, Sectm1a, Serpinb9, Serping1, Slamf7, Slpi, Socs1, Spon2, Stat1, Tap1, Tap2, Tfrc, Tlr2, Trim5, Zbp1]
Cluster 3	GO:0051707	response to other organism	GO_BiologicalProcess-GOA_23.02.2017_10h01	6.8e-16	3.6e-13	4.1e-17	1.4e-15	[2, 4]	Group41	4.12371	40	[B2m, Batf2, Bcl3, Ccl2, Cd40, Cpeb1, Cxcl10, Cxcl9, Fas, Gbp2, Gbp6, Gbp7, Gsdmd, Gstp1, H2-K1, H2-T23, Hp, Icam1, Ikbke, Il18bp, Il22ra1, Irf1, Litaf, Ly96, Mmp12, Nlrc5, Plscr1, Pycard, Ripk2, S100a11, Serpinb9, Slpi, Spon2, Stat1, Tap2, Tlr2, Trim5, Zbp1, Zc3h12a, Zcchc11]
Cluster 3	GO:0045087	innate immune response	GO_BiologicalProcess-GOA_23.02.2017_10h01	2e-15	1.1e-12	4.1e-17	1.4e-15	[3, 4]	Group41	4.61133	35	[Apcs, B2m, Birc2, Casp4, Ccl2, Ccl4, Cd40, Csf1, Gbp2, Gbp5, Gbp6, Gbp7, Gsdmd, H2-T23, Icam1, Ikbke, Irf1, Irgm1, Ly96, Mmp12, Nlrc5, Plscr1, Pycard, Ripk2, S100a11, Serpinb9, Serping1, Slamf7, Slpi, Socs1, Spon2, Stat1, Tlr2, Trim5, Zbp1]
Cluster 3	GO:0002237	response to molecule of bacterial origin	GO_BiologicalProcess-GOA_23.02.2017_10h01	2e-15	1.1e-12	4.1e-17	1.4e-15	[4, 6]	Group41	7.08215	25	[B2m, Ccl2, Cd40, Cpeb1, Cxcl10, Cxcl9, Fas, Gbp2, Gbp6, Gstp1, Icam1, Il18bp, Litaf, Ly96, Plscr1, Pycard, Ripk2, S100a11, Slpi, Spon2, Stat1, Tap2, Tlr2, Zc3h12a, Zcchc11]
Cluster 3	GO:0071219	cellular response to molecule of bacterial origin	GO_BiologicalProcess-GOA_23.02.2017_10h01	4.6e-15	2.4e-12	4.1e-17	1.4e-15	[4, 5, 7]	Group41	10.4972	19	[B2m, Ccl2, Cd40, Cpeb1, Cxcl10, Gbp2, Gbp6, Gstp1, Icam1, Litaf, Ly96, Plscr1, Pycard, Ripk2, Spon2, Stat1, Tlr2, Zc3h12a, Zcchc11]
Cluster 3	GO:0009617	response to bacterium	GO_BiologicalProcess-GOA_23.02.2017_10h01	1.2e-14	6.4e-12	4.1e-17	1.4e-15	[3, 5]	Group41	4.64135	33	[B2m, Bcl3, Ccl2, Cd40, Cpeb1, Cxcl10, Cxcl9, Fas, Gbp2, Gbp6, Gbp7, Gsdmd, Gstp1, H2-K1, H2-T23, Hp, Icam1, Il18bp, Il22ra1, Litaf, Ly96, Plscr1, Pycard, Ripk2, S100a11, Serpinb9, Slpi, Spon2, Stat1, Tap2, Tlr2, Zc3h12a, Zcchc11]
Cluster 3	GO:0010033	response to organic substance	GO_BiologicalProcess-GOA_23.02.2017_10h01	2.3e-14	1.2e-11	4.1e-17	1.4e-15	[3]	Group41	2.36769	68	[Akr1b3, Apaf1, Asns, B2m, Birc2, Bmper, Btg2, Casp4, Ccl2, Ccl4, Ccrl2, Cd274, Cd40, Cd63, Col1a1, Col5a2, Cpeb1, Cry2, Csf1, Cxcl10, Cxcl9, Cyp26b1, F3, Fas, Fgl1, Gbp2, Gbp5, Gbp6, Gbp7, Gdf15, Gstp1, Hprt, Icam1, Ikbke, Il17rb, Il18bp, Il22ra1, Il3ra, Irf1, Irgm1, Litaf, Lrg1, Ly6d, Ly96, Mmp12, Nampt, Nlrc5, Osmr, Panx1, Pim1, Plscr1, Pycard, Rfc3, Ripk2, S100a11, Serpina3n, Slpi, Socs1, Soc…
Cluster 3	GO:0044403	symbiosis, encompassing mutualism through parasitism	GO_BiologicalProcess-GOA_23.02.2017_10h01	3.6e-14	1.9e-11	4.1e-17	1.4e-15	[3]	Group41	5.17857	29	[Apcs, Bcl3, Ccl4, Cd40, Chmp4b, Cxcl10, Cxcl9, Gbp2, Gbp6, Gbp7, Icam1, Ikbke, Irf1, Mmp12, Nlrc5, Pik3c2g, Plscr1, Pycard, Serpinb9, Siva1, Slpi, Spon2, Stat1, Tap1, Tap2, Tlr2, Trim5, Zbp1, Zc3h12a]
Cluster 3	GO:0006954	inflammatory response	GO_BiologicalProcess-GOA_23.02.2017_10h01	1.1e-13	5.9e-11	4.1e-17	1.4e-15	[4]	Group41	4.7619	30	[Adora1, Birc2, Casp4, Ccl2, Ccl4, Ccrl2, Cd40, Csf1, Cxcl10, Cxcl9, Cyp26b1, F3, Fas, Gbp5, Gsdmd, Gstp1, Hp, Icam1, Il17rb, Ly96, Nfkbiz, Plscr1, Pycard, Ripk2, Serpina3n, Serpinb9, Serping1, Socs3, Tlr2, Zc3h12a]
Cluster 3	GO:0002682	regulation of immune system process	GO_BiologicalProcess-GOA_23.02.2017_10h01	1.4e-13	7.4e-11	4.1e-17	1.4e-15	[2, 3]	Group41	3.35196	42	[Adora1, Apcs, B2m, Birc2, Ccl2, Ccl4, Cd274, Cd40, Csf1, Cxcl10, Cxcl9, Cyp26b1, Fas, Gbp5, H2-D1, H2-K1, H2-T23, Hcar2, Icam1, Irf1, Ly96, Mmp12, Nlrc5, Pim1, Plscr1, Pycard, Ripk2, S100a11, Serpinb9, Serping1, Slamf7, Slfn1, Socs1, Spon2, Tap2, Tfrc, Tlr2, Tmem176a, Trim5, Zbp1, Zc3h12a, Zc3h12d]
Cluster 3	GO:0006950	response to stress	GO_BiologicalProcess-GOA_23.02.2017_10h01	2.7e-13	1.4e-10	4.1e-17	1.4e-15	[2]	Group41	2.13318	74	[Adora1, Aida, Akr1b3, Apaf1, Apcs, Asns, B2m, Batf2, Bcl3, Bcl9, Birc2, Btg2, Casp4, Ccl2, Ccl4, Ccrl2, Cd40, Col1a1, Cpeb1, Csf1, Cxcl10, Cxcl9, Cyp26b1, F3, Fas, Gadd45a, Gbp2, Gbp5, Gbp6, Gbp7, Grina, Gsdmd, Gstp1, H2-K1, H2-T23, Hnrnpa1, Hp, Icam1, Ikbke, Il17rb, Il18bp, Il22ra1, Irf1, Irgm1, Ly96, Mmp12, Ncoa7, Nfkbiz, Nlrc5, Panx1, Pdgfa, Plau, Plscr1, Pycard, Rhoc, Ripk2, S100a11, Serpina…
Cluster 3	GO:0071310	cellular response to organic substance	GO_BiologicalProcess-GOA_23.02.2017_10h01	7.5e-13	3.9e-10	4.1e-17	1.4e-15	[4]	Group41	2.5974	54	[Akr1b3, Apaf1, Asns, B2m, Birc2, Bmper, Casp4, Ccl2, Ccl4, Ccrl2, Cd40, Cd63, Col1a1, Col5a2, Cpeb1, Cry2, Csf1, Cxcl10, Cxcl9, Cyp26b1, F3, Fas, Gbp2, Gbp5, Gbp6, Gbp7, Gdf15, Gstp1, Icam1, Il17rb, Il18bp, Il22ra1, Il3ra, Irf1, Irgm1, Litaf, Lrg1, Ly96, Mmp12, Nlrc5, Osmr, Pim1, Plscr1, Pycard, Ripk2, Socs1, Socs3, Spon2, Ssh1, Stat1, Tlr2, Zbp1, Zc3h12a, Zcchc11]
Cluster 3	GO:0019221	cytokine-mediated signaling pathway	GO_BiologicalProcess-GOA_23.02.2017_10h01	1.6e-12	8.8e-10	4.1e-17	1.4e-15	[4, 5, 6]	Group41	5.83756	23	[Ccl2, Ccl4, Ccrl2, Cd40, Csf1, Cxcl10, Cxcl9, F3, Fas, Il17rb, Il22ra1, Il3ra, Irf1, Mmp12, Nlrc5, Osmr, Pycard, Ripk2, Socs1, Socs3, Stat1, Zbp1, Zcchc11]
Cluster 3	GO:0048583	regulation of response to stimulus	GO_BiologicalProcess-GOA_23.02.2017_10h01	2.3e-12	1.2e-09	4.1e-17	1.4e-15	[2, 3]	Group41	2.09254	71	[Adora1, Agap2, Aida, Akr1b3, Amot, Apaf1, B2m, Bcl3, Birc2, Bmper, Casp4, Ccl2, Ccl4, Cd40, Cd63, Col1a1, Cry2, Csf1, Cxcl10, Cxcl9, Cyp26b1, F3, Fas, Frzb, Gadd45a, Gbp5, Gdf15, Grina, Gstp1, H2-D1, H2-K1, H2-T23, Icam1, Ikbke, Il17rb, Il18bp, Irf1, Litaf, Lrg1, Ly96, Mmp12, Ncoa7, Nlrc5, Pdgfa, Plau, Plscr1, Pycard, Rhbdf2, Rhoc, Ripk2, S100a11, S1pr2, Sectm1a, Serpinb9, Serping1, Siva1, Socs1…
Cluster 3	GO:0098542	defense response to other organism	GO_BiologicalProcess-GOA_23.02.2017_10h01	2.6e-12	1.3e-09	4.1e-17	1.4e-15	[3, 4, 5]	Group41	4.53074	28	[B2m, Batf2, Bcl3, Cd40, Cxcl10, Cxcl9, Gbp2, Gbp6, Gbp7, Gsdmd, H2-K1, H2-T23, Hp, Il22ra1, Irf1, Mmp12, Nlrc5, Plscr1, Pycard, Ripk2, S100a11, Serpinb9, Slpi, Spon2, Tlr2, Trim5, Zbp1, Zc3h12a]
Cluster 3	GO:0070887	cellular response to chemical stimulus	GO_BiologicalProcess-GOA_23.02.2017_10h01	3.9e-12	2e-09	4.1e-17	1.4e-15	[3]	Group41	2.33849	59	[Akr1b3, Apaf1, Asns, B2m, Birc2, Bmper, Casp4, Ccl2, Ccl4, Ccrl2, Cd40, Cd63, Col1a1, Col5a2, Cpeb1, Cry2, Csf1, Cxcl10, Cxcl9, Cyp26b1, F3, Fas, Gbp2, Gbp5, Gbp6, Gbp7, Gdf15, Gstp1, Hnrnpa1, Icam1, Il17rb, Il18bp, Il22ra1, Il3ra, Irf1, Irgm1, Litaf, Lrg1, Ly96, Mmp12, Ncoa7, Nlrc5, Osmr, Pim1, Plscr1, Pycard, Ripk2, S100a11, Socs1, Socs3, Spon2, Ssh1, Stat1, Tfrc, Tlr2, Tpm1, Zbp1, Zc3h12a, Zc…
Cluster 3	GO:0044764	multi-organism cellular process	GO_BiologicalProcess-GOA_23.02.2017_10h01	9e-12	4.7e-09	4.1e-17	1.4e-15	[2]	Group41	4.87329	25	[Apcs, Bcl3, Ccl4, Cd40, Chmp4b, Cxcl10, Cxcl9, Gsdmd, Icam1, Ikbke, Irf1, Mmp12, Nlrc5, Pik3c2g, Plscr1, Pycard, Siva1, Slpi, Spon2, Stat1, Tap1, Tap2, Trim5, Zbp1, Zc3h12a]
Cluster 3	GO:0051239	regulation of multicellular organismal process	GO_BiologicalProcess-GOA_23.02.2017_10h01	2.1e-11	1.1e-08	4.1e-17	1.4e-15	[2, 3]	Group41	2.23297	60	[Adora1, Agap2, Aida, Amot, Apcs, B2m, Bcl3, Bmper, Casp4, Ccl2, Cd274, Cd40, Col1a1, Col5a2, Cpeb1, Cry2, Csf1, Ctsz, Cxcl10, Cyp26b1, Ecscr, F3, Fas, Frzb, Gbp5, Gsdmd, Gstp1, H2-D1, H2-K1, H2-T23, Hcar2, Icam1, Il17rb, Irf1, Litaf, Lrg1, Ly96, Mmp12, Panx1, Pdgfa, Pfn2, Pim1, Pla2g16, Plau, Prg4, Pycard, Ripk2, S1pr2, Serping1, Socs1, Sp100, Spon2, Ssh1, Stat1, Tfrc, Tlr2, Tmem176a, Tpm1, Zc3h…
Cluster 3	GO:0048584	positive regulation of response to stimulus	GO_BiologicalProcess-GOA_23.02.2017_10h01	2.9e-11	1.5e-08	4.1e-17	1.4e-15	[2, 3, 4]	Group41	2.49501	50	[Adora1, Agap2, Akr1b3, Apaf1, B2m, Birc2, Bmper, Ccl2, Ccl4, Cd40, Cd63, Col1a1, Csf1, Cxcl10, Cxcl9, F3, Fas, Gadd45a, Gbp5, Gdf15, H2-D1, H2-K1, H2-T23, Icam1, Ikbke, Il17rb, Irf1, Litaf, Lrg1, Ly96, Mmp12, Nlrc5, Pdgfa, Plscr1, Pycard, Rhoc, Ripk2, S100a11, Sectm1a, Serping1, Siva1, Socs1, Spon2, Ssh1, Tap2, Tfrc, Tlr2, Trim5, Zbp1, Zc3h12a]
Cluster 3	GO:0045088	regulation of innate immune response	GO_BiologicalProcess-GOA_23.02.2017_10h01	5.1e-11	2.6e-08	4.1e-17	1.4e-15	[4, 5, 6]	Group41	7.26496	17	[Birc2, Gbp5, H2-T23, Irf1, Ly96, Mmp12, Nlrc5, Plscr1, Pycard, Ripk2, S100a11, Serpinb9, Serping1, Socs1, Tlr2, Trim5, Zbp1]
Cluster 3	GO:0019882	antigen processing and presentation	GO_BiologicalProcess-GOA_23.02.2017_10h01	1.3e-10	6.9e-08	4.1e-17	1.4e-15	[2]	Group41	10.3175	13	[B2m, H2-D1, H2-K1, H2-Q4, H2-T23, Icam1, Psmb8, Psmb9, Psme1, Psme2, Pycard, Tap1, Tap2]
Cluster 3	GO:0034341	response to interferon-gamma	GO_BiologicalProcess-GOA_23.02.2017_10h01	1.8e-10	9.7e-08	4.1e-17	1.4e-15	[4, 5]	Group41	11.5385	12	[Ccl2, Ccl4, Cd40, Gbp2, Gbp5, Gbp6, Gbp7, Icam1, Irf1, Nlrc5, Socs1, Stat1]
Cluster 3	GO:0009966	regulation of signal transduction	GO_BiologicalProcess-GOA_23.02.2017_10h01	1.9e-10	1e-07	4.1e-17	1.4e-15	[3, 4, 5]	Group41	2.20126	56	[Adora1, Agap2, Aida, Akr1b3, Amot, Apaf1, Bcl3, Birc2, Bmper, Ccl2, Ccl4, Cd40, Cd63, Col1a1, Cry2, Csf1, Cxcl10, Cxcl9, Cyp26b1, F3, Fas, Frzb, Gadd45a, Gdf15, Grina, Gstp1, Icam1, Ikbke, Il18bp, Irf1, Litaf, Lrg1, Ly96, Mmp12, Nlrc5, Pdgfa, Plau, Plscr1, Pycard, Rhbdf2, Rhoc, Ripk2, S1pr2, Sectm1a, Siva1, Socs1, Socs3, Sp100, Ssh1, Stat1, Tctn1, Tlr2, Tsku, Zbp1, Zc3h12a, Zcchc11]
Cluster 3	GO:0031347	regulation of defense response	GO_BiologicalProcess-GOA_23.02.2017_10h01	2.3e-10	1.2e-07	4.1e-17	1.4e-15	[4, 5]	Group41	4.56349	23	[Adora1, Birc2, Casp4, Gbp5, Gstp1, H2-T23, Il17rb, Irf1, Ly96, Mmp12, Nlrc5, Plscr1, Pycard, Ripk2, S100a11, Serpinb9, Serping1, Socs1, Socs3, Tlr2, Trim5, Zbp1, Zc3h12a]
Cluster 3	GO:0001817	regulation of cytokine production	GO_BiologicalProcess-GOA_23.02.2017_10h01	4e-10	2e-07	4.1e-17	1.4e-15	[3, 4]	Group41	4.24779	24	[B2m, Bcl3, Casp4, Ccl2, Cd274, Cd40, Gbp5, Gsdmd, Gstp1, H2-T23, Il17rb, Irf1, Litaf, Ly96, Mmp12, Panx1, Prg4, Pycard, Ripk2, Socs1, Spon2, Tlr2, Zc3h12a, Zcchc11]
Cluster 3	GO:0002483	antigen processing and presentation of endogenous peptide antigen	GO_BiologicalProcess-GOA_23.02.2017_10h01	4.5e-10	2.3e-07	4.1e-17	1.4e-15	[4]	Group41	50	6	[B2m, H2-D1, H2-K1, H2-T23, Tap1, Tap2]
Cluster 3	GO:0008219	cell death	GO_BiologicalProcess-GOA_23.02.2017_10h01	6.6e-10	3.3e-07	4.1e-17	1.4e-15	[3]	Group41	2.41217	46	[Adora1, Agap2, Aifm2, Akr1b3, Apaf1, Asns, Bcl3, Birc2, Btg2, Casp4, Ccl2, Cd274, Cd40, Chmp4b, Ctsz, Cyp26b1, Dynll1, Ecscr, F3, Fas, Frzb, Gadd45a, Gdf15, Grina, Gsdmd, Gstp1, Hcar2, Hp, Icam1, Ikbke, Irf1, Litaf, Mlkl, Ncoa7, Pim1, Plscr1, Pycard, Ripk2, S100a11, Serpinb9, Siva1, Socs3, Sp100, Ssh1, Stat1, Zc3h12a]
Cluster 3	GO:1901700	response to oxygen-containing compound	GO_BiologicalProcess-GOA_23.02.2017_10h01	6.6e-10	3.3e-07	4.1e-17	1.4e-15	[3]	Group41	2.6148	41	[Akr1b3, Asns, B2m, Birc2, Btg2, Casp4, Ccl2, Cd40, Col1a1, Col5a2, Cpeb1, Cry2, Cxcl10, Cxcl9, Cyp26b1, Fas, Gbp2, Gbp6, Gstp1, Hp, Icam1, Il18bp, Litaf, Ly96, Panx1, Pim1, Plscr1, Pycard, Ripk2, S100a11, Serpina3n, Slpi, Socs1, Socs3, Spon2, Ssh1, Stat1, Tlr2, Tpm1, Zc3h12a, Zcchc11]
Cluster 3	GO:0002684	positive regulation of immune system process	GO_BiologicalProcess-GOA_23.02.2017_10h01	8.7e-10	4.4e-07	4.1e-17	1.4e-15	[2, 3, 4]	Group41	3.31492	30	[B2m, Birc2, Ccl2, Ccl4, Cd274, Cd40, Csf1, Cxcl10, Cxcl9, Gbp5, H2-D1, H2-K1, H2-T23, Hcar2, Icam1, Irf1, Ly96, Mmp12, Nlrc5, Plscr1, Pycard, Ripk2, S100a11, Serping1, Spon2, Tap2, Tfrc, Tlr2, Trim5, Zbp1]
Cluster 3	GO:0010646	regulation of cell communication	GO_BiologicalProcess-GOA_23.02.2017_10h01	9.7e-10	4.9e-07	4.1e-17	1.4e-15	[3, 4]	Group41	2.06655	59	[Adora1, Agap2, Aida, Akr1b3, Amot, Apaf1, Bcl3, Birc2, Bmper, Ccl2, Ccl4, Cd40, Cd63, Col1a1, Cpeb1, Cry2, Csf1, Cxcl10, Cxcl9, Cyp26b1, F3, Fas, Frzb, Gadd45a, Gdf15, Grina, Gstp1, Hcar2, Icam1, Ikbke, Il18bp, Irf1, Litaf, Lrg1, Ly96, Mmp12, Nlrc5, Pdgfa, Pfn2, Plau, Plscr1, Pycard, Rhbdf2, Rhoc, Ripk2, S1pr2, Sectm1a, Siva1, Socs1, Socs3, Sp100, Ssh1, Stat1, Tctn1, Tlr2, Tsku, Zbp1, Zc3h12a, Z…
Cluster 3	GO:0023051	regulation of signaling	GO_BiologicalProcess-GOA_23.02.2017_10h01	1.1e-09	5.6e-07	4.1e-17	1.4e-15	[2, 3]	Group41	2.04932	59	[Adora1, Agap2, Aida, Akr1b3, Amot, Apaf1, Bcl3, Birc2, Bmper, Ccl2, Ccl4, Cd40, Cd63, Col1a1, Cpeb1, Cry2, Csf1, Cxcl10, Cxcl9, Cyp26b1, F3, Fas, Frzb, Gadd45a, Gdf15, Grina, Gstp1, Hcar2, Icam1, Ikbke, Il18bp, Irf1, Litaf, Lrg1, Ly96, Mmp12, Nlrc5, Pdgfa, Pfn2, Plau, Plscr1, Pycard, Rhbdf2, Rhoc, Ripk2, S1pr2, Sectm1a, Siva1, Socs1, Socs3, Sp100, Ssh1, Stat1, Tctn1, Tlr2, Tsku, Zbp1, Zc3h12a, Z…
Cluster 3	GO:0001819	positive regulation of cytokine production	GO_BiologicalProcess-GOA_23.02.2017_10h01	1.6e-09	8.2e-07	4.1e-17	1.4e-15	[3, 4, 5]	Group41	5.08021	19	[B2m, Bcl3, Casp4, Ccl2, Cd274, Cd40, Gbp5, Gsdmd, H2-T23, Il17rb, Irf1, Ly96, Mmp12, Panx1, Pycard, Ripk2, Spon2, Tlr2, Zcchc11]
Cluster 3	GO:0051246	regulation of protein metabolic process	GO_BiologicalProcess-GOA_23.02.2017_10h01	2.3e-09	1.1e-06	4.1e-17	1.4e-15	[4, 5]	Group41	2.11185	54	[Adora1, Agap2, Aida, Apaf1, Apcs, Bcl3, Birc2, Bmper, Btg2, Ccl2, Ccl4, Cd40, Cpeb1, Cry2, Csf1, Ctsz, Ecscr, F3, Fas, Gadd45a, Gdf15, Gstp1, Icam1, Igf2bp2, Irf1, Itih3, Magohb, Ncoa7, Pdgfa, Pfn2, Pim1, Prg4, Psmb8, Psmb9, Psme1, Psme2, Pycard, Ripk2, S1pr2, Serpina3n, Serpinb9, Serping1, Slfn1, Slpi, Socs1, Socs3, Ssh1, Stat1, Tlr2, Wfdc2, Xpo1, Zc3h12a, Zc3h12d, Zcchc11]
Cluster 3	GO:0002252	immune effector process	GO_BiologicalProcess-GOA_23.02.2017_10h01	7.5e-09	3.7e-06	4.1e-17	1.4e-15	[2]	Group41	3.40314	26	[B2m, Bcl3, Ccl2, Cd40, Cxcl10, Cxcl9, Fas, H2-D1, H2-K1, H2-T23, Icam1, Irf1, Mmp12, Nlrc5, Plscr1, Pycard, Ripk2, Serpinb9, Serping1, Spon2, Tap2, Tfrc, Tlr2, Trim5, Zbp1, Zc3h12a]
Cluster 3	GO:0002697	regulation of immune effector process	GO_BiologicalProcess-GOA_23.02.2017_10h01	7.9e-09	3.9e-06	4.1e-17	1.4e-15	[3, 4]	Group41	5.23077	17	[B2m, Ccl2, Cd40, H2-D1, H2-K1, H2-T23, Irf1, Mmp12, Pycard, Ripk2, Serpinb9, Serping1, Spon2, Tap2, Tfrc, Tlr2, Zc3h12a]
Cluster 3	GO:1901701	cellular response to oxygen-containing compound	GO_BiologicalProcess-GOA_23.02.2017_10h01	7.9e-09	3.9e-06	4.1e-17	1.4e-15	[4]	Group41	3.01205	30	[Akr1b3, B2m, Casp4, Ccl2, Cd40, Col1a1, Col5a2, Cpeb1, Cxcl10, Cyp26b1, Gbp2, Gbp6, Gstp1, Icam1, Il18bp, Litaf, Ly96, Pim1, Plscr1, Pycard, Ripk2, Socs1, Socs3, Spon2, Ssh1, Stat1, Tlr2, Tpm1, Zc3h12a, Zcchc11]
Cluster 3	GO:1903555	regulation of tumor necrosis factor superfamily cytokine production	GO_BiologicalProcess-GOA_23.02.2017_10h01	8.2e-09	4e-06	4.1e-17	1.4e-15	[4, 5]	Group41	9.56522	11	[Bcl3, Ccl2, Cd274, Gstp1, H2-T23, Ly96, Pycard, Ripk2, Spon2, Tlr2, Zc3h12a]
Cluster 3	GO:0012501	programmed cell death	GO_BiologicalProcess-GOA_23.02.2017_10h01	9.6e-09	4.7e-06	4.1e-17	1.4e-15	[4]	Group41	2.34768	42	[Adora1, Agap2, Aifm2, Akr1b3, Apaf1, Asns, Bcl3, Birc2, Btg2, Casp4, Ccl2, Cd274, Cd40, Ctsz, Cyp26b1, Dynll1, Ecscr, F3, Fas, Frzb, Gadd45a, Gdf15, Grina, Gsdmd, Gstp1, Hcar2, Icam1, Ikbke, Irf1, Litaf, Mlkl, Pim1, Plscr1, Pycard, Ripk2, S100a11, Serpinb9, Siva1, Socs3, Sp100, Stat1, Zc3h12a]
Cluster 3	GO:0071396	cellular response to lipid	GO_BiologicalProcess-GOA_23.02.2017_10h01	1.1e-08	5.5e-06	4.1e-17	1.4e-15	[5]	Group41	3.88693	22	[B2m, Ccl2, Cd40, Col1a1, Cpeb1, Cry2, Cxcl10, Cyp26b1, Gbp2, Gbp6, Gstp1, Icam1, Litaf, Ly96, Pim1, Plscr1, Pycard, Ripk2, Spon2, Stat1, Zc3h12a, Zcchc11]
Cluster 3	GO:0010941	regulation of cell death	GO_BiologicalProcess-GOA_23.02.2017_10h01	1.3e-08	6.4e-06	4.1e-17	1.4e-15	[3, 4]	Group41	2.48042	38	[Adora1, Agap2, Aifm2, Akr1b3, Apaf1, Asns, Bcl3, Birc2, Btg2, Casp4, Ccl2, Cd274, Cd40, Chmp4b, Ctsz, Ecscr, F3, Fas, Frzb, Gadd45a, Gdf15, Grina, Gstp1, Hcar2, Hp, Icam1, Ncoa7, Pim1, Plscr1, Pycard, Ripk2, Serpinb9, Siva1, Socs3, Sp100, Ssh1, Stat1, Zc3h12a]
Cluster 3	GO:0010647	positive regulation of cell communication	GO_BiologicalProcess-GOA_23.02.2017_10h01	1.3e-08	6.4e-06	4.1e-17	1.4e-15	[3, 4, 5]	Group41	2.48042	38	[Adora1, Agap2, Akr1b3, Apaf1, Birc2, Bmper, Ccl2, Ccl4, Cd40, Cd63, Col1a1, Csf1, Cxcl10, Cxcl9, F3, Fas, Gadd45a, Gdf15, Hcar2, Icam1, Ikbke, Litaf, Lrg1, Ly96, Mmp12, Nlrc5, Pdgfa, Plscr1, Pycard, Rhoc, Ripk2, Sectm1a, Siva1, Socs1, Ssh1, Tlr2, Zbp1, Zc3h12a]
Cluster 3	GO:0023056	positive regulation of signaling	GO_BiologicalProcess-GOA_23.02.2017_10h01	1.5e-08	7.5e-06	4.1e-17	1.4e-15	[2, 3, 4]	Group41	2.46593	38	[Adora1, Agap2, Akr1b3, Apaf1, Birc2, Bmper, Ccl2, Ccl4, Cd40, Cd63, Col1a1, Csf1, Cxcl10, Cxcl9, F3, Fas, Gadd45a, Gdf15, Hcar2, Icam1, Ikbke, Litaf, Lrg1, Ly96, Mmp12, Nlrc5, Pdgfa, Plscr1, Pycard, Rhoc, Ripk2, Sectm1a, Siva1, Socs1, Ssh1, Tlr2, Zbp1, Zc3h12a]
Cluster 3	GO:0080134	regulation of response to stress	GO_BiologicalProcess-GOA_23.02.2017_10h01	2.6e-08	1.2e-05	4.1e-17	1.4e-15	[3, 4]	Group41	2.78777	31	[Adora1, Aida, Birc2, Casp4, Ccl2, Fas, Gadd45a, Gbp5, Grina, Gstp1, H2-T23, Il17rb, Irf1, Ly96, Mmp12, Ncoa7, Nlrc5, Pdgfa, Plau, Plscr1, Pycard, Ripk2, S100a11, Serpinb9, Serping1, Socs1, Socs3, Tlr2, Trim5, Zbp1, Zc3h12a]
Cluster 3	GO:0032101	regulation of response to external stimulus	GO_BiologicalProcess-GOA_23.02.2017_10h01	2.7e-08	1.3e-05	4.1e-17	1.4e-15	[3, 4]	Group41	3.54938	23	[Adora1, Birc2, Casp4, Ccl2, Ccl4, Csf1, Cxcl10, Cxcl9, Gbp5, Gstp1, Il17rb, Ly96, Mmp12, Pdgfa, Plau, Pycard, Ripk2, S100a11, Serping1, Socs3, Tlr2, Zc3h12a, Zcchc11]
Cluster 3	GO:0002821	positive regulation of adaptive immune response	GO_BiologicalProcess-GOA_23.02.2017_10h01	3.1e-08	1.5e-05	4.1e-17	1.4e-15	[4, 5, 6]	Group41	9.80392	10	[B2m, Cd40, H2-D1, H2-K1, H2-T23, Irf1, Pycard, Ripk2, Tap2, Tfrc]
Cluster 3	GO:0033993	response to lipid	GO_BiologicalProcess-GOA_23.02.2017_10h01	3.7e-08	1.8e-05	4.1e-17	1.4e-15	[4]	Group41	2.96296	28	[B2m, Ccl2, Cd40, Col1a1, Cpeb1, Cry2, Cxcl10, Cxcl9, Cyp26b1, Fas, Gbp2, Gbp6, Gstp1, Icam1, Il18bp, Litaf, Ly96, Pim1, Plscr1, Pycard, Ripk2, S100a11, Slpi, Spon2, Stat1, Tlr2, Zc3h12a, Zcchc11]
Cluster 3	GO:0007249	I-kappaB kinase/NF-kappaB signaling	GO_BiologicalProcess-GOA_23.02.2017_10h01	4.5e-08	2.1e-05	4.1e-17	1.4e-15	[4, 5, 6]	Group41	5.83333	14	[Bcl3, Birc2, Cd40, Gstp1, Ikbke, Litaf, Pycard, Rhoc, Ripk2, Sectm1a, Stat1, Tifa, Tlr2, Zc3h12a]
Cluster 3	GO:0050778	positive regulation of immune response	GO_BiologicalProcess-GOA_23.02.2017_10h01	4.6e-08	2.2e-05	4.1e-17	1.4e-15	[3, 4, 5]	Group41	3.58891	22	[B2m, Birc2, Cd40, Gbp5, H2-D1, H2-K1, H2-T23, Irf1, Ly96, Mmp12, Nlrc5, Plscr1, Pycard, Ripk2, S100a11, Serping1, Spon2, Tap2, Tfrc, Tlr2, Trim5, Zbp1]
Cluster 3	GO:0031349	positive regulation of defense response	GO_BiologicalProcess-GOA_23.02.2017_10h01	5.4e-08	2.6e-05	4.1e-17	1.4e-15	[3, 4, 5, 6]	Group41	5.28169	15	[Birc2, Gbp5, H2-T23, Il17rb, Irf1, Ly96, Mmp12, Nlrc5, Plscr1, Pycard, Ripk2, S100a11, Tlr2, Trim5, Zbp1]
Cluster 3	GO:0032268	regulation of cellular protein metabolic process	GO_BiologicalProcess-GOA_23.02.2017_10h01	5.9e-08	2.8e-05	4.1e-17	1.4e-15	[4, 5, 6]	Group41	2.04255	48	[Adora1, Agap2, Aida, Apaf1, Bcl3, Birc2, Bmper, Btg2, Ccl2, Ccl4, Cd40, Cpeb1, Cry2, Csf1, Ctsz, Ecscr, F3, Fas, Gadd45a, Gdf15, Gstp1, Icam1, Igf2bp2, Itih3, Magohb, Ncoa7, Pdgfa, Pfn2, Pim1, Psme1, Psme2, Pycard, Ripk2, S1pr2, Serpina3n, Serpinb9, Serping1, Slfn1, Slpi, Socs1, Socs3, Ssh1, Stat1, Tlr2, Wfdc2, Zc3h12a, Zc3h12d, Zcchc11]
Cluster 3	GO:0000086	ER-Phagosome pathway	REACTOME_Pathways_01.03.2017	6.8e-08	3.3e-05	4.1e-17	1.4e-15	[-1]	Group41	6.89655	12	[B2m, H2-D1, H2-K1, H2-Q4, H2-T23, Psmb8, Psmb9, Psme1, Psme2, Tap1, Tap2, Tfrc]
Cluster 3	GO:0000087	Antigen processing-Cross presentation	REACTOME_Pathways_01.03.2017	6.8e-08	3.3e-05	4.1e-17	1.4e-15	[-1]	Group41	6.89655	12	[B2m, H2-D1, H2-K1, H2-Q4, H2-T23, Psmb8, Psmb9, Psme1, Psme2, Tap1, Tap2, Tfrc]
Cluster 3	GO:0001449	Cargo recognition for clathrin-mediated endocytosis	REACTOME_Pathways_01.03.2017	6.8e-08	3.3e-05	4.1e-17	1.4e-15	[-1]	Group41	6.89655	12	[B2m, H2-D1, H2-K1, H2-Q4, H2-T23, Psmb8, Psmb9, Psme1, Psme2, Tap1, Tap2, Tfrc]
Cluster 3	GO:0050776	regulation of immune response	GO_BiologicalProcess-GOA_23.02.2017_10h01	8.1e-08	3.9e-05	4.1e-17	1.4e-15	[3, 4]	Group41	3.22581	24	[B2m, Birc2, Cd40, Gbp5, H2-D1, H2-K1, H2-T23, Irf1, Ly96, Mmp12, Nlrc5, Plscr1, Pycard, Ripk2, S100a11, Serpinb9, Serping1, Socs1, Spon2, Tap2, Tfrc, Tlr2, Trim5, Zbp1]
Cluster 3	GO:0005168	Herpes simplex infection	KEGG_01.03.2017	9e-08	4.3e-05	4.1e-17	1.4e-15	[-1]	Group41	6.04651	13	[Ccl2, Fas, H2-D1, H2-K1, H2-Q4, H2-T23, Ikbke, Socs3, Sp100, Stat1, Tap1, Tap2, Tlr2]
Cluster 3	GO:0000088	Endosomal/Vacuolar pathway	REACTOME_Pathways_01.03.2017	1.1e-07	5.3e-05	4.1e-17	1.4e-15	[-1]	Group41	16.2791	7	[B2m, H2-D1, H2-K1, H2-Q4, H2-T23, Tap1, Tap2]
Cluster 3	GO:0001536	Antigen Presentation: Folding, assembly and peptide loading of class I MHC	REACTOME_Pathways_01.03.2017	1.1e-07	5.3e-05	4.1e-17	1.4e-15	[-1]	Group41	16.2791	7	[B2m, H2-D1, H2-K1, H2-Q4, H2-T23, Tap1, Tap2]
Cluster 3	GO:0002250	adaptive immune response	GO_BiologicalProcess-GOA_23.02.2017_10h01	1.1e-07	5.3e-05	4.1e-17	1.4e-15	[3]	Group41	3.90144	19	[B2m, Bcl3, Cd40, Dbnl, Fas, H2-D1, H2-K1, H2-T23, Icam1, Il18bp, Irf1, Pycard, Ripk2, Serpinb9, Serping1, Slamf7, Tap1, Tap2, Tfrc]
Cluster 3	GO:0004612	Antigen processing and presentation	KEGG_01.03.2017	1.4e-07	6.9e-05	4.1e-17	1.4e-15	[-1]	Group41	9.89011	9	[B2m, H2-D1, H2-K1, H2-Q4, H2-T23, Psme1, Psme2, Tap1, Tap2]
Cluster 3	GO:0002699	positive regulation of immune effector process	GO_BiologicalProcess-GOA_23.02.2017_10h01	1.6e-07	8e-05	4.1e-17	1.4e-15	[3, 4, 5]	Group41	6.34921	12	[B2m, Ccl2, Cd40, H2-D1, H2-K1, H2-T23, Irf1, Ripk2, Spon2, Tap2, Tfrc, Tlr2]
Cluster 3	GO:0042742	defense response to bacterium	GO_BiologicalProcess-GOA_23.02.2017_10h01	1.7e-07	8.2e-05	4.1e-17	1.4e-15	[4, 5, 6]	Group41	4.22886	17	[B2m, Bcl3, Gbp2, Gbp6, Gbp7, Gsdmd, H2-K1, H2-T23, Hp, Il22ra1, Pycard, Ripk2, S100a11, Serpinb9, Slpi, Spon2, Tlr2]
Cluster 3	GO:0042981	regulation of apoptotic process	GO_BiologicalProcess-GOA_23.02.2017_10h01	1.8e-07	8.5e-05	4.1e-17	1.4e-15	[5, 6]	Group41	2.40453	34	[Adora1, Agap2, Aifm2, Akr1b3, Apaf1, Asns, Bcl3, Birc2, Btg2, Casp4, Ccl2, Cd274, Cd40, Ctsz, Ecscr, F3, Fas, Frzb, Gadd45a, Gdf15, Grina, Gstp1, Hcar2, Icam1, Pim1, Plscr1, Pycard, Ripk2, Serpinb9, Siva1, Socs3, Sp100, Stat1, Zc3h12a]
Cluster 3	GO:0048002	antigen processing and presentation of peptide antigen	GO_BiologicalProcess-GOA_23.02.2017_10h01	2e-07	9.8e-05	4.1e-17	1.4e-15	[3]	Group41	11.5942	8	[B2m, H2-D1, H2-K1, H2-Q4, H2-T23, Pycard, Tap1, Tap2]
Cluster 3	GO:0006915	apoptotic process	GO_BiologicalProcess-GOA_23.02.2017_10h01	2.2e-07	0.0001	4.1e-17	1.4e-15	[5]	Group41	2.21339	39	[Adora1, Agap2, Aifm2, Akr1b3, Apaf1, Asns, Bcl3, Birc2, Btg2, Casp4, Ccl2, Cd274, Cd40, Ctsz, Dynll1, Ecscr, F3, Fas, Frzb, Gadd45a, Gdf15, Grina, Gstp1, Hcar2, Icam1, Ikbke, Irf1, Litaf, Pim1, Plscr1, Pycard, Ripk2, S100a11, Serpinb9, Siva1, Socs3, Sp100, Stat1, Zc3h12a]
Cluster 3	GO:0030335	positive regulation of cell migration	GO_BiologicalProcess-GOA_23.02.2017_10h01	2.2e-07	0.0001	4.1e-17	1.4e-15	[4, 5, 6, 7]	Group41	4.15648	17	[Amot, Ccl2, Ccl4, Cd274, Col1a1, Cpeb1, Csf1, Cxcl10, Cxcl9, Icam1, Pdgfa, Plau, Pycard, S100a11, Ssh1, Tlr2, Zc3h12a]
Cluster 3	GO:0009615	response to virus	GO_BiologicalProcess-GOA_23.02.2017_10h01	2.4e-07	0.00011	4.1e-17	1.4e-15	[3, 4, 5]	Group41	5.09091	14	[Bcl3, Cd40, Cxcl10, Cxcl9, Ikbke, Irf1, Mmp12, Nlrc5, Plscr1, Pycard, Spon2, Trim5, Zbp1, Zc3h12a]
Cluster 3	GO:0042612	MHC class I protein complex	GO_CellularComponent-GOA_23.02.2017_10h01	3.3e-07	0.00015	4.1e-17	1.4e-15	[5, 6, 7, 8]	Group41	29.4118	5	[B2m, H2-D1, H2-K1, H2-Q4, H2-T23]
Cluster 3	GO:0030670	phagocytic vesicle membrane	GO_CellularComponent-GOA_23.02.2017_10h01	3.7e-07	0.00017	4.1e-17	1.4e-15	[4, 5, 6, 7, 8, 9, 10, 11]	Group41	13.7255	7	[B2m, H2-D1, H2-K1, H2-T23, Irgm1, Tap1, Tlr2]
Cluster 3	GO:0030334	regulation of cell migration	GO_BiologicalProcess-GOA_23.02.2017_10h01	4e-07	0.00018	4.1e-17	1.4e-15	[4, 5, 6]	Group41	3.16547	22	[Adora1, Amot, Bmper, Ccl2, Ccl4, Cd274, Col1a1, Cpeb1, Csf1, Cxcl10, Cxcl9, Icam1, Pdgfa, Pfn2, Plau, Pycard, S100a11, Sp100, Ssh1, Tlr2, Tpm1, Zc3h12a]
Cluster 3	GO:0000102	Adaptive Immune System	REACTOME_Pathways_01.03.2017	4.4e-07	0.0002	4.1e-17	1.4e-15	[-1]	Group41	3.40716	20	[B2m, Cd274, Cd40, Col1a1, Dynll1, H2-D1, H2-K1, H2-Q4, H2-T23, Icam1, Nfkbie, Pdgfa, Psmb8, Psmb9, Psme1, Psme2, Ripk2, Slamf7, Tap1, Tap2]
Cluster 3	GO:0000460	Immunoregulatory interactions between a Lymphoid and a non-Lymphoid cell	REACTOME_Pathways_01.03.2017	4.4e-07	0.0002	4.1e-17	1.4e-15	[-1]	Group41	3.40716	20	[B2m, Cd274, Cd40, Col1a1, Dynll1, H2-D1, H2-K1, H2-Q4, H2-T23, Icam1, Nfkbie, Pdgfa, Psmb8, Psmb9, Psme1, Psme2, Ripk2, Slamf7, Tap1, Tap2]
Cluster 3	GO:0009986	cell surface	GO_CellularComponent-GOA_23.02.2017_10h01	4.3e-07	0.0002	4.1e-17	1.4e-15	[2, 3]	Group41	2.77186	26	[Amot, B2m, Cd274, Cd40, Cd63, Ctsz, Cxcl10, Cxcl9, F3, Fas, H2-D1, H2-K1, H2-Q4, H2-T23, Icam1, Il17rb, Ly6d, Osmr, Pdgfa, Plau, Rhoc, Slamf7, Slco3a1, Ssh1, Tfrc, Tlr2]
Cluster 3	GO:0051769	regulation of nitric-oxide synthase biosynthetic process	GO_BiologicalProcess-GOA_23.02.2017_10h01	4.5e-07	0.00021	4.1e-17	1.4e-15	[5, 6]	Group41	27.7778	5	[Ccl2, Cpeb1, Gstp1, Nampt, Tlr2]
Cluster 3	GO:0051607	defense response to virus	GO_BiologicalProcess-GOA_23.02.2017_10h01	5.2e-07	0.00024	4.1e-17	1.4e-15	[3, 4, 5, 6]	Group41	5.71429	12	[Cd40, Cxcl10, Cxcl9, Irf1, Mmp12, Nlrc5, Plscr1, Pycard, Spon2, Trim5, Zbp1, Zc3h12a]
Cluster 3	GO:0050790	regulation of catalytic activity	GO_BiologicalProcess-GOA_23.02.2017_10h01	5.8e-07	0.00026	4.1e-17	1.4e-15	[3]	Group41	2.00456	44	[Adora1, Agap2, Aida, Amot, Apaf1, Apcs, Birc2, Ccl2, Ccl4, Cd40, Cry2, Csf1, Dynll1, F3, Fas, Gadd45a, Gla, Gstp1, Hp, Hscb, Icam1, Itih3, Nlrc5, Pdgfa, Pfn2, Pim1, Plscr1, Psmb8, Psmb9, Psme1, Psme2, Pycard, Rbl1, Rfc3, Rhoc, Serinc2, Serpina3n, Serpinb9, Serping1, Slpi, Socs1, Socs3, Stat1, Wfdc2]
Cluster 3	GO:0032611	interleukin-1 beta production	GO_BiologicalProcess-GOA_23.02.2017_10h01	6.4e-07	0.00029	4.1e-17	1.4e-15	[5]	Group41	12.7273	7	[Casp4, Gbp5, Gsdmd, Gstp1, Panx1, Pycard, Zc3h12a]
Cluster 3	GO:1902533	positive regulation of intracellular signal transduction	GO_BiologicalProcess-GOA_23.02.2017_10h01	7.6e-07	0.00034	4.1e-17	1.4e-15	[4, 5, 6, 7]	Group41	2.76549	25	[Adora1, Agap2, Akr1b3, Birc2, Bmper, Ccl2, Ccl4, Cd40, Csf1, Cxcl10, Cxcl9, F3, Gadd45a, Icam1, Ikbke, Litaf, Pdgfa, Plscr1, Pycard, Rhoc, Ripk2, Sectm1a, Socs1, Tlr2, Zc3h12a]
Cluster 3	GO:0071356	cellular response to tumor necrosis factor	GO_BiologicalProcess-GOA_23.02.2017_10h01	7.7e-07	0.00034	4.1e-17	1.4e-15	[6]	Group41	6.14525	11	[Birc2, Ccl2, Ccl4, Cd40, Col1a1, Fas, Icam1, Il18bp, Pycard, Stat1, Zc3h12a]
Cluster 3	GO:0043900	regulation of multi-organism process	GO_BiologicalProcess-GOA_23.02.2017_10h01	9.2e-07	0.00041	4.1e-17	1.4e-15	[2, 3]	Group41	4.23729	15	[Apcs, Ccl4, Chmp4b, Ly96, Mmp12, Plscr1, Pycard, Ripk2, Slpi, Stat1, Tap1, Tap2, Tlr2, Zc3h12a, Zcchc11]
Cluster 3	GO:0050663	cytokine secretion	GO_BiologicalProcess-GOA_23.02.2017_10h01	1e-06	0.00045	4.1e-17	1.4e-15	[4, 5, 6, 7, 8, 9]	Group41	5.97826	11	[Casp4, Cd274, Gbp5, Gsdmd, Il17rb, Mmp12, Panx1, Pycard, Socs1, Tlr2, Zc3h12a]
Cluster 3	GO:0040012	regulation of locomotion	GO_BiologicalProcess-GOA_23.02.2017_10h01	1.3e-06	0.0006	4.1e-17	1.4e-15	[2, 3]	Group41	2.84653	23	[Adora1, Amot, Bmper, Ccl2, Ccl4, Cd274, Chmp4b, Col1a1, Cpeb1, Csf1, Cxcl10, Cxcl9, Icam1, Pdgfa, Pfn2, Plau, Pycard, S100a11, Sp100, Ssh1, Tlr2, Tpm1, Zc3h12a]
Cluster 3	GO:0001910	regulation of leukocyte mediated cytotoxicity	GO_BiologicalProcess-GOA_23.02.2017_10h01	1.4e-06	0.00065	4.1e-17	1.4e-15	[3, 4]	Group41	11.2903	7	[B2m, Ccl2, H2-D1, H2-K1, H2-T23, Serpinb9, Tap2]
Cluster 3	GO:0051240	positive regulation of multicellular organismal process	GO_BiologicalProcess-GOA_23.02.2017_10h01	1.6e-06	0.00073	4.1e-17	1.4e-15	[2, 3, 4]	Group41	2.21787	34	[Agap2, Amot, B2m, Bcl3, Casp4, Ccl2, Cd274, Cd40, Col1a1, Cpeb1, Csf1, Cyp26b1, F3, Gbp5, Gsdmd, H2-T23, Hcar2, Icam1, Il17rb, Irf1, Lrg1, Ly96, Mmp12, Panx1, Pdgfa, Pim1, Pycard, Ripk2, Spon2, Tfrc, Tlr2, Tpm1, Zc3h12a, Zcchc11]
Cluster 3	GO:0002460	adaptive immune response based on somatic recombination of immune receptors built from immunoglobulin superfamily domains	GO_BiologicalProcess-GOA_23.02.2017_10h01	1.6e-06	0.00073	4.1e-17	1.4e-15	[4]	Group41	4.04313	15	[B2m, Bcl3, Cd40, Fas, H2-D1, H2-K1, H2-T23, Icam1, Il18bp, Irf1, Ripk2, Serpinb9, Serping1, Tap2, Tfrc]
Cluster 3	GO:1902531	regulation of intracellular signal transduction	GO_BiologicalProcess-GOA_23.02.2017_10h01	2.2e-06	0.00099	4.1e-17	1.4e-15	[4, 5, 6]	Group41	2.16837	34	[Adora1, Agap2, Aida, Akr1b3, Amot, Bcl3, Birc2, Bmper, Ccl2, Ccl4, Cd40, Csf1, Cxcl10, Cxcl9, F3, Fas, Gadd45a, Gdf15, Grina, Gstp1, Icam1, Ikbke, Litaf, Pdgfa, Plscr1, Pycard, Rhoc, Ripk2, Sectm1a, Socs1, Socs3, Stat1, Tlr2, Zc3h12a]
Cluster 3	GO:0032760	positive regulation of tumor necrosis factor production	GO_BiologicalProcess-GOA_23.02.2017_10h01	2.2e-06	0.00099	4.1e-17	1.4e-15	[5, 6, 7]	Group41	10.6061	7	[Ccl2, H2-T23, Ly96, Pycard, Ripk2, Spon2, Tlr2]
Cluster 3	GO:0001534	Antigen processing: Ubiquitination & Proteasome degradation	REACTOME_Pathways_01.03.2017	2.6e-06	0.0011	4.1e-17	1.4e-15	[-1]	Group41	5.41872	11	[B2m, H2-D1, H2-K1, H2-Q4, H2-T23, Psmb8, Psmb9, Psme1, Psme2, Tap1, Tap2]
Cluster 3	GO:0001535	Class I MHC mediated antigen processing & presentation	REACTOME_Pathways_01.03.2017	2.6e-06	0.0011	4.1e-17	1.4e-15	[-1]	Group41	5.41872	11	[B2m, H2-D1, H2-K1, H2-Q4, H2-T23, Psmb8, Psmb9, Psme1, Psme2, Tap1, Tap2]
Cluster 3	GO:0010942	positive regulation of cell death	GO_BiologicalProcess-GOA_23.02.2017_10h01	2.5e-06	0.0011	4.1e-17	1.4e-15	[3, 4, 5]	Group41	3.16667	19	[Aifm2, Apaf1, Cd274, Cd40, Ctsz, Ecscr, F3, Fas, Frzb, Gadd45a, Hcar2, Hp, Plscr1, Pycard, Ripk2, Siva1, Ssh1, Stat1, Zc3h12a]
Cluster 3	GO:0002685	regulation of leukocyte migration	GO_BiologicalProcess-GOA_23.02.2017_10h01	2.9e-06	0.0012	4.1e-17	1.4e-15	[3, 4, 5, 6, 7]	Group41	6.0241	10	[Adora1, Ccl2, Ccl4, Csf1, Cxcl10, Cxcl9, Icam1, Pycard, S100a11, Tlr2]
Cluster 3	GO:0002485	antigen processing and presentation of endogenous peptide antigen via MHC class I via ER pathway, TAP-dependent	GO_BiologicalProcess-GOA_23.02.2017_10h01	2.9e-06	0.0012	4.1e-17	1.4e-15	[7]	Group41	75	3	[H2-D1, H2-K1, Tap2]
Cluster 3	GO:0043903	regulation of symbiosis, encompassing mutualism through parasitism	GO_BiologicalProcess-GOA_23.02.2017_10h01	3e-06	0.0013	4.1e-17	1.4e-15	[3, 4]	Group41	4.83871	12	[Apcs, Ccl4, Chmp4b, Mmp12, Plscr1, Pycard, Slpi, Stat1, Tap1, Tap2, Tlr2, Zc3h12a]
Cluster 3	GO:1901652	response to peptide	GO_BiologicalProcess-GOA_23.02.2017_10h01	3.5e-06	0.0015	4.1e-17	1.4e-15	[4, 5]	Group41	3.57942	16	[Akr1b3, Btg2, Casp4, Ccl2, Cd40, Col1a1, Cpeb1, Cry2, Gstp1, Icam1, Ripk2, Serpina3n, Socs1, Socs3, Stat1, Tlr2]
Cluster 3	GO:0019884	antigen processing and presentation of exogenous antigen	GO_BiologicalProcess-GOA_23.02.2017_10h01	4.8e-06	0.002	4.1e-17	1.4e-15	[3]	Group41	17.8571	5	[B2m, H2-K1, Psme1, Psme2, Tap2]
Cluster 3	GO:1901698	response to nitrogen compound	GO_BiologicalProcess-GOA_23.02.2017_10h01	6.5e-06	0.0028	4.1e-17	1.4e-15	[3]	Group41	2.51572	24	[Akr1b3, Asns, Birc2, Btg2, Casp4, Ccl2, Cd40, Col1a1, Col5a2, Cpeb1, Cry2, Gstp1, Hprt, Icam1, Panx1, Ripk2, Serpina3n, Socs1, Socs3, Ssh1, Stat1, Tlr2, Zc3h12a, Zcchc11]
Cluster 3	GO:0004060	Cytokine-cytokine receptor interaction	KEGG_01.03.2017	7.1e-06	0.003	4.1e-17	1.4e-15	[-1]	Group41	4.44444	12	[Ccl2, Ccl4, Cd40, Csf1, Cxcl10, Cxcl9, Fas, Il17rb, Il22ra1, Il3ra, Osmr, Pdgfa]
Cluster 3	GO:0002428	antigen processing and presentation of peptide antigen via MHC class Ib	GO_BiologicalProcess-GOA_23.02.2017_10h01	7.2e-06	0.003	4.1e-17	1.4e-15	[4]	Group41	60	3	[B2m, H2-T23, Tap2]
Cluster 3	GO:0050715	positive regulation of cytokine secretion	GO_BiologicalProcess-GOA_23.02.2017_10h01	7.9e-06	0.0033	4.1e-17	1.4e-15	[4, 5, 6, 7, 8, 9, 10, 11]	Group41	7.20721	8	[Casp4, Cd274, Gsdmd, Il17rb, Mmp12, Panx1, Pycard, Tlr2]
Cluster 3	GO:0010243	response to organonitrogen compound	GO_BiologicalProcess-GOA_23.02.2017_10h01	9.1e-06	0.0038	4.1e-17	1.4e-15	[3, 4]	Group41	2.61283	22	[Akr1b3, Asns, Birc2, Btg2, Casp4, Ccl2, Cd40, Col1a1, Col5a2, Cpeb1, Cry2, Gstp1, Hprt, Icam1, Panx1, Ripk2, Serpina3n, Socs1, Socs3, Ssh1, Stat1, Tlr2]
Cluster 3	GO:0030139	endocytic vesicle	GO_CellularComponent-GOA_23.02.2017_10h01	1e-05	0.0042	4.1e-17	1.4e-15	[5, 6, 7, 8]	Group41	5.96026	9	[Amot, B2m, Ccl2, H2-D1, H2-K1, H2-T23, Irgm1, Tap1, Tlr2]
Cluster 3	GO:0002790	peptide secretion	GO_BiologicalProcess-GOA_23.02.2017_10h01	1.2e-05	0.0051	4.1e-17	1.4e-15	[5, 6, 7]	Group41	3.0853	17	[Adora1, Casp4, Cd274, Cd40, Gbp5, Gsdmd, H2-T23, Hcar2, Il17rb, Mmp12, Panx1, Pycard, Rhbdf2, Smpd3, Socs1, Tlr2, Zc3h12a]
Cluster 3	GO:0001959	regulation of cytokine-mediated signaling pathway	GO_BiologicalProcess-GOA_23.02.2017_10h01	1.3e-05	0.0055	4.1e-17	1.4e-15	[4, 5, 6, 7]	Group41	8.13953	7	[Csf1, Mmp12, Nlrc5, Pycard, Ripk2, Socs1, Zbp1]
Cluster 3	GO:0005416	Viral myocarditis	KEGG_01.03.2017	1.5e-05	0.0064	4.1e-17	1.4e-15	[-1]	Group41	7.95455	7	[Cd40, H2-D1, H2-K1, H2-Q4, H2-T23, Icam1, Sgcb]
Cluster 3	GO:0019058	viral life cycle	GO_BiologicalProcess-GOA_23.02.2017_10h01	1.5e-05	0.0064	4.1e-17	1.4e-15	[4, 5]	Group41	4.4898	11	[Apcs, Ccl4, Chmp4b, Icam1, Pik3c2g, Plscr1, Siva1, Slpi, Tap1, Tap2, Zc3h12a]
Cluster 3	GO:1903037	regulation of leukocyte cell-cell adhesion	GO_BiologicalProcess-GOA_23.02.2017_10h01	1.5e-05	0.0064	4.1e-17	1.4e-15	[4, 5, 6]	Group41	4.10959	12	[Ccl2, Cd274, Cyp26b1, Gstp1, H2-T23, Icam1, Irf1, Pycard, Ripk2, Slfn1, Tfrc, Zc3h12d]
Cluster 3	GO:0043065	positive regulation of apoptotic process	GO_BiologicalProcess-GOA_23.02.2017_10h01	1.5e-05	0.0064	4.1e-17	1.4e-15	[5, 6, 7]	Group41	3.0303	17	[Aifm2, Apaf1, Cd274, Cd40, Ctsz, Ecscr, F3, Fas, Frzb, Gadd45a, Hcar2, Plscr1, Pycard, Ripk2, Siva1, Stat1, Zc3h12a]
Cluster 3	GO:0002791	regulation of peptide secretion	GO_BiologicalProcess-GOA_23.02.2017_10h01	1.5e-05	0.0064	4.1e-17	1.4e-15	[5, 6, 7, 8]	Group41	3.3557	15	[Adora1, Casp4, Cd274, Cd40, Gsdmd, H2-T23, Hcar2, Il17rb, Mmp12, Panx1, Pycard, Rhbdf2, Socs1, Tlr2, Zc3h12a]
Cluster 3	GO:0002683	negative regulation of immune system process	GO_BiologicalProcess-GOA_23.02.2017_10h01	1.6e-05	0.0067	4.1e-17	1.4e-15	[2, 3, 4]	Group41	3.5443	14	[Adora1, Apcs, Ccl2, Cd274, Fas, H2-T23, Irf1, Mmp12, Nlrc5, Serpinb9, Serping1, Slfn1, Tmem176a, Zc3h12d]
Cluster 3	GO:0098552	side of membrane	GO_CellularComponent-GOA_23.02.2017_10h01	1.7e-05	0.007	4.1e-17	1.4e-15	[2, 3]	Group41	2.88	18	[Amot, B2m, Birc2, Cd274, Cd40, Chmp4b, Cxcl10, Cxcl9, Fas, Gnb4, H2-D1, H2-K1, H2-T23, Icam1, Osmr, Slamf7, Tfrc, Tlr2]
Cluster 3	GO:0001775	cell activation	GO_BiologicalProcess-GOA_23.02.2017_10h01	1.7e-05	0.0072	4.1e-17	1.4e-15	[3]	Group41	2.36686	24	[B2m, Batf2, Bcl3, Bmper, Ccl2, Cd274, Cd40, Cxcl10, Cyp26b1, Fas, H2-T23, Hprt, Icam1, Irf1, Ly6d, Pdgfa, Plscr1, Pycard, Ripk2, Slamf7, Slfn1, Tfrc, Tlr2, Zc3h12d]
Cluster 3	GO:0043200	response to amino acid	GO_BiologicalProcess-GOA_23.02.2017_10h01	1.8e-05	0.0072	4.1e-17	1.4e-15	[4, 5]	Group41	6.45161	8	[Asns, Ccl2, Col1a1, Col5a2, Cpeb1, Gstp1, Icam1, Socs1]
Cluster 3	GO:0002793	positive regulation of peptide secretion	GO_BiologicalProcess-GOA_23.02.2017_10h01	1.9e-05	0.0076	4.1e-17	1.4e-15	[4, 5, 6, 7, 8, 9]	Group41	4.4	11	[Adora1, Casp4, Cd274, Gsdmd, H2-T23, Hcar2, Il17rb, Mmp12, Panx1, Pycard, Tlr2]
Cluster 3	GO:0031348	negative regulation of defense response	GO_BiologicalProcess-GOA_23.02.2017_10h01	2e-05	0.0082	4.1e-17	1.4e-15	[3, 4, 5, 6]	Group41	5.45455	9	[Adora1, Gstp1, H2-T23, Mmp12, Nlrc5, Serpinb9, Serping1, Socs3, Zc3h12a]
Cluster 3	GO:0002456	T cell mediated immunity	GO_BiologicalProcess-GOA_23.02.2017_10h01	2e-05	0.0083	4.1e-17	1.4e-15	[5]	Group41	7.6087	7	[B2m, H2-D1, H2-K1, H2-T23, Icam1, Serpinb9, Tap2]
Cluster 3	GO:0070661	leukocyte proliferation	GO_BiologicalProcess-GOA_23.02.2017_10h01	2.2e-05	0.0087	4.1e-17	1.4e-15	[3]	Group41	3.97351	12	[Cd274, Cd40, Csf1, Gstp1, H2-T23, Hprt, Irf1, Pycard, Ripk2, Slfn1, Tfrc, Zc3h12d]
Cluster 3	GO:0005164	Influenza A	KEGG_01.03.2017	2.3e-05	0.0094	4.1e-17	1.4e-15	[-1]	Group41	5.35714	9	[Ccl2, Cxcl10, Fas, Icam1, Ikbke, Pycard, Socs3, Stat1, Xpo1]
Cluster 3	GO:0032940	secretion by cell	GO_BiologicalProcess-GOA_23.02.2017_10h01	2.4e-05	0.0095	4.1e-17	1.4e-15	[3, 5, 6]	Group41	2.45262	22	[Adora1, Casp4, Cd274, Cd40, Cry2, Exoc3l4, Gbp5, Gsdmd, H2-T23, Hcar2, Il17rb, Mmp12, Panx1, Pfn2, Pycard, Rhbdf2, Smpd3, Socs1, Tlr2, Tnfaip2, Vmp1, Zc3h12a]
Cluster 3	GO:0032103	positive regulation of response to external stimulus	GO_BiologicalProcess-GOA_23.02.2017_10h01	2.4e-05	0.0097	4.1e-17	1.4e-15	[3, 4, 5]	Group41	4.28016	11	[Ccl2, Ccl4, Csf1, Cxcl10, Cxcl9, Gbp5, Il17rb, Ly96, Ripk2, S100a11, Tlr2]
Cluster 3	GO:0005330	Allograft rejection	KEGG_01.03.2017	2.5e-05	0.0098	4.1e-17	1.4e-15	[-1]	Group41	9.375	6	[Cd40, Fas, H2-D1, H2-K1, H2-Q4, H2-T23]
Cluster 3	GO:0048585	negative regulation of response to stimulus	GO_BiologicalProcess-GOA_23.02.2017_10h01	2.5e-05	0.01	4.1e-17	1.4e-15	[2, 3, 4]	Group41	2.09084	29	[Adora1, Agap2, Aida, Bmper, Ccl2, Cry2, Cyp26b1, Frzb, Grina, Gstp1, H2-T23, Icam1, Il18bp, Irf1, Litaf, Mmp12, Ncoa7, Nlrc5, Pdgfa, Plau, Pycard, S1pr2, Serpinb9, Serping1, Socs1, Socs3, Stat1, Tsku, Zc3h12a]
Cluster 3	GO:0031668	cellular response to extracellular stimulus	GO_BiologicalProcess-GOA_23.02.2017_10h01	4.2e-05	0.015	4.1e-17	1.4e-15	[3, 4]	Group41	4.44444	10	[Asns, Col1a1, Fas, Gsdmd, Gstp1, Hnrnpa1, Icam1, Pim1, Tfrc, Zc3h12a]
Cluster 3	GO:0002703	regulation of leukocyte mediated immunity	GO_BiologicalProcess-GOA_23.02.2017_10h01	3.9e-05	0.015	4.1e-17	1.4e-15	[4, 5]	Group41	5.02793	9	[B2m, Cd40, H2-D1, H2-K1, H2-T23, Serpinb9, Tap2, Tfrc, Tlr2]
Cluster 3	GO:0009897	external side of plasma membrane	GO_CellularComponent-GOA_23.02.2017_10h01	4e-05	0.015	4.1e-17	1.4e-15	[3, 4, 5, 6]	Group41	3.2634	14	[Amot, B2m, Cd274, Cd40, Cxcl10, Cxcl9, Fas, H2-D1, H2-K1, Icam1, Osmr, Slamf7, Tfrc, Tlr2]
Cluster 3	GO:0046719	regulation by virus of viral protein levels in host cell	GO_BiologicalProcess-GOA_23.02.2017_10h01	3.9e-05	0.015	4.1e-17	1.4e-15	[4, 5, 6]	Group41	37.5	3	[Stat1, Tap1, Tap2]
Cluster 3	GO:0050727	regulation of inflammatory response	GO_BiologicalProcess-GOA_23.02.2017_10h01	4.1e-05	0.015	4.1e-17	1.4e-15	[4, 5, 6]	Group41	4.04412	11	[Adora1, Birc2, Casp4, Gbp5, Gstp1, Il17rb, Pycard, Serping1, Socs3, Tlr2, Zc3h12a]
Cluster 3	GO:0051247	positive regulation of protein metabolic process	GO_BiologicalProcess-GOA_23.02.2017_10h01	4e-05	0.015	4.1e-17	1.4e-15	[4, 5, 6]	Group41	2.04221	30	[Adora1, Agap2, Apaf1, Bcl3, Birc2, Bmper, Ccl2, Ccl4, Cd40, Cpeb1, Csf1, Ecscr, F3, Fas, Gadd45a, Gdf15, Icam1, Irf1, Pdgfa, Pfn2, Pim1, Psme1, Psme2, Pycard, Ripk2, S1pr2, Socs1, Stat1, Tlr2, Zc3h12a]
Cluster 3	GO:0002443	leukocyte mediated immunity	GO_BiologicalProcess-GOA_23.02.2017_10h01	4.2e-05	0.016	4.1e-17	1.4e-15	[3]	Group41	3.24826	14	[B2m, Bcl3, Cd40, Fas, H2-D1, H2-K1, H2-T23, Icam1, Serpinb9, Serping1, Spon2, Tap2, Tfrc, Tlr2]
Cluster 3	GO:0002218	activation of innate immune response	GO_BiologicalProcess-GOA_23.02.2017_10h01	4.3e-05	0.016	4.1e-17	1.4e-15	[3, 5, 6, 7, 8]	Group41	5.71429	8	[Birc2, Irf1, Ly96, Pycard, Ripk2, S100a11, Tlr2, Trim5]
Cluster 3	GO:0014070	response to organic cyclic compound	GO_BiologicalProcess-GOA_23.02.2017_10h01	4.7e-05	0.017	4.1e-17	1.4e-15	[4]	Group41	2.28175	23	[Asns, Birc2, Btg2, Ccl2, Cd40, Col1a1, Cry2, Cxcl10, Fas, Fgl1, Gstp1, Icam1, Ly6d, Nampt, Panx1, Pim1, Ripk2, Socs1, Ssh1, Stat1, Tlr2, Zc3h12a, Zcchc11]
Cluster 3	GO:0090087	regulation of peptide transport	GO_BiologicalProcess-GOA_23.02.2017_10h01	4.5e-05	0.017	4.1e-17	1.4e-15	[4, 5, 6, 7]	Group41	2.49377	20	[Adora1, Bcl3, Casp4, Ccl2, Cd274, Cd40, Gsdmd, H2-T23, Hcar2, Il17rb, Litaf, Mmp12, Panx1, Pycard, Rhbdf2, Socs1, Sp100, Tlr2, Xpo1, Zc3h12a]
Cluster 3	GO:0004145	Phagosome	KEGG_01.03.2017	4.8e-05	0.018	4.1e-17	1.4e-15	[-1]	Group41	4.8913	9	[H2-D1, H2-K1, H2-Q4, H2-T23, Tap1, Tap2, Tfrc, Tlr2, Tuba8]
Cluster 3	GO:0016477	cell migration	GO_BiologicalProcess-GOA_23.02.2017_10h01	5.6e-05	0.02	4.1e-17	1.4e-15	[3, 4, 5]	Group41	2.1364	26	[Adora1, Amot, Bmper, Ccl2, Ccl4, Cd274, Cd63, Col1a1, Cpeb1, Csf1, Cxcl10, Cxcl9, Icam1, Mmp12, Pdgfa, Pfn2, Plau, Pycard, Rhoc, S100a11, Sp100, Ssh1, St14, Tlr2, Tpm1, Zc3h12a]
Cluster 3	GO:0045321	leukocyte activation	GO_BiologicalProcess-GOA_23.02.2017_10h01	6.7e-05	0.024	4.1e-17	1.4e-15	[2, 4]	Group41	2.35162	21	[B2m, Batf2, Bcl3, Ccl2, Cd274, Cd40, Cyp26b1, Fas, H2-T23, Hprt, Icam1, Irf1, Ly6d, Plscr1, Pycard, Ripk2, Slamf7, Slfn1, Tfrc, Tlr2, Zc3h12d]
Cluster 3	GO:1901699	cellular response to nitrogen compound	GO_BiologicalProcess-GOA_23.02.2017_10h01	6.6e-05	0.024	4.1e-17	1.4e-15	[4]	Group41	2.8169	16	[Akr1b3, Casp4, Ccl2, Col1a1, Col5a2, Cpeb1, Gstp1, Icam1, Ripk2, Socs1, Socs3, Ssh1, Stat1, Tlr2, Zc3h12a, Zcchc11]
Cluster 3	GO:0009306	protein secretion	GO_BiologicalProcess-GOA_23.02.2017_10h01	7.4e-05	0.027	4.1e-17	1.4e-15	[4, 5, 6, 7, 8]	Group41	2.92398	15	[Casp4, Cd274, Cd40, Gbp5, Gsdmd, H2-T23, Hcar2, Il17rb, Mmp12, Panx1, Pycard, Rhbdf2, Socs1, Tlr2, Zc3h12a]
Cluster 3	GO:0005320	Autoimmune thyroid disease	KEGG_01.03.2017	8.3e-05	0.03	4.1e-17	1.4e-15	[-1]	Group41	7.59494	6	[Cd40, Fas, H2-D1, H2-K1, H2-Q4, H2-T23]
Cluster 3	GO:0001101	response to acid chemical	GO_BiologicalProcess-GOA_23.02.2017_10h01	8.6e-05	0.031	4.1e-17	1.4e-15	[3]	Group41	3.44828	12	[Akr1b3, Asns, Ccl2, Col1a1, Col5a2, Cpeb1, Cyp26b1, Gstp1, Icam1, Socs1, Tlr2, Zc3h12a]
Cluster 3	GO:0032675	regulation of interleukin-6 production	GO_BiologicalProcess-GOA_23.02.2017_10h01	9.2e-05	0.033	4.1e-17	1.4e-15	[4, 5]	Group41	6.03448	7	[Prg4, Pycard, Ripk2, Spon2, Tlr2, Zc3h12a, Zcchc11]
Cluster 3	GO:0042110	T cell activation	GO_BiologicalProcess-GOA_23.02.2017_10h01	9.1e-05	0.033	4.1e-17	1.4e-15	[4, 6]	Group41	3.02376	14	[B2m, Bcl3, Ccl2, Cd274, Cyp26b1, Fas, H2-T23, Icam1, Irf1, Pycard, Ripk2, Slfn1, Tfrc, Zc3h12d]
Cluster 3	GO:1903530	regulation of secretion by cell	GO_BiologicalProcess-GOA_23.02.2017_10h01	9.5e-05	0.034	4.1e-17	1.4e-15	[3, 4, 5, 6, 7]	Group41	2.61941	17	[Adora1, Casp4, Cd274, Cd40, Cry2, Gsdmd, H2-T23, Hcar2, Il17rb, Mmp12, Panx1, Pfn2, Pycard, Rhbdf2, Socs1, Tlr2, Zc3h12a]
Cluster 3	GO:0002449	lymphocyte mediated immunity	GO_BiologicalProcess-GOA_23.02.2017_10h01	0.00011	0.04	4.1e-17	1.4e-15	[4]	Group41	3.35196	12	[B2m, Bcl3, Cd40, Fas, H2-D1, H2-K1, H2-T23, Icam1, Serpinb9, Serping1, Tap2, Tfrc]
Cluster 3	GO:0070555	response to interleukin-1	GO_BiologicalProcess-GOA_23.02.2017_10h01	0.00011	0.04	4.1e-17	1.4e-15	[5]	Group41	5.83333	7	[Ccl2, Ccl4, Cd40, Icam1, Pycard, Ripk2, Zc3h12a]
Cluster 3	GO:0043123	positive regulation of I-kappaB kinase/NF-kappaB signaling	GO_BiologicalProcess-GOA_23.02.2017_10h01	0.00011	0.04	4.1e-17	1.4e-15	[5, 6, 7, 8]	Group41	4.96894	8	[Birc2, Cd40, Ikbke, Litaf, Rhoc, Ripk2, Sectm1a, Tlr2]
Cluster 3	GO:0009991	response to extracellular stimulus	GO_BiologicalProcess-GOA_23.02.2017_10h01	0.00013	0.047	4.1e-17	1.4e-15	[3]	Group41	2.9106	14	[Apaf1, Asns, Ccl2, Cd40, Col1a1, Cxcl10, Fas, Gsdmd, Gstp1, Hnrnpa1, Icam1, Pim1, Tfrc, Zc3h12a]
Cluster 3	GO:0019221	cytokine-mediated signaling pathway	GO_BiologicalProcess-GOA_23.02.2017_10h01	1.6e-12	8.8e-10	8.2e-17	2.8e-15	[4, 5, 6]	Group26	5.83756	23	[Ccl2, Ccl4, Ccrl2, Cd40, Csf1, Cxcl10, Cxcl9, F3, Fas, Il17rb, Il22ra1, Il3ra, Irf1, Mmp12, Nlrc5, Osmr, Pycard, Ripk2, Socs1, Socs3, Stat1, Zbp1, Zcchc11]
Cluster 3	GO:0045088	regulation of innate immune response	GO_BiologicalProcess-GOA_23.02.2017_10h01	5.1e-11	2.6e-08	8.2e-17	2.8e-15	[4, 5, 6]	Group26	7.26496	17	[Birc2, Gbp5, H2-T23, Irf1, Ly96, Mmp12, Nlrc5, Plscr1, Pycard, Ripk2, S100a11, Serpinb9, Serping1, Socs1, Tlr2, Trim5, Zbp1]
Cluster 3	GO:0031349	positive regulation of defense response	GO_BiologicalProcess-GOA_23.02.2017_10h01	5.4e-08	2.6e-05	8.2e-17	2.8e-15	[3, 4, 5, 6]	Group26	5.28169	15	[Birc2, Gbp5, H2-T23, Il17rb, Irf1, Ly96, Mmp12, Nlrc5, Plscr1, Pycard, Ripk2, S100a11, Tlr2, Trim5, Zbp1]
Cluster 3	GO:0034340	response to type I interferon	GO_BiologicalProcess-GOA_23.02.2017_10h01	3.1e-07	0.00014	8.2e-17	2.8e-15	[4, 5]	Group26	19.3548	6	[Ikbke, Mmp12, Nlrc5, Socs1, Stat1, Zbp1]
Cluster 3	GO:0060337	type I interferon signaling pathway	GO_BiologicalProcess-GOA_23.02.2017_10h01	3.3e-06	0.0014	8.2e-17	2.8e-15	[5, 6, 7]	Group26	19.2308	5	[Mmp12, Nlrc5, Socs1, Stat1, Zbp1]
Cluster 3	GO:0001961	positive regulation of cytokine-mediated signaling pathway	GO_BiologicalProcess-GOA_23.02.2017_10h01	9.6e-06	0.004	8.2e-17	2.8e-15	[4, 5, 6, 7, 8]	Group26	15.625	5	[Csf1, Mmp12, Nlrc5, Ripk2, Zbp1]
Cluster 3	GO:0001959	regulation of cytokine-mediated signaling pathway	GO_BiologicalProcess-GOA_23.02.2017_10h01	1.3e-05	0.0055	8.2e-17	2.8e-15	[4, 5, 6, 7]	Group26	8.13953	7	[Csf1, Mmp12, Nlrc5, Pycard, Ripk2, Socs1, Zbp1]
Cluster 3	GO:0060333	interferon-gamma-mediated signaling pathway	GO_BiologicalProcess-GOA_23.02.2017_10h01	1.8e-05	0.0073	8.2e-17	2.8e-15	[5, 6, 7]	Group26	22.2222	4	[Irf1, Nlrc5, Socs1, Stat1]
Cluster 3	GO:0071345	cellular response to cytokine stimulus	GO_BiologicalProcess-GOA_23.02.2017_10h01	1.6e-17	9e-15	1.1e-16	3.8e-15	[5]	Group24	5.60132	34	[Birc2, Ccl2, Ccl4, Ccrl2, Cd40, Col1a1, Csf1, Cxcl10, Cxcl9, F3, Fas, Gbp2, Gbp5, Gbp6, Gbp7, Icam1, Il17rb, Il18bp, Il22ra1, Il3ra, Irf1, Irgm1, Mmp12, Nlrc5, Osmr, Plscr1, Pycard, Ripk2, Socs1, Socs3, Stat1, Zbp1, Zc3h12a, Zcchc11]
Cluster 3	GO:0033993	response to lipid	GO_BiologicalProcess-GOA_23.02.2017_10h01	3.7e-08	1.8e-05	1.1e-16	3.8e-15	[4]	Group24	2.96296	28	[B2m, Ccl2, Cd40, Col1a1, Cpeb1, Cry2, Cxcl10, Cxcl9, Cyp26b1, Fas, Gbp2, Gbp6, Gstp1, Icam1, Il18bp, Litaf, Ly96, Pim1, Plscr1, Pycard, Ripk2, S100a11, Slpi, Spon2, Stat1, Tlr2, Zc3h12a, Zcchc11]
Cluster 3	GO:0071356	cellular response to tumor necrosis factor	GO_BiologicalProcess-GOA_23.02.2017_10h01	7.7e-07	0.00034	1.1e-16	3.8e-15	[6]	Group24	6.14525	11	[Birc2, Ccl2, Ccl4, Cd40, Col1a1, Fas, Icam1, Il18bp, Pycard, Stat1, Zc3h12a]
Cluster 3	GO:0005164	Influenza A	KEGG_01.03.2017	2.3e-05	0.0094	1.1e-16	3.8e-15	[-1]	Group24	5.35714	9	[Ccl2, Cxcl10, Fas, Icam1, Ikbke, Pycard, Socs3, Stat1, Xpo1]
Cluster 3	GO:0014070	response to organic cyclic compound	GO_BiologicalProcess-GOA_23.02.2017_10h01	4.7e-05	0.017	1.1e-16	3.8e-15	[4]	Group24	2.28175	23	[Asns, Birc2, Btg2, Ccl2, Cd40, Col1a1, Cry2, Cxcl10, Fas, Fgl1, Gstp1, Icam1, Ly6d, Nampt, Panx1, Pim1, Ripk2, Socs1, Ssh1, Stat1, Tlr2, Zc3h12a, Zcchc11]
Cluster 3	GO:0070555	response to interleukin-1	GO_BiologicalProcess-GOA_23.02.2017_10h01	0.00011	0.04	1.1e-16	3.8e-15	[5]	Group24	5.83333	7	[Ccl2, Ccl4, Cd40, Icam1, Pycard, Ripk2, Zc3h12a]
Cluster 3	GO:0009991	response to extracellular stimulus	GO_BiologicalProcess-GOA_23.02.2017_10h01	0.00013	0.047	1.1e-16	3.8e-15	[3]	Group24	2.9106	14	[Apaf1, Asns, Ccl2, Cd40, Col1a1, Cxcl10, Fas, Gsdmd, Gstp1, Hnrnpa1, Icam1, Pim1, Tfrc, Zc3h12a]
Cluster 3	GO:0071219	cellular response to molecule of bacterial origin	GO_BiologicalProcess-GOA_23.02.2017_10h01	4.6e-15	2.4e-12	3e-16	9.7e-15	[4, 5, 7]	Group23	10.4972	19	[B2m, Ccl2, Cd40, Cpeb1, Cxcl10, Gbp2, Gbp6, Gstp1, Icam1, Litaf, Ly96, Plscr1, Pycard, Ripk2, Spon2, Stat1, Tlr2, Zc3h12a, Zcchc11]
Cluster 3	GO:1903555	regulation of tumor necrosis factor superfamily cytokine production	GO_BiologicalProcess-GOA_23.02.2017_10h01	8.2e-09	4e-06	3e-16	9.7e-15	[4, 5]	Group23	9.56522	11	[Bcl3, Ccl2, Cd274, Gstp1, H2-T23, Ly96, Pycard, Ripk2, Spon2, Tlr2, Zc3h12a]
Cluster 3	GO:0071356	cellular response to tumor necrosis factor	GO_BiologicalProcess-GOA_23.02.2017_10h01	7.7e-07	0.00034	3e-16	9.7e-15	[6]	Group23	6.14525	11	[Birc2, Ccl2, Ccl4, Cd40, Col1a1, Fas, Icam1, Il18bp, Pycard, Stat1, Zc3h12a]
Cluster 3	GO:0032760	positive regulation of tumor necrosis factor production	GO_BiologicalProcess-GOA_23.02.2017_10h01	2.2e-06	0.00099	3e-16	9.7e-15	[5, 6, 7]	Group23	10.6061	7	[Ccl2, H2-T23, Ly96, Pycard, Ripk2, Spon2, Tlr2]
Cluster 3	GO:0002685	regulation of leukocyte migration	GO_BiologicalProcess-GOA_23.02.2017_10h01	2.9e-06	0.0012	3e-16	9.7e-15	[3, 4, 5, 6, 7]	Group23	6.0241	10	[Adora1, Ccl2, Ccl4, Csf1, Cxcl10, Cxcl9, Icam1, Pycard, S100a11, Tlr2]
Cluster 3	GO:0032675	regulation of interleukin-6 production	GO_BiologicalProcess-GOA_23.02.2017_10h01	9.2e-05	0.033	3e-16	9.7e-15	[4, 5]	Group23	6.03448	7	[Prg4, Pycard, Ripk2, Spon2, Tlr2, Zc3h12a, Zcchc11]
Cluster 3	GO:0070555	response to interleukin-1	GO_BiologicalProcess-GOA_23.02.2017_10h01	0.00011	0.04	3e-16	9.7e-15	[5]	Group23	5.83333	7	[Ccl2, Ccl4, Cd40, Icam1, Pycard, Ripk2, Zc3h12a]
Cluster 3	GO:0001253	Type II interferon signaling (IFNG)	WikiPathways_01.03.2017	1.5e-11	7.8e-09	5.2e-16	1.6e-14	[-1]	Group15	26.4706	9	[Cxcl10, Cxcl9, Icam1, Irf1, Psmb9, Socs1, Socs3, Stat1, Tap1]
Cluster 3	GO:0005168	Herpes simplex infection	KEGG_01.03.2017	9e-08	4.3e-05	5.2e-16	1.6e-14	[-1]	Group15	6.04651	13	[Ccl2, Fas, H2-D1, H2-K1, H2-Q4, H2-T23, Ikbke, Socs3, Sp100, Stat1, Tap1, Tap2, Tlr2]
Cluster 3	GO:0004668	TNF signaling pathway	KEGG_01.03.2017	5.8e-07	0.00026	5.2e-16	1.6e-14	[-1]	Group15	8.41121	9	[Bcl3, Birc2, Ccl2, Csf1, Cxcl10, Fas, Icam1, Mlkl, Socs3]
Cluster 3	GO:0071356	cellular response to tumor necrosis factor	GO_BiologicalProcess-GOA_23.02.2017_10h01	7.7e-07	0.00034	5.2e-16	1.6e-14	[6]	Group15	6.14525	11	[Birc2, Ccl2, Ccl4, Cd40, Col1a1, Fas, Icam1, Il18bp, Pycard, Stat1, Zc3h12a]
Cluster 3	GO:0005164	Influenza A	KEGG_01.03.2017	2.3e-05	0.0094	5.2e-16	1.6e-14	[-1]	Group15	5.35714	9	[Ccl2, Cxcl10, Fas, Icam1, Ikbke, Pycard, Socs3, Stat1, Xpo1]
Cluster 3	GO:0000221	ZBP1(DAI) mediated induction of type I IFNs	REACTOME_Pathways_01.03.2017	2.5e-16	1.3e-13	1e-15	3e-14	[-1]	Group40	3.20823	53	[Apaf1, Atp11a, B2m, Birc2, Cd274, Cd40, Cd63, Col1a1, Ctsz, Dbnl, Dynll1, Gla, Grn, Gsdmd, Gstp1, H2-D1, H2-K1, H2-Q4, H2-T23, Hp, Icam1, Ikbke, Il17rb, Il18bp, Il22ra1, Il3ra, Irf1, Lrg1, Ly96, Nfkbie, Osmr, Panx1, Pdgfa, Plau, Psmb8, Psmb9, Psme1, Psme2, Pycard, Ripk2, Rnaset2b, S100a11, Serpina3n, Slamf7, Slpi, Socs1, Socs3, Stat1, Tap1, Tap2, Tlr2, Ypel5, Zbp1]
Cluster 3	GO:0000259	Toll Like Receptor 4 (TLR4) Cascade	REACTOME_Pathways_01.03.2017	2.5e-16	1.3e-13	1e-15	3e-14	[-1]	Group40	3.20823	53	[Apaf1, Atp11a, B2m, Birc2, Cd274, Cd40, Cd63, Col1a1, Ctsz, Dbnl, Dynll1, Gla, Grn, Gsdmd, Gstp1, H2-D1, H2-K1, H2-Q4, H2-T23, Hp, Icam1, Ikbke, Il17rb, Il18bp, Il22ra1, Il3ra, Irf1, Lrg1, Ly96, Nfkbie, Osmr, Panx1, Pdgfa, Plau, Psmb8, Psmb9, Psme1, Psme2, Pycard, Ripk2, Rnaset2b, S100a11, Serpina3n, Slamf7, Slpi, Socs1, Socs3, Stat1, Tap1, Tap2, Tlr2, Ypel5, Zbp1]
Cluster 3	GO:0000265	Activated TLR4 signalling	REACTOME_Pathways_01.03.2017	2.5e-16	1.3e-13	1e-15	3e-14	[-1]	Group40	3.20823	53	[Apaf1, Atp11a, B2m, Birc2, Cd274, Cd40, Cd63, Col1a1, Ctsz, Dbnl, Dynll1, Gla, Grn, Gsdmd, Gstp1, H2-D1, H2-K1, H2-Q4, H2-T23, Hp, Icam1, Ikbke, Il17rb, Il18bp, Il22ra1, Il3ra, Irf1, Lrg1, Ly96, Nfkbie, Osmr, Panx1, Pdgfa, Plau, Psmb8, Psmb9, Psme1, Psme2, Pycard, Ripk2, Rnaset2b, S100a11, Serpina3n, Slamf7, Slpi, Socs1, Socs3, Stat1, Tap1, Tap2, Tlr2, Ypel5, Zbp1]
Cluster 3	GO:0000266	MyD88:Mal cascade initiated on plasma membrane	REACTOME_Pathways_01.03.2017	2.5e-16	1.3e-13	1e-15	3e-14	[-1]	Group40	3.20823	53	[Apaf1, Atp11a, B2m, Birc2, Cd274, Cd40, Cd63, Col1a1, Ctsz, Dbnl, Dynll1, Gla, Grn, Gsdmd, Gstp1, H2-D1, H2-K1, H2-Q4, H2-T23, Hp, Icam1, Ikbke, Il17rb, Il18bp, Il22ra1, Il3ra, Irf1, Lrg1, Ly96, Nfkbie, Osmr, Panx1, Pdgfa, Plau, Psmb8, Psmb9, Psme1, Psme2, Pycard, Ripk2, Rnaset2b, S100a11, Serpina3n, Slamf7, Slpi, Socs1, Socs3, Stat1, Tap1, Tap2, Tlr2, Ypel5, Zbp1]
Cluster 3	GO:0000269	MyD88-independent TLR3/TLR4 cascade	REACTOME_Pathways_01.03.2017	2.5e-16	1.3e-13	1e-15	3e-14	[-1]	Group40	3.20823	53	[Apaf1, Atp11a, B2m, Birc2, Cd274, Cd40, Cd63, Col1a1, Ctsz, Dbnl, Dynll1, Gla, Grn, Gsdmd, Gstp1, H2-D1, H2-K1, H2-Q4, H2-T23, Hp, Icam1, Ikbke, Il17rb, Il18bp, Il22ra1, Il3ra, Irf1, Lrg1, Ly96, Nfkbie, Osmr, Panx1, Pdgfa, Plau, Psmb8, Psmb9, Psme1, Psme2, Pycard, Ripk2, Rnaset2b, S100a11, Serpina3n, Slamf7, Slpi, Socs1, Socs3, Stat1, Tap1, Tap2, Tlr2, Ypel5, Zbp1]
Cluster 3	GO:0000284	Toll Like Receptor 9 (TLR9) Cascade	REACTOME_Pathways_01.03.2017	2.5e-16	1.3e-13	1e-15	3e-14	[-1]	Group40	3.20823	53	[Apaf1, Atp11a, B2m, Birc2, Cd274, Cd40, Cd63, Col1a1, Ctsz, Dbnl, Dynll1, Gla, Grn, Gsdmd, Gstp1, H2-D1, H2-K1, H2-Q4, H2-T23, Hp, Icam1, Ikbke, Il17rb, Il18bp, Il22ra1, Il3ra, Irf1, Lrg1, Ly96, Nfkbie, Osmr, Panx1, Pdgfa, Plau, Psmb8, Psmb9, Psme1, Psme2, Pycard, Ripk2, Rnaset2b, S100a11, Serpina3n, Slamf7, Slpi, Socs1, Socs3, Stat1, Tap1, Tap2, Tlr2, Ypel5, Zbp1]
Cluster 3	GO:0000285	Toll Like Receptor 10 (TLR10) Cascade	REACTOME_Pathways_01.03.2017	2.5e-16	1.3e-13	1e-15	3e-14	[-1]	Group40	3.20823	53	[Apaf1, Atp11a, B2m, Birc2, Cd274, Cd40, Cd63, Col1a1, Ctsz, Dbnl, Dynll1, Gla, Grn, Gsdmd, Gstp1, H2-D1, H2-K1, H2-Q4, H2-T23, Hp, Icam1, Ikbke, Il17rb, Il18bp, Il22ra1, Il3ra, Irf1, Lrg1, Ly96, Nfkbie, Osmr, Panx1, Pdgfa, Plau, Psmb8, Psmb9, Psme1, Psme2, Pycard, Ripk2, Rnaset2b, S100a11, Serpina3n, Slamf7, Slpi, Socs1, Socs3, Stat1, Tap1, Tap2, Tlr2, Ypel5, Zbp1]
Cluster 3	GO:0000286	Toll Like Receptor 3 (TLR3) Cascade	REACTOME_Pathways_01.03.2017	2.5e-16	1.3e-13	1e-15	3e-14	[-1]	Group40	3.20823	53	[Apaf1, Atp11a, B2m, Birc2, Cd274, Cd40, Cd63, Col1a1, Ctsz, Dbnl, Dynll1, Gla, Grn, Gsdmd, Gstp1, H2-D1, H2-K1, H2-Q4, H2-T23, Hp, Icam1, Ikbke, Il17rb, Il18bp, Il22ra1, Il3ra, Irf1, Lrg1, Ly96, Nfkbie, Osmr, Panx1, Pdgfa, Plau, Psmb8, Psmb9, Psme1, Psme2, Pycard, Ripk2, Rnaset2b, S100a11, Serpina3n, Slamf7, Slpi, Socs1, Socs3, Stat1, Tap1, Tap2, Tlr2, Ypel5, Zbp1]
Cluster 3	GO:0000287	Toll Like Receptor 5 (TLR5) Cascade	REACTOME_Pathways_01.03.2017	2.5e-16	1.3e-13	1e-15	3e-14	[-1]	Group40	3.20823	53	[Apaf1, Atp11a, B2m, Birc2, Cd274, Cd40, Cd63, Col1a1, Ctsz, Dbnl, Dynll1, Gla, Grn, Gsdmd, Gstp1, H2-D1, H2-K1, H2-Q4, H2-T23, Hp, Icam1, Ikbke, Il17rb, Il18bp, Il22ra1, Il3ra, Irf1, Lrg1, Ly96, Nfkbie, Osmr, Panx1, Pdgfa, Plau, Psmb8, Psmb9, Psme1, Psme2, Pycard, Ripk2, Rnaset2b, S100a11, Serpina3n, Slamf7, Slpi, Socs1, Socs3, Stat1, Tap1, Tap2, Tlr2, Ypel5, Zbp1]
Cluster 3	GO:0000288	Toll Like Receptor TLR1:TLR2 Cascade	REACTOME_Pathways_01.03.2017	2.5e-16	1.3e-13	1e-15	3e-14	[-1]	Group40	3.20823	53	[Apaf1, Atp11a, B2m, Birc2, Cd274, Cd40, Cd63, Col1a1, Ctsz, Dbnl, Dynll1, Gla, Grn, Gsdmd, Gstp1, H2-D1, H2-K1, H2-Q4, H2-T23, Hp, Icam1, Ikbke, Il17rb, Il18bp, Il22ra1, Il3ra, Irf1, Lrg1, Ly96, Nfkbie, Osmr, Panx1, Pdgfa, Plau, Psmb8, Psmb9, Psme1, Psme2, Pycard, Ripk2, Rnaset2b, S100a11, Serpina3n, Slamf7, Slpi, Socs1, Socs3, Stat1, Tap1, Tap2, Tlr2, Ypel5, Zbp1]
Cluster 3	GO:0000289	Toll Like Receptor 7/8 (TLR7/8) Cascade	REACTOME_Pathways_01.03.2017	2.5e-16	1.3e-13	1e-15	3e-14	[-1]	Group40	3.20823	53	[Apaf1, Atp11a, B2m, Birc2, Cd274, Cd40, Cd63, Col1a1, Ctsz, Dbnl, Dynll1, Gla, Grn, Gsdmd, Gstp1, H2-D1, H2-K1, H2-Q4, H2-T23, Hp, Icam1, Ikbke, Il17rb, Il18bp, Il22ra1, Il3ra, Irf1, Lrg1, Ly96, Nfkbie, Osmr, Panx1, Pdgfa, Plau, Psmb8, Psmb9, Psme1, Psme2, Pycard, Ripk2, Rnaset2b, S100a11, Serpina3n, Slamf7, Slpi, Socs1, Socs3, Stat1, Tap1, Tap2, Tlr2, Ypel5, Zbp1]
Cluster 3	GO:0000290	Toll Like Receptor TLR6:TLR2 Cascade	REACTOME_Pathways_01.03.2017	2.5e-16	1.3e-13	1e-15	3e-14	[-1]	Group40	3.20823	53	[Apaf1, Atp11a, B2m, Birc2, Cd274, Cd40, Cd63, Col1a1, Ctsz, Dbnl, Dynll1, Gla, Grn, Gsdmd, Gstp1, H2-D1, H2-K1, H2-Q4, H2-T23, Hp, Icam1, Ikbke, Il17rb, Il18bp, Il22ra1, Il3ra, Irf1, Lrg1, Ly96, Nfkbie, Osmr, Panx1, Pdgfa, Plau, Psmb8, Psmb9, Psme1, Psme2, Pycard, Ripk2, Rnaset2b, S100a11, Serpina3n, Slamf7, Slpi, Socs1, Socs3, Stat1, Tap1, Tap2, Tlr2, Ypel5, Zbp1]
Cluster 3	GO:0000291	Innate Immune System	REACTOME_Pathways_01.03.2017	2.5e-16	1.3e-13	1e-15	3e-14	[-1]	Group40	3.20823	53	[Apaf1, Atp11a, B2m, Birc2, Cd274, Cd40, Cd63, Col1a1, Ctsz, Dbnl, Dynll1, Gla, Grn, Gsdmd, Gstp1, H2-D1, H2-K1, H2-Q4, H2-T23, Hp, Icam1, Ikbke, Il17rb, Il18bp, Il22ra1, Il3ra, Irf1, Lrg1, Ly96, Nfkbie, Osmr, Panx1, Pdgfa, Plau, Psmb8, Psmb9, Psme1, Psme2, Pycard, Ripk2, Rnaset2b, S100a11, Serpina3n, Slamf7, Slpi, Socs1, Socs3, Stat1, Tap1, Tap2, Tlr2, Ypel5, Zbp1]
Cluster 3	GO:0000292	Immune System	REACTOME_Pathways_01.03.2017	2.5e-16	1.3e-13	1e-15	3e-14	[-1]	Group40	3.20823	53	[Apaf1, Atp11a, B2m, Birc2, Cd274, Cd40, Cd63, Col1a1, Ctsz, Dbnl, Dynll1, Gla, Grn, Gsdmd, Gstp1, H2-D1, H2-K1, H2-Q4, H2-T23, Hp, Icam1, Ikbke, Il17rb, Il18bp, Il22ra1, Il3ra, Irf1, Lrg1, Ly96, Nfkbie, Osmr, Panx1, Pdgfa, Plau, Psmb8, Psmb9, Psme1, Psme2, Pycard, Ripk2, Rnaset2b, S100a11, Serpina3n, Slamf7, Slpi, Socs1, Socs3, Stat1, Tap1, Tap2, Tlr2, Ypel5, Zbp1]
Cluster 3	GO:0000295	Toll-Like Receptors Cascades	REACTOME_Pathways_01.03.2017	2.5e-16	1.3e-13	1e-15	3e-14	[-1]	Group40	3.20823	53	[Apaf1, Atp11a, B2m, Birc2, Cd274, Cd40, Cd63, Col1a1, Ctsz, Dbnl, Dynll1, Gla, Grn, Gsdmd, Gstp1, H2-D1, H2-K1, H2-Q4, H2-T23, Hp, Icam1, Ikbke, Il17rb, Il18bp, Il22ra1, Il3ra, Irf1, Lrg1, Ly96, Nfkbie, Osmr, Panx1, Pdgfa, Plau, Psmb8, Psmb9, Psme1, Psme2, Pycard, Ripk2, Rnaset2b, S100a11, Serpina3n, Slamf7, Slpi, Socs1, Socs3, Stat1, Tap1, Tap2, Tlr2, Ypel5, Zbp1]
Cluster 3	GO:0000296	RIG-I/MDA5 mediated induction of IFN-alpha/beta pathways	REACTOME_Pathways_01.03.2017	2.5e-16	1.3e-13	1e-15	3e-14	[-1]	Group40	3.20823	53	[Apaf1, Atp11a, B2m, Birc2, Cd274, Cd40, Cd63, Col1a1, Ctsz, Dbnl, Dynll1, Gla, Grn, Gsdmd, Gstp1, H2-D1, H2-K1, H2-Q4, H2-T23, Hp, Icam1, Ikbke, Il17rb, Il18bp, Il22ra1, Il3ra, Irf1, Lrg1, Ly96, Nfkbie, Osmr, Panx1, Pdgfa, Plau, Psmb8, Psmb9, Psme1, Psme2, Pycard, Ripk2, Rnaset2b, S100a11, Serpina3n, Slamf7, Slpi, Socs1, Socs3, Stat1, Tap1, Tap2, Tlr2, Ypel5, Zbp1]
Cluster 3	GO:0000350	RIP-mediated NFkB activation via ZBP1	REACTOME_Pathways_01.03.2017	2.5e-16	1.3e-13	1e-15	3e-14	[-1]	Group40	3.20823	53	[Apaf1, Atp11a, B2m, Birc2, Cd274, Cd40, Cd63, Col1a1, Ctsz, Dbnl, Dynll1, Gla, Grn, Gsdmd, Gstp1, H2-D1, H2-K1, H2-Q4, H2-T23, Hp, Icam1, Ikbke, Il17rb, Il18bp, Il22ra1, Il3ra, Irf1, Lrg1, Ly96, Nfkbie, Osmr, Panx1, Pdgfa, Plau, Psmb8, Psmb9, Psme1, Psme2, Pycard, Ripk2, Rnaset2b, S100a11, Serpina3n, Slamf7, Slpi, Socs1, Socs3, Stat1, Tap1, Tap2, Tlr2, Ypel5, Zbp1]
Cluster 3	GO:0000354	Toll Like Receptor 2 (TLR2) Cascade	REACTOME_Pathways_01.03.2017	2.5e-16	1.3e-13	1e-15	3e-14	[-1]	Group40	3.20823	53	[Apaf1, Atp11a, B2m, Birc2, Cd274, Cd40, Cd63, Col1a1, Ctsz, Dbnl, Dynll1, Gla, Grn, Gsdmd, Gstp1, H2-D1, H2-K1, H2-Q4, H2-T23, Hp, Icam1, Ikbke, Il17rb, Il18bp, Il22ra1, Il3ra, Irf1, Lrg1, Ly96, Nfkbie, Osmr, Panx1, Pdgfa, Plau, Psmb8, Psmb9, Psme1, Psme2, Pycard, Ripk2, Rnaset2b, S100a11, Serpina3n, Slamf7, Slpi, Socs1, Socs3, Stat1, Tap1, Tap2, Tlr2, Ypel5, Zbp1]
Cluster 3	GO:0000357	Cytosolic sensors of pathogen-associated DNA	REACTOME_Pathways_01.03.2017	2.5e-16	1.3e-13	1e-15	3e-14	[-1]	Group40	3.20823	53	[Apaf1, Atp11a, B2m, Birc2, Cd274, Cd40, Cd63, Col1a1, Ctsz, Dbnl, Dynll1, Gla, Grn, Gsdmd, Gstp1, H2-D1, H2-K1, H2-Q4, H2-T23, Hp, Icam1, Ikbke, Il17rb, Il18bp, Il22ra1, Il3ra, Irf1, Lrg1, Ly96, Nfkbie, Osmr, Panx1, Pdgfa, Plau, Psmb8, Psmb9, Psme1, Psme2, Pycard, Ripk2, Rnaset2b, S100a11, Serpina3n, Slamf7, Slpi, Socs1, Socs3, Stat1, Tap1, Tap2, Tlr2, Ypel5, Zbp1]
Cluster 3	GO:0000658	DEx/H-box helicases activate type I IFN and inflammatory cytokines production	REACTOME_Pathways_01.03.2017	2.5e-16	1.3e-13	1e-15	3e-14	[-1]	Group40	3.20823	53	[Apaf1, Atp11a, B2m, Birc2, Cd274, Cd40, Cd63, Col1a1, Ctsz, Dbnl, Dynll1, Gla, Grn, Gsdmd, Gstp1, H2-D1, H2-K1, H2-Q4, H2-T23, Hp, Icam1, Ikbke, Il17rb, Il18bp, Il22ra1, Il3ra, Irf1, Lrg1, Ly96, Nfkbie, Osmr, Panx1, Pdgfa, Plau, Psmb8, Psmb9, Psme1, Psme2, Pycard, Ripk2, Rnaset2b, S100a11, Serpina3n, Slamf7, Slpi, Socs1, Socs3, Stat1, Tap1, Tap2, Tlr2, Ypel5, Zbp1]
Cluster 3	GO:0000907	TAK1 activates NFkB by phosphorylation and activation of IKKs complex	REACTOME_Pathways_01.03.2017	2.5e-16	1.3e-13	1e-15	3e-14	[-1]	Group40	3.20823	53	[Apaf1, Atp11a, B2m, Birc2, Cd274, Cd40, Cd63, Col1a1, Ctsz, Dbnl, Dynll1, Gla, Grn, Gsdmd, Gstp1, H2-D1, H2-K1, H2-Q4, H2-T23, Hp, Icam1, Ikbke, Il17rb, Il18bp, Il22ra1, Il3ra, Irf1, Lrg1, Ly96, Nfkbie, Osmr, Panx1, Pdgfa, Plau, Psmb8, Psmb9, Psme1, Psme2, Pycard, Ripk2, Rnaset2b, S100a11, Serpina3n, Slamf7, Slpi, Socs1, Socs3, Stat1, Tap1, Tap2, Tlr2, Ypel5, Zbp1]
Cluster 3	GO:0001499	TRAF6 mediated NF-kB activation	REACTOME_Pathways_01.03.2017	2.5e-16	1.3e-13	1e-15	3e-14	[-1]	Group40	3.20823	53	[Apaf1, Atp11a, B2m, Birc2, Cd274, Cd40, Cd63, Col1a1, Ctsz, Dbnl, Dynll1, Gla, Grn, Gsdmd, Gstp1, H2-D1, H2-K1, H2-Q4, H2-T23, Hp, Icam1, Ikbke, Il17rb, Il18bp, Il22ra1, Il3ra, Irf1, Lrg1, Ly96, Nfkbie, Osmr, Panx1, Pdgfa, Plau, Psmb8, Psmb9, Psme1, Psme2, Pycard, Ripk2, Rnaset2b, S100a11, Serpina3n, Slamf7, Slpi, Socs1, Socs3, Stat1, Tap1, Tap2, Tlr2, Ypel5, Zbp1]
Cluster 3	GO:0001505	TRIF-mediated TLR3/TLR4 signaling	REACTOME_Pathways_01.03.2017	2.5e-16	1.3e-13	1e-15	3e-14	[-1]	Group40	3.20823	53	[Apaf1, Atp11a, B2m, Birc2, Cd274, Cd40, Cd63, Col1a1, Ctsz, Dbnl, Dynll1, Gla, Grn, Gsdmd, Gstp1, H2-D1, H2-K1, H2-Q4, H2-T23, Hp, Icam1, Ikbke, Il17rb, Il18bp, Il22ra1, Il3ra, Irf1, Lrg1, Ly96, Nfkbie, Osmr, Panx1, Pdgfa, Plau, Psmb8, Psmb9, Psme1, Psme2, Pycard, Ripk2, Rnaset2b, S100a11, Serpina3n, Slamf7, Slpi, Socs1, Socs3, Stat1, Tap1, Tap2, Tlr2, Ypel5, Zbp1]
Cluster 3	GO:0001513	TRAF6 mediated induction of NFkB and MAP kinases upon TLR7/8 or 9 activation	REACTOME_Pathways_01.03.2017	2.5e-16	1.3e-13	1e-15	3e-14	[-1]	Group40	3.20823	53	[Apaf1, Atp11a, B2m, Birc2, Cd274, Cd40, Cd63, Col1a1, Ctsz, Dbnl, Dynll1, Gla, Grn, Gsdmd, Gstp1, H2-D1, H2-K1, H2-Q4, H2-T23, Hp, Icam1, Ikbke, Il17rb, Il18bp, Il22ra1, Il3ra, Irf1, Lrg1, Ly96, Nfkbie, Osmr, Panx1, Pdgfa, Plau, Psmb8, Psmb9, Psme1, Psme2, Pycard, Ripk2, Rnaset2b, S100a11, Serpina3n, Slamf7, Slpi, Socs1, Socs3, Stat1, Tap1, Tap2, Tlr2, Ypel5, Zbp1]
Cluster 3	GO:0001515	MyD88 dependent cascade initiated on endosome	REACTOME_Pathways_01.03.2017	2.5e-16	1.3e-13	1e-15	3e-14	[-1]	Group40	3.20823	53	[Apaf1, Atp11a, B2m, Birc2, Cd274, Cd40, Cd63, Col1a1, Ctsz, Dbnl, Dynll1, Gla, Grn, Gsdmd, Gstp1, H2-D1, H2-K1, H2-Q4, H2-T23, Hp, Icam1, Ikbke, Il17rb, Il18bp, Il22ra1, Il3ra, Irf1, Lrg1, Ly96, Nfkbie, Osmr, Panx1, Pdgfa, Plau, Psmb8, Psmb9, Psme1, Psme2, Pycard, Ripk2, Rnaset2b, S100a11, Serpina3n, Slamf7, Slpi, Socs1, Socs3, Stat1, Tap1, Tap2, Tlr2, Ypel5, Zbp1]
Cluster 3	GO:0001523	MyD88 cascade initiated on plasma membrane	REACTOME_Pathways_01.03.2017	2.5e-16	1.3e-13	1e-15	3e-14	[-1]	Group40	3.20823	53	[Apaf1, Atp11a, B2m, Birc2, Cd274, Cd40, Cd63, Col1a1, Ctsz, Dbnl, Dynll1, Gla, Grn, Gsdmd, Gstp1, H2-D1, H2-K1, H2-Q4, H2-T23, Hp, Icam1, Ikbke, Il17rb, Il18bp, Il22ra1, Il3ra, Irf1, Lrg1, Ly96, Nfkbie, Osmr, Panx1, Pdgfa, Plau, Psmb8, Psmb9, Psme1, Psme2, Pycard, Ripk2, Rnaset2b, S100a11, Serpina3n, Slamf7, Slpi, Socs1, Socs3, Stat1, Tap1, Tap2, Tlr2, Ypel5, Zbp1]
Cluster 3	GO:0000492	Fcgamma receptor (FCGR) dependent phagocytosis	REACTOME_Pathways_01.03.2017	1.1e-10	6.1e-08	1e-15	3e-14	[-1]	Group40	4.31779	25	[Apaf1, Atp11a, B2m, Cd63, Ctsz, Dbnl, Dynll1, Gla, Grn, Gsdmd, Gstp1, H2-D1, H2-K1, H2-Q4, H2-T23, Hp, Lrg1, Plau, Pycard, Rnaset2b, S100a11, Serpina3n, Slpi, Tlr2, Ypel5]
Cluster 3	GO:0000493	Regulation of actin dynamics for phagocytic cup formation	REACTOME_Pathways_01.03.2017	1.1e-10	6.1e-08	1e-15	3e-14	[-1]	Group40	4.31779	25	[Apaf1, Atp11a, B2m, Cd63, Ctsz, Dbnl, Dynll1, Gla, Grn, Gsdmd, Gstp1, H2-D1, H2-K1, H2-Q4, H2-T23, Hp, Lrg1, Plau, Pycard, Rnaset2b, S100a11, Serpina3n, Slpi, Tlr2, Ypel5]
Cluster 3	GO:0000494	Role of phospholipids in phagocytosis	REACTOME_Pathways_01.03.2017	1.1e-10	6.1e-08	1e-15	3e-14	[-1]	Group40	4.31779	25	[Apaf1, Atp11a, B2m, Cd63, Ctsz, Dbnl, Dynll1, Gla, Grn, Gsdmd, Gstp1, H2-D1, H2-K1, H2-Q4, H2-T23, Hp, Lrg1, Plau, Pycard, Rnaset2b, S100a11, Serpina3n, Slpi, Tlr2, Ypel5]
Cluster 3	GO:0001183	Neutrophil degranulation	REACTOME_Pathways_01.03.2017	1.1e-10	6.1e-08	1e-15	3e-14	[-1]	Group40	4.31779	25	[Apaf1, Atp11a, B2m, Cd63, Ctsz, Dbnl, Dynll1, Gla, Grn, Gsdmd, Gstp1, H2-D1, H2-K1, H2-Q4, H2-T23, Hp, Lrg1, Plau, Pycard, Rnaset2b, S100a11, Serpina3n, Slpi, Tlr2, Ypel5]
Cluster 3	GO:0019882	antigen processing and presentation	GO_BiologicalProcess-GOA_23.02.2017_10h01	1.3e-10	6.9e-08	1e-15	3e-14	[2]	Group40	10.3175	13	[B2m, H2-D1, H2-K1, H2-Q4, H2-T23, Icam1, Psmb8, Psmb9, Psme1, Psme2, Pycard, Tap1, Tap2]
Cluster 3	GO:0002483	antigen processing and presentation of endogenous peptide antigen	GO_BiologicalProcess-GOA_23.02.2017_10h01	4.5e-10	2.3e-07	1e-15	3e-14	[4]	Group40	50	6	[B2m, H2-D1, H2-K1, H2-T23, Tap1, Tap2]
Cluster 3	GO:0002821	positive regulation of adaptive immune response	GO_BiologicalProcess-GOA_23.02.2017_10h01	3.1e-08	1.5e-05	1e-15	3e-14	[4, 5, 6]	Group40	9.80392	10	[B2m, Cd40, H2-D1, H2-K1, H2-T23, Irf1, Pycard, Ripk2, Tap2, Tfrc]
Cluster 3	GO:0000086	ER-Phagosome pathway	REACTOME_Pathways_01.03.2017	6.8e-08	3.3e-05	1e-15	3e-14	[-1]	Group40	6.89655	12	[B2m, H2-D1, H2-K1, H2-Q4, H2-T23, Psmb8, Psmb9, Psme1, Psme2, Tap1, Tap2, Tfrc]
Cluster 3	GO:0000087	Antigen processing-Cross presentation	REACTOME_Pathways_01.03.2017	6.8e-08	3.3e-05	1e-15	3e-14	[-1]	Group40	6.89655	12	[B2m, H2-D1, H2-K1, H2-Q4, H2-T23, Psmb8, Psmb9, Psme1, Psme2, Tap1, Tap2, Tfrc]
Cluster 3	GO:0001449	Cargo recognition for clathrin-mediated endocytosis	REACTOME_Pathways_01.03.2017	6.8e-08	3.3e-05	1e-15	3e-14	[-1]	Group40	6.89655	12	[B2m, H2-D1, H2-K1, H2-Q4, H2-T23, Psmb8, Psmb9, Psme1, Psme2, Tap1, Tap2, Tfrc]
Cluster 3	GO:0000088	Endosomal/Vacuolar pathway	REACTOME_Pathways_01.03.2017	1.1e-07	5.3e-05	1e-15	3e-14	[-1]	Group40	16.2791	7	[B2m, H2-D1, H2-K1, H2-Q4, H2-T23, Tap1, Tap2]
Cluster 3	GO:0001536	Antigen Presentation: Folding, assembly and peptide loading of class I MHC	REACTOME_Pathways_01.03.2017	1.1e-07	5.3e-05	1e-15	3e-14	[-1]	Group40	16.2791	7	[B2m, H2-D1, H2-K1, H2-Q4, H2-T23, Tap1, Tap2]
Cluster 3	GO:0002250	adaptive immune response	GO_BiologicalProcess-GOA_23.02.2017_10h01	1.1e-07	5.3e-05	1e-15	3e-14	[3]	Group40	3.90144	19	[B2m, Bcl3, Cd40, Dbnl, Fas, H2-D1, H2-K1, H2-T23, Icam1, Il18bp, Irf1, Pycard, Ripk2, Serpinb9, Serping1, Slamf7, Tap1, Tap2, Tfrc]
Cluster 3	GO:0004612	Antigen processing and presentation	KEGG_01.03.2017	1.4e-07	6.9e-05	1e-15	3e-14	[-1]	Group40	9.89011	9	[B2m, H2-D1, H2-K1, H2-Q4, H2-T23, Psme1, Psme2, Tap1, Tap2]
Cluster 3	GO:0048002	antigen processing and presentation of peptide antigen	GO_BiologicalProcess-GOA_23.02.2017_10h01	2e-07	9.8e-05	1e-15	3e-14	[3]	Group40	11.5942	8	[B2m, H2-D1, H2-K1, H2-Q4, H2-T23, Pycard, Tap1, Tap2]
Cluster 3	GO:0000102	Adaptive Immune System	REACTOME_Pathways_01.03.2017	4.4e-07	0.0002	1e-15	3e-14	[-1]	Group40	3.40716	20	[B2m, Cd274, Cd40, Col1a1, Dynll1, H2-D1, H2-K1, H2-Q4, H2-T23, Icam1, Nfkbie, Pdgfa, Psmb8, Psmb9, Psme1, Psme2, Ripk2, Slamf7, Tap1, Tap2]
Cluster 3	GO:0000460	Immunoregulatory interactions between a Lymphoid and a non-Lymphoid cell	REACTOME_Pathways_01.03.2017	4.4e-07	0.0002	1e-15	3e-14	[-1]	Group40	3.40716	20	[B2m, Cd274, Cd40, Col1a1, Dynll1, H2-D1, H2-K1, H2-Q4, H2-T23, Icam1, Nfkbie, Pdgfa, Psmb8, Psmb9, Psme1, Psme2, Ripk2, Slamf7, Tap1, Tap2]
Cluster 3	GO:0001534	Antigen processing: Ubiquitination & Proteasome degradation	REACTOME_Pathways_01.03.2017	2.6e-06	0.0011	1e-15	3e-14	[-1]	Group40	5.41872	11	[B2m, H2-D1, H2-K1, H2-Q4, H2-T23, Psmb8, Psmb9, Psme1, Psme2, Tap1, Tap2]
Cluster 3	GO:0001535	Class I MHC mediated antigen processing & presentation	REACTOME_Pathways_01.03.2017	2.6e-06	0.0011	1e-15	3e-14	[-1]	Group40	5.41872	11	[B2m, H2-D1, H2-K1, H2-Q4, H2-T23, Psmb8, Psmb9, Psme1, Psme2, Tap1, Tap2]
Cluster 3	GO:0005416	Viral myocarditis	KEGG_01.03.2017	1.5e-05	0.0064	1e-15	3e-14	[-1]	Group40	7.95455	7	[Cd40, H2-D1, H2-K1, H2-Q4, H2-T23, Icam1, Sgcb]
Cluster 3	GO:0002456	T cell mediated immunity	GO_BiologicalProcess-GOA_23.02.2017_10h01	2e-05	0.0083	1e-15	3e-14	[5]	Group40	7.6087	7	[B2m, H2-D1, H2-K1, H2-T23, Icam1, Serpinb9, Tap2]
Cluster 3	GO:0006952	defense response	GO_BiologicalProcess-GOA_23.02.2017_10h01	2.4e-19	1.3e-16	1.3e-15	3.8e-14	[3]	Group29	3.6961	54	[Adora1, Apcs, B2m, Batf2, Bcl3, Birc2, Casp4, Ccl2, Ccl4, Ccrl2, Cd40, Csf1, Cxcl10, Cxcl9, Cyp26b1, F3, Fas, Gbp2, Gbp5, Gbp6, Gbp7, Gsdmd, Gstp1, H2-K1, H2-T23, Hp, Icam1, Ikbke, Il17rb, Il22ra1, Irf1, Irgm1, Ly96, Mmp12, Nfkbiz, Nlrc5, Plscr1, Pycard, Ripk2, S100a11, Serpina3n, Serpinb9, Serping1, Slamf7, Slpi, Socs1, Socs3, Spon2, Stat1, Tap1, Tlr2, Trim5, Zbp1, Zc3h12a]
Cluster 3	GO:0034097	response to cytokine	GO_BiologicalProcess-GOA_23.02.2017_10h01	1.4e-17	7.6e-15	1.3e-15	3.8e-14	[4]	Group29	5.06849	37	[Birc2, Ccl2, Ccl4, Ccrl2, Cd274, Cd40, Col1a1, Csf1, Cxcl10, Cxcl9, F3, Fas, Gbp2, Gbp5, Gbp6, Gbp7, Icam1, Ikbke, Il17rb, Il18bp, Il22ra1, Il3ra, Irf1, Irgm1, Mmp12, Nlrc5, Osmr, Plscr1, Pycard, Ripk2, Serpina3n, Socs1, Socs3, Stat1, Zbp1, Zc3h12a, Zcchc11]
Cluster 3	GO:0071345	cellular response to cytokine stimulus	GO_BiologicalProcess-GOA_23.02.2017_10h01	1.6e-17	9e-15	1.3e-15	3.8e-14	[5]	Group29	5.60132	34	[Birc2, Ccl2, Ccl4, Ccrl2, Cd40, Col1a1, Csf1, Cxcl10, Cxcl9, F3, Fas, Gbp2, Gbp5, Gbp6, Gbp7, Icam1, Il17rb, Il18bp, Il22ra1, Il3ra, Irf1, Irgm1, Mmp12, Nlrc5, Osmr, Plscr1, Pycard, Ripk2, Socs1, Socs3, Stat1, Zbp1, Zc3h12a, Zcchc11]
Cluster 3	GO:0071310	cellular response to organic substance	GO_BiologicalProcess-GOA_23.02.2017_10h01	7.5e-13	3.9e-10	1.3e-15	3.8e-14	[4]	Group29	2.5974	54	[Akr1b3, Apaf1, Asns, B2m, Birc2, Bmper, Casp4, Ccl2, Ccl4, Ccrl2, Cd40, Cd63, Col1a1, Col5a2, Cpeb1, Cry2, Csf1, Cxcl10, Cxcl9, Cyp26b1, F3, Fas, Gbp2, Gbp5, Gbp6, Gbp7, Gdf15, Gstp1, Icam1, Il17rb, Il18bp, Il22ra1, Il3ra, Irf1, Irgm1, Litaf, Lrg1, Ly96, Mmp12, Nlrc5, Osmr, Pim1, Plscr1, Pycard, Ripk2, Socs1, Socs3, Spon2, Ssh1, Stat1, Tlr2, Zbp1, Zc3h12a, Zcchc11]
Cluster 3	GO:0019221	cytokine-mediated signaling pathway	GO_BiologicalProcess-GOA_23.02.2017_10h01	1.6e-12	8.8e-10	1.3e-15	3.8e-14	[4, 5, 6]	Group29	5.83756	23	[Ccl2, Ccl4, Ccrl2, Cd40, Csf1, Cxcl10, Cxcl9, F3, Fas, Il17rb, Il22ra1, Il3ra, Irf1, Mmp12, Nlrc5, Osmr, Pycard, Ripk2, Socs1, Socs3, Stat1, Zbp1, Zcchc11]
Cluster 3	GO:0070887	cellular response to chemical stimulus	GO_BiologicalProcess-GOA_23.02.2017_10h01	3.9e-12	2e-09	1.3e-15	3.8e-14	[3]	Group29	2.33849	59	[Akr1b3, Apaf1, Asns, B2m, Birc2, Bmper, Casp4, Ccl2, Ccl4, Ccrl2, Cd40, Cd63, Col1a1, Col5a2, Cpeb1, Cry2, Csf1, Cxcl10, Cxcl9, Cyp26b1, F3, Fas, Gbp2, Gbp5, Gbp6, Gbp7, Gdf15, Gstp1, Hnrnpa1, Icam1, Il17rb, Il18bp, Il22ra1, Il3ra, Irf1, Irgm1, Litaf, Lrg1, Ly96, Mmp12, Ncoa7, Nlrc5, Osmr, Pim1, Plscr1, Pycard, Ripk2, S100a11, Socs1, Socs3, Spon2, Ssh1, Stat1, Tfrc, Tlr2, Tpm1, Zbp1, Zc3h12a, Zc…
Cluster 3	GO:0004060	Cytokine-cytokine receptor interaction	KEGG_01.03.2017	7.1e-06	0.003	1.3e-15	3.8e-14	[-1]	Group29	4.44444	12	[Ccl2, Ccl4, Cd40, Csf1, Cxcl10, Cxcl9, Fas, Il17rb, Il22ra1, Il3ra, Osmr, Pdgfa]
Cluster 3	GO:0001959	regulation of cytokine-mediated signaling pathway	GO_BiologicalProcess-GOA_23.02.2017_10h01	1.3e-05	0.0055	1.3e-15	3.8e-14	[4, 5, 6, 7]	Group29	8.13953	7	[Csf1, Mmp12, Nlrc5, Pycard, Ripk2, Socs1, Zbp1]
Cluster 3	GO:0006954	inflammatory response	GO_BiologicalProcess-GOA_23.02.2017_10h01	1.1e-13	5.9e-11	2.1e-15	5.9e-14	[4]	Group10	4.7619	30	[Adora1, Birc2, Casp4, Ccl2, Ccl4, Ccrl2, Cd40, Csf1, Cxcl10, Cxcl9, Cyp26b1, F3, Fas, Gbp5, Gsdmd, Gstp1, Hp, Icam1, Il17rb, Ly96, Nfkbiz, Plscr1, Pycard, Ripk2, Serpina3n, Serpinb9, Serping1, Socs3, Tlr2, Zc3h12a]
Cluster 3	GO:0002526	acute inflammatory response	GO_BiologicalProcess-GOA_23.02.2017_10h01	2.4e-06	0.001	2.1e-15	5.9e-14	[5]	Group10	7.08661	9	[Adora1, F3, Gstp1, Hp, Icam1, Plscr1, Serpina3n, Serpinb9, Serping1]
Cluster 3	GO:0031348	negative regulation of defense response	GO_BiologicalProcess-GOA_23.02.2017_10h01	2e-05	0.0082	2.1e-15	5.9e-14	[3, 4, 5, 6]	Group10	5.45455	9	[Adora1, Gstp1, H2-T23, Mmp12, Nlrc5, Serpinb9, Serping1, Socs3, Zc3h12a]
Cluster 3	GO:0071345	cellular response to cytokine stimulus	GO_BiologicalProcess-GOA_23.02.2017_10h01	1.6e-17	9e-15	2.4e-15	6.6e-14	[5]	Group30	5.60132	34	[Birc2, Ccl2, Ccl4, Ccrl2, Cd40, Col1a1, Csf1, Cxcl10, Cxcl9, F3, Fas, Gbp2, Gbp5, Gbp6, Gbp7, Icam1, Il17rb, Il18bp, Il22ra1, Il3ra, Irf1, Irgm1, Mmp12, Nlrc5, Osmr, Plscr1, Pycard, Ripk2, Socs1, Socs3, Stat1, Zbp1, Zc3h12a, Zcchc11]
Cluster 3	GO:0019221	cytokine-mediated signaling pathway	GO_BiologicalProcess-GOA_23.02.2017_10h01	1.6e-12	8.8e-10	2.4e-15	6.6e-14	[4, 5, 6]	Group30	5.83756	23	[Ccl2, Ccl4, Ccrl2, Cd40, Csf1, Cxcl10, Cxcl9, F3, Fas, Il17rb, Il22ra1, Il3ra, Irf1, Mmp12, Nlrc5, Osmr, Pycard, Ripk2, Socs1, Socs3, Stat1, Zbp1, Zcchc11]
Cluster 3	GO:0002685	regulation of leukocyte migration	GO_BiologicalProcess-GOA_23.02.2017_10h01	2.9e-06	0.0012	2.4e-15	6.6e-14	[3, 4, 5, 6, 7]	Group30	6.0241	10	[Adora1, Ccl2, Ccl4, Csf1, Cxcl10, Cxcl9, Icam1, Pycard, S100a11, Tlr2]
Cluster 3	GO:0004620	Toll-like receptor signaling pathway	KEGG_01.03.2017	3.3e-06	0.0014	2.4e-15	6.6e-14	[-1]	Group30	8.08081	8	[Ccl4, Cd40, Cxcl10, Cxcl9, Ikbke, Ly96, Stat1, Tlr2]
Cluster 3	GO:0004060	Cytokine-cytokine receptor interaction	KEGG_01.03.2017	7.1e-06	0.003	2.4e-15	6.6e-14	[-1]	Group30	4.44444	12	[Ccl2, Ccl4, Cd40, Csf1, Cxcl10, Cxcl9, Fas, Il17rb, Il22ra1, Il3ra, Osmr, Pdgfa]
Cluster 3	GO:0042379	chemokine receptor binding	GO_MolecularFunction-GOA_23.02.2017_10h01	9.3e-06	0.0039	2.4e-15	6.6e-14	[5]	Group30	11.1111	6	[Ccl2, Ccl4, Ccrl2, Cxcl10, Cxcl9, S100a11]
Cluster 3	GO:0032103	positive regulation of response to external stimulus	GO_BiologicalProcess-GOA_23.02.2017_10h01	2.4e-05	0.0097	2.4e-15	6.6e-14	[3, 4, 5]	Group30	4.28016	11	[Ccl2, Ccl4, Csf1, Cxcl10, Cxcl9, Gbp5, Il17rb, Ly96, Ripk2, S100a11, Tlr2]
Cluster 3	GO:0005145	Toxoplasmosis	KEGG_01.03.2017	5.8e-05	0.021	2.4e-15	6.6e-14	[-1]	Group30	6.48148	7	[Birc2, Cd40, Irgm1, Ly96, Socs1, Stat1, Tlr2]
Cluster 3	GO:0002690	positive regulation of leukocyte chemotaxis	GO_BiologicalProcess-GOA_23.02.2017_10h01	0.0001	0.039	2.4e-15	6.6e-14	[4, 5, 6, 7, 8, 9]	Group30	7.22892	6	[Ccl2, Ccl4, Csf1, Cxcl10, Cxcl9, S100a11]
Cluster 3	GO:0002682	regulation of immune system process	GO_BiologicalProcess-GOA_23.02.2017_10h01	1.4e-13	7.4e-11	1.1e-13	3e-12	[2, 3]	Group16	3.35196	42	[Adora1, Apcs, B2m, Birc2, Ccl2, Ccl4, Cd274, Cd40, Csf1, Cxcl10, Cxcl9, Cyp26b1, Fas, Gbp5, H2-D1, H2-K1, H2-T23, Hcar2, Icam1, Irf1, Ly96, Mmp12, Nlrc5, Pim1, Plscr1, Pycard, Ripk2, S100a11, Serpinb9, Serping1, Slamf7, Slfn1, Socs1, Spon2, Tap2, Tfrc, Tlr2, Tmem176a, Trim5, Zbp1, Zc3h12a, Zc3h12d]
Cluster 3	GO:1903037	regulation of leukocyte cell-cell adhesion	GO_BiologicalProcess-GOA_23.02.2017_10h01	1.5e-05	0.0064	1.1e-13	3e-12	[4, 5, 6]	Group16	4.10959	12	[Ccl2, Cd274, Cyp26b1, Gstp1, H2-T23, Icam1, Irf1, Pycard, Ripk2, Slfn1, Tfrc, Zc3h12d]
Cluster 3	GO:0002683	negative regulation of immune system process	GO_BiologicalProcess-GOA_23.02.2017_10h01	1.6e-05	0.0067	1.1e-13	3e-12	[2, 3, 4]	Group16	3.5443	14	[Adora1, Apcs, Ccl2, Cd274, Fas, H2-T23, Irf1, Mmp12, Nlrc5, Serpinb9, Serping1, Slfn1, Tmem176a, Zc3h12d]
Cluster 3	GO:0031348	negative regulation of defense response	GO_BiologicalProcess-GOA_23.02.2017_10h01	2e-05	0.0082	1.1e-13	3e-12	[3, 4, 5, 6]	Group16	5.45455	9	[Adora1, Gstp1, H2-T23, Mmp12, Nlrc5, Serpinb9, Serping1, Socs3, Zc3h12a]
Cluster 3	GO:0042110	T cell activation	GO_BiologicalProcess-GOA_23.02.2017_10h01	9.1e-05	0.033	1.1e-13	3e-12	[4, 6]	Group16	3.02376	14	[B2m, Bcl3, Ccl2, Cd274, Cyp26b1, Fas, H2-T23, Icam1, Irf1, Pycard, Ripk2, Slfn1, Tfrc, Zc3h12d]
Cluster 3	GO:0043230	extracellular organelle	GO_CellularComponent-GOA_23.02.2017_10h01	2.9e-15	1.5e-12	1.3e-13	3.3e-12	[2, 3]	Group14	2.4972	67	[Agap2, Ahnak, Akr1b3, Apaf1, Apcs, B2m, Btg2, Cd274, Cd40, Cd63, Chmp4b, Csf1, Ctbs, Ctsz, Cxcl10, Cyp4a31, Dbnl, Dynll1, Endod1, F3, Fas, Fgl1, Gbp2, Gbp6, Gbp7, Gdf15, Gla, Gnb4, Grn, Gstp1, H2-D1, H2-K1, H2-Q4, H2-T23, Hnrnpa1, Hp, Hprt, Icam1, Il18bp, Itih3, Lrg1, Nampt, Pfn2, Plau, Plscr1, Psmb8, Psmb9, Psme1, Psme2, Rhoc, Rnaset2b, Rnd3, S100a11, Sectm1a, Serinc2, Serpina3n, Serpinb9, Serp…
Cluster 3	GO:0070062	extracellular exosome	GO_CellularComponent-GOA_23.02.2017_10h01	2.5e-14	1.3e-11	1.3e-13	3.3e-12	[2, 3, 4, 5]	Group14	2.44269	65	[Agap2, Ahnak, Akr1b3, Apaf1, Apcs, B2m, Btg2, Cd274, Cd40, Cd63, Chmp4b, Csf1, Ctbs, Ctsz, Cxcl10, Cyp4a31, Dbnl, Dynll1, Endod1, F3, Fas, Fgl1, Gbp6, Gdf15, Gla, Gnb4, Grn, Gstp1, H2-D1, H2-K1, H2-Q4, H2-T23, Hnrnpa1, Hp, Hprt, Icam1, Il18bp, Itih3, Lrg1, Nampt, Pfn2, Plau, Plscr1, Psmb8, Psmb9, Psme1, Psme2, Rhoc, Rnaset2b, Rnd3, S100a11, Sectm1a, Serinc2, Serpina3n, Serpinb9, Serping1, Slpi, …
Cluster 3	GO:0044421	extracellular region part	GO_CellularComponent-GOA_23.02.2017_10h01	3.9e-14	2.1e-11	1.3e-13	3.3e-12	[1, 2]	Group14	2.04232	83	[Agap2, Ahnak, Aifm2, Akr1b3, Apaf1, Apcs, B2m, Bmper, Btg2, Ccl2, Ccl4, Cd274, Cd40, Cd63, Chmp4b, Col1a1, Col5a2, Csf1, Ctbs, Ctsz, Cxcl10, Cxcl9, Cyp4a31, Dbnl, Dynll1, Endod1, F3, Fas, Fgl1, Frzb, Gbp2, Gbp6, Gbp7, Gdf15, Gla, Gnb4, Grn, Gsdmd, Gstp1, H2-D1, H2-K1, H2-Q4, H2-T23, Hnrnpa1, Hp, Hprt, Icam1, Il18bp, Itih3, Lrg1, Ly96, Mmp12, Nampt, Pdgfa, Pfn2, Plau, Plscr1, Prg4, Psmb8, Psmb9, …
Cluster 3	GO:0031982	vesicle	GO_CellularComponent-GOA_23.02.2017_10h01	4.6e-14	2.4e-11	1.3e-13	3.3e-12	[3]	Group14	2.07852	81	[Agap2, Ahnak, Akr1b3, Amot, Apaf1, Apcs, Atp11a, B2m, Btg2, Ccl2, Cd274, Cd40, Cd63, Chmp4b, Col1a1, Csf1, Ctbs, Ctsz, Cxcl10, Cyp4a31, Dbnl, Dynll1, Endod1, F3, Fas, Fchsd1, Fgl1, Gbp2, Gbp5, Gbp6, Gbp7, Gdf15, Gla, Gnb4, Grn, Gstp1, H2-D1, H2-K1, H2-Q4, H2-T23, Hnrnpa1, Hp, Hprt, Icam1, Il18bp, Irgm1, Itih3, Lrg1, Nampt, Pfn2, Plau, Plekhf2, Plscr1, Psmb8, Psmb9, Psme1, Psme2, Rhoc, Ripk2, Rna…
Cluster 3	GO:0005615	extracellular space	GO_CellularComponent-GOA_23.02.2017_10h01	2.4e-10	1.2e-07	1.3e-13	3.3e-12	[2, 3]	Group14	2.52525	45	[Aifm2, Akr1b3, Apcs, B2m, Bmper, Ccl2, Ccl4, Cd40, Cd63, Col1a1, Col5a2, Csf1, Ctbs, Ctsz, Cxcl10, Cxcl9, F3, Frzb, Gdf15, Gla, Grn, Gsdmd, Gstp1, Hp, Icam1, Il18bp, Lrg1, Ly96, Mmp12, Nampt, Pdgfa, Plau, Prg4, Rnaset2b, S100a11, Serpina3n, Serpinb9, Serping1, Slpi, Spon2, St14, Tctn1, Tfrc, Tsku, Zcchc11]
Cluster 3	GO:0006952	defense response	GO_BiologicalProcess-GOA_23.02.2017_10h01	2.4e-19	1.3e-16	1.7e-13	4.2e-12	[3]	Group36	3.6961	54	[Adora1, Apcs, B2m, Batf2, Bcl3, Birc2, Casp4, Ccl2, Ccl4, Ccrl2, Cd40, Csf1, Cxcl10, Cxcl9, Cyp26b1, F3, Fas, Gbp2, Gbp5, Gbp6, Gbp7, Gsdmd, Gstp1, H2-K1, H2-T23, Hp, Icam1, Ikbke, Il17rb, Il22ra1, Irf1, Irgm1, Ly96, Mmp12, Nfkbiz, Nlrc5, Plscr1, Pycard, Ripk2, S100a11, Serpina3n, Serpinb9, Serping1, Slamf7, Slpi, Socs1, Socs3, Spon2, Stat1, Tap1, Tlr2, Trim5, Zbp1, Zc3h12a]
Cluster 3	GO:0034097	response to cytokine	GO_BiologicalProcess-GOA_23.02.2017_10h01	1.4e-17	7.6e-15	1.7e-13	4.2e-12	[4]	Group36	5.06849	37	[Birc2, Ccl2, Ccl4, Ccrl2, Cd274, Cd40, Col1a1, Csf1, Cxcl10, Cxcl9, F3, Fas, Gbp2, Gbp5, Gbp6, Gbp7, Icam1, Ikbke, Il17rb, Il18bp, Il22ra1, Il3ra, Irf1, Irgm1, Mmp12, Nlrc5, Osmr, Plscr1, Pycard, Ripk2, Serpina3n, Socs1, Socs3, Stat1, Zbp1, Zc3h12a, Zcchc11]
Cluster 3	GO:0071345	cellular response to cytokine stimulus	GO_BiologicalProcess-GOA_23.02.2017_10h01	1.6e-17	9e-15	1.7e-13	4.2e-12	[5]	Group36	5.60132	34	[Birc2, Ccl2, Ccl4, Ccrl2, Cd40, Col1a1, Csf1, Cxcl10, Cxcl9, F3, Fas, Gbp2, Gbp5, Gbp6, Gbp7, Icam1, Il17rb, Il18bp, Il22ra1, Il3ra, Irf1, Irgm1, Mmp12, Nlrc5, Osmr, Plscr1, Pycard, Ripk2, Socs1, Socs3, Stat1, Zbp1, Zc3h12a, Zcchc11]
Cluster 3	GO:0006954	inflammatory response	GO_BiologicalProcess-GOA_23.02.2017_10h01	1.1e-13	5.9e-11	1.7e-13	4.2e-12	[4]	Group36	4.7619	30	[Adora1, Birc2, Casp4, Ccl2, Ccl4, Ccrl2, Cd40, Csf1, Cxcl10, Cxcl9, Cyp26b1, F3, Fas, Gbp5, Gsdmd, Gstp1, Hp, Icam1, Il17rb, Ly96, Nfkbiz, Plscr1, Pycard, Ripk2, Serpina3n, Serpinb9, Serping1, Socs3, Tlr2, Zc3h12a]
Cluster 3	GO:0002682	regulation of immune system process	GO_BiologicalProcess-GOA_23.02.2017_10h01	1.4e-13	7.4e-11	1.7e-13	4.2e-12	[2, 3]	Group36	3.35196	42	[Adora1, Apcs, B2m, Birc2, Ccl2, Ccl4, Cd274, Cd40, Csf1, Cxcl10, Cxcl9, Cyp26b1, Fas, Gbp5, H2-D1, H2-K1, H2-T23, Hcar2, Icam1, Irf1, Ly96, Mmp12, Nlrc5, Pim1, Plscr1, Pycard, Ripk2, S100a11, Serpinb9, Serping1, Slamf7, Slfn1, Socs1, Spon2, Tap2, Tfrc, Tlr2, Tmem176a, Trim5, Zbp1, Zc3h12a, Zc3h12d]
Cluster 3	GO:0006950	response to stress	GO_BiologicalProcess-GOA_23.02.2017_10h01	2.7e-13	1.4e-10	1.7e-13	4.2e-12	[2]	Group36	2.13318	74	[Adora1, Aida, Akr1b3, Apaf1, Apcs, Asns, B2m, Batf2, Bcl3, Bcl9, Birc2, Btg2, Casp4, Ccl2, Ccl4, Ccrl2, Cd40, Col1a1, Cpeb1, Csf1, Cxcl10, Cxcl9, Cyp26b1, F3, Fas, Gadd45a, Gbp2, Gbp5, Gbp6, Gbp7, Grina, Gsdmd, Gstp1, H2-K1, H2-T23, Hnrnpa1, Hp, Icam1, Ikbke, Il17rb, Il18bp, Il22ra1, Irf1, Irgm1, Ly96, Mmp12, Ncoa7, Nfkbiz, Nlrc5, Panx1, Pdgfa, Plau, Plscr1, Pycard, Rhoc, Ripk2, S100a11, Serpina…
Cluster 3	GO:0071310	cellular response to organic substance	GO_BiologicalProcess-GOA_23.02.2017_10h01	7.5e-13	3.9e-10	1.7e-13	4.2e-12	[4]	Group36	2.5974	54	[Akr1b3, Apaf1, Asns, B2m, Birc2, Bmper, Casp4, Ccl2, Ccl4, Ccrl2, Cd40, Cd63, Col1a1, Col5a2, Cpeb1, Cry2, Csf1, Cxcl10, Cxcl9, Cyp26b1, F3, Fas, Gbp2, Gbp5, Gbp6, Gbp7, Gdf15, Gstp1, Icam1, Il17rb, Il18bp, Il22ra1, Il3ra, Irf1, Irgm1, Litaf, Lrg1, Ly96, Mmp12, Nlrc5, Osmr, Pim1, Plscr1, Pycard, Ripk2, Socs1, Socs3, Spon2, Ssh1, Stat1, Tlr2, Zbp1, Zc3h12a, Zcchc11]
Cluster 3	GO:0031347	regulation of defense response	GO_BiologicalProcess-GOA_23.02.2017_10h01	2.3e-10	1.2e-07	1.7e-13	4.2e-12	[4, 5]	Group36	4.56349	23	[Adora1, Birc2, Casp4, Gbp5, Gstp1, H2-T23, Il17rb, Irf1, Ly96, Mmp12, Nlrc5, Plscr1, Pycard, Ripk2, S100a11, Serpinb9, Serping1, Socs1, Socs3, Tlr2, Trim5, Zbp1, Zc3h12a]
Cluster 3	GO:1901700	response to oxygen-containing compound	GO_BiologicalProcess-GOA_23.02.2017_10h01	6.6e-10	3.3e-07	1.7e-13	4.2e-12	[3]	Group36	2.6148	41	[Akr1b3, Asns, B2m, Birc2, Btg2, Casp4, Ccl2, Cd40, Col1a1, Col5a2, Cpeb1, Cry2, Cxcl10, Cxcl9, Cyp26b1, Fas, Gbp2, Gbp6, Gstp1, Hp, Icam1, Il18bp, Litaf, Ly96, Panx1, Pim1, Plscr1, Pycard, Ripk2, S100a11, Serpina3n, Slpi, Socs1, Socs3, Spon2, Ssh1, Stat1, Tlr2, Tpm1, Zc3h12a, Zcchc11]
Cluster 3	GO:0080134	regulation of response to stress	GO_BiologicalProcess-GOA_23.02.2017_10h01	2.6e-08	1.2e-05	1.7e-13	4.2e-12	[3, 4]	Group36	2.78777	31	[Adora1, Aida, Birc2, Casp4, Ccl2, Fas, Gadd45a, Gbp5, Grina, Gstp1, H2-T23, Il17rb, Irf1, Ly96, Mmp12, Ncoa7, Nlrc5, Pdgfa, Plau, Plscr1, Pycard, Ripk2, S100a11, Serpinb9, Serping1, Socs1, Socs3, Tlr2, Trim5, Zbp1, Zc3h12a]
Cluster 3	GO:0032101	regulation of response to external stimulus	GO_BiologicalProcess-GOA_23.02.2017_10h01	2.7e-08	1.3e-05	1.7e-13	4.2e-12	[3, 4]	Group36	3.54938	23	[Adora1, Birc2, Casp4, Ccl2, Ccl4, Csf1, Cxcl10, Cxcl9, Gbp5, Gstp1, Il17rb, Ly96, Mmp12, Pdgfa, Plau, Pycard, Ripk2, S100a11, Serping1, Socs3, Tlr2, Zc3h12a, Zcchc11]
Cluster 3	GO:1902533	positive regulation of intracellular signal transduction	GO_BiologicalProcess-GOA_23.02.2017_10h01	7.6e-07	0.00034	1.7e-13	4.2e-12	[4, 5, 6, 7]	Group36	2.76549	25	[Adora1, Agap2, Akr1b3, Birc2, Bmper, Ccl2, Ccl4, Cd40, Csf1, Cxcl10, Cxcl9, F3, Gadd45a, Icam1, Ikbke, Litaf, Pdgfa, Plscr1, Pycard, Rhoc, Ripk2, Sectm1a, Socs1, Tlr2, Zc3h12a]
Cluster 3	GO:1902531	regulation of intracellular signal transduction	GO_BiologicalProcess-GOA_23.02.2017_10h01	2.2e-06	0.00099	1.7e-13	4.2e-12	[4, 5, 6]	Group36	2.16837	34	[Adora1, Agap2, Aida, Akr1b3, Amot, Bcl3, Birc2, Bmper, Ccl2, Ccl4, Cd40, Csf1, Cxcl10, Cxcl9, F3, Fas, Gadd45a, Gdf15, Grina, Gstp1, Icam1, Ikbke, Litaf, Pdgfa, Plscr1, Pycard, Rhoc, Ripk2, Sectm1a, Socs1, Socs3, Stat1, Tlr2, Zc3h12a]
Cluster 3	GO:0002526	acute inflammatory response	GO_BiologicalProcess-GOA_23.02.2017_10h01	2.4e-06	0.001	1.7e-13	4.2e-12	[5]	Group36	7.08661	9	[Adora1, F3, Gstp1, Hp, Icam1, Plscr1, Serpina3n, Serpinb9, Serping1]
Cluster 3	GO:0032103	positive regulation of response to external stimulus	GO_BiologicalProcess-GOA_23.02.2017_10h01	2.4e-05	0.0097	1.7e-13	4.2e-12	[3, 4, 5]	Group36	4.28016	11	[Ccl2, Ccl4, Csf1, Cxcl10, Cxcl9, Gbp5, Il17rb, Ly96, Ripk2, S100a11, Tlr2]
Cluster 3	GO:0050727	regulation of inflammatory response	GO_BiologicalProcess-GOA_23.02.2017_10h01	4.1e-05	0.015	1.7e-13	4.2e-12	[4, 5, 6]	Group36	4.04412	11	[Adora1, Birc2, Casp4, Gbp5, Gstp1, Il17rb, Pycard, Serping1, Socs3, Tlr2, Zc3h12a]
Cluster 3	GO:0002483	antigen processing and presentation of endogenous peptide antigen	GO_BiologicalProcess-GOA_23.02.2017_10h01	4.5e-10	2.3e-07	8.5e-13	1.9e-11	[4]	Group08	50	6	[B2m, H2-D1, H2-K1, H2-T23, Tap1, Tap2]
Cluster 3	GO:0043657	host cell	GO_CellularComponent-GOA_23.02.2017_10h01	1e-06	0.00047	8.5e-13	1.9e-11	[3, 4]	Group08	23.8095	5	[Gbp2, Gbp6, Gbp7, Tap1, Tap2]
Cluster 3	GO:0046719	regulation by virus of viral protein levels in host cell	GO_BiologicalProcess-GOA_23.02.2017_10h01	3.9e-05	0.015	8.5e-13	1.9e-11	[4, 5, 6]	Group08	37.5	3	[Stat1, Tap1, Tap2]
Cluster 3	GO:0051239	regulation of multicellular organismal process	GO_BiologicalProcess-GOA_23.02.2017_10h01	2.1e-11	1.1e-08	1.4e-12	3.1e-11	[2, 3]	Group32	2.23297	60	[Adora1, Agap2, Aida, Amot, Apcs, B2m, Bcl3, Bmper, Casp4, Ccl2, Cd274, Cd40, Col1a1, Col5a2, Cpeb1, Cry2, Csf1, Ctsz, Cxcl10, Cyp26b1, Ecscr, F3, Fas, Frzb, Gbp5, Gsdmd, Gstp1, H2-D1, H2-K1, H2-T23, Hcar2, Icam1, Il17rb, Irf1, Litaf, Lrg1, Ly96, Mmp12, Panx1, Pdgfa, Pfn2, Pim1, Pla2g16, Plau, Prg4, Pycard, Ripk2, S1pr2, Serping1, Socs1, Sp100, Spon2, Ssh1, Stat1, Tfrc, Tlr2, Tmem176a, Tpm1, Zc3h…
Cluster 3	GO:0001817	regulation of cytokine production	GO_BiologicalProcess-GOA_23.02.2017_10h01	4e-10	2e-07	1.4e-12	3.1e-11	[3, 4]	Group32	4.24779	24	[B2m, Bcl3, Casp4, Ccl2, Cd274, Cd40, Gbp5, Gsdmd, Gstp1, H2-T23, Il17rb, Irf1, Litaf, Ly96, Mmp12, Panx1, Prg4, Pycard, Ripk2, Socs1, Spon2, Tlr2, Zc3h12a, Zcchc11]
Cluster 3	GO:0002684	positive regulation of immune system process	GO_BiologicalProcess-GOA_23.02.2017_10h01	8.7e-10	4.4e-07	1.4e-12	3.1e-11	[2, 3, 4]	Group32	3.31492	30	[B2m, Birc2, Ccl2, Ccl4, Cd274, Cd40, Csf1, Cxcl10, Cxcl9, Gbp5, H2-D1, H2-K1, H2-T23, Hcar2, Icam1, Irf1, Ly96, Mmp12, Nlrc5, Plscr1, Pycard, Ripk2, S100a11, Serping1, Spon2, Tap2, Tfrc, Tlr2, Trim5, Zbp1]
Cluster 3	GO:0001819	positive regulation of cytokine production	GO_BiologicalProcess-GOA_23.02.2017_10h01	1.6e-09	8.2e-07	1.4e-12	3.1e-11	[3, 4, 5]	Group32	5.08021	19	[B2m, Bcl3, Casp4, Ccl2, Cd274, Cd40, Gbp5, Gsdmd, H2-T23, Il17rb, Irf1, Ly96, Mmp12, Panx1, Pycard, Ripk2, Spon2, Tlr2, Zcchc11]
Cluster 3	GO:1901701	cellular response to oxygen-containing compound	GO_BiologicalProcess-GOA_23.02.2017_10h01	7.9e-09	3.9e-06	1.4e-12	3.1e-11	[4]	Group32	3.01205	30	[Akr1b3, B2m, Casp4, Ccl2, Cd40, Col1a1, Col5a2, Cpeb1, Cxcl10, Cyp26b1, Gbp2, Gbp6, Gstp1, Icam1, Il18bp, Litaf, Ly96, Pim1, Plscr1, Pycard, Ripk2, Socs1, Socs3, Spon2, Ssh1, Stat1, Tlr2, Tpm1, Zc3h12a, Zcchc11]
Cluster 3	GO:0071396	cellular response to lipid	GO_BiologicalProcess-GOA_23.02.2017_10h01	1.1e-08	5.5e-06	1.4e-12	3.1e-11	[5]	Group32	3.88693	22	[B2m, Ccl2, Cd40, Col1a1, Cpeb1, Cry2, Cxcl10, Cyp26b1, Gbp2, Gbp6, Gstp1, Icam1, Litaf, Ly96, Pim1, Plscr1, Pycard, Ripk2, Spon2, Stat1, Zc3h12a, Zcchc11]
Cluster 3	GO:0051240	positive regulation of multicellular organismal process	GO_BiologicalProcess-GOA_23.02.2017_10h01	1.6e-06	0.00073	1.4e-12	3.1e-11	[2, 3, 4]	Group32	2.21787	34	[Agap2, Amot, B2m, Bcl3, Casp4, Ccl2, Cd274, Cd40, Col1a1, Cpeb1, Csf1, Cyp26b1, F3, Gbp5, Gsdmd, H2-T23, Hcar2, Icam1, Il17rb, Irf1, Lrg1, Ly96, Mmp12, Panx1, Pdgfa, Pim1, Pycard, Ripk2, Spon2, Tfrc, Tlr2, Tpm1, Zc3h12a, Zcchc11]
Cluster 3	GO:0002790	peptide secretion	GO_BiologicalProcess-GOA_23.02.2017_10h01	1.2e-05	0.0051	1.4e-12	3.1e-11	[5, 6, 7]	Group32	3.0853	17	[Adora1, Casp4, Cd274, Cd40, Gbp5, Gsdmd, H2-T23, Hcar2, Il17rb, Mmp12, Panx1, Pycard, Rhbdf2, Smpd3, Socs1, Tlr2, Zc3h12a]
Cluster 3	GO:0002791	regulation of peptide secretion	GO_BiologicalProcess-GOA_23.02.2017_10h01	1.5e-05	0.0064	1.4e-12	3.1e-11	[5, 6, 7, 8]	Group32	3.3557	15	[Adora1, Casp4, Cd274, Cd40, Gsdmd, H2-T23, Hcar2, Il17rb, Mmp12, Panx1, Pycard, Rhbdf2, Socs1, Tlr2, Zc3h12a]
Cluster 3	GO:0008284	positive regulation of cell proliferation	GO_BiologicalProcess-GOA_23.02.2017_10h01	2.6e-05	0.01	1.4e-12	3.1e-11	[3, 4, 5]	Group32	2.43902	22	[Agap2, Akr1b3, Ccl2, Cd274, Cd40, Csf1, Ctsz, Cxcl10, F3, Grn, H2-T23, Lrg1, Mmp12, Nampt, Osmr, Pdgfa, Pim1, Pycard, Ripk2, Stat1, Tfrc, Tgm1]
Cluster 3	GO:0090087	regulation of peptide transport	GO_BiologicalProcess-GOA_23.02.2017_10h01	4.5e-05	0.017	1.4e-12	3.1e-11	[4, 5, 6, 7]	Group32	2.49377	20	[Adora1, Bcl3, Casp4, Ccl2, Cd274, Cd40, Gsdmd, H2-T23, Hcar2, Il17rb, Litaf, Mmp12, Panx1, Pycard, Rhbdf2, Socs1, Sp100, Tlr2, Xpo1, Zc3h12a]
Cluster 3	GO:0009306	protein secretion	GO_BiologicalProcess-GOA_23.02.2017_10h01	7.4e-05	0.027	1.4e-12	3.1e-11	[4, 5, 6, 7, 8]	Group32	2.92398	15	[Casp4, Cd274, Cd40, Gbp5, Gsdmd, H2-T23, Hcar2, Il17rb, Mmp12, Panx1, Pycard, Rhbdf2, Socs1, Tlr2, Zc3h12a]
Cluster 3	GO:0031347	regulation of defense response	GO_BiologicalProcess-GOA_23.02.2017_10h01	2.3e-10	1.2e-07	2.7e-12	5.7e-11	[4, 5]	Group18	4.56349	23	[Adora1, Birc2, Casp4, Gbp5, Gstp1, H2-T23, Il17rb, Irf1, Ly96, Mmp12, Nlrc5, Plscr1, Pycard, Ripk2, S100a11, Serpinb9, Serping1, Socs1, Socs3, Tlr2, Trim5, Zbp1, Zc3h12a]
Cluster 3	GO:0002526	acute inflammatory response	GO_BiologicalProcess-GOA_23.02.2017_10h01	2.4e-06	0.001	2.7e-12	5.7e-11	[5]	Group18	7.08661	9	[Adora1, F3, Gstp1, Hp, Icam1, Plscr1, Serpina3n, Serpinb9, Serping1]
Cluster 3	GO:0002683	negative regulation of immune system process	GO_BiologicalProcess-GOA_23.02.2017_10h01	1.6e-05	0.0067	2.7e-12	5.7e-11	[2, 3, 4]	Group18	3.5443	14	[Adora1, Apcs, Ccl2, Cd274, Fas, H2-T23, Irf1, Mmp12, Nlrc5, Serpinb9, Serping1, Slfn1, Tmem176a, Zc3h12d]
Cluster 3	GO:0031348	negative regulation of defense response	GO_BiologicalProcess-GOA_23.02.2017_10h01	2e-05	0.0082	2.7e-12	5.7e-11	[3, 4, 5, 6]	Group18	5.45455	9	[Adora1, Gstp1, H2-T23, Mmp12, Nlrc5, Serpinb9, Serping1, Socs3, Zc3h12a]
Cluster 3	GO:0048585	negative regulation of response to stimulus	GO_BiologicalProcess-GOA_23.02.2017_10h01	2.5e-05	0.01	2.7e-12	5.7e-11	[2, 3, 4]	Group18	2.09084	29	[Adora1, Agap2, Aida, Bmper, Ccl2, Cry2, Cyp26b1, Frzb, Grina, Gstp1, H2-T23, Icam1, Il18bp, Irf1, Litaf, Mmp12, Ncoa7, Nlrc5, Pdgfa, Plau, Pycard, S1pr2, Serpinb9, Serping1, Socs1, Socs3, Stat1, Tsku, Zc3h12a]
Cluster 3	GO:0050727	regulation of inflammatory response	GO_BiologicalProcess-GOA_23.02.2017_10h01	4.1e-05	0.015	2.7e-12	5.7e-11	[4, 5, 6]	Group18	4.04412	11	[Adora1, Birc2, Casp4, Gbp5, Gstp1, Il17rb, Pycard, Serping1, Socs3, Tlr2, Zc3h12a]
Cluster 3	GO:0048583	regulation of response to stimulus	GO_BiologicalProcess-GOA_23.02.2017_10h01	2.3e-12	1.2e-09	5.4e-12	1e-10	[2, 3]	Group20	2.09254	71	[Adora1, Agap2, Aida, Akr1b3, Amot, Apaf1, B2m, Bcl3, Birc2, Bmper, Casp4, Ccl2, Ccl4, Cd40, Cd63, Col1a1, Cry2, Csf1, Cxcl10, Cxcl9, Cyp26b1, F3, Fas, Frzb, Gadd45a, Gbp5, Gdf15, Grina, Gstp1, H2-D1, H2-K1, H2-T23, Icam1, Ikbke, Il17rb, Il18bp, Irf1, Litaf, Lrg1, Ly96, Mmp12, Ncoa7, Nlrc5, Pdgfa, Plau, Plscr1, Pycard, Rhbdf2, Rhoc, Ripk2, S100a11, S1pr2, Sectm1a, Serpinb9, Serping1, Siva1, Socs1…
Cluster 3	GO:0009966	regulation of signal transduction	GO_BiologicalProcess-GOA_23.02.2017_10h01	1.9e-10	1e-07	5.4e-12	1e-10	[3, 4, 5]	Group20	2.20126	56	[Adora1, Agap2, Aida, Akr1b3, Amot, Apaf1, Bcl3, Birc2, Bmper, Ccl2, Ccl4, Cd40, Cd63, Col1a1, Cry2, Csf1, Cxcl10, Cxcl9, Cyp26b1, F3, Fas, Frzb, Gadd45a, Gdf15, Grina, Gstp1, Icam1, Ikbke, Il18bp, Irf1, Litaf, Lrg1, Ly96, Mmp12, Nlrc5, Pdgfa, Plau, Plscr1, Pycard, Rhbdf2, Rhoc, Ripk2, S1pr2, Sectm1a, Siva1, Socs1, Socs3, Sp100, Ssh1, Stat1, Tctn1, Tlr2, Tsku, Zbp1, Zc3h12a, Zcchc11]
Cluster 3	GO:0010646	regulation of cell communication	GO_BiologicalProcess-GOA_23.02.2017_10h01	9.7e-10	4.9e-07	5.4e-12	1e-10	[3, 4]	Group20	2.06655	59	[Adora1, Agap2, Aida, Akr1b3, Amot, Apaf1, Bcl3, Birc2, Bmper, Ccl2, Ccl4, Cd40, Cd63, Col1a1, Cpeb1, Cry2, Csf1, Cxcl10, Cxcl9, Cyp26b1, F3, Fas, Frzb, Gadd45a, Gdf15, Grina, Gstp1, Hcar2, Icam1, Ikbke, Il18bp, Irf1, Litaf, Lrg1, Ly96, Mmp12, Nlrc5, Pdgfa, Pfn2, Plau, Plscr1, Pycard, Rhbdf2, Rhoc, Ripk2, S1pr2, Sectm1a, Siva1, Socs1, Socs3, Sp100, Ssh1, Stat1, Tctn1, Tlr2, Tsku, Zbp1, Zc3h12a, Z…
Cluster 3	GO:0023051	regulation of signaling	GO_BiologicalProcess-GOA_23.02.2017_10h01	1.1e-09	5.6e-07	5.4e-12	1e-10	[2, 3]	Group20	2.04932	59	[Adora1, Agap2, Aida, Akr1b3, Amot, Apaf1, Bcl3, Birc2, Bmper, Ccl2, Ccl4, Cd40, Cd63, Col1a1, Cpeb1, Cry2, Csf1, Cxcl10, Cxcl9, Cyp26b1, F3, Fas, Frzb, Gadd45a, Gdf15, Grina, Gstp1, Hcar2, Icam1, Ikbke, Il18bp, Irf1, Litaf, Lrg1, Ly96, Mmp12, Nlrc5, Pdgfa, Pfn2, Plau, Plscr1, Pycard, Rhbdf2, Rhoc, Ripk2, S1pr2, Sectm1a, Siva1, Socs1, Socs3, Sp100, Ssh1, Stat1, Tctn1, Tlr2, Tsku, Zbp1, Zc3h12a, Z…
Cluster 3	GO:0080134	regulation of response to stress	GO_BiologicalProcess-GOA_23.02.2017_10h01	2.6e-08	1.2e-05	5.4e-12	1e-10	[3, 4]	Group20	2.78777	31	[Adora1, Aida, Birc2, Casp4, Ccl2, Fas, Gadd45a, Gbp5, Grina, Gstp1, H2-T23, Il17rb, Irf1, Ly96, Mmp12, Ncoa7, Nlrc5, Pdgfa, Plau, Plscr1, Pycard, Ripk2, S100a11, Serpinb9, Serping1, Socs1, Socs3, Tlr2, Trim5, Zbp1, Zc3h12a]
Cluster 3	GO:0031348	negative regulation of defense response	GO_BiologicalProcess-GOA_23.02.2017_10h01	2e-05	0.0082	5.4e-12	1e-10	[3, 4, 5, 6]	Group20	5.45455	9	[Adora1, Gstp1, H2-T23, Mmp12, Nlrc5, Serpinb9, Serping1, Socs3, Zc3h12a]
Cluster 3	GO:0048585	negative regulation of response to stimulus	GO_BiologicalProcess-GOA_23.02.2017_10h01	2.5e-05	0.01	5.4e-12	1e-10	[2, 3, 4]	Group20	2.09084	29	[Adora1, Agap2, Aida, Bmper, Ccl2, Cry2, Cyp26b1, Frzb, Grina, Gstp1, H2-T23, Icam1, Il18bp, Irf1, Litaf, Mmp12, Ncoa7, Nlrc5, Pdgfa, Plau, Pycard, S1pr2, Serpinb9, Serping1, Socs1, Socs3, Stat1, Tsku, Zc3h12a]
Cluster 3	GO:0051246	regulation of protein metabolic process	GO_BiologicalProcess-GOA_23.02.2017_10h01	2.3e-09	1.1e-06	5.1e-12	1e-10	[4, 5]	Group34	2.11185	54	[Adora1, Agap2, Aida, Apaf1, Apcs, Bcl3, Birc2, Bmper, Btg2, Ccl2, Ccl4, Cd40, Cpeb1, Cry2, Csf1, Ctsz, Ecscr, F3, Fas, Gadd45a, Gdf15, Gstp1, Icam1, Igf2bp2, Irf1, Itih3, Magohb, Ncoa7, Pdgfa, Pfn2, Pim1, Prg4, Psmb8, Psmb9, Psme1, Psme2, Pycard, Ripk2, S1pr2, Serpina3n, Serpinb9, Serping1, Slfn1, Slpi, Socs1, Socs3, Ssh1, Stat1, Tlr2, Wfdc2, Xpo1, Zc3h12a, Zc3h12d, Zcchc11]
Cluster 3	GO:0010941	regulation of cell death	GO_BiologicalProcess-GOA_23.02.2017_10h01	1.3e-08	6.4e-06	5.1e-12	1e-10	[3, 4]	Group34	2.48042	38	[Adora1, Agap2, Aifm2, Akr1b3, Apaf1, Asns, Bcl3, Birc2, Btg2, Casp4, Ccl2, Cd274, Cd40, Chmp4b, Ctsz, Ecscr, F3, Fas, Frzb, Gadd45a, Gdf15, Grina, Gstp1, Hcar2, Hp, Icam1, Ncoa7, Pim1, Plscr1, Pycard, Ripk2, Serpinb9, Siva1, Socs3, Sp100, Ssh1, Stat1, Zc3h12a]
Cluster 3	GO:0032268	regulation of cellular protein metabolic process	GO_BiologicalProcess-GOA_23.02.2017_10h01	5.9e-08	2.8e-05	5.1e-12	1e-10	[4, 5, 6]	Group34	2.04255	48	[Adora1, Agap2, Aida, Apaf1, Bcl3, Birc2, Bmper, Btg2, Ccl2, Ccl4, Cd40, Cpeb1, Cry2, Csf1, Ctsz, Ecscr, F3, Fas, Gadd45a, Gdf15, Gstp1, Icam1, Igf2bp2, Itih3, Magohb, Ncoa7, Pdgfa, Pfn2, Pim1, Psme1, Psme2, Pycard, Ripk2, S1pr2, Serpina3n, Serpinb9, Serping1, Slfn1, Slpi, Socs1, Socs3, Ssh1, Stat1, Tlr2, Wfdc2, Zc3h12a, Zc3h12d, Zcchc11]
Cluster 3	GO:0042981	regulation of apoptotic process	GO_BiologicalProcess-GOA_23.02.2017_10h01	1.8e-07	8.5e-05	5.1e-12	1e-10	[5, 6]	Group34	2.40453	34	[Adora1, Agap2, Aifm2, Akr1b3, Apaf1, Asns, Bcl3, Birc2, Btg2, Casp4, Ccl2, Cd274, Cd40, Ctsz, Ecscr, F3, Fas, Frzb, Gadd45a, Gdf15, Grina, Gstp1, Hcar2, Icam1, Pim1, Plscr1, Pycard, Ripk2, Serpinb9, Siva1, Socs3, Sp100, Stat1, Zc3h12a]
Cluster 3	GO:0044092	negative regulation of molecular function	GO_BiologicalProcess-GOA_23.02.2017_10h01	5.7e-07	0.00026	5.1e-12	1e-10	[3]	Group34	2.59259	28	[Aida, Amot, Apcs, B2m, Birc2, Cry2, Ctsz, Dynll1, Etfbkmt, Gadd45a, Gla, Gstp1, Hp, Itih3, Nlrc5, Pim1, Plscr1, Pycard, Serpina3n, Serpinb9, Serping1, Siva1, Slpi, Socs1, Socs3, Wfdc2, Zc3h12a, Zcchc11]
Cluster 3	GO:0050790	regulation of catalytic activity	GO_BiologicalProcess-GOA_23.02.2017_10h01	5.8e-07	0.00026	5.1e-12	1e-10	[3]	Group34	2.00456	44	[Adora1, Agap2, Aida, Amot, Apaf1, Apcs, Birc2, Ccl2, Ccl4, Cd40, Cry2, Csf1, Dynll1, F3, Fas, Gadd45a, Gla, Gstp1, Hp, Hscb, Icam1, Itih3, Nlrc5, Pdgfa, Pfn2, Pim1, Plscr1, Psmb8, Psmb9, Psme1, Psme2, Pycard, Rbl1, Rfc3, Rhoc, Serinc2, Serpina3n, Serpinb9, Serping1, Slpi, Socs1, Socs3, Stat1, Wfdc2]
Cluster 3	GO:0052548	regulation of endopeptidase activity	GO_BiologicalProcess-GOA_23.02.2017_10h01	1.4e-06	0.00064	5.1e-12	1e-10	[6, 7, 8]	Group34	3.83693	16	[Apaf1, Birc2, F3, Fas, Itih3, Psmb8, Psmb9, Psme1, Psme2, Pycard, Serpina3n, Serpinb9, Serping1, Slpi, Stat1, Wfdc2]
Cluster 3	GO:1902531	regulation of intracellular signal transduction	GO_BiologicalProcess-GOA_23.02.2017_10h01	2.2e-06	0.00099	5.1e-12	1e-10	[4, 5, 6]	Group34	2.16837	34	[Adora1, Agap2, Aida, Akr1b3, Amot, Bcl3, Birc2, Bmper, Ccl2, Ccl4, Cd40, Csf1, Cxcl10, Cxcl9, F3, Fas, Gadd45a, Gdf15, Grina, Gstp1, Icam1, Ikbke, Litaf, Pdgfa, Plscr1, Pycard, Rhoc, Ripk2, Sectm1a, Socs1, Socs3, Stat1, Tlr2, Zc3h12a]
Cluster 3	GO:0051248	negative regulation of protein metabolic process	GO_BiologicalProcess-GOA_23.02.2017_10h01	4.9e-06	0.0021	5.1e-12	1e-10	[4, 5, 6]	Group34	2.42764	26	[Agap2, Aida, Apcs, Bcl3, Birc2, Btg2, Cpeb1, Cry2, Ctsz, Gadd45a, Gstp1, Itih3, Ncoa7, Prg4, Pycard, Serpina3n, Serpinb9, Serping1, Slfn1, Slpi, Socs1, Socs3, Wfdc2, Zc3h12a, Zc3h12d, Zcchc11]
Cluster 3	GO:0051336	regulation of hydrolase activity	GO_BiologicalProcess-GOA_23.02.2017_10h01	1.9e-05	0.0077	5.1e-12	1e-10	[4]	Group34	2.20472	28	[Agap2, Amot, Apaf1, Apcs, Birc2, Ccl2, Ccl4, Cd40, Cry2, F3, Fas, Hscb, Icam1, Itih3, Pfn2, Plscr1, Psmb8, Psmb9, Psme1, Psme2, Pycard, Rhoc, Serpina3n, Serpinb9, Serping1, Slpi, Stat1, Wfdc2]
Cluster 3	GO:0061134	peptidase regulator activity	GO_MolecularFunction-GOA_23.02.2017_10h01	2.6e-05	0.01	5.1e-12	1e-10	[3]	Group34	4.2471	11	[Apaf1, Birc2, Itih3, Psme1, Psme2, Pycard, Serpina3n, Serpinb9, Serping1, Slpi, Wfdc2]
Cluster 3	GO:0030162	regulation of proteolysis	GO_BiologicalProcess-GOA_23.02.2017_10h01	3.5e-05	0.013	5.1e-12	1e-10	[5, 6]	Group34	2.62794	19	[Apaf1, Birc2, Ctsz, Ecscr, F3, Fas, Itih3, Psmb8, Psmb9, Psme1, Psme2, Pycard, Serpina3n, Serpinb9, Serping1, Slpi, Stat1, Wfdc2, Zc3h12a]
Cluster 3	GO:0051247	positive regulation of protein metabolic process	GO_BiologicalProcess-GOA_23.02.2017_10h01	4e-05	0.015	5.1e-12	1e-10	[4, 5, 6]	Group34	2.04221	30	[Adora1, Agap2, Apaf1, Bcl3, Birc2, Bmper, Ccl2, Ccl4, Cd40, Cpeb1, Csf1, Ecscr, F3, Fas, Gadd45a, Gdf15, Icam1, Irf1, Pdgfa, Pfn2, Pim1, Psme1, Psme2, Pycard, Ripk2, S1pr2, Socs1, Stat1, Tlr2, Zc3h12a]
Cluster 3	GO:0032269	negative regulation of cellular protein metabolic process	GO_BiologicalProcess-GOA_23.02.2017_10h01	0.00012	0.044	5.1e-12	1e-10	[4, 5, 6, 7]	Group34	2.19124	22	[Aida, Birc2, Btg2, Cpeb1, Cry2, Ctsz, Gadd45a, Gstp1, Itih3, Ncoa7, Pycard, Serpina3n, Serpinb9, Serping1, Slfn1, Slpi, Socs1, Socs3, Wfdc2, Zc3h12a, Zc3h12d, Zcchc11]
Cluster 3	GO:0048583	regulation of response to stimulus	GO_BiologicalProcess-GOA_23.02.2017_10h01	2.3e-12	1.2e-09	8.1e-12	1.4e-10	[2, 3]	Group21	2.09254	71	[Adora1, Agap2, Aida, Akr1b3, Amot, Apaf1, B2m, Bcl3, Birc2, Bmper, Casp4, Ccl2, Ccl4, Cd40, Cd63, Col1a1, Cry2, Csf1, Cxcl10, Cxcl9, Cyp26b1, F3, Fas, Frzb, Gadd45a, Gbp5, Gdf15, Grina, Gstp1, H2-D1, H2-K1, H2-T23, Icam1, Ikbke, Il17rb, Il18bp, Irf1, Litaf, Lrg1, Ly96, Mmp12, Ncoa7, Nlrc5, Pdgfa, Plau, Plscr1, Pycard, Rhbdf2, Rhoc, Ripk2, S100a11, S1pr2, Sectm1a, Serpinb9, Serping1, Siva1, Socs1…
Cluster 3	GO:0051239	regulation of multicellular organismal process	GO_BiologicalProcess-GOA_23.02.2017_10h01	2.1e-11	1.1e-08	8.1e-12	1.4e-10	[2, 3]	Group21	2.23297	60	[Adora1, Agap2, Aida, Amot, Apcs, B2m, Bcl3, Bmper, Casp4, Ccl2, Cd274, Cd40, Col1a1, Col5a2, Cpeb1, Cry2, Csf1, Ctsz, Cxcl10, Cyp26b1, Ecscr, F3, Fas, Frzb, Gbp5, Gsdmd, Gstp1, H2-D1, H2-K1, H2-T23, Hcar2, Icam1, Il17rb, Irf1, Litaf, Lrg1, Ly96, Mmp12, Panx1, Pdgfa, Pfn2, Pim1, Pla2g16, Plau, Prg4, Pycard, Ripk2, S1pr2, Serping1, Socs1, Sp100, Spon2, Ssh1, Stat1, Tfrc, Tlr2, Tmem176a, Tpm1, Zc3h…
Cluster 3	GO:0001817	regulation of cytokine production	GO_BiologicalProcess-GOA_23.02.2017_10h01	4e-10	2e-07	8.1e-12	1.4e-10	[3, 4]	Group21	4.24779	24	[B2m, Bcl3, Casp4, Ccl2, Cd274, Cd40, Gbp5, Gsdmd, Gstp1, H2-T23, Il17rb, Irf1, Litaf, Ly96, Mmp12, Panx1, Prg4, Pycard, Ripk2, Socs1, Spon2, Tlr2, Zc3h12a, Zcchc11]
Cluster 3	GO:0010646	regulation of cell communication	GO_BiologicalProcess-GOA_23.02.2017_10h01	9.7e-10	4.9e-07	8.1e-12	1.4e-10	[3, 4]	Group21	2.06655	59	[Adora1, Agap2, Aida, Akr1b3, Amot, Apaf1, Bcl3, Birc2, Bmper, Ccl2, Ccl4, Cd40, Cd63, Col1a1, Cpeb1, Cry2, Csf1, Cxcl10, Cxcl9, Cyp26b1, F3, Fas, Frzb, Gadd45a, Gdf15, Grina, Gstp1, Hcar2, Icam1, Ikbke, Il18bp, Irf1, Litaf, Lrg1, Ly96, Mmp12, Nlrc5, Pdgfa, Pfn2, Plau, Plscr1, Pycard, Rhbdf2, Rhoc, Ripk2, S1pr2, Sectm1a, Siva1, Socs1, Socs3, Sp100, Ssh1, Stat1, Tctn1, Tlr2, Tsku, Zbp1, Zc3h12a, Z…
Cluster 3	GO:0023051	regulation of signaling	GO_BiologicalProcess-GOA_23.02.2017_10h01	1.1e-09	5.6e-07	8.1e-12	1.4e-10	[2, 3]	Group21	2.04932	59	[Adora1, Agap2, Aida, Akr1b3, Amot, Apaf1, Bcl3, Birc2, Bmper, Ccl2, Ccl4, Cd40, Cd63, Col1a1, Cpeb1, Cry2, Csf1, Cxcl10, Cxcl9, Cyp26b1, F3, Fas, Frzb, Gadd45a, Gdf15, Grina, Gstp1, Hcar2, Icam1, Ikbke, Il18bp, Irf1, Litaf, Lrg1, Ly96, Mmp12, Nlrc5, Pdgfa, Pfn2, Plau, Plscr1, Pycard, Rhbdf2, Rhoc, Ripk2, S1pr2, Sectm1a, Siva1, Socs1, Socs3, Sp100, Ssh1, Stat1, Tctn1, Tlr2, Tsku, Zbp1, Zc3h12a, Z…
Cluster 3	GO:0051241	negative regulation of multicellular organismal process	GO_BiologicalProcess-GOA_23.02.2017_10h01	1.8e-07	8.8e-05	8.1e-12	1.4e-10	[2, 3, 4]	Group21	2.67281	29	[Adora1, Aida, Amot, Apcs, B2m, Bcl3, Ccl2, Cd274, Col5a2, Cry2, Ctsz, Cxcl10, Ecscr, Frzb, Gstp1, H2-D1, H2-K1, Irf1, Pdgfa, Pfn2, Plau, Prg4, Pycard, Serping1, Sp100, Stat1, Tlr2, Tmem176a, Zc3h12a]
Cluster 3	GO:0051240	positive regulation of multicellular organismal process	GO_BiologicalProcess-GOA_23.02.2017_10h01	1.6e-06	0.00073	8.1e-12	1.4e-10	[2, 3, 4]	Group21	2.21787	34	[Agap2, Amot, B2m, Bcl3, Casp4, Ccl2, Cd274, Cd40, Col1a1, Cpeb1, Csf1, Cyp26b1, F3, Gbp5, Gsdmd, H2-T23, Hcar2, Icam1, Il17rb, Irf1, Lrg1, Ly96, Mmp12, Panx1, Pdgfa, Pim1, Pycard, Ripk2, Spon2, Tfrc, Tlr2, Tpm1, Zc3h12a, Zcchc11]
Cluster 3	GO:0007249	I-kappaB kinase/NF-kappaB signaling	GO_BiologicalProcess-GOA_23.02.2017_10h01	4.5e-08	2.1e-05	8.2e-11	1.3e-09	[4, 5, 6]	Group09	5.83333	14	[Bcl3, Birc2, Cd40, Gstp1, Ikbke, Litaf, Pycard, Rhoc, Ripk2, Sectm1a, Stat1, Tifa, Tlr2, Zc3h12a]
Cluster 3	GO:0032611	interleukin-1 beta production	GO_BiologicalProcess-GOA_23.02.2017_10h01	6.4e-07	0.00029	8.2e-11	1.3e-09	[5]	Group09	12.7273	7	[Casp4, Gbp5, Gsdmd, Gstp1, Panx1, Pycard, Zc3h12a]
Cluster 3	GO:0043124	negative regulation of I-kappaB kinase/NF-kappaB signaling	GO_BiologicalProcess-GOA_23.02.2017_10h01	0.00014	0.049	8.2e-11	1.3e-09	[5, 6, 7, 8]	Group09	9.09091	5	[Gstp1, Litaf, Pycard, Stat1, Zc3h12a]
Cluster 3	GO:1903555	regulation of tumor necrosis factor superfamily cytokine production	GO_BiologicalProcess-GOA_23.02.2017_10h01	8.2e-09	4e-06	1.4e-10	2.3e-09	[4, 5]	Group07	9.56522	11	[Bcl3, Ccl2, Cd274, Gstp1, H2-T23, Ly96, Pycard, Ripk2, Spon2, Tlr2, Zc3h12a]
Cluster 3	GO:0050715	positive regulation of cytokine secretion	GO_BiologicalProcess-GOA_23.02.2017_10h01	7.9e-06	0.0033	1.4e-10	2.3e-09	[4, 5, 6, 7, 8, 9, 10, 11]	Group07	7.20721	8	[Casp4, Cd274, Gsdmd, Il17rb, Mmp12, Panx1, Pycard, Tlr2]
Cluster 3	GO:0032733	positive regulation of interleukin-10 production	GO_BiologicalProcess-GOA_23.02.2017_10h01	0.00013	0.045	1.4e-10	2.3e-09	[4, 5, 6]	Group07	13.7931	4	[Bcl3, Cd274, Pycard, Tlr2]
Cluster 3	GO:0071219	cellular response to molecule of bacterial origin	GO_BiologicalProcess-GOA_23.02.2017_10h01	4.6e-15	2.4e-12	2.8e-10	4.2e-09	[4, 5, 7]	Group25	10.4972	19	[B2m, Ccl2, Cd40, Cpeb1, Cxcl10, Gbp2, Gbp6, Gstp1, Icam1, Litaf, Ly96, Plscr1, Pycard, Ripk2, Spon2, Stat1, Tlr2, Zc3h12a, Zcchc11]
Cluster 3	GO:1903555	regulation of tumor necrosis factor superfamily cytokine production	GO_BiologicalProcess-GOA_23.02.2017_10h01	8.2e-09	4e-06	2.8e-10	4.2e-09	[4, 5]	Group25	9.56522	11	[Bcl3, Ccl2, Cd274, Gstp1, H2-T23, Ly96, Pycard, Ripk2, Spon2, Tlr2, Zc3h12a]
Cluster 3	GO:0007249	I-kappaB kinase/NF-kappaB signaling	GO_BiologicalProcess-GOA_23.02.2017_10h01	4.5e-08	2.1e-05	2.8e-10	4.2e-09	[4, 5, 6]	Group25	5.83333	14	[Bcl3, Birc2, Cd40, Gstp1, Ikbke, Litaf, Pycard, Rhoc, Ripk2, Sectm1a, Stat1, Tifa, Tlr2, Zc3h12a]
Cluster 3	GO:1902533	positive regulation of intracellular signal transduction	GO_BiologicalProcess-GOA_23.02.2017_10h01	7.6e-07	0.00034	2.8e-10	4.2e-09	[4, 5, 6, 7]	Group25	2.76549	25	[Adora1, Agap2, Akr1b3, Birc2, Bmper, Ccl2, Ccl4, Cd40, Csf1, Cxcl10, Cxcl9, F3, Gadd45a, Icam1, Ikbke, Litaf, Pdgfa, Plscr1, Pycard, Rhoc, Ripk2, Sectm1a, Socs1, Tlr2, Zc3h12a]
Cluster 3	GO:1902531	regulation of intracellular signal transduction	GO_BiologicalProcess-GOA_23.02.2017_10h01	2.2e-06	0.00099	2.8e-10	4.2e-09	[4, 5, 6]	Group25	2.16837	34	[Adora1, Agap2, Aida, Akr1b3, Amot, Bcl3, Birc2, Bmper, Ccl2, Ccl4, Cd40, Csf1, Cxcl10, Cxcl9, F3, Fas, Gadd45a, Gdf15, Grina, Gstp1, Icam1, Ikbke, Litaf, Pdgfa, Plscr1, Pycard, Rhoc, Ripk2, Sectm1a, Socs1, Socs3, Stat1, Tlr2, Zc3h12a]
Cluster 3	GO:0043123	positive regulation of I-kappaB kinase/NF-kappaB signaling	GO_BiologicalProcess-GOA_23.02.2017_10h01	0.00011	0.04	2.8e-10	4.2e-09	[5, 6, 7, 8]	Group25	4.96894	8	[Birc2, Cd40, Ikbke, Litaf, Rhoc, Ripk2, Sectm1a, Tlr2]
Cluster 3	GO:0043124	negative regulation of I-kappaB kinase/NF-kappaB signaling	GO_BiologicalProcess-GOA_23.02.2017_10h01	0.00014	0.049	2.8e-10	4.2e-09	[5, 6, 7, 8]	Group25	9.09091	5	[Gstp1, Litaf, Pycard, Stat1, Zc3h12a]
Cluster 3	GO:0001253	Type II interferon signaling (IFNG)	WikiPathways_01.03.2017	1.5e-11	7.8e-09	4.7e-10	6.6e-09	[-1]	Group11	26.4706	9	[Cxcl10, Cxcl9, Icam1, Irf1, Psmb9, Socs1, Socs3, Stat1, Tap1]
Cluster 3	GO:0060333	interferon-gamma-mediated signaling pathway	GO_BiologicalProcess-GOA_23.02.2017_10h01	1.8e-05	0.0073	4.7e-10	6.6e-09	[5, 6, 7]	Group11	22.2222	4	[Irf1, Nlrc5, Socs1, Stat1]
Cluster 3	GO:0005164	Influenza A	KEGG_01.03.2017	2.3e-05	0.0094	4.7e-10	6.6e-09	[-1]	Group11	5.35714	9	[Ccl2, Cxcl10, Fas, Icam1, Ikbke, Pycard, Socs3, Stat1, Xpo1]
Cluster 3	GO:0044092	negative regulation of molecular function	GO_BiologicalProcess-GOA_23.02.2017_10h01	5.7e-07	0.00026	1.3e-09	1.7e-08	[3]	Group13	2.59259	28	[Aida, Amot, Apcs, B2m, Birc2, Cry2, Ctsz, Dynll1, Etfbkmt, Gadd45a, Gla, Gstp1, Hp, Itih3, Nlrc5, Pim1, Plscr1, Pycard, Serpina3n, Serpinb9, Serping1, Siva1, Slpi, Socs1, Socs3, Wfdc2, Zc3h12a, Zcchc11]
Cluster 3	GO:0050790	regulation of catalytic activity	GO_BiologicalProcess-GOA_23.02.2017_10h01	5.8e-07	0.00026	1.3e-09	1.7e-08	[3]	Group13	2.00456	44	[Adora1, Agap2, Aida, Amot, Apaf1, Apcs, Birc2, Ccl2, Ccl4, Cd40, Cry2, Csf1, Dynll1, F3, Fas, Gadd45a, Gla, Gstp1, Hp, Hscb, Icam1, Itih3, Nlrc5, Pdgfa, Pfn2, Pim1, Plscr1, Psmb8, Psmb9, Psme1, Psme2, Pycard, Rbl1, Rfc3, Rhoc, Serinc2, Serpina3n, Serpinb9, Serping1, Slpi, Socs1, Socs3, Stat1, Wfdc2]
Cluster 3	GO:0051248	negative regulation of protein metabolic process	GO_BiologicalProcess-GOA_23.02.2017_10h01	4.9e-06	0.0021	1.3e-09	1.7e-08	[4, 5, 6]	Group13	2.42764	26	[Agap2, Aida, Apcs, Bcl3, Birc2, Btg2, Cpeb1, Cry2, Ctsz, Gadd45a, Gstp1, Itih3, Ncoa7, Prg4, Pycard, Serpina3n, Serpinb9, Serping1, Slfn1, Slpi, Socs1, Socs3, Wfdc2, Zc3h12a, Zc3h12d, Zcchc11]
Cluster 3	GO:0032269	negative regulation of cellular protein metabolic process	GO_BiologicalProcess-GOA_23.02.2017_10h01	0.00012	0.044	1.3e-09	1.7e-08	[4, 5, 6, 7]	Group13	2.19124	22	[Aida, Birc2, Btg2, Cpeb1, Cry2, Ctsz, Gadd45a, Gstp1, Itih3, Ncoa7, Pycard, Serpina3n, Serpinb9, Serping1, Slfn1, Slpi, Socs1, Socs3, Wfdc2, Zc3h12a, Zc3h12d, Zcchc11]
Cluster 3	GO:0042127	regulation of cell proliferation	GO_BiologicalProcess-GOA_23.02.2017_10h01	3.5e-08	1.7e-05	4.6e-09	5.5e-08	[3, 4]	Group12	2.38843	38	[Adora1, Agap2, Akr1b3, Btg2, Ccl2, Cd274, Cd40, Cpeb1, Csf1, Ctsz, Cxcl10, Cxcl9, F3, Fas, Frzb, Grn, Gstp1, H2-T23, Irf1, Lrg1, Mmp12, Nampt, Osmr, Pdgfa, Pim1, Plau, Prg4, Pycard, Ripk2, S100a11, Sat1, Slfn1, Stat1, Tfrc, Tgm1, Tlr2, Tpm1, Zc3h12d]
Cluster 3	GO:0008283	cell proliferation	GO_BiologicalProcess-GOA_23.02.2017_10h01	8.9e-07	0.0004	4.6e-09	5.5e-08	[2]	Group12	2.06398	40	[Adora1, Agap2, Akr1b3, Bmper, Btg2, Ccl2, Cd274, Cd40, Cpeb1, Csf1, Ctsz, Cxcl10, Cxcl9, F3, Fas, Frzb, Grn, Gstp1, H2-T23, Hprt, Irf1, Lrg1, Mmp12, Nampt, Osmr, Pdgfa, Pim1, Plau, Prg4, Pycard, Ripk2, S100a11, Sat1, Slfn1, Stat1, Tfrc, Tgm1, Tlr2, Tpm1, Zc3h12d]
Cluster 3	GO:0051240	positive regulation of multicellular organismal process	GO_BiologicalProcess-GOA_23.02.2017_10h01	1.6e-06	0.00073	4.6e-09	5.5e-08	[2, 3, 4]	Group12	2.21787	34	[Agap2, Amot, B2m, Bcl3, Casp4, Ccl2, Cd274, Cd40, Col1a1, Cpeb1, Csf1, Cyp26b1, F3, Gbp5, Gsdmd, H2-T23, Hcar2, Icam1, Il17rb, Irf1, Lrg1, Ly96, Mmp12, Panx1, Pdgfa, Pim1, Pycard, Ripk2, Spon2, Tfrc, Tlr2, Tpm1, Zc3h12a, Zcchc11]
Cluster 3	GO:0008284	positive regulation of cell proliferation	GO_BiologicalProcess-GOA_23.02.2017_10h01	2.6e-05	0.01	4.6e-09	5.5e-08	[3, 4, 5]	Group12	2.43902	22	[Agap2, Akr1b3, Ccl2, Cd274, Cd40, Csf1, Ctsz, Cxcl10, F3, Grn, H2-T23, Lrg1, Mmp12, Nampt, Osmr, Pdgfa, Pim1, Pycard, Ripk2, Stat1, Tfrc, Tgm1]
Cluster 3	GO:0040017	positive regulation of locomotion	GO_BiologicalProcess-GOA_23.02.2017_10h01	2.2e-07	0.0001	7.5e-09	8.3e-08	[2, 3, 4]	Group27	3.93013	18	[Amot, Ccl2, Ccl4, Cd274, Chmp4b, Col1a1, Cpeb1, Csf1, Cxcl10, Cxcl9, Icam1, Pdgfa, Plau, Pycard, S100a11, Ssh1, Tlr2, Zc3h12a]
Cluster 3	GO:0030335	positive regulation of cell migration	GO_BiologicalProcess-GOA_23.02.2017_10h01	2.2e-07	0.0001	7.5e-09	8.3e-08	[4, 5, 6, 7]	Group27	4.15648	17	[Amot, Ccl2, Ccl4, Cd274, Col1a1, Cpeb1, Csf1, Cxcl10, Cxcl9, Icam1, Pdgfa, Plau, Pycard, S100a11, Ssh1, Tlr2, Zc3h12a]
Cluster 3	GO:0005102	receptor binding	GO_MolecularFunction-GOA_23.02.2017_10h01	1.7e-06	0.00078	7.5e-09	8.3e-08	[3]	Group27	2.1512	35	[Adora1, Ccl2, Ccl4, Ccrl2, Cry2, Csf1, Cxcl10, Cxcl9, Gdf15, Gla, Grn, H2-D1, H2-K1, H2-Q4, H2-T23, Icam1, Il18bp, Lrg1, Nampt, Ncoa7, Panx1, Pdgfa, Plscr1, Pycard, Ripk2, S100a11, S1pr2, Sectm1a, Siva1, Socs1, Stat1, Tap1, Tap2, Tlr2, Zc3h12a]
Cluster 3	GO:0002685	regulation of leukocyte migration	GO_BiologicalProcess-GOA_23.02.2017_10h01	2.9e-06	0.0012	7.5e-09	8.3e-08	[3, 4, 5, 6, 7]	Group27	6.0241	10	[Adora1, Ccl2, Ccl4, Csf1, Cxcl10, Cxcl9, Icam1, Pycard, S100a11, Tlr2]
Cluster 3	GO:0005126	cytokine receptor binding	GO_MolecularFunction-GOA_23.02.2017_10h01	8.9e-06	0.0037	7.5e-09	8.3e-08	[4]	Group27	4.34783	12	[Ccl2, Ccl4, Ccrl2, Csf1, Cxcl10, Cxcl9, Gdf15, Lrg1, Pycard, S100a11, Siva1, Stat1]
Cluster 3	GO:0042379	chemokine receptor binding	GO_MolecularFunction-GOA_23.02.2017_10h01	9.3e-06	0.0039	7.5e-09	8.3e-08	[5]	Group27	11.1111	6	[Ccl2, Ccl4, Ccrl2, Cxcl10, Cxcl9, S100a11]
Cluster 3	GO:0032103	positive regulation of response to external stimulus	GO_BiologicalProcess-GOA_23.02.2017_10h01	2.4e-05	0.0097	7.5e-09	8.3e-08	[3, 4, 5]	Group27	4.28016	11	[Ccl2, Ccl4, Csf1, Cxcl10, Cxcl9, Gbp5, Il17rb, Ly96, Ripk2, S100a11, Tlr2]
Cluster 3	GO:0002690	positive regulation of leukocyte chemotaxis	GO_BiologicalProcess-GOA_23.02.2017_10h01	0.0001	0.039	7.5e-09	8.3e-08	[4, 5, 6, 7, 8, 9]	Group27	7.22892	6	[Ccl2, Ccl4, Csf1, Cxcl10, Cxcl9, S100a11]
Cluster 3	GO:0071496	cellular response to external stimulus	GO_BiologicalProcess-GOA_23.02.2017_10h01	5.6e-07	0.00025	1.7e-07	1.7e-06	[3]	Group28	4.74576	14	[Asns, Casp4, Cd40, Col1a1, Fas, Gadd45a, Gsdmd, Gstp1, Hnrnpa1, Icam1, Irf1, Pim1, Tfrc, Zc3h12a]
Cluster 3	GO:0071356	cellular response to tumor necrosis factor	GO_BiologicalProcess-GOA_23.02.2017_10h01	7.7e-07	0.00034	1.7e-07	1.7e-06	[6]	Group28	6.14525	11	[Birc2, Ccl2, Ccl4, Cd40, Col1a1, Fas, Icam1, Il18bp, Pycard, Stat1, Zc3h12a]
Cluster 3	GO:0043200	response to amino acid	GO_BiologicalProcess-GOA_23.02.2017_10h01	1.8e-05	0.0072	1.7e-07	1.7e-06	[4, 5]	Group28	6.45161	8	[Asns, Ccl2, Col1a1, Col5a2, Cpeb1, Gstp1, Icam1, Socs1]
Cluster 3	GO:0009612	response to mechanical stimulus	GO_BiologicalProcess-GOA_23.02.2017_10h01	3.3e-05	0.012	1.7e-07	1.7e-06	[3]	Group28	4.56621	10	[Asns, Btg2, Casp4, Ccl2, Cd40, Col1a1, Cxcl10, Fas, Gadd45a, Irf1]
Cluster 3	GO:0031668	cellular response to extracellular stimulus	GO_BiologicalProcess-GOA_23.02.2017_10h01	4.2e-05	0.015	1.7e-07	1.7e-06	[3, 4]	Group28	4.44444	10	[Asns, Col1a1, Fas, Gsdmd, Gstp1, Hnrnpa1, Icam1, Pim1, Tfrc, Zc3h12a]
Cluster 3	GO:0014070	response to organic cyclic compound	GO_BiologicalProcess-GOA_23.02.2017_10h01	4.7e-05	0.017	1.7e-07	1.7e-06	[4]	Group28	2.28175	23	[Asns, Birc2, Btg2, Ccl2, Cd40, Col1a1, Cry2, Cxcl10, Fas, Fgl1, Gstp1, Icam1, Ly6d, Nampt, Panx1, Pim1, Ripk2, Socs1, Ssh1, Stat1, Tlr2, Zc3h12a, Zcchc11]
Cluster 3	GO:0001101	response to acid chemical	GO_BiologicalProcess-GOA_23.02.2017_10h01	8.6e-05	0.031	1.7e-07	1.7e-06	[3]	Group28	3.44828	12	[Akr1b3, Asns, Ccl2, Col1a1, Col5a2, Cpeb1, Cyp26b1, Gstp1, Icam1, Socs1, Tlr2, Zc3h12a]
Cluster 3	GO:0009991	response to extracellular stimulus	GO_BiologicalProcess-GOA_23.02.2017_10h01	0.00013	0.047	1.7e-07	1.7e-06	[3]	Group28	2.9106	14	[Apaf1, Asns, Ccl2, Cd40, Col1a1, Cxcl10, Fas, Gsdmd, Gstp1, Hnrnpa1, Icam1, Pim1, Tfrc, Zc3h12a]
Cluster 3	GO:0071496	cellular response to external stimulus	GO_BiologicalProcess-GOA_23.02.2017_10h01	5.6e-07	0.00025	2.9e-06	2.6e-05	[3]	Group19	4.74576	14	[Asns, Casp4, Cd40, Col1a1, Fas, Gadd45a, Gsdmd, Gstp1, Hnrnpa1, Icam1, Irf1, Pim1, Tfrc, Zc3h12a]
Cluster 3	GO:0002432	Spinal Cord Injury	WikiPathways_01.03.2017	3.1e-05	0.012	2.9e-06	2.6e-05	[-1]	Group19	7.14286	7	[Btg2, Ccl2, Cxcl10, Gadd45a, Icam1, Mmp12, Rhoc]
Cluster 3	GO:0009612	response to mechanical stimulus	GO_BiologicalProcess-GOA_23.02.2017_10h01	3.3e-05	0.012	2.9e-06	2.6e-05	[3]	Group19	4.56621	10	[Asns, Btg2, Casp4, Ccl2, Cd40, Col1a1, Cxcl10, Fas, Gadd45a, Irf1]
Cluster 3	GO:0031668	cellular response to extracellular stimulus	GO_BiologicalProcess-GOA_23.02.2017_10h01	4.2e-05	0.015	2.9e-06	2.6e-05	[3, 4]	Group19	4.44444	10	[Asns, Col1a1, Fas, Gsdmd, Gstp1, Hnrnpa1, Icam1, Pim1, Tfrc, Zc3h12a]
Cluster 3	GO:0071260	cellular response to mechanical stimulus	GO_BiologicalProcess-GOA_23.02.2017_10h01	5.7e-05	0.021	2.9e-06	2.6e-05	[4]	Group19	8.10811	6	[Casp4, Cd40, Col1a1, Fas, Gadd45a, Irf1]
Cluster 3	GO:0001254	Apoptosis	WikiPathways_01.03.2017	0.00011	0.041	2.9e-06	2.6e-05	[-1]	Group19	7.14286	6	[Apaf1, Birc2, Casp4, Fas, Irf1, Nfkbie]
Cluster 3	GO:0009991	response to extracellular stimulus	GO_BiologicalProcess-GOA_23.02.2017_10h01	0.00013	0.047	2.9e-06	2.6e-05	[3]	Group19	2.9106	14	[Apaf1, Asns, Ccl2, Cd40, Col1a1, Cxcl10, Fas, Gsdmd, Gstp1, Hnrnpa1, Icam1, Pim1, Tfrc, Zc3h12a]
Cluster 3	GO:0000447	Adipogenesis genes	WikiPathways_01.03.2017	3.8e-06	0.0016	3.8e-06	3e-05	[-1]	Group03	6.71642	9	[Cyp26b1, Fas, Frzb, Gadd45a, Nampt, Rbl1, Socs1, Socs3, Stat1]
Cluster 3	GO:2000377	regulation of reactive oxygen species metabolic process	GO_BiologicalProcess-GOA_23.02.2017_10h01	1.9e-05	0.0079	1.9e-05	0.00011	[4, 5]	Group06	5.4878	9	[Birc2, Dynll1, Gadd45a, Gla, Gstp1, Hp, Icam1, Tlr2, Zc3h12a]
Cluster 3	GO:2000378	negative regulation of reactive oxygen species metabolic process	GO_BiologicalProcess-GOA_23.02.2017_10h01	0.00012	0.045	1.9e-05	0.00011	[4, 5, 6]	Group06	9.25926	5	[Birc2, Dynll1, Gla, Hp, Zc3h12a]
Cluster 3	GO:0048646	anatomical structure formation involved in morphogenesis	GO_BiologicalProcess-GOA_23.02.2017_10h01	1.8e-05	0.0072	1.8e-05	0.00012	[2, 3, 4]	Group01	2.3084	25	[Amot, Apaf1, Bcl3, Bmper, Ccl2, Col1a1, Col5a2, Cxcl10, Cxcl9, Ecscr, F3, Gdf15, Lrg1, Mybph, Pdgfa, Pim1, Sat1, Sp100, St14, Stat1, Tctn1, Tlr2, Tnfaip2, Tpm1, Zc3h12a]
Cluster 3	GO:0051259	protein oligomerization	GO_BiologicalProcess-GOA_23.02.2017_10h01	0.00012	0.043	0.00012	0.00012	[5, 6]	Group02	2.94118	14	[Ahnak, Apaf1, Birc2, Chmp4b, Col1a1, Fas, Gbp5, Gsdmd, Hprt, Hscb, Ikbke, Mlkl, Panx1, Zc3h12a]
Cluster 3	GO:0000000	Interleukin-6 signaling	REACTOME_Pathways_01.03.2017	4.5e-05	0.017	4.5e-05	0.00013	[-1]	Group35	2.78232	17	[Birc2, Cd40, Col5a2, Il17rb, Il18bp, Il22ra1, Il3ra, Osmr, Pdgfa, Psmb8, Psmb9, Psme1, Psme2, Ripk2, Socs1, Socs3, Stat1]
Cluster 3	GO:0000071	ISG15 antiviral mechanism	REACTOME_Pathways_01.03.2017	4.5e-05	0.017	4.5e-05	0.00013	[-1]	Group35	2.78232	17	[Birc2, Cd40, Col5a2, Il17rb, Il18bp, Il22ra1, Il3ra, Osmr, Pdgfa, Psmb8, Psmb9, Psme1, Psme2, Ripk2, Socs1, Socs3, Stat1]
Cluster 3	GO:0000072	Antiviral mechanism by IFN-stimulated genes	REACTOME_Pathways_01.03.2017	4.5e-05	0.017	4.5e-05	0.00013	[-1]	Group35	2.78232	17	[Birc2, Cd40, Col5a2, Il17rb, Il18bp, Il22ra1, Il3ra, Osmr, Pdgfa, Psmb8, Psmb9, Psme1, Psme2, Ripk2, Socs1, Socs3, Stat1]
Cluster 3	GO:0000101	Cytokine Signaling in Immune system	REACTOME_Pathways_01.03.2017	4.5e-05	0.017	4.5e-05	0.00013	[-1]	Group35	2.78232	17	[Birc2, Cd40, Col5a2, Il17rb, Il18bp, Il22ra1, Il3ra, Osmr, Pdgfa, Psmb8, Psmb9, Psme1, Psme2, Ripk2, Socs1, Socs3, Stat1]
Cluster 3	GO:0000154	Signaling by SCF-KIT	REACTOME_Pathways_01.03.2017	4.5e-05	0.017	4.5e-05	0.00013	[-1]	Group35	2.78232	17	[Birc2, Cd40, Col5a2, Il17rb, Il18bp, Il22ra1, Il3ra, Osmr, Pdgfa, Psmb8, Psmb9, Psme1, Psme2, Ripk2, Socs1, Socs3, Stat1]
Cluster 3	GO:0000365	Downstream signal transduction	REACTOME_Pathways_01.03.2017	4.5e-05	0.017	4.5e-05	0.00013	[-1]	Group35	2.78232	17	[Birc2, Cd40, Col5a2, Il17rb, Il18bp, Il22ra1, Il3ra, Osmr, Pdgfa, Psmb8, Psmb9, Psme1, Psme2, Ripk2, Socs1, Socs3, Stat1]
Cluster 3	GO:0000366	Signaling by PDGF	REACTOME_Pathways_01.03.2017	4.5e-05	0.017	4.5e-05	0.00013	[-1]	Group35	2.78232	17	[Birc2, Cd40, Col5a2, Il17rb, Il18bp, Il22ra1, Il3ra, Osmr, Pdgfa, Psmb8, Psmb9, Psme1, Psme2, Ripk2, Socs1, Socs3, Stat1]
Cluster 3	GO:0000926	Signaling by Interleukins	REACTOME_Pathways_01.03.2017	4.5e-05	0.017	4.5e-05	0.00013	[-1]	Group35	2.78232	17	[Birc2, Cd40, Col5a2, Il17rb, Il18bp, Il22ra1, Il3ra, Osmr, Pdgfa, Psmb8, Psmb9, Psme1, Psme2, Ripk2, Socs1, Socs3, Stat1]
Cluster 3	GO:0001169	Interleukin-6 family signaling	REACTOME_Pathways_01.03.2017	4.5e-05	0.017	4.5e-05	0.00013	[-1]	Group35	2.78232	17	[Birc2, Cd40, Col5a2, Il17rb, Il18bp, Il22ra1, Il3ra, Osmr, Pdgfa, Psmb8, Psmb9, Psme1, Psme2, Ripk2, Socs1, Socs3, Stat1]
Cluster 3	GO:0001173	Interleukin-4 and 13 signaling	REACTOME_Pathways_01.03.2017	4.5e-05	0.017	4.5e-05	0.00013	[-1]	Group35	2.78232	17	[Birc2, Cd40, Col5a2, Il17rb, Il18bp, Il22ra1, Il3ra, Osmr, Pdgfa, Psmb8, Psmb9, Psme1, Psme2, Ripk2, Socs1, Socs3, Stat1]
Cluster 3	GO:0001417	Interferon gamma signaling	REACTOME_Pathways_01.03.2017	4.5e-05	0.017	4.5e-05	0.00013	[-1]	Group35	2.78232	17	[Birc2, Cd40, Col5a2, Il17rb, Il18bp, Il22ra1, Il3ra, Osmr, Pdgfa, Psmb8, Psmb9, Psme1, Psme2, Ripk2, Socs1, Socs3, Stat1]
Cluster 3	GO:0001418	Regulation of IFNG signaling	REACTOME_Pathways_01.03.2017	4.5e-05	0.017	4.5e-05	0.00013	[-1]	Group35	2.78232	17	[Birc2, Cd40, Col5a2, Il17rb, Il18bp, Il22ra1, Il3ra, Osmr, Pdgfa, Psmb8, Psmb9, Psme1, Psme2, Ripk2, Socs1, Socs3, Stat1]
Cluster 3	GO:0001484	Interferon alpha/beta signaling	REACTOME_Pathways_01.03.2017	4.5e-05	0.017	4.5e-05	0.00013	[-1]	Group35	2.78232	17	[Birc2, Cd40, Col5a2, Il17rb, Il18bp, Il22ra1, Il3ra, Osmr, Pdgfa, Psmb8, Psmb9, Psme1, Psme2, Ripk2, Socs1, Socs3, Stat1]
Cluster 3	GO:0001489	Regulation of IFNA signaling	REACTOME_Pathways_01.03.2017	4.5e-05	0.017	4.5e-05	0.00013	[-1]	Group35	2.78232	17	[Birc2, Cd40, Col5a2, Il17rb, Il18bp, Il22ra1, Il3ra, Osmr, Pdgfa, Psmb8, Psmb9, Psme1, Psme2, Ripk2, Socs1, Socs3, Stat1]
Cluster 3	GO:0001490	Interferon Signaling	REACTOME_Pathways_01.03.2017	4.5e-05	0.017	4.5e-05	0.00013	[-1]	Group35	2.78232	17	[Birc2, Cd40, Col5a2, Il17rb, Il18bp, Il22ra1, Il3ra, Osmr, Pdgfa, Psmb8, Psmb9, Psme1, Psme2, Ripk2, Socs1, Socs3, Stat1]
Cluster 3	GO:0000932	P-body	GO_CellularComponent-GOA_23.02.2017_10h01	4e-05	0.015	4e-05	0.00016	[5, 6, 7, 8, 9]	Group00	6.86275	7	[Cpeb1, Lsm3, Nfkbiz, Socs1, Trim5, Zc3h12a, Zc3h12d]
Cluster 3	GO:0031503	protein complex localization	GO_BiologicalProcess-GOA_23.02.2017_10h01	8.3e-05	0.03	8.3e-05	0.00016	[4]	Group05	6.14035	7	[Bcl3, Dynll1, Exoc3l4, Litaf, Tlr2, Tnfaip2, Zc3h12a]
Cluster 3	GO:0009894	regulation of catabolic process	GO_BiologicalProcess-GOA_23.02.2017_10h01	3.4e-05	0.013	3.4e-05	0.00017	[3, 4]	Group04	2.73556	18	[Adora1, Agap2, Apaf1, Btg2, Chmp4b, Ecscr, Etfbkmt, Hcar2, Hp, Psme1, Psme2, Pycard, Ripk2, Sptlc2, Tlr2, Vmp1, Xpo1, Zc3h12a]
Cluster 4	GO:0020037	heme binding	GO_MolecularFunction-GOA_23.02.2017_10h01	0.0002	0.00041	0.0002	0.00041	[4]	Group0	2.89017	5	[Cyp21a1, Cyp2a5, Cyp4f16, Nr1d1, Src]
Cluster 4	GO:0005168	Herpes simplex infection	KEGG_01.03.2017	0.00055	0.00055	0.00055	0.00055	[-1]	Group1	2.32558	5	[H2-Bl, H2-Q2, Il15, Oas3, Per3]
Cluster 5	GO:0006954	inflammatory response	GO_BiologicalProcess-GOA_23.02.2017_10h01	3.6e-16	2.6e-13	7.1e-19	2.7e-17	[4]	Group20	5.55556	35	[Acod1, Alox5ap, B4galt1, C5ar1, Ccl1, Ccl22, Ccr2, Ccr7, Cd27, Cd28, Ctla2a, Dusp10, Havcr2, Hmox1, Ier3, Il1r2, Il1rn, Itgam, Ltb4r1, Nfkb2, Nos2, Ptafr, Ptges, Rps6ka4, Serpine1, Slamf8, Sphk1, Tgm2, Thbs1, Tnfaip3, Tnfrsf23, Tnfrsf4, Tnfrsf9, Tnip1, Xcl1]
Cluster 5	GO:0006952	defense response	GO_BiologicalProcess-GOA_23.02.2017_10h01	7.4e-15	5.4e-12	7.1e-19	2.7e-17	[3]	Group20	3.49076	51	[Acod1, Adam15, Alox5ap, Apoa4, B4galt1, C1ra, C5ar1, Ccl1, Ccl22, Ccr2, Ccr7, Cd27, Cd28, Clec4d, Clec4e, Clec5a, Ctla2a, Dusp10, Havcr2, Hmox1, Ier3, Il1r2, Il1rn, Il22ra1, Itgam, Itgax, Klrd1, Lag3, Ltb4r1, Myc, Nfkb2, Nos2, Nras, Ppp1r14b, Ptafr, Ptges, Pvr, Rps6ka4, Serpine1, Slamf8, Sphk1, Tbkbp1, Tgm2, Thbs1, Tnfaip3, Tnfrsf23, Tnfrsf4, Tnfrsf9, Tnip1, Ubd, Xcl1]
Cluster 5	GO:0001816	cytokine production	GO_BiologicalProcess-GOA_23.02.2017_10h01	5.3e-13	3.9e-10	7.1e-19	2.7e-17	[3]	Group20	4.91284	31	[Acod1, C5ar1, Card11, Ccr2, Ccr7, Cd27, Cd28, Clec4e, Clec5a, Gpnmb, Havcr2, Hilpda, Hmox1, Hpse, Il18r1, Il1r2, Lag3, Lef1, Mapk13, Nos2, Nras, Ptafr, Runx3, Serpine1, Sphk1, Thbs1, Tnfaip3, Tnfrsf4, Tnfrsf9, Xcl1, Zbtb32]
Cluster 5	GO:0032496	response to lipopolysaccharide	GO_BiologicalProcess-GOA_23.02.2017_10h01	4.9e-07	0.00031	7.1e-19	2.7e-17	[4, 5, 7]	Group20	4.71976	16	[Acod1, Ankrd1, C5ar1, Ccr7, Cd27, Dusp10, Havcr2, Nfkb2, Nos2, Ptafr, Ptges, Serpine1, Tnfaip3, Tnfrsf23, Tnfrsf4, Tnfrsf9]
Cluster 5	GO:0033993	response to lipid	GO_BiologicalProcess-GOA_23.02.2017_10h01	5e-07	0.00032	7.1e-19	2.7e-17	[4]	Group20	2.96296	28	[Acod1, Alox12, Ankrd1, C5ar1, Ccl1, Ccr7, Cd27, Cryab, Dusp10, Gpi1, Havcr2, Il1rn, Lef1, Lox, Myc, Nfkb2, Nos2, Prmt2, Ptafr, Ptges, Serpine1, Sox9, Thbs1, Tnfaip3, Tnfrsf23, Tnfrsf4, Tnfrsf9, Ywhah]
Cluster 5	GO:1901700	response to oxygen-containing compound	GO_BiologicalProcess-GOA_23.02.2017_10h01	7e-07	0.00044	7.1e-19	2.7e-17	[3]	Group20	2.42347	38	[Acod1, Ankrd1, Apoa4, Arsa, Bak1, Birc5, Bsg, C5ar1, Ccr7, Cd27, Cryab, Dnmt1, Dusp10, Ect2, Eif6, Eps8, Gpi1, Gpr68, Havcr2, Hmox1, Il18rap, Ldha, Lgals1, Mt3, Myc, Nfkb2, Nos2, Nup93, Ptafr, Ptges, Serpina3i, Serpine1, Sox9, Thbs1, Tnfaip3, Tnfrsf23, Tnfrsf4, Tnfrsf9]
Cluster 5	GO:0050776	regulation of immune response	GO_BiologicalProcess-GOA_23.02.2017_10h01	9.3e-06	0.0054	7.1e-19	2.7e-17	[3, 4]	Group20	2.95699	22	[Acod1, C1ra, C5ar1, Card11, Ccr2, Ccr7, Cd28, Clec4d, Clec4e, Ctla4, Dusp10, Havcr2, Hmox1, Lag3, Map3k1, Nras, Ptafr, Pvr, Slamf8, Tnfaip3, Tnip1, Xcl1]
Cluster 5	GO:0051707	response to other organism	GO_BiologicalProcess-GOA_23.02.2017_10h01	2.3e-05	0.013	7.1e-19	2.7e-17	[2, 4]	Group20	2.57732	25	[Acod1, Ankrd1, Bak1, C5ar1, Ccr7, Cd27, Clec4d, Clec4e, Dusp10, Havcr2, Ier3, Il22ra1, Itgax, Nfkb2, Nos2, Nras, Ptafr, Ptges, Serpine1, Slamf8, Tnfaip3, Tnfrsf23, Tnfrsf4, Tnfrsf9, Xcl1]
Cluster 5	GO:0009617	response to bacterium	GO_BiologicalProcess-GOA_23.02.2017_10h01	4.8e-05	0.026	7.1e-19	2.7e-17	[3, 5]	Group20	2.81294	20	[Acod1, Ankrd1, C5ar1, Ccr7, Cd27, Clec4d, Clec4e, Dusp10, Havcr2, Il22ra1, Nfkb2, Nos2, Ptafr, Ptges, Serpine1, Slamf8, Tnfaip3, Tnfrsf23, Tnfrsf4, Tnfrsf9]
Cluster 5	GO:0006954	inflammatory response	GO_BiologicalProcess-GOA_23.02.2017_10h01	3.6e-16	2.6e-13	4.1e-17	1.5e-15	[4]	Group36	5.55556	35	[Acod1, Alox5ap, B4galt1, C5ar1, Ccl1, Ccl22, Ccr2, Ccr7, Cd27, Cd28, Ctla2a, Dusp10, Havcr2, Hmox1, Ier3, Il1r2, Il1rn, Itgam, Ltb4r1, Nfkb2, Nos2, Ptafr, Ptges, Rps6ka4, Serpine1, Slamf8, Sphk1, Tgm2, Thbs1, Tnfaip3, Tnfrsf23, Tnfrsf4, Tnfrsf9, Tnip1, Xcl1]
Cluster 5	GO:0006952	defense response	GO_BiologicalProcess-GOA_23.02.2017_10h01	7.4e-15	5.4e-12	4.1e-17	1.5e-15	[3]	Group36	3.49076	51	[Acod1, Adam15, Alox5ap, Apoa4, B4galt1, C1ra, C5ar1, Ccl1, Ccl22, Ccr2, Ccr7, Cd27, Cd28, Clec4d, Clec4e, Clec5a, Ctla2a, Dusp10, Havcr2, Hmox1, Ier3, Il1r2, Il1rn, Il22ra1, Itgam, Itgax, Klrd1, Lag3, Ltb4r1, Myc, Nfkb2, Nos2, Nras, Ppp1r14b, Ptafr, Ptges, Pvr, Rps6ka4, Serpine1, Slamf8, Sphk1, Tbkbp1, Tgm2, Thbs1, Tnfaip3, Tnfrsf23, Tnfrsf4, Tnfrsf9, Tnip1, Ubd, Xcl1]
Cluster 5	GO:0051239	regulation of multicellular organismal process	GO_BiologicalProcess-GOA_23.02.2017_10h01	1.9e-14	1.4e-11	4.1e-17	1.5e-15	[2, 3]	Group36	2.64235	71	[Acod1, Adm2, Alox12, Ankrd1, Anxa2, Anxa5, Apoa4, B4galt1, C5ar1, Card11, Ccr2, Ccr7, Cd27, Cd28, Celsr3, Cited2, Clec4e, Clec5a, Ctla2a, Ctla4, Dusp10, Ect2, Efna1, Eif6, Enc1, Glipr2, Gpnmb, Gpr68, Havcr2, Hilpda, Hmox1, Hpse, Il18r1, Il1r2, Il1rn, Lag3, Lef1, Lgals1, Mapk13, Mt3, Myc, Nol3, Nos2, Nras, Nrg1, Ocstamp, Per2, Pfn1, Pgf, Ptafr, Ptpro, Rtn4rl2, S1pr5, Serpine1, Sfn, Slamf8, Sox9, …
Cluster 5	GO:0001816	cytokine production	GO_BiologicalProcess-GOA_23.02.2017_10h01	5.3e-13	3.9e-10	4.1e-17	1.5e-15	[3]	Group36	4.91284	31	[Acod1, C5ar1, Card11, Ccr2, Ccr7, Cd27, Cd28, Clec4e, Clec5a, Gpnmb, Havcr2, Hilpda, Hmox1, Hpse, Il18r1, Il1r2, Lag3, Lef1, Mapk13, Nos2, Nras, Ptafr, Runx3, Serpine1, Sphk1, Thbs1, Tnfaip3, Tnfrsf4, Tnfrsf9, Xcl1, Zbtb32]
Cluster 5	GO:0048583	regulation of response to stimulus	GO_BiologicalProcess-GOA_23.02.2017_10h01	1.4e-12	1e-09	4.1e-17	1.5e-15	[2, 3]	Group36	2.29885	78	[Acod1, Alox12, Alox5ap, Ankrd1, Anxa2, Atf3, Bak1, Bcl2l14, Birc5, C1ra, C5ar1, Card11, Ccl1, Ccl22, Ccr2, Ccr7, Cd27, Cd28, Cited2, Clec4d, Clec4e, Ctla2a, Ctla4, Dusp10, Dusp5, Ect2, Efna1, Eps8, Gadd45b, Glipr2, Gpat3, Gpi1, Gpnmb, Gpr68, Havcr2, Hmox1, Hpse, Ier3, Il18r1, Il1r2, Il1rn, Lag3, Lef1, Lgals1, Map3k1, Mt3, Myc, Nol3, Nos2, Npy, Nras, Nrg1, Nup93, Pgf, Pik3ip1, Plaur, Prmt2, Ptafr…
Cluster 5	GO:0034097	response to cytokine	GO_BiologicalProcess-GOA_23.02.2017_10h01	4.5e-12	3.3e-09	4.1e-17	1.5e-15	[4]	Group36	4.38356	32	[Acod1, Ankrd1, Ccl1, Ccl22, Ccr2, Ccr7, Cd27, Il18r1, Il18rap, Il1r2, Il1rn, Il22ra1, Lef1, Mt3, Myc, Nfkb2, Nol3, Nos2, Ocstamp, Prmt2, Ptges, Rps6ka4, Rtn4rl2, Serpina3i, Sox9, Sphk1, Thbs1, Tnfrsf23, Tnfrsf4, Tnfrsf9, Ubd, Xcl1]
Cluster 5	GO:0048513	animal organ development	GO_BiologicalProcess-GOA_23.02.2017_10h01	8.3e-12	6e-09	4.1e-17	1.5e-15	[3, 4, 5]	Group36	2.24359	77	[Actb, Adam15, Alox12, Ankrd1, Anxa2, Arid5a, Asprv1, Atf3, B4galt1, Bak1, Bsg, C5ar1, Card11, Ccr2, Ccr7, Cd27, Cd28, Celsr3, Cited2, Clec4d, Clec4e, Clec5a, Cryab, Ctla2a, Ctla4, Efna1, Eif6, Glipr2, Gpnmb, Gpr68, Gys1, Hmox1, Hpse, Il18r1, Insl6, Itgam, Ldha, Lef1, Lgals1, Lox, Map3k1, Mt3, Mthfd1l, Myc, Narfl, Nfkb2, Npy, Nras, Nrg1, Nup93, Ocstamp, Pgf, Plk4, Poc1a, Ppt1, Ptpro, Rtn4rl2, Run…
Cluster 5	GO:0007166	cell surface receptor signaling pathway	GO_BiologicalProcess-GOA_23.02.2017_10h01	2.3e-11	1.6e-08	4.1e-17	1.5e-15	[3, 4, 5]	Group36	2.48497	62	[Acod1, Adam15, Adgrg5, Atf3, Bak1, Bcl2l14, C5ar1, Card11, Ccl1, Ccl22, Ccr2, Ccr7, Cd27, Cd28, Celsr3, Cited2, Clec4d, Clec4e, Ctla4, Efna1, Eif6, Gpi1, Hmox1, Il18r1, Il18rap, Il1r2, Il1rn, Il22ra1, Itgam, Itgax, Lag3, Lef1, Map3k1, Mt3, Myc, Nol3, Nras, Nrg1, Nup93, Pgf, Plaur, Prmt2, Ptafr, Ptpro, Rbpms, Rps6ka4, Rtn4rl2, Runx3, Scyl2, Serpine1, Sox9, Sphk1, Tctn2, Thbs1, Tnfaip3, Tnfrsf12a,…
Cluster 5	GO:0071345	cellular response to cytokine stimulus	GO_BiologicalProcess-GOA_23.02.2017_10h01	3.4e-11	2.4e-08	4.1e-17	1.5e-15	[5]	Group36	4.61285	28	[Acod1, Ankrd1, Ccl1, Ccl22, Ccr2, Ccr7, Cd27, Il18r1, Il18rap, Il1r2, Il1rn, Il22ra1, Lef1, Mt3, Myc, Nol3, Nos2, Ocstamp, Prmt2, Rps6ka4, Rtn4rl2, Sox9, Sphk1, Thbs1, Tnfrsf23, Tnfrsf4, Tnfrsf9, Xcl1]
Cluster 5	GO:0048584	positive regulation of response to stimulus	GO_BiologicalProcess-GOA_23.02.2017_10h01	1e-10	7.2e-08	4.1e-17	1.5e-15	[2, 3, 4]	Group36	2.64471	53	[Acod1, Alox5ap, Ankrd1, Atf3, Bak1, Bcl2l14, C1ra, C5ar1, Card11, Ccl1, Ccl22, Ccr2, Ccr7, Cd27, Cd28, Cited2, Ctla4, Ect2, Efna1, Eps8, Gadd45b, Glipr2, Gpnmb, Gpr68, Havcr2, Hmox1, Hpse, Il18r1, Lag3, Lgals1, Map3k1, Mt3, Myc, Npy, Nras, Nrg1, Nup93, Pgf, Plaur, Ptafr, Pvr, Rbpms, Runx3, Serpine1, Sox9, Sphk1, Tgm2, Thbs1, Tnfaip3, Tnfrsf12a, Tnip1, Ubd, Xcl1]
Cluster 5	GO:2000026	regulation of multicellular organismal development	GO_BiologicalProcess-GOA_23.02.2017_10h01	1.7e-10	1.2e-07	4.1e-17	1.5e-15	[3, 4]	Group36	2.74356	49	[Adm2, Alox12, Ankrd1, B4galt1, C5ar1, Card11, Ccr2, Ccr7, Cd27, Cd28, Celsr3, Cited2, Ctla2a, Ctla4, Dusp10, Ect2, Efna1, Eif6, Enc1, Glipr2, Gpr68, Havcr2, Hmox1, Hpse, Il1rn, Lef1, Lgals1, Mt3, Myc, Nras, Nrg1, Ocstamp, Per2, Pgf, Rtn4rl2, S1pr5, Serpine1, Sfn, Sox9, Sphk1, Spint1, Thbs1, Tmem119, Tnfaip3, Tnfrsf12a, Tnfrsf23, Vim, Wars, Ywhah]
Cluster 5	GO:0098602	single organism cell adhesion	GO_BiologicalProcess-GOA_23.02.2017_10h01	2.6e-10	1.8e-07	4.1e-17	1.5e-15	[2, 3]	Group36	4.36893	27	[Actb, Alox12, Apoa4, Card11, Ccr2, Ccr7, Cd27, Cd28, Cd93, Cited2, Ctla2a, Ctla4, Efna1, Gpnmb, Havcr2, Il1rn, Itgam, Itgax, Lag3, Lef1, Lgals1, Ptafr, Pvr, Sox9, Tnfaip3, Tnip1, Xcl1]
Cluster 5	GO:0098609	cell-cell adhesion	GO_BiologicalProcess-GOA_23.02.2017_10h01	8.2e-10	5.7e-07	4.1e-17	1.5e-15	[3]	Group36	3.4034	34	[Actb, Alox12, Anxa2, Apoa4, Bsg, Capg, Card11, Ccr2, Ccr7, Cd27, Cd28, Cd93, Celsr3, Cited2, Ctla2a, Ctla4, Gpnmb, Havcr2, Il1rn, Itgam, Itgax, Lag3, Ldha, Lef1, Lgals1, Pfn1, Ptafr, Pvr, Sfn, Sox9, Tagln2, Tnfaip3, Tnip1, Xcl1]
Cluster 5	GO:0070887	cellular response to chemical stimulus	GO_BiologicalProcess-GOA_23.02.2017_10h01	1.3e-09	9.3e-07	4.1e-17	1.5e-15	[3]	Group36	2.33849	59	[Acod1, Alox12, Alox5ap, Ankrd1, Apoa4, Atf3, Bak1, Birc5, C5ar1, Ccl1, Ccl22, Ccr2, Ccr7, Cd27, Cd69, Cited2, Cox4i2, Dnmt1, Ect2, Gpi1, Gpr68, Havcr2, Hmox1, Il18r1, Il18rap, Il1r2, Il1rn, Il22ra1, Itgam, Lef1, Lgals1, Map3k1, Mt3, Myc, Nol3, Nos2, Nup93, Ocstamp, Pfn1, Pgf, Prmt2, Ptafr, Ptpro, Rbm3, Rps6ka4, Rtn4rl2, Serpine1, Slamf8, Sox9, Sphk1, Spint1, Srxn1, Thbs1, Tnfaip3, Tnfrsf23, Tnfr…
Cluster 5	GO:0042127	regulation of cell proliferation	GO_BiologicalProcess-GOA_23.02.2017_10h01	1.4e-09	9.9e-07	4.1e-17	1.5e-15	[3, 4]	Group36	2.76556	44	[Alox12, Anxa2, Atf3, B4galt1, Bak1, Birc5, C5ar1, Card11, Ccr2, Ccr7, Cd27, Cd28, Ctla4, Dnmt1, Gpnmb, Havcr2, Hilpda, Hmox1, Hpse, Lef1, Myc, Nos2, Nras, Nrg1, Ocstamp, Per2, Pgf, Ptafr, Ptges, Runx3, Serpine1, Sfn, Sox9, Sphk1, Spint1, Tgm2, Thbs1, Tipin, Tmem119, Tnfaip3, Tnfrsf23, Tnfrsf4, Tnfrsf9, Xcl1]
Cluster 5	GO:0002682	regulation of immune system process	GO_BiologicalProcess-GOA_23.02.2017_10h01	1.8e-09	1.3e-06	4.1e-17	1.5e-15	[2, 3]	Group36	3.03272	38	[Acod1, C1ra, C5ar1, Card11, Ccl1, Ccr2, Ccr7, Cd27, Cd28, Clec4d, Clec4e, Ctla2a, Ctla4, Dusp10, Eif6, Gpi1, Gpnmb, Gpr68, Havcr2, Hmox1, Lag3, Lef1, Lgals1, Map3k1, Myc, Nras, Ocstamp, Pgf, Ptafr, Pvr, Serpine1, Slamf8, Sox9, Thbs1, Tnfaip3, Tnfrsf4, Tnip1, Xcl1]
Cluster 5	GO:0032101	regulation of response to external stimulus	GO_BiologicalProcess-GOA_23.02.2017_10h01	3.4e-09	2.4e-06	4.1e-17	1.5e-15	[3, 4]	Group36	4.01235	26	[Acod1, Alox12, Alox5ap, Anxa2, C5ar1, Ccl1, Ccr2, Ccr7, Cd28, Ctla2a, Dusp10, Havcr2, Hpse, Ier3, Il1r2, Mt3, Nos2, Npy, Pgf, Serpine1, Slamf8, Tgm2, Thbs1, Tnfaip3, Tnip1, Xcl1]
Cluster 5	GO:0071674	mononuclear cell migration	GO_BiologicalProcess-GOA_23.02.2017_10h01	4.3e-09	3e-06	4.1e-17	1.5e-15	[3, 5, 6, 7]	Group36	13.5135	10	[C5ar1, Ccl1, Ccl22, Ccr2, Ccr7, Ptpro, Serpine1, Slamf8, Thbs1, Xcl1]
Cluster 5	GO:0051241	negative regulation of multicellular organismal process	GO_BiologicalProcess-GOA_23.02.2017_10h01	6.6e-09	4.6e-06	4.1e-17	1.5e-15	[2, 3, 4]	Group36	3.13364	34	[Acod1, Alox12, Anxa2, Anxa5, Ccr2, Ctla4, Dusp10, Efna1, Gpnmb, Gpr68, Havcr2, Hmox1, Il1r2, Lag3, Lef1, Lgals1, Mt3, Myc, Nol3, Nras, Nrg1, Ptpro, Rtn4rl2, Serpine1, Slamf8, Sox9, Thbs1, Tnfaip3, Tnfrsf23, Tnfrsf4, Tnfrsf9, Vim, Xcl1, Ywhah]
Cluster 5	GO:0051240	positive regulation of multicellular organismal process	GO_BiologicalProcess-GOA_23.02.2017_10h01	1.4e-08	1e-05	4.1e-17	1.5e-15	[2, 3, 4]	Group36	2.67449	41	[Adm2, Alox12, Ankrd1, Anxa2, B4galt1, C5ar1, Card11, Ccr2, Ccr7, Cd27, Cd28, Cited2, Clec4e, Clec5a, Ect2, Enc1, Glipr2, Gpr68, Havcr2, Hilpda, Hmox1, Hpse, Il18r1, Lef1, Mapk13, Myc, Nras, Nrg1, Ocstamp, Pfn1, Pgf, Ptafr, Serpine1, Sox9, Sphk1, Spint1, Thbs1, Tmem119, Tnfaip3, Tnfrsf12a, Xcl1]
Cluster 5	GO:0042110	T cell activation	GO_BiologicalProcess-GOA_23.02.2017_10h01	1.5e-08	1e-05	4.1e-17	1.5e-15	[4, 6]	Group36	4.53564	21	[Card11, Ccr2, Ccr7, Cd27, Cd28, Clec4d, Clec4e, Ctla2a, Ctla4, Ctps, Gpnmb, Havcr2, Il18r1, Itgam, Lag3, Lef1, Lgals1, Satb1, Tnfrsf4, Xcl1, Zbtb32]
Cluster 5	GO:0050727	regulation of inflammatory response	GO_BiologicalProcess-GOA_23.02.2017_10h01	2.4e-08	1.6e-05	4.1e-17	1.5e-15	[4, 5, 6]	Group36	5.88235	16	[Acod1, Alox5ap, Ccr2, Ccr7, Cd28, Ctla2a, Dusp10, Ier3, Il1r2, Nos2, Serpine1, Slamf8, Tgm2, Tnfaip3, Tnip1, Xcl1]
Cluster 5	GO:0030155	regulation of cell adhesion	GO_BiologicalProcess-GOA_23.02.2017_10h01	3.7e-08	2.5e-05	4.1e-17	1.5e-15	[2, 3]	Group36	3.81558	24	[Adam15, Alox12, Card11, Ccr2, Ccr7, Cd27, Cd28, Cited2, Ctla2a, Ctla4, Efna1, Gpnmb, Havcr2, Il1rn, Lag3, Lef1, Lgals1, Ptafr, Serpine1, Sox9, Tgm2, Thbs1, Tnfaip3, Xcl1]
Cluster 5	GO:0002521	leukocyte differentiation	GO_BiologicalProcess-GOA_23.02.2017_10h01	3.7e-08	2.5e-05	4.1e-17	1.5e-15	[5, 6, 7, 8]	Group36	4.11985	22	[Anxa2, Bak1, Card11, Ccr2, Ccr7, Cd27, Cd28, Cited2, Clec4d, Clec4e, Ctla2a, Ctla4, Gpr68, Il18r1, Itgam, Lef1, Lgals1, Myc, Ocstamp, Satb1, Tnfaip3, Ubd]
Cluster 5	GO:0002520	immune system development	GO_BiologicalProcess-GOA_23.02.2017_10h01	3.9e-08	2.6e-05	4.1e-17	1.5e-15	[2, 4, 5]	Group36	3.18471	30	[Acod1, Anxa2, Bak1, Card11, Ccr2, Ccr7, Cd27, Cd28, Cited2, Clec4d, Clec4e, Clec5a, Ctla2a, Ctla4, Eif6, Gpr68, Havcr2, Il18r1, Itgam, Lef1, Lgals1, Myc, Narfl, Nfkb2, Ocstamp, Runx3, Satb1, Tnfaip3, Ubd, Zbtb32]
Cluster 5	GO:0008284	positive regulation of cell proliferation	GO_BiologicalProcess-GOA_23.02.2017_10h01	5.5e-08	3.7e-05	4.1e-17	1.5e-15	[3, 4, 5]	Group36	3.21508	29	[Alox12, Anxa2, Atf3, B4galt1, C5ar1, Card11, Ccr2, Ccr7, Cd28, Havcr2, Hilpda, Hmox1, Hpse, Lef1, Myc, Nras, Nrg1, Ocstamp, Pgf, Ptafr, Sox9, Sphk1, Tgm2, Thbs1, Tipin, Tmem119, Tnfaip3, Tnfrsf4, Xcl1]
Cluster 5	GO:0001775	cell activation	GO_BiologicalProcess-GOA_23.02.2017_10h01	5.7e-08	3.8e-05	4.1e-17	1.5e-15	[3]	Group36	3.0572	31	[Actb, Alox12, Bak1, Card11, Ccr2, Ccr7, Cd27, Cd28, Clec4d, Clec4e, Ctla2a, Ctla4, Ctps, Gna13, Gpnmb, Havcr2, Hmox1, Il18r1, Itgam, Lag3, Lef1, Lgals1, Nfkb2, Ptafr, Satb1, Thbs1, Tnfaip3, Tnfrsf4, Ubd, Xcl1, Zbtb32]
Cluster 5	GO:0022407	regulation of cell-cell adhesion	GO_BiologicalProcess-GOA_23.02.2017_10h01	6.3e-08	4.2e-05	4.1e-17	1.5e-15	[3, 4, 5]	Group36	4.83871	18	[Alox12, Card11, Ccr2, Ccr7, Cd27, Cd28, Cited2, Ctla2a, Ctla4, Gpnmb, Havcr2, Il1rn, Lag3, Lef1, Lgals1, Ptafr, Tnfaip3, Xcl1]
Cluster 5	GO:0001819	positive regulation of cytokine production	GO_BiologicalProcess-GOA_23.02.2017_10h01	6.9e-08	4.6e-05	4.1e-17	1.5e-15	[3, 4, 5]	Group36	4.81283	18	[C5ar1, Card11, Ccr2, Ccr7, Cd27, Cd28, Clec4e, Clec5a, Havcr2, Hilpda, Hpse, Il18r1, Mapk13, Nras, Ptafr, Serpine1, Thbs1, Xcl1]
Cluster 5	GO:0032103	positive regulation of response to external stimulus	GO_BiologicalProcess-GOA_23.02.2017_10h01	7.4e-08	4.9e-05	4.1e-17	1.5e-15	[3, 4, 5]	Group36	5.83658	15	[Acod1, Alox5ap, C5ar1, Ccl1, Ccr2, Ccr7, Cd28, Havcr2, Npy, Pgf, Serpine1, Tgm2, Thbs1, Tnip1, Xcl1]
Cluster 5	GO:0042098	T cell proliferation	GO_BiologicalProcess-GOA_23.02.2017_10h01	8.9e-08	5.9e-05	4.1e-17	1.5e-15	[5, 6, 7]	Group36	6.84211	13	[Card11, Ccr2, Ccr7, Cd28, Ctla4, Ctps, Gpnmb, Havcr2, Itgam, Satb1, Tnfrsf4, Xcl1, Zbtb32]
Cluster 5	GO:0070661	leukocyte proliferation	GO_BiologicalProcess-GOA_23.02.2017_10h01	1e-07	6.8e-05	4.1e-17	1.5e-15	[3]	Group36	5.29801	16	[Card11, Ccr2, Ccr7, Cd27, Cd28, Ctla4, Ctps, Gpnmb, Havcr2, Itgam, Lef1, Ocstamp, Satb1, Tnfrsf4, Xcl1, Zbtb32]
Cluster 5	GO:0042088	T-helper 1 type immune response	GO_BiologicalProcess-GOA_23.02.2017_10h01	1.2e-07	8.4e-05	4.1e-17	1.5e-15	[5]	Group36	17.9487	7	[Ccr2, Ccr7, Havcr2, Il18r1, Lef1, Nras, Xcl1]
Cluster 5	GO:0080134	regulation of response to stress	GO_BiologicalProcess-GOA_23.02.2017_10h01	1.3e-07	9e-05	4.1e-17	1.5e-15	[3, 4]	Group36	2.8777	32	[Acod1, Alox12, Alox5ap, Ankrd1, Anxa2, Bak1, Ccr2, Ccr7, Cd27, Cd28, Ctla2a, Dusp10, Gadd45b, Havcr2, Hpse, Ier3, Il1r2, Lag3, Map3k1, Myc, Nol3, Nos2, Nup93, Pvr, Serpine1, Slamf8, Tgm2, Thbs1, Tnfaip3, Tnfrsf12a, Tnip1, Xcl1]
Cluster 5	GO:0048534	hematopoietic or lymphoid organ development	GO_BiologicalProcess-GOA_23.02.2017_10h01	1.7e-07	0.00011	4.1e-17	1.5e-15	[3, 4, 5, 6]	Group36	3.125	28	[Anxa2, Bak1, Card11, Ccr2, Ccr7, Cd27, Cd28, Cited2, Clec4d, Clec4e, Clec5a, Ctla2a, Ctla4, Eif6, Gpr68, Il18r1, Itgam, Lef1, Lgals1, Myc, Narfl, Nfkb2, Ocstamp, Runx3, Satb1, Tnfaip3, Ubd, Zbtb32]
Cluster 5	GO:0002684	positive regulation of immune system process	GO_BiologicalProcess-GOA_23.02.2017_10h01	2.1e-07	0.00013	4.1e-17	1.5e-15	[2, 3, 4]	Group36	3.09392	28	[Acod1, C1ra, C5ar1, Card11, Ccl1, Ccr2, Ccr7, Cd27, Cd28, Ctla4, Gpi1, Gpr68, Havcr2, Hmox1, Lag3, Lef1, Lgals1, Nras, Ocstamp, Pgf, Ptafr, Pvr, Serpine1, Thbs1, Tnfaip3, Tnfrsf4, Tnip1, Xcl1]
Cluster 5	GO:0097529	myeloid leukocyte migration	GO_BiologicalProcess-GOA_23.02.2017_10h01	2e-07	0.00013	4.1e-17	1.5e-15	[3, 5, 6, 7]	Group36	7.05882	12	[C5ar1, Ccl1, Ccl22, Ccr2, Ccr7, Itgam, Pgf, Ptpro, Serpine1, Slamf8, Thbs1, Xcl1]
Cluster 5	GO:0007159	leukocyte cell-cell adhesion	GO_BiologicalProcess-GOA_23.02.2017_10h01	2.2e-07	0.00014	4.1e-17	1.5e-15	[4, 5]	Group36	5	16	[Apoa4, Card11, Ccr2, Ccr7, Cd27, Cd28, Ctla2a, Ctla4, Gpnmb, Havcr2, Itgam, Lag3, Lgals1, Ptafr, Tnip1, Xcl1]
Cluster 5	GO:0030334	regulation of cell migration	GO_BiologicalProcess-GOA_23.02.2017_10h01	2.3e-07	0.00015	4.1e-17	1.5e-15	[4, 5, 6]	Group36	3.45324	24	[Adam15, Alox12, C5ar1, Ccl1, Ccr2, Ccr7, Cited2, Efna1, Glipr2, Gna13, Gpnmb, Lef1, Map3k1, Myc, Nrg1, Pfn1, Pgf, Ptafr, Serpine1, Slamf8, Sox9, Sphk1, Thbs1, Xcl1]
Cluster 5	GO:0071675	regulation of mononuclear cell migration	GO_BiologicalProcess-GOA_23.02.2017_10h01	2.5e-07	0.00016	4.1e-17	1.5e-15	[4, 5, 6, 7, 8]	Group36	16.2791	7	[C5ar1, Ccl1, Ccr2, Ccr7, Serpine1, Slamf8, Thbs1]
Cluster 5	GO:0046651	lymphocyte proliferation	GO_BiologicalProcess-GOA_23.02.2017_10h01	3.2e-07	0.0002	4.1e-17	1.5e-15	[4, 5, 6]	Group36	5.20833	15	[Card11, Ccr2, Ccr7, Cd27, Cd28, Ctla4, Ctps, Gpnmb, Havcr2, Itgam, Lef1, Satb1, Tnfrsf4, Xcl1, Zbtb32]
Cluster 5	GO:0032496	response to lipopolysaccharide	GO_BiologicalProcess-GOA_23.02.2017_10h01	4.9e-07	0.00031	4.1e-17	1.5e-15	[4, 5, 7]	Group36	4.71976	16	[Acod1, Ankrd1, C5ar1, Ccr7, Cd27, Dusp10, Havcr2, Nfkb2, Nos2, Ptafr, Ptges, Serpine1, Tnfaip3, Tnfrsf23, Tnfrsf4, Tnfrsf9]
Cluster 5	GO:0033993	response to lipid	GO_BiologicalProcess-GOA_23.02.2017_10h01	5e-07	0.00032	4.1e-17	1.5e-15	[4]	Group36	2.96296	28	[Acod1, Alox12, Ankrd1, C5ar1, Ccl1, Ccr7, Cd27, Cryab, Dusp10, Gpi1, Havcr2, Il1rn, Lef1, Lox, Myc, Nfkb2, Nos2, Prmt2, Ptafr, Ptges, Serpine1, Sox9, Thbs1, Tnfaip3, Tnfrsf23, Tnfrsf4, Tnfrsf9, Ywhah]
Cluster 5	GO:0045321	leukocyte activation	GO_BiologicalProcess-GOA_23.02.2017_10h01	5.5e-07	0.00035	4.1e-17	1.5e-15	[2, 4]	Group36	3.02352	27	[Bak1, Card11, Ccr2, Ccr7, Cd27, Cd28, Clec4d, Clec4e, Ctla2a, Ctla4, Ctps, Gpnmb, Havcr2, Hmox1, Il18r1, Itgam, Lag3, Lef1, Lgals1, Ptafr, Satb1, Thbs1, Tnfaip3, Tnfrsf4, Ubd, Xcl1, Zbtb32]
Cluster 5	GO:0050900	leukocyte migration	GO_BiologicalProcess-GOA_23.02.2017_10h01	6.4e-07	0.0004	4.1e-17	1.5e-15	[2, 4, 5, 6]	Group36	4.93421	15	[B4galt1, C5ar1, Ccl1, Ccl22, Ccr2, Ccr7, Eps8, Itgam, Pgf, Ptafr, Ptpro, Serpine1, Slamf8, Thbs1, Xcl1]
Cluster 5	GO:0007162	negative regulation of cell adhesion	GO_BiologicalProcess-GOA_23.02.2017_10h01	8.8e-07	0.00055	4.1e-17	1.5e-15	[3, 4, 5]	Group36	5.60345	13	[Adam15, Alox12, Ctla4, Gpnmb, Havcr2, Il1rn, Lag3, Lef1, Lgals1, Serpine1, Thbs1, Tnfaip3, Xcl1]
Cluster 5	GO:0051270	regulation of cellular component movement	GO_BiologicalProcess-GOA_23.02.2017_10h01	9.4e-07	0.00059	4.1e-17	1.5e-15	[3, 4]	Group36	3.10174	25	[Adam15, Alox12, B4galt1, C5ar1, Ccl1, Ccr2, Ccr7, Cited2, Efna1, Glipr2, Gna13, Gpnmb, Lef1, Map3k1, Myc, Nrg1, Pfn1, Pgf, Ptafr, Serpine1, Slamf8, Sox9, Sphk1, Thbs1, Xcl1]
Cluster 5	GO:0045087	innate immune response	GO_BiologicalProcess-GOA_23.02.2017_10h01	1.1e-06	0.0007	4.1e-17	1.5e-15	[3, 4]	Group36	3.16206	24	[Acod1, Adam15, Apoa4, C1ra, Ccl1, Ccl22, Clec4d, Clec4e, Clec5a, Dusp10, Havcr2, Klrd1, Lag3, Myc, Nfkb2, Nos2, Ppp1r14b, Pvr, Slamf8, Tbkbp1, Tnfaip3, Tnip1, Ubd, Xcl1]
Cluster 5	GO:0030335	positive regulation of cell migration	GO_BiologicalProcess-GOA_23.02.2017_10h01	1.2e-06	0.00077	4.1e-17	1.5e-15	[4, 5, 6, 7]	Group36	4.15648	17	[Alox12, C5ar1, Ccl1, Ccr2, Ccr7, Glipr2, Gpnmb, Lef1, Myc, Pfn1, Pgf, Ptafr, Serpine1, Sox9, Sphk1, Thbs1, Xcl1]
Cluster 5	GO:0031347	regulation of defense response	GO_BiologicalProcess-GOA_23.02.2017_10h01	1.2e-06	0.00078	4.1e-17	1.5e-15	[4, 5]	Group36	3.76984	19	[Acod1, Alox5ap, Ccr2, Ccr7, Cd28, Ctla2a, Dusp10, Havcr2, Ier3, Il1r2, Lag3, Nos2, Pvr, Serpine1, Slamf8, Tgm2, Tnfaip3, Tnip1, Xcl1]
Cluster 5	GO:0032663	regulation of interleukin-2 production	GO_BiologicalProcess-GOA_23.02.2017_10h01	1.4e-06	0.0009	4.1e-17	1.5e-15	[4, 5]	Group36	12.7273	7	[Card11, Ccr2, Cd28, Havcr2, Lag3, Tnfaip3, Xcl1]
Cluster 5	GO:0001818	negative regulation of cytokine production	GO_BiologicalProcess-GOA_23.02.2017_10h01	2.7e-06	0.0016	4.1e-17	1.5e-15	[3, 4, 5]	Group36	5.52995	12	[Acod1, Gpnmb, Havcr2, Hmox1, Il1r2, Lag3, Lef1, Thbs1, Tnfaip3, Tnfrsf4, Tnfrsf9, Xcl1]
Cluster 5	GO:0060326	cell chemotaxis	GO_BiologicalProcess-GOA_23.02.2017_10h01	2.6e-06	0.0016	4.1e-17	1.5e-15	[4, 5, 6]	Group36	5.07812	13	[C5ar1, Ccl1, Ccl22, Ccr2, Ccr7, Itgam, Lef1, Pgf, Ptpro, Serpine1, Slamf8, Thbs1, Xcl1]
Cluster 5	GO:0002683	negative regulation of immune system process	GO_BiologicalProcess-GOA_23.02.2017_10h01	3.5e-06	0.0021	4.1e-17	1.5e-15	[2, 3, 4]	Group36	4.05063	16	[Acod1, Ccr2, Ctla4, Dusp10, Gpnmb, Gpr68, Havcr2, Hmox1, Lag3, Myc, Slamf8, Sox9, Thbs1, Tnfaip3, Tnfrsf4, Xcl1]
Cluster 5	GO:0004060	Cytokine-cytokine receptor interaction	KEGG_01.03.2017	4.7e-06	0.0028	4.1e-17	1.5e-15	[-1]	Group36	4.81482	13	[Ccl1, Ccl22, Ccr2, Ccr7, Cd27, Il18r1, Il18rap, Il1r2, Il22ra1, Tnfrsf12a, Tnfrsf4, Tnfrsf9, Xcl1]
Cluster 5	GO:0046649	lymphocyte activation	GO_BiologicalProcess-GOA_23.02.2017_10h01	5.3e-06	0.0032	4.1e-17	1.5e-15	[3, 5]	Group36	2.97158	23	[Bak1, Card11, Ccr2, Ccr7, Cd27, Cd28, Clec4d, Clec4e, Ctla2a, Ctla4, Ctps, Gpnmb, Havcr2, Il18r1, Itgam, Lag3, Lef1, Lgals1, Satb1, Tnfaip3, Tnfrsf4, Xcl1, Zbtb32]
Cluster 5	GO:0030098	lymphocyte differentiation	GO_BiologicalProcess-GOA_23.02.2017_10h01	5.7e-06	0.0034	4.1e-17	1.5e-15	[4, 6, 7, 8, 9]	Group36	4.13223	15	[Bak1, Card11, Ccr2, Ccr7, Cd27, Cd28, Clec4d, Clec4e, Ctla2a, Ctla4, Il18r1, Lef1, Lgals1, Satb1, Tnfaip3]
Cluster 5	GO:0048585	negative regulation of response to stimulus	GO_BiologicalProcess-GOA_23.02.2017_10h01	6.1e-06	0.0036	4.1e-17	1.5e-15	[2, 3, 4]	Group36	2.37924	33	[Acod1, Alox12, Anxa2, Atf3, Ccr2, Ctla2a, Ctla4, Dusp10, Dusp5, Gpi1, Havcr2, Hmox1, Ier3, Il1r2, Il1rn, Lef1, Nol3, Nup93, Pik3ip1, Plaur, Ptpro, Rtn4rl2, Scyl2, Serpine1, Slamf8, Sox9, Thbs1, Tnfaip3, Tnfrsf23, Tnfrsf4, Tnip1, Tsku, Xcl1]
Cluster 5	GO:0002366	leukocyte activation involved in immune response	GO_BiologicalProcess-GOA_23.02.2017_10h01	6.6e-06	0.0039	4.1e-17	1.5e-15	[3, 4, 5]	Group36	5.06329	12	[Ccr2, Ccr7, Cd28, Clec4d, Clec4e, Havcr2, Hmox1, Il18r1, Lef1, Lgals1, Ptafr, Tnfaip3]
Cluster 5	GO:0002697	regulation of immune effector process	GO_BiologicalProcess-GOA_23.02.2017_10h01	7.3e-06	0.0043	4.1e-17	1.5e-15	[3, 4]	Group36	4.30769	14	[Ccr2, Ccr7, Cd28, Dusp10, Gpi1, Havcr2, Hmox1, Lag3, Ptafr, Pvr, Slamf8, Tnfaip3, Tnfrsf4, Xcl1]
Cluster 5	GO:0006935	chemotaxis	GO_BiologicalProcess-GOA_23.02.2017_10h01	7.4e-06	0.0043	4.1e-17	1.5e-15	[3, 4]	Group36	3.4749	18	[C5ar1, Ccl1, Ccl22, Ccr2, Ccr7, Celsr3, Itgam, Lef1, Nrg1, Pgf, Ptafr, Ptpro, Runx3, Serpine1, Slamf8, Thbs1, Tnfrsf23, Xcl1]
Cluster 5	GO:0050777	negative regulation of immune response	GO_BiologicalProcess-GOA_23.02.2017_10h01	7.6e-06	0.0044	4.1e-17	1.5e-15	[3, 4, 5]	Group36	6.97674	9	[Acod1, Ccr2, Ctla4, Dusp10, Havcr2, Hmox1, Slamf8, Tnfaip3, Xcl1]
Cluster 5	GO:0031349	positive regulation of defense response	GO_BiologicalProcess-GOA_23.02.2017_10h01	8.2e-06	0.0048	4.1e-17	1.5e-15	[3, 4, 5, 6]	Group36	4.57746	13	[Acod1, Alox5ap, Ccr2, Ccr7, Cd28, Havcr2, Lag3, Pvr, Serpine1, Tgm2, Tnfaip3, Tnip1, Xcl1]
Cluster 5	GO:0002685	regulation of leukocyte migration	GO_BiologicalProcess-GOA_23.02.2017_10h01	8.7e-06	0.0051	4.1e-17	1.5e-15	[3, 4, 5, 6, 7]	Group36	6.0241	10	[C5ar1, Ccl1, Ccr2, Ccr7, Pgf, Ptafr, Serpine1, Slamf8, Thbs1, Xcl1]
Cluster 5	GO:0050776	regulation of immune response	GO_BiologicalProcess-GOA_23.02.2017_10h01	9.3e-06	0.0054	4.1e-17	1.5e-15	[3, 4]	Group36	2.95699	22	[Acod1, C1ra, C5ar1, Card11, Ccr2, Ccr7, Cd28, Clec4d, Clec4e, Ctla4, Dusp10, Havcr2, Hmox1, Lag3, Map3k1, Nras, Ptafr, Pvr, Slamf8, Tnfaip3, Tnip1, Xcl1]
Cluster 5	GO:0002285	lymphocyte activation involved in immune response	GO_BiologicalProcess-GOA_23.02.2017_10h01	1e-05	0.0063	4.1e-17	1.5e-15	[3, 4, 5, 6]	Group36	5.88235	10	[Ccr2, Ccr7, Cd28, Clec4d, Clec4e, Havcr2, Il18r1, Lef1, Lgals1, Tnfaip3]
Cluster 5	GO:1903037	regulation of leukocyte cell-cell adhesion	GO_BiologicalProcess-GOA_23.02.2017_10h01	1.1e-05	0.0064	4.1e-17	1.5e-15	[4, 5, 6]	Group36	4.45205	13	[Card11, Ccr2, Ccr7, Cd27, Cd28, Ctla2a, Ctla4, Gpnmb, Havcr2, Lag3, Lgals1, Ptafr, Xcl1]
Cluster 5	GO:0030217	T cell differentiation	GO_BiologicalProcess-GOA_23.02.2017_10h01	1.1e-05	0.0066	4.1e-17	1.5e-15	[5, 7, 8, 9, 10]	Group36	4.8	12	[Card11, Ccr2, Ccr7, Cd27, Cd28, Clec4d, Clec4e, Ctla2a, Ctla4, Il18r1, Lef1, Satb1]
Cluster 5	GO:0022409	positive regulation of cell-cell adhesion	GO_BiologicalProcess-GOA_23.02.2017_10h01	1.3e-05	0.0077	4.1e-17	1.5e-15	[3, 4, 5, 6]	Group36	5.16432	11	[Card11, Ccr2, Ccr7, Cd27, Cd28, Cited2, Havcr2, Lef1, Lgals1, Ptafr, Xcl1]
Cluster 5	GO:0002532	production of molecular mediator involved in inflammatory response	GO_BiologicalProcess-GOA_23.02.2017_10h01	1.5e-05	0.0086	4.1e-17	1.5e-15	[3, 5]	Group36	11.5385	6	[Alox5ap, Dusp10, Il1r2, Nos2, Serpine1, Slamf8]
Cluster 5	GO:0032102	negative regulation of response to external stimulus	GO_BiologicalProcess-GOA_23.02.2017_10h01	1.7e-05	0.01	4.1e-17	1.5e-15	[3, 4, 5]	Group36	4.5977	12	[Acod1, Alox12, Anxa2, Ctla2a, Dusp10, Havcr2, Ier3, Il1r2, Serpine1, Slamf8, Thbs1, Tnfaip3]
Cluster 5	GO:0032609	interferon-gamma production	GO_BiologicalProcess-GOA_23.02.2017_10h01	1.8e-05	0.01	4.1e-17	1.5e-15	[4]	Group36	7.27273	8	[Ccr2, Ccr7, Cd27, Havcr2, Il18r1, Nras, Runx3, Xcl1]
Cluster 5	GO:0022408	negative regulation of cell-cell adhesion	GO_BiologicalProcess-GOA_23.02.2017_10h01	2e-05	0.011	4.1e-17	1.5e-15	[4, 5, 6]	Group36	6.16438	9	[Alox12, Ctla4, Gpnmb, Havcr2, Il1rn, Lag3, Lef1, Tnfaip3, Xcl1]
Cluster 5	GO:0051707	response to other organism	GO_BiologicalProcess-GOA_23.02.2017_10h01	2.3e-05	0.013	4.1e-17	1.5e-15	[2, 4]	Group36	2.57732	25	[Acod1, Ankrd1, Bak1, C5ar1, Ccr7, Cd27, Clec4d, Clec4e, Dusp10, Havcr2, Ier3, Il22ra1, Itgax, Nfkb2, Nos2, Nras, Ptafr, Ptges, Serpine1, Slamf8, Tnfaip3, Tnfrsf23, Tnfrsf4, Tnfrsf9, Xcl1]
Cluster 5	GO:0045785	positive regulation of cell adhesion	GO_BiologicalProcess-GOA_23.02.2017_10h01	2.5e-05	0.014	4.1e-17	1.5e-15	[2, 3, 4]	Group36	3.85675	14	[Alox12, Card11, Ccr2, Ccr7, Cd27, Cd28, Cited2, Havcr2, Lef1, Lgals1, Ptafr, Tgm2, Thbs1, Xcl1]
Cluster 5	GO:0002699	positive regulation of immune effector process	GO_BiologicalProcess-GOA_23.02.2017_10h01	2.7e-05	0.015	4.1e-17	1.5e-15	[3, 4, 5]	Group36	5.29101	10	[Ccr2, Ccr7, Cd28, Gpi1, Hmox1, Lag3, Ptafr, Pvr, Tnfrsf4, Xcl1]
Cluster 5	GO:0097530	granulocyte migration	GO_BiologicalProcess-GOA_23.02.2017_10h01	3.4e-05	0.019	4.1e-17	1.5e-15	[4, 6, 7, 8]	Group36	6.66667	8	[C5ar1, Ccl1, Ccl22, Ccr7, Itgam, Slamf8, Thbs1, Xcl1]
Cluster 5	GO:0045063	T-helper 1 cell differentiation	GO_BiologicalProcess-GOA_23.02.2017_10h01	3.7e-05	0.02	4.1e-17	1.5e-15	[5, 6, 7, 8, 9, 10, 11, 12, 13, 14, 15]	Group36	21.0526	4	[Ccr2, Ccr7, Il18r1, Lef1]
Cluster 5	GO:0032703	negative regulation of interleukin-2 production	GO_BiologicalProcess-GOA_23.02.2017_10h01	3.7e-05	0.02	4.1e-17	1.5e-15	[4, 5, 6]	Group36	21.0526	4	[Havcr2, Lag3, Tnfaip3, Xcl1]
Cluster 5	GO:0050729	positive regulation of inflammatory response	GO_BiologicalProcess-GOA_23.02.2017_10h01	4.5e-05	0.025	4.1e-17	1.5e-15	[4, 5, 6, 7]	Group36	7.6087	7	[Alox5ap, Ccr2, Ccr7, Cd28, Serpine1, Tgm2, Tnip1]
Cluster 5	GO:0009617	response to bacterium	GO_BiologicalProcess-GOA_23.02.2017_10h01	4.8e-05	0.026	4.1e-17	1.5e-15	[3, 5]	Group36	2.81294	20	[Acod1, Ankrd1, C5ar1, Ccr7, Cd27, Clec4d, Clec4e, Dusp10, Havcr2, Il22ra1, Nfkb2, Nos2, Ptafr, Ptges, Serpine1, Slamf8, Tnfaip3, Tnfrsf23, Tnfrsf4, Tnfrsf9]
Cluster 5	GO:0032940	secretion by cell	GO_BiologicalProcess-GOA_23.02.2017_10h01	5.4e-05	0.03	4.1e-17	1.5e-15	[3, 5, 6]	Group36	2.5641	23	[Ankrd1, Birc5, Card11, Ccr2, Ccr7, Cd27, Clec4e, Clec5a, Gpi1, Gpr68, Havcr2, Hmox1, Il1r2, Il1rn, Nos2, Per2, Pfn1, Ppt1, Ptafr, Rasl10b, Selenom, Tnfrsf4, Tnfrsf9]
Cluster 5	GO:0050865	regulation of cell activation	GO_BiologicalProcess-GOA_23.02.2017_10h01	6.4e-05	0.034	4.1e-17	1.5e-15	[3, 4]	Group36	2.95082	18	[Alox12, Card11, Ccr2, Ccr7, Cd27, Cd28, Ctla2a, Ctla4, Gpnmb, Havcr2, Hmox1, Lag3, Lgals1, Ptafr, Thbs1, Tnfaip3, Tnfrsf4, Xcl1]
Cluster 5	GO:0050866	negative regulation of cell activation	GO_BiologicalProcess-GOA_23.02.2017_10h01	6.5e-05	0.035	4.1e-17	1.5e-15	[3, 4, 5]	Group36	5.32544	9	[Alox12, Ccr2, Ctla4, Gpnmb, Havcr2, Hmox1, Lag3, Tnfaip3, Xcl1]
Cluster 5	GO:0045824	negative regulation of innate immune response	GO_BiologicalProcess-GOA_23.02.2017_10h01	6.8e-05	0.037	4.1e-17	1.5e-15	[4, 5, 6, 7]	Group36	11.9048	5	[Acod1, Dusp10, Havcr2, Slamf8, Tnfaip3]
Cluster 5	GO:0002286	T cell activation involved in immune response	GO_BiologicalProcess-GOA_23.02.2017_10h01	7.8e-05	0.042	4.1e-17	1.5e-15	[3, 4, 5, 6, 7]	Group36	7	7	[Ccr2, Ccr7, Clec4d, Clec4e, Havcr2, Il18r1, Lef1]
Cluster 5	GO:0070663	regulation of leukocyte proliferation	GO_BiologicalProcess-GOA_23.02.2017_10h01	8.3e-05	0.044	4.1e-17	1.5e-15	[4, 5]	Group36	4.62963	10	[Card11, Ccr2, Ccr7, Cd28, Ctla4, Gpnmb, Havcr2, Ocstamp, Tnfrsf4, Xcl1]
Cluster 5	GO:0042035	regulation of cytokine biosynthetic process	GO_BiologicalProcess-GOA_23.02.2017_10h01	8.3e-05	0.044	4.1e-17	1.5e-15	[4, 5, 6, 7]	Group36	6.93069	7	[Card11, Ccr2, Cd27, Cd28, Lag3, Ptafr, Thbs1]
Cluster 5	GO:0070665	positive regulation of leukocyte proliferation	GO_BiologicalProcess-GOA_23.02.2017_10h01	9.2e-05	0.048	4.1e-17	1.5e-15	[4, 5, 6]	Group36	5.7971	8	[Card11, Ccr2, Ccr7, Cd28, Havcr2, Ocstamp, Tnfrsf4, Xcl1]
Cluster 5	GO:0006954	inflammatory response	GO_BiologicalProcess-GOA_23.02.2017_10h01	3.6e-16	2.6e-13	1.4e-15	5.1e-14	[4]	Group25	5.55556	35	[Acod1, Alox5ap, B4galt1, C5ar1, Ccl1, Ccl22, Ccr2, Ccr7, Cd27, Cd28, Ctla2a, Dusp10, Havcr2, Hmox1, Ier3, Il1r2, Il1rn, Itgam, Ltb4r1, Nfkb2, Nos2, Ptafr, Ptges, Rps6ka4, Serpine1, Slamf8, Sphk1, Tgm2, Thbs1, Tnfaip3, Tnfrsf23, Tnfrsf4, Tnfrsf9, Tnip1, Xcl1]
Cluster 5	GO:0048583	regulation of response to stimulus	GO_BiologicalProcess-GOA_23.02.2017_10h01	1.4e-12	1e-09	1.4e-15	5.1e-14	[2, 3]	Group25	2.29885	78	[Acod1, Alox12, Alox5ap, Ankrd1, Anxa2, Atf3, Bak1, Bcl2l14, Birc5, C1ra, C5ar1, Card11, Ccl1, Ccl22, Ccr2, Ccr7, Cd27, Cd28, Cited2, Clec4d, Clec4e, Ctla2a, Ctla4, Dusp10, Dusp5, Ect2, Efna1, Eps8, Gadd45b, Glipr2, Gpat3, Gpi1, Gpnmb, Gpr68, Havcr2, Hmox1, Hpse, Ier3, Il18r1, Il1r2, Il1rn, Lag3, Lef1, Lgals1, Map3k1, Mt3, Myc, Nol3, Nos2, Npy, Nras, Nrg1, Nup93, Pgf, Pik3ip1, Plaur, Prmt2, Ptafr…
Cluster 5	GO:0048523	negative regulation of cellular process	GO_BiologicalProcess-GOA_23.02.2017_10h01	1.6e-11	1.2e-08	1.4e-15	5.1e-14	[2, 3, 4]	Group25	2.0278	89	[Acod1, Adam15, Alox12, Ankrd1, Anxa2, Apoa4, Atf3, B4galt1, Bak1, Bhlhe40, Birc5, C5ar1, Capg, Ccr2, Ccr7, Cd27, Cdkn3, Cgref1, Cited2, Ckap2, Clec5a, Cryab, Cstb, Ctla2a, Ctla4, Dnmt1, Dusp10, Dusp5, Efna1, Eif6, Enc1, Eps8, Gadd45b, Gpi1, Gpnmb, Gpr132, Gpr68, Hat1, Havcr2, Hmox1, Ier3, Il1r2, Il1rn, Insl6, Kifc1, Lag3, Lef1, Lgals1, Mad2l1, Mt3, Myc, Nfkb2, Nol3, Nrg1, Nup93, Per2, Pfn1, Pik3…
Cluster 5	GO:0009966	regulation of signal transduction	GO_BiologicalProcess-GOA_23.02.2017_10h01	1.7e-10	1.2e-07	1.4e-15	5.1e-14	[3, 4, 5]	Group25	2.3978	61	[Acod1, Ankrd1, Anxa2, Atf3, Bak1, Bcl2l14, Birc5, C5ar1, Card11, Ccl1, Ccl22, Ccr7, Cd27, Cd28, Cited2, Dusp10, Dusp5, Ect2, Efna1, Eps8, Gadd45b, Glipr2, Gpat3, Gpi1, Gpnmb, Havcr2, Hmox1, Hpse, Ier3, Il18r1, Il1r2, Il1rn, Lef1, Lgals1, Map3k1, Mt3, Myc, Nol3, Nrg1, Nup93, Pik3ip1, Plaur, Prmt2, Ptpro, Rbpms, Rtn4rl2, Runx3, Scyl2, Serpine1, Sox9, Sphk1, Tgm2, Thbs1, Tnfaip3, Tnfrsf12a, Tnfrsf2…
Cluster 5	GO:0010646	regulation of cell communication	GO_BiologicalProcess-GOA_23.02.2017_10h01	4.1e-10	2.9e-07	1.4e-15	5.1e-14	[3, 4]	Group25	2.27671	65	[Acod1, Ankrd1, Anxa2, Atf3, Bak1, Bcl2l14, Birc5, C5ar1, Card11, Ccl1, Ccl22, Ccr7, Cd27, Cd28, Cited2, Dusp10, Dusp5, Ect2, Efna1, Eps8, Gadd45b, Glipr2, Gpat3, Gpi1, Gpnmb, Gpr68, Havcr2, Hmox1, Hpse, Ier3, Il18r1, Il1r2, Il1rn, Lef1, Lgals1, Map3k1, Mt3, Myc, Nol3, Nos2, Nrg1, Nup93, Per2, Pik3ip1, Plaur, Prmt2, Ptpro, Rasl10b, Rbpms, Rtn4rl2, Runx3, Scyl2, Serpine1, Sox9, Sphk1, Tgm2, Thbs1,…
Cluster 5	GO:0023051	regulation of signaling	GO_BiologicalProcess-GOA_23.02.2017_10h01	4.9e-10	3.4e-07	1.4e-15	5.1e-14	[2, 3]	Group25	2.25773	65	[Acod1, Ankrd1, Anxa2, Atf3, Bak1, Bcl2l14, Birc5, C5ar1, Card11, Ccl1, Ccl22, Ccr7, Cd27, Cd28, Cited2, Dusp10, Dusp5, Ect2, Efna1, Eps8, Gadd45b, Glipr2, Gpat3, Gpi1, Gpnmb, Gpr68, Havcr2, Hmox1, Hpse, Ier3, Il18r1, Il1r2, Il1rn, Lef1, Lgals1, Map3k1, Mt3, Myc, Nol3, Nos2, Nrg1, Nup93, Per2, Pik3ip1, Plaur, Prmt2, Ptpro, Rasl10b, Rbpms, Rtn4rl2, Runx3, Scyl2, Serpine1, Sox9, Sphk1, Tgm2, Thbs1,…
Cluster 5	GO:0032101	regulation of response to external stimulus	GO_BiologicalProcess-GOA_23.02.2017_10h01	3.4e-09	2.4e-06	1.4e-15	5.1e-14	[3, 4]	Group25	4.01235	26	[Acod1, Alox12, Alox5ap, Anxa2, C5ar1, Ccl1, Ccr2, Ccr7, Cd28, Ctla2a, Dusp10, Havcr2, Hpse, Ier3, Il1r2, Mt3, Nos2, Npy, Pgf, Serpine1, Slamf8, Tgm2, Thbs1, Tnfaip3, Tnip1, Xcl1]
Cluster 5	GO:0051241	negative regulation of multicellular organismal process	GO_BiologicalProcess-GOA_23.02.2017_10h01	6.6e-09	4.6e-06	1.4e-15	5.1e-14	[2, 3, 4]	Group25	3.13364	34	[Acod1, Alox12, Anxa2, Anxa5, Ccr2, Ctla4, Dusp10, Efna1, Gpnmb, Gpr68, Havcr2, Hmox1, Il1r2, Lag3, Lef1, Lgals1, Mt3, Myc, Nol3, Nras, Nrg1, Ptpro, Rtn4rl2, Serpine1, Slamf8, Sox9, Thbs1, Tnfaip3, Tnfrsf23, Tnfrsf4, Tnfrsf9, Vim, Xcl1, Ywhah]
Cluster 5	GO:0080134	regulation of response to stress	GO_BiologicalProcess-GOA_23.02.2017_10h01	1.3e-07	9e-05	1.4e-15	5.1e-14	[3, 4]	Group25	2.8777	32	[Acod1, Alox12, Alox5ap, Ankrd1, Anxa2, Bak1, Ccr2, Ccr7, Cd27, Cd28, Ctla2a, Dusp10, Gadd45b, Havcr2, Hpse, Ier3, Il1r2, Lag3, Map3k1, Myc, Nol3, Nos2, Nup93, Pvr, Serpine1, Slamf8, Tgm2, Thbs1, Tnfaip3, Tnfrsf12a, Tnip1, Xcl1]
Cluster 5	GO:0002683	negative regulation of immune system process	GO_BiologicalProcess-GOA_23.02.2017_10h01	3.5e-06	0.0021	1.4e-15	5.1e-14	[2, 3, 4]	Group25	4.05063	16	[Acod1, Ccr2, Ctla4, Dusp10, Gpnmb, Gpr68, Havcr2, Hmox1, Lag3, Myc, Slamf8, Sox9, Thbs1, Tnfaip3, Tnfrsf4, Xcl1]
Cluster 5	GO:0048585	negative regulation of response to stimulus	GO_BiologicalProcess-GOA_23.02.2017_10h01	6.1e-06	0.0036	1.4e-15	5.1e-14	[2, 3, 4]	Group25	2.37924	33	[Acod1, Alox12, Anxa2, Atf3, Ccr2, Ctla2a, Ctla4, Dusp10, Dusp5, Gpi1, Havcr2, Hmox1, Ier3, Il1r2, Il1rn, Lef1, Nol3, Nup93, Pik3ip1, Plaur, Ptpro, Rtn4rl2, Scyl2, Serpine1, Slamf8, Sox9, Thbs1, Tnfaip3, Tnfrsf23, Tnfrsf4, Tnip1, Tsku, Xcl1]
Cluster 5	GO:0032102	negative regulation of response to external stimulus	GO_BiologicalProcess-GOA_23.02.2017_10h01	1.7e-05	0.01	1.4e-15	5.1e-14	[3, 4, 5]	Group25	4.5977	12	[Acod1, Alox12, Anxa2, Ctla2a, Dusp10, Havcr2, Ier3, Il1r2, Serpine1, Slamf8, Thbs1, Tnfaip3]
Cluster 5	GO:0042981	regulation of apoptotic process	GO_BiologicalProcess-GOA_23.02.2017_10h01	2.4e-12	1.7e-09	2.5e-15	8.8e-14	[5, 6]	Group29	3.25318	46	[Alox12, Ankrd1, Atf3, B4galt1, Bak1, Bcl2l14, Birc5, C5ar1, Card11, Ccr7, Cd27, Cidec, Cited2, Clec5a, Cryab, Ctla4, Ect2, Efna1, Gadd45b, Gpi1, Hmox1, Ier3, Insl6, Ldha, Lef1, Mad2l1, Mt3, Myc, Nol3, Plaur, Ppt1, Prmt2, Runx3, Serpine1, Sfn, Sox9, Sphk1, Tgm2, Thbs1, Tnfaip3, Tnfrsf12a, Tnfrsf23, Tnfrsf4, Tnfrsf9, Ubd, Ywhah]
Cluster 5	GO:0010941	regulation of cell death	GO_BiologicalProcess-GOA_23.02.2017_10h01	2.7e-12	2e-09	2.5e-15	8.8e-14	[3, 4]	Group29	3.13316	48	[Alox12, Ankrd1, Atf3, B4galt1, Bak1, Bcl2l14, Birc5, C5ar1, Card11, Ccr7, Cd27, Cidec, Cited2, Clec5a, Cryab, Ctla4, Ect2, Efna1, Gadd45b, Gpi1, Gpnmb, Hmox1, Ier3, Insl6, Ldha, Lef1, Mad2l1, Mt3, Myc, Nol3, Nup93, Plaur, Ppt1, Prmt2, Runx3, Serpine1, Sfn, Sox9, Sphk1, Tgm2, Thbs1, Tnfaip3, Tnfrsf12a, Tnfrsf23, Tnfrsf4, Tnfrsf9, Ubd, Ywhah]
Cluster 5	GO:0008219	cell death	GO_BiologicalProcess-GOA_23.02.2017_10h01	4.7e-12	3.4e-09	2.5e-15	8.8e-14	[3]	Group29	2.83167	54	[Alox12, Ankrd1, Atf3, B4galt1, Bak1, Bcl2l14, Birc5, C5ar1, Card11, Ccr7, Cd27, Cd28, Cidec, Cited2, Ckap2, Clec5a, Cryab, Ctla4, E2f2, Ect2, Efna1, Emp1, Gadd45b, Gpi1, Gpnmb, Hmox1, Ier3, Insl6, Ldha, Lef1, Lgals1, Mad2l1, Map3k1, Mt3, Myc, Nol3, Nup93, Plaur, Ppt1, Prmt2, Runx3, Serpine1, Sfn, Sox9, Sphk1, Tgm2, Thbs1, Tnfaip3, Tnfrsf12a, Tnfrsf23, Tnfrsf4, Tnfrsf9, Ubd, Ywhah]
Cluster 5	GO:0006915	apoptotic process	GO_BiologicalProcess-GOA_23.02.2017_10h01	9.6e-12	6.9e-09	2.5e-15	8.8e-14	[5]	Group29	2.89444	51	[Alox12, Ankrd1, Atf3, B4galt1, Bak1, Bcl2l14, Birc5, C5ar1, Card11, Ccr7, Cd27, Cd28, Cidec, Cited2, Ckap2, Clec5a, Cryab, Ctla4, E2f2, Ect2, Efna1, Gadd45b, Gpi1, Hmox1, Ier3, Insl6, Ldha, Lef1, Lgals1, Mad2l1, Map3k1, Mt3, Myc, Nol3, Plaur, Ppt1, Prmt2, Runx3, Serpine1, Sfn, Sox9, Sphk1, Tgm2, Thbs1, Tnfaip3, Tnfrsf12a, Tnfrsf23, Tnfrsf4, Tnfrsf9, Ubd, Ywhah]
Cluster 5	GO:0032879	regulation of localization	GO_BiologicalProcess-GOA_23.02.2017_10h01	2.3e-10	1.7e-07	2.5e-15	8.8e-14	[2, 3]	Group29	2.40385	60	[Adam15, Alox12, Ankrd1, Anxa2, Apoa4, B4galt1, Bak1, Birc5, C5ar1, Ccl1, Ccr2, Ccr7, Celsr3, Cited2, Clec4e, Clec5a, Cryab, Ect2, Efna1, Glipr2, Glrx, Gna13, Gpi1, Gpnmb, Gpr68, Havcr2, Hilpda, Hmox1, Ier3, Il18r1, Il1r2, Itgax, Kcne4, Lef1, Map3k1, Myc, Nol3, Nos2, Nrg1, Nup93, Per2, Pfn1, Pgf, Ppt1, Psmd8, Ptafr, Rasl10b, Rbpms, Scyl2, Serpine1, Sfn, Slamf8, Sox9, Sphk1, Thbs1, Tnfrsf4, Tnfrsf…
Cluster 5	GO:0044092	negative regulation of molecular function	GO_BiologicalProcess-GOA_23.02.2017_10h01	4.3e-10	3e-07	2.5e-15	8.8e-14	[3]	Group29	3.33333	36	[Acod1, Adam15, Anp32e, Anxa2, Bhlhe40, Birc5, Cd27, Cryab, Cstb, Dusp10, Dusp5, Gadd45b, Gpi1, Havcr2, Hmox1, Lef1, Mad2l1, Mt3, Myc, Nol3, Per2, Pik3ip1, Plaur, Ppp1r14b, Prmt2, Rtn4rl2, Serpina3i, Serpinb6b, Serpine1, Sfn, Spint1, Thbs1, Tnfaip3, Tnfrsf4, Wars, Xcl1]
Cluster 5	GO:0060548	negative regulation of cell death	GO_BiologicalProcess-GOA_23.02.2017_10h01	1.9e-08	1.3e-05	2.5e-15	8.8e-14	[3, 4, 5]	Group29	3.20579	31	[Alox12, Birc5, C5ar1, Ccr7, Cd27, Cited2, Clec5a, Cryab, Efna1, Gpi1, Gpnmb, Hmox1, Ier3, Insl6, Lef1, Mad2l1, Mt3, Myc, Nol3, Nup93, Plaur, Ppt1, Serpine1, Sfn, Sox9, Sphk1, Thbs1, Tnfaip3, Tnfrsf23, Tnfrsf4, Ywhah]
Cluster 5	GO:0043066	negative regulation of apoptotic process	GO_BiologicalProcess-GOA_23.02.2017_10h01	3.1e-08	2.1e-05	2.5e-15	8.8e-14	[5, 6, 7]	Group29	3.2992	29	[Alox12, Birc5, C5ar1, Ccr7, Cd27, Cited2, Clec5a, Cryab, Efna1, Gpi1, Hmox1, Ier3, Insl6, Lef1, Mad2l1, Mt3, Myc, Nol3, Plaur, Ppt1, Serpine1, Sfn, Sox9, Sphk1, Thbs1, Tnfaip3, Tnfrsf23, Tnfrsf4, Ywhah]
Cluster 5	GO:0043154	negative regulation of cysteine-type endopeptidase activity involved in apoptotic process	GO_BiologicalProcess-GOA_23.02.2017_10h01	3.3e-08	2.2e-05	2.5e-15	8.8e-14	[6, 7, 8, 9, 10, 11, 12]	Group29	10.989	10	[Birc5, Cd27, Cryab, Gpi1, Lef1, Mt3, Nol3, Plaur, Sfn, Thbs1]
Cluster 5	GO:0010951	negative regulation of endopeptidase activity	GO_BiologicalProcess-GOA_23.02.2017_10h01	1.8e-07	0.00012	2.5e-15	8.8e-14	[7, 8, 9, 10]	Group29	5.43478	15	[Birc5, Cd27, Cryab, Cstb, Gpi1, Lef1, Mt3, Nol3, Plaur, Serpina3i, Serpinb6b, Serpine1, Sfn, Spint1, Thbs1]
Cluster 5	GO:0043281	regulation of cysteine-type endopeptidase activity involved in apoptotic process	GO_BiologicalProcess-GOA_23.02.2017_10h01	2.4e-07	0.00015	2.5e-15	8.8e-14	[6, 7, 8, 9, 10]	Group29	6.28019	13	[Alox12, Bak1, Birc5, Cd27, Cryab, Gpi1, Lef1, Mt3, Myc, Nol3, Plaur, Sfn, Thbs1]
Cluster 5	GO:0052548	regulation of endopeptidase activity	GO_BiologicalProcess-GOA_23.02.2017_10h01	3.4e-07	0.00022	2.5e-15	8.8e-14	[6, 7, 8]	Group29	4.31655	18	[Alox12, Bak1, Birc5, Cd27, Cryab, Cstb, Gpi1, Lef1, Mt3, Myc, Nol3, Plaur, Serpina3i, Serpinb6b, Serpine1, Sfn, Spint1, Thbs1]
Cluster 5	GO:0045861	negative regulation of proteolysis	GO_BiologicalProcess-GOA_23.02.2017_10h01	3.6e-07	0.00023	2.5e-15	8.8e-14	[5, 6, 7, 8]	Group29	4.54545	17	[Birc5, Cd27, Cryab, Cstb, Ctla2a, Gpi1, Il1r2, Lef1, Mt3, Nol3, Plaur, Serpina3i, Serpinb6b, Serpine1, Sfn, Spint1, Thbs1]
Cluster 5	GO:0033993	response to lipid	GO_BiologicalProcess-GOA_23.02.2017_10h01	5e-07	0.00032	2.5e-15	8.8e-14	[4]	Group29	2.96296	28	[Acod1, Alox12, Ankrd1, C5ar1, Ccl1, Ccr7, Cd27, Cryab, Dusp10, Gpi1, Havcr2, Il1rn, Lef1, Lox, Myc, Nfkb2, Nos2, Prmt2, Ptafr, Ptges, Serpine1, Sox9, Thbs1, Tnfaip3, Tnfrsf23, Tnfrsf4, Tnfrsf9, Ywhah]
Cluster 5	GO:0051336	regulation of hydrolase activity	GO_BiologicalProcess-GOA_23.02.2017_10h01	3.8e-06	0.0023	2.5e-15	8.8e-14	[4]	Group29	2.51969	32	[Alox12, Apoa4, Bak1, Birc5, Ccl1, Ccl22, Ccr7, Cd27, Cryab, Cstb, Dnajc9, Ect2, Gna13, Gpi1, Lef1, Mt3, Myc, Nol3, Pfn1, Plaur, Ppt1, Ptafr, Racgap1, Ralgds, Serpina3i, Serpinb6b, Serpine1, Sfn, Spint1, Thbs1, Vcan, Xcl1]
Cluster 5	GO:0097190	apoptotic signaling pathway	GO_BiologicalProcess-GOA_23.02.2017_10h01	5.5e-06	0.0033	2.5e-15	8.8e-14	[3, 4, 5, 6]	Group29	3.27332	20	[Atf3, Bak1, Bcl2l14, Cd27, Cd28, E2f2, Hmox1, Ier3, Myc, Nol3, Plaur, Runx3, Serpine1, Sfn, Thbs1, Tnfaip3, Tnfrsf12a, Tnfrsf23, Tnfrsf4, Tnfrsf9]
Cluster 5	GO:0022603	regulation of anatomical structure morphogenesis	GO_BiologicalProcess-GOA_23.02.2017_10h01	1e-05	0.0059	2.5e-15	8.8e-14	[3, 4]	Group29	2.70856	25	[Adm2, Alox12, B4galt1, C5ar1, Ccr2, Celsr3, Cited2, Efna1, Eps8, Gna13, Hmox1, Il1rn, Mt3, Myc, Nrg1, Ocstamp, Pgf, Serpine1, Sox9, Sphk1, Thbs1, Tnfaip3, Tnfrsf12a, Wars, Ywhah]
Cluster 5	GO:0030162	regulation of proteolysis	GO_BiologicalProcess-GOA_23.02.2017_10h01	6.1e-05	0.033	2.5e-15	8.8e-14	[5, 6]	Group29	2.76625	20	[Alox12, Bak1, Birc5, Cd27, Cryab, Cstb, Ctla2a, Gpi1, Il1r2, Lef1, Mt3, Myc, Nol3, Plaur, Serpina3i, Serpinb6b, Serpine1, Sfn, Spint1, Thbs1]
Cluster 5	GO:0006954	inflammatory response	GO_BiologicalProcess-GOA_23.02.2017_10h01	3.6e-16	2.6e-13	8.5e-15	2.9e-13	[4]	Group27	5.55556	35	[Acod1, Alox5ap, B4galt1, C5ar1, Ccl1, Ccl22, Ccr2, Ccr7, Cd27, Cd28, Ctla2a, Dusp10, Havcr2, Hmox1, Ier3, Il1r2, Il1rn, Itgam, Ltb4r1, Nfkb2, Nos2, Ptafr, Ptges, Rps6ka4, Serpine1, Slamf8, Sphk1, Tgm2, Thbs1, Tnfaip3, Tnfrsf23, Tnfrsf4, Tnfrsf9, Tnip1, Xcl1]
Cluster 5	GO:0034097	response to cytokine	GO_BiologicalProcess-GOA_23.02.2017_10h01	4.5e-12	3.3e-09	8.5e-15	2.9e-13	[4]	Group27	4.38356	32	[Acod1, Ankrd1, Ccl1, Ccl22, Ccr2, Ccr7, Cd27, Il18r1, Il18rap, Il1r2, Il1rn, Il22ra1, Lef1, Mt3, Myc, Nfkb2, Nol3, Nos2, Ocstamp, Prmt2, Ptges, Rps6ka4, Rtn4rl2, Serpina3i, Sox9, Sphk1, Thbs1, Tnfrsf23, Tnfrsf4, Tnfrsf9, Ubd, Xcl1]
Cluster 5	GO:0071345	cellular response to cytokine stimulus	GO_BiologicalProcess-GOA_23.02.2017_10h01	3.4e-11	2.4e-08	8.5e-15	2.9e-13	[5]	Group27	4.61285	28	[Acod1, Ankrd1, Ccl1, Ccl22, Ccr2, Ccr7, Cd27, Il18r1, Il18rap, Il1r2, Il1rn, Il22ra1, Lef1, Mt3, Myc, Nol3, Nos2, Ocstamp, Prmt2, Rps6ka4, Rtn4rl2, Sox9, Sphk1, Thbs1, Tnfrsf23, Tnfrsf4, Tnfrsf9, Xcl1]
Cluster 5	GO:0010033	response to organic substance	GO_BiologicalProcess-GOA_23.02.2017_10h01	1.3e-10	9.4e-08	8.5e-15	2.9e-13	[3]	Group27	2.29805	66	[Acod1, Alox12, Ankrd1, Anxa2, Anxa5, Apoa4, Arsa, Atf3, Bak1, Birc5, Bsg, C5ar1, Ccl1, Ccl22, Ccr2, Ccr7, Cd27, Cited2, Cryab, Dnmt1, Dusp10, Eif6, Eps8, Gpi1, Gpr68, Havcr2, Hmox1, Il18r1, Il18rap, Il1r2, Il1rn, Il22ra1, Ldha, Lef1, Lgals1, Lox, Map3k1, Mt3, Myc, Nfkb2, Nol3, Nos2, Ocstamp, Pfn1, Pgf, Prmt2, Prss2, Ptafr, Ptges, Rbm3, Rps6ka4, Rtn4rl2, Runx3, Serpina3i, Serpine1, Sox9, Sphk1, S…
Cluster 5	GO:0070887	cellular response to chemical stimulus	GO_BiologicalProcess-GOA_23.02.2017_10h01	1.3e-09	9.3e-07	8.5e-15	2.9e-13	[3]	Group27	2.33849	59	[Acod1, Alox12, Alox5ap, Ankrd1, Apoa4, Atf3, Bak1, Birc5, C5ar1, Ccl1, Ccl22, Ccr2, Ccr7, Cd27, Cd69, Cited2, Cox4i2, Dnmt1, Ect2, Gpi1, Gpr68, Havcr2, Hmox1, Il18r1, Il18rap, Il1r2, Il1rn, Il22ra1, Itgam, Lef1, Lgals1, Map3k1, Mt3, Myc, Nol3, Nos2, Nup93, Ocstamp, Pfn1, Pgf, Prmt2, Ptafr, Ptpro, Rbm3, Rps6ka4, Rtn4rl2, Serpine1, Slamf8, Sox9, Sphk1, Spint1, Srxn1, Thbs1, Tnfaip3, Tnfrsf23, Tnfr…
Cluster 5	GO:0060548	negative regulation of cell death	GO_BiologicalProcess-GOA_23.02.2017_10h01	1.9e-08	1.3e-05	8.5e-15	2.9e-13	[3, 4, 5]	Group27	3.20579	31	[Alox12, Birc5, C5ar1, Ccr7, Cd27, Cited2, Clec5a, Cryab, Efna1, Gpi1, Gpnmb, Hmox1, Ier3, Insl6, Lef1, Mad2l1, Mt3, Myc, Nol3, Nup93, Plaur, Ppt1, Serpine1, Sfn, Sox9, Sphk1, Thbs1, Tnfaip3, Tnfrsf23, Tnfrsf4, Ywhah]
Cluster 5	GO:0043066	negative regulation of apoptotic process	GO_BiologicalProcess-GOA_23.02.2017_10h01	3.1e-08	2.1e-05	8.5e-15	2.9e-13	[5, 6, 7]	Group27	3.2992	29	[Alox12, Birc5, C5ar1, Ccr7, Cd27, Cited2, Clec5a, Cryab, Efna1, Gpi1, Hmox1, Ier3, Insl6, Lef1, Mad2l1, Mt3, Myc, Nol3, Plaur, Ppt1, Serpine1, Sfn, Sox9, Sphk1, Thbs1, Tnfaip3, Tnfrsf23, Tnfrsf4, Ywhah]
Cluster 5	GO:0071310	cellular response to organic substance	GO_BiologicalProcess-GOA_23.02.2017_10h01	2.3e-07	0.00015	8.5e-15	2.9e-13	[4]	Group27	2.2607	47	[Acod1, Alox12, Ankrd1, Atf3, Bak1, Birc5, Ccl1, Ccl22, Ccr2, Ccr7, Cd27, Cited2, Dnmt1, Gpi1, Gpr68, Havcr2, Il18r1, Il18rap, Il1r2, Il1rn, Il22ra1, Lef1, Lgals1, Map3k1, Mt3, Myc, Nol3, Nos2, Ocstamp, Pfn1, Pgf, Prmt2, Ptafr, Rbm3, Rps6ka4, Rtn4rl2, Serpine1, Sox9, Sphk1, Spint1, Thbs1, Tnfaip3, Tnfrsf23, Tnfrsf4, Tnfrsf9, Xcl1, Ywhah]
Cluster 5	GO:0032496	response to lipopolysaccharide	GO_BiologicalProcess-GOA_23.02.2017_10h01	4.9e-07	0.00031	8.5e-15	2.9e-13	[4, 5, 7]	Group27	4.71976	16	[Acod1, Ankrd1, C5ar1, Ccr7, Cd27, Dusp10, Havcr2, Nfkb2, Nos2, Ptafr, Ptges, Serpine1, Tnfaip3, Tnfrsf23, Tnfrsf4, Tnfrsf9]
Cluster 5	GO:0033993	response to lipid	GO_BiologicalProcess-GOA_23.02.2017_10h01	5e-07	0.00032	8.5e-15	2.9e-13	[4]	Group27	2.96296	28	[Acod1, Alox12, Ankrd1, C5ar1, Ccl1, Ccr7, Cd27, Cryab, Dusp10, Gpi1, Havcr2, Il1rn, Lef1, Lox, Myc, Nfkb2, Nos2, Prmt2, Ptafr, Ptges, Serpine1, Sox9, Thbs1, Tnfaip3, Tnfrsf23, Tnfrsf4, Tnfrsf9, Ywhah]
Cluster 5	GO:1901700	response to oxygen-containing compound	GO_BiologicalProcess-GOA_23.02.2017_10h01	7e-07	0.00044	8.5e-15	2.9e-13	[3]	Group27	2.42347	38	[Acod1, Ankrd1, Apoa4, Arsa, Bak1, Birc5, Bsg, C5ar1, Ccr7, Cd27, Cryab, Dnmt1, Dusp10, Ect2, Eif6, Eps8, Gpi1, Gpr68, Havcr2, Hmox1, Il18rap, Ldha, Lgals1, Mt3, Myc, Nfkb2, Nos2, Nup93, Ptafr, Ptges, Serpina3i, Serpine1, Sox9, Thbs1, Tnfaip3, Tnfrsf23, Tnfrsf4, Tnfrsf9]
Cluster 5	GO:0000302	response to reactive oxygen species	GO_BiologicalProcess-GOA_23.02.2017_10h01	3.9e-06	0.0023	8.5e-15	2.9e-13	[4]	Group27	5.33333	12	[Apoa4, Bak1, Ccr7, Cryab, Ect2, Hmox1, Il18rap, Ldha, Mt3, Nup93, Thbs1, Tnfaip3]
Cluster 5	GO:0010035	response to inorganic substance	GO_BiologicalProcess-GOA_23.02.2017_10h01	5.8e-06	0.0034	8.5e-15	2.9e-13	[3]	Group27	3.53635	18	[Alox5ap, Apoa4, Bak1, Bsg, Ccr7, Cryab, Ect2, Gpi1, Hmox1, Il18rap, Ldha, Mt3, Myc, Nup93, Ptges, Selenom, Thbs1, Tnfaip3]
Cluster 5	GO:0051707	response to other organism	GO_BiologicalProcess-GOA_23.02.2017_10h01	2.3e-05	0.013	8.5e-15	2.9e-13	[2, 4]	Group27	2.57732	25	[Acod1, Ankrd1, Bak1, C5ar1, Ccr7, Cd27, Clec4d, Clec4e, Dusp10, Havcr2, Ier3, Il22ra1, Itgax, Nfkb2, Nos2, Nras, Ptafr, Ptges, Serpine1, Slamf8, Tnfaip3, Tnfrsf23, Tnfrsf4, Tnfrsf9, Xcl1]
Cluster 5	GO:0009617	response to bacterium	GO_BiologicalProcess-GOA_23.02.2017_10h01	4.8e-05	0.026	8.5e-15	2.9e-13	[3, 5]	Group27	2.81294	20	[Acod1, Ankrd1, C5ar1, Ccr7, Cd27, Clec4d, Clec4e, Dusp10, Havcr2, Il22ra1, Nfkb2, Nos2, Ptafr, Ptges, Serpine1, Slamf8, Tnfaip3, Tnfrsf23, Tnfrsf4, Tnfrsf9]
Cluster 5	GO:0000221	ZBP1(DAI) mediated induction of type I IFNs	REACTOME_Pathways_01.03.2017	2.3e-13	1.7e-10	1e-14	3.4e-13	[-1]	Group34	3.1477	52	[Actb, Anxa2, Arsa, Atp8b4, B4galt1, C1ra, C5ar1, Card11, Ccr2, Cd27, Cd28, Cd93, Clec4d, Clec5a, Cstb, Ctla4, Dsn1, Dusp5, Gpi1, Gstp2, Gyg, Havcr2, Hpse, Ier3, Il18r1, Il18rap, Il1r2, Il1rn, Il22ra1, Itgam, Itgax, Klrd1, Lag3, Map3k1, Mapk13, Nfkb2, Nos2, Nras, Nrg1, Nrg4, Plaur, Prss2, Psmd8, Ptafr, Racgap1, Serpina3i, Serpinb6b, Tarm1, Tnfaip3, Tnfrsf12a, Tnfrsf4, Tnfrsf9]
Cluster 5	GO:0000259	Toll Like Receptor 4 (TLR4) Cascade	REACTOME_Pathways_01.03.2017	2.3e-13	1.7e-10	1e-14	3.4e-13	[-1]	Group34	3.1477	52	[Actb, Anxa2, Arsa, Atp8b4, B4galt1, C1ra, C5ar1, Card11, Ccr2, Cd27, Cd28, Cd93, Clec4d, Clec5a, Cstb, Ctla4, Dsn1, Dusp5, Gpi1, Gstp2, Gyg, Havcr2, Hpse, Ier3, Il18r1, Il18rap, Il1r2, Il1rn, Il22ra1, Itgam, Itgax, Klrd1, Lag3, Map3k1, Mapk13, Nfkb2, Nos2, Nras, Nrg1, Nrg4, Plaur, Prss2, Psmd8, Ptafr, Racgap1, Serpina3i, Serpinb6b, Tarm1, Tnfaip3, Tnfrsf12a, Tnfrsf4, Tnfrsf9]
Cluster 5	GO:0000265	Activated TLR4 signalling	REACTOME_Pathways_01.03.2017	2.3e-13	1.7e-10	1e-14	3.4e-13	[-1]	Group34	3.1477	52	[Actb, Anxa2, Arsa, Atp8b4, B4galt1, C1ra, C5ar1, Card11, Ccr2, Cd27, Cd28, Cd93, Clec4d, Clec5a, Cstb, Ctla4, Dsn1, Dusp5, Gpi1, Gstp2, Gyg, Havcr2, Hpse, Ier3, Il18r1, Il18rap, Il1r2, Il1rn, Il22ra1, Itgam, Itgax, Klrd1, Lag3, Map3k1, Mapk13, Nfkb2, Nos2, Nras, Nrg1, Nrg4, Plaur, Prss2, Psmd8, Ptafr, Racgap1, Serpina3i, Serpinb6b, Tarm1, Tnfaip3, Tnfrsf12a, Tnfrsf4, Tnfrsf9]
Cluster 5	GO:0000266	MyD88:Mal cascade initiated on plasma membrane	REACTOME_Pathways_01.03.2017	2.3e-13	1.7e-10	1e-14	3.4e-13	[-1]	Group34	3.1477	52	[Actb, Anxa2, Arsa, Atp8b4, B4galt1, C1ra, C5ar1, Card11, Ccr2, Cd27, Cd28, Cd93, Clec4d, Clec5a, Cstb, Ctla4, Dsn1, Dusp5, Gpi1, Gstp2, Gyg, Havcr2, Hpse, Ier3, Il18r1, Il18rap, Il1r2, Il1rn, Il22ra1, Itgam, Itgax, Klrd1, Lag3, Map3k1, Mapk13, Nfkb2, Nos2, Nras, Nrg1, Nrg4, Plaur, Prss2, Psmd8, Ptafr, Racgap1, Serpina3i, Serpinb6b, Tarm1, Tnfaip3, Tnfrsf12a, Tnfrsf4, Tnfrsf9]
Cluster 5	GO:0000269	MyD88-independent TLR3/TLR4 cascade	REACTOME_Pathways_01.03.2017	2.3e-13	1.7e-10	1e-14	3.4e-13	[-1]	Group34	3.1477	52	[Actb, Anxa2, Arsa, Atp8b4, B4galt1, C1ra, C5ar1, Card11, Ccr2, Cd27, Cd28, Cd93, Clec4d, Clec5a, Cstb, Ctla4, Dsn1, Dusp5, Gpi1, Gstp2, Gyg, Havcr2, Hpse, Ier3, Il18r1, Il18rap, Il1r2, Il1rn, Il22ra1, Itgam, Itgax, Klrd1, Lag3, Map3k1, Mapk13, Nfkb2, Nos2, Nras, Nrg1, Nrg4, Plaur, Prss2, Psmd8, Ptafr, Racgap1, Serpina3i, Serpinb6b, Tarm1, Tnfaip3, Tnfrsf12a, Tnfrsf4, Tnfrsf9]
Cluster 5	GO:0000284	Toll Like Receptor 9 (TLR9) Cascade	REACTOME_Pathways_01.03.2017	2.3e-13	1.7e-10	1e-14	3.4e-13	[-1]	Group34	3.1477	52	[Actb, Anxa2, Arsa, Atp8b4, B4galt1, C1ra, C5ar1, Card11, Ccr2, Cd27, Cd28, Cd93, Clec4d, Clec5a, Cstb, Ctla4, Dsn1, Dusp5, Gpi1, Gstp2, Gyg, Havcr2, Hpse, Ier3, Il18r1, Il18rap, Il1r2, Il1rn, Il22ra1, Itgam, Itgax, Klrd1, Lag3, Map3k1, Mapk13, Nfkb2, Nos2, Nras, Nrg1, Nrg4, Plaur, Prss2, Psmd8, Ptafr, Racgap1, Serpina3i, Serpinb6b, Tarm1, Tnfaip3, Tnfrsf12a, Tnfrsf4, Tnfrsf9]
Cluster 5	GO:0000285	Toll Like Receptor 10 (TLR10) Cascade	REACTOME_Pathways_01.03.2017	2.3e-13	1.7e-10	1e-14	3.4e-13	[-1]	Group34	3.1477	52	[Actb, Anxa2, Arsa, Atp8b4, B4galt1, C1ra, C5ar1, Card11, Ccr2, Cd27, Cd28, Cd93, Clec4d, Clec5a, Cstb, Ctla4, Dsn1, Dusp5, Gpi1, Gstp2, Gyg, Havcr2, Hpse, Ier3, Il18r1, Il18rap, Il1r2, Il1rn, Il22ra1, Itgam, Itgax, Klrd1, Lag3, Map3k1, Mapk13, Nfkb2, Nos2, Nras, Nrg1, Nrg4, Plaur, Prss2, Psmd8, Ptafr, Racgap1, Serpina3i, Serpinb6b, Tarm1, Tnfaip3, Tnfrsf12a, Tnfrsf4, Tnfrsf9]
Cluster 5	GO:0000286	Toll Like Receptor 3 (TLR3) Cascade	REACTOME_Pathways_01.03.2017	2.3e-13	1.7e-10	1e-14	3.4e-13	[-1]	Group34	3.1477	52	[Actb, Anxa2, Arsa, Atp8b4, B4galt1, C1ra, C5ar1, Card11, Ccr2, Cd27, Cd28, Cd93, Clec4d, Clec5a, Cstb, Ctla4, Dsn1, Dusp5, Gpi1, Gstp2, Gyg, Havcr2, Hpse, Ier3, Il18r1, Il18rap, Il1r2, Il1rn, Il22ra1, Itgam, Itgax, Klrd1, Lag3, Map3k1, Mapk13, Nfkb2, Nos2, Nras, Nrg1, Nrg4, Plaur, Prss2, Psmd8, Ptafr, Racgap1, Serpina3i, Serpinb6b, Tarm1, Tnfaip3, Tnfrsf12a, Tnfrsf4, Tnfrsf9]
Cluster 5	GO:0000287	Toll Like Receptor 5 (TLR5) Cascade	REACTOME_Pathways_01.03.2017	2.3e-13	1.7e-10	1e-14	3.4e-13	[-1]	Group34	3.1477	52	[Actb, Anxa2, Arsa, Atp8b4, B4galt1, C1ra, C5ar1, Card11, Ccr2, Cd27, Cd28, Cd93, Clec4d, Clec5a, Cstb, Ctla4, Dsn1, Dusp5, Gpi1, Gstp2, Gyg, Havcr2, Hpse, Ier3, Il18r1, Il18rap, Il1r2, Il1rn, Il22ra1, Itgam, Itgax, Klrd1, Lag3, Map3k1, Mapk13, Nfkb2, Nos2, Nras, Nrg1, Nrg4, Plaur, Prss2, Psmd8, Ptafr, Racgap1, Serpina3i, Serpinb6b, Tarm1, Tnfaip3, Tnfrsf12a, Tnfrsf4, Tnfrsf9]
Cluster 5	GO:0000288	Toll Like Receptor TLR1:TLR2 Cascade	REACTOME_Pathways_01.03.2017	2.3e-13	1.7e-10	1e-14	3.4e-13	[-1]	Group34	3.1477	52	[Actb, Anxa2, Arsa, Atp8b4, B4galt1, C1ra, C5ar1, Card11, Ccr2, Cd27, Cd28, Cd93, Clec4d, Clec5a, Cstb, Ctla4, Dsn1, Dusp5, Gpi1, Gstp2, Gyg, Havcr2, Hpse, Ier3, Il18r1, Il18rap, Il1r2, Il1rn, Il22ra1, Itgam, Itgax, Klrd1, Lag3, Map3k1, Mapk13, Nfkb2, Nos2, Nras, Nrg1, Nrg4, Plaur, Prss2, Psmd8, Ptafr, Racgap1, Serpina3i, Serpinb6b, Tarm1, Tnfaip3, Tnfrsf12a, Tnfrsf4, Tnfrsf9]
Cluster 5	GO:0000289	Toll Like Receptor 7/8 (TLR7/8) Cascade	REACTOME_Pathways_01.03.2017	2.3e-13	1.7e-10	1e-14	3.4e-13	[-1]	Group34	3.1477	52	[Actb, Anxa2, Arsa, Atp8b4, B4galt1, C1ra, C5ar1, Card11, Ccr2, Cd27, Cd28, Cd93, Clec4d, Clec5a, Cstb, Ctla4, Dsn1, Dusp5, Gpi1, Gstp2, Gyg, Havcr2, Hpse, Ier3, Il18r1, Il18rap, Il1r2, Il1rn, Il22ra1, Itgam, Itgax, Klrd1, Lag3, Map3k1, Mapk13, Nfkb2, Nos2, Nras, Nrg1, Nrg4, Plaur, Prss2, Psmd8, Ptafr, Racgap1, Serpina3i, Serpinb6b, Tarm1, Tnfaip3, Tnfrsf12a, Tnfrsf4, Tnfrsf9]
Cluster 5	GO:0000290	Toll Like Receptor TLR6:TLR2 Cascade	REACTOME_Pathways_01.03.2017	2.3e-13	1.7e-10	1e-14	3.4e-13	[-1]	Group34	3.1477	52	[Actb, Anxa2, Arsa, Atp8b4, B4galt1, C1ra, C5ar1, Card11, Ccr2, Cd27, Cd28, Cd93, Clec4d, Clec5a, Cstb, Ctla4, Dsn1, Dusp5, Gpi1, Gstp2, Gyg, Havcr2, Hpse, Ier3, Il18r1, Il18rap, Il1r2, Il1rn, Il22ra1, Itgam, Itgax, Klrd1, Lag3, Map3k1, Mapk13, Nfkb2, Nos2, Nras, Nrg1, Nrg4, Plaur, Prss2, Psmd8, Ptafr, Racgap1, Serpina3i, Serpinb6b, Tarm1, Tnfaip3, Tnfrsf12a, Tnfrsf4, Tnfrsf9]
Cluster 5	GO:0000291	Innate Immune System	REACTOME_Pathways_01.03.2017	2.3e-13	1.7e-10	1e-14	3.4e-13	[-1]	Group34	3.1477	52	[Actb, Anxa2, Arsa, Atp8b4, B4galt1, C1ra, C5ar1, Card11, Ccr2, Cd27, Cd28, Cd93, Clec4d, Clec5a, Cstb, Ctla4, Dsn1, Dusp5, Gpi1, Gstp2, Gyg, Havcr2, Hpse, Ier3, Il18r1, Il18rap, Il1r2, Il1rn, Il22ra1, Itgam, Itgax, Klrd1, Lag3, Map3k1, Mapk13, Nfkb2, Nos2, Nras, Nrg1, Nrg4, Plaur, Prss2, Psmd8, Ptafr, Racgap1, Serpina3i, Serpinb6b, Tarm1, Tnfaip3, Tnfrsf12a, Tnfrsf4, Tnfrsf9]
Cluster 5	GO:0000292	Immune System	REACTOME_Pathways_01.03.2017	2.3e-13	1.7e-10	1e-14	3.4e-13	[-1]	Group34	3.1477	52	[Actb, Anxa2, Arsa, Atp8b4, B4galt1, C1ra, C5ar1, Card11, Ccr2, Cd27, Cd28, Cd93, Clec4d, Clec5a, Cstb, Ctla4, Dsn1, Dusp5, Gpi1, Gstp2, Gyg, Havcr2, Hpse, Ier3, Il18r1, Il18rap, Il1r2, Il1rn, Il22ra1, Itgam, Itgax, Klrd1, Lag3, Map3k1, Mapk13, Nfkb2, Nos2, Nras, Nrg1, Nrg4, Plaur, Prss2, Psmd8, Ptafr, Racgap1, Serpina3i, Serpinb6b, Tarm1, Tnfaip3, Tnfrsf12a, Tnfrsf4, Tnfrsf9]
Cluster 5	GO:0000295	Toll-Like Receptors Cascades	REACTOME_Pathways_01.03.2017	2.3e-13	1.7e-10	1e-14	3.4e-13	[-1]	Group34	3.1477	52	[Actb, Anxa2, Arsa, Atp8b4, B4galt1, C1ra, C5ar1, Card11, Ccr2, Cd27, Cd28, Cd93, Clec4d, Clec5a, Cstb, Ctla4, Dsn1, Dusp5, Gpi1, Gstp2, Gyg, Havcr2, Hpse, Ier3, Il18r1, Il18rap, Il1r2, Il1rn, Il22ra1, Itgam, Itgax, Klrd1, Lag3, Map3k1, Mapk13, Nfkb2, Nos2, Nras, Nrg1, Nrg4, Plaur, Prss2, Psmd8, Ptafr, Racgap1, Serpina3i, Serpinb6b, Tarm1, Tnfaip3, Tnfrsf12a, Tnfrsf4, Tnfrsf9]
Cluster 5	GO:0000296	RIG-I/MDA5 mediated induction of IFN-alpha/beta pathways	REACTOME_Pathways_01.03.2017	2.3e-13	1.7e-10	1e-14	3.4e-13	[-1]	Group34	3.1477	52	[Actb, Anxa2, Arsa, Atp8b4, B4galt1, C1ra, C5ar1, Card11, Ccr2, Cd27, Cd28, Cd93, Clec4d, Clec5a, Cstb, Ctla4, Dsn1, Dusp5, Gpi1, Gstp2, Gyg, Havcr2, Hpse, Ier3, Il18r1, Il18rap, Il1r2, Il1rn, Il22ra1, Itgam, Itgax, Klrd1, Lag3, Map3k1, Mapk13, Nfkb2, Nos2, Nras, Nrg1, Nrg4, Plaur, Prss2, Psmd8, Ptafr, Racgap1, Serpina3i, Serpinb6b, Tarm1, Tnfaip3, Tnfrsf12a, Tnfrsf4, Tnfrsf9]
Cluster 5	GO:0000350	RIP-mediated NFkB activation via ZBP1	REACTOME_Pathways_01.03.2017	2.3e-13	1.7e-10	1e-14	3.4e-13	[-1]	Group34	3.1477	52	[Actb, Anxa2, Arsa, Atp8b4, B4galt1, C1ra, C5ar1, Card11, Ccr2, Cd27, Cd28, Cd93, Clec4d, Clec5a, Cstb, Ctla4, Dsn1, Dusp5, Gpi1, Gstp2, Gyg, Havcr2, Hpse, Ier3, Il18r1, Il18rap, Il1r2, Il1rn, Il22ra1, Itgam, Itgax, Klrd1, Lag3, Map3k1, Mapk13, Nfkb2, Nos2, Nras, Nrg1, Nrg4, Plaur, Prss2, Psmd8, Ptafr, Racgap1, Serpina3i, Serpinb6b, Tarm1, Tnfaip3, Tnfrsf12a, Tnfrsf4, Tnfrsf9]
Cluster 5	GO:0000354	Toll Like Receptor 2 (TLR2) Cascade	REACTOME_Pathways_01.03.2017	2.3e-13	1.7e-10	1e-14	3.4e-13	[-1]	Group34	3.1477	52	[Actb, Anxa2, Arsa, Atp8b4, B4galt1, C1ra, C5ar1, Card11, Ccr2, Cd27, Cd28, Cd93, Clec4d, Clec5a, Cstb, Ctla4, Dsn1, Dusp5, Gpi1, Gstp2, Gyg, Havcr2, Hpse, Ier3, Il18r1, Il18rap, Il1r2, Il1rn, Il22ra1, Itgam, Itgax, Klrd1, Lag3, Map3k1, Mapk13, Nfkb2, Nos2, Nras, Nrg1, Nrg4, Plaur, Prss2, Psmd8, Ptafr, Racgap1, Serpina3i, Serpinb6b, Tarm1, Tnfaip3, Tnfrsf12a, Tnfrsf4, Tnfrsf9]
[truncated: 3,812 more rows]

## Sheet: C-perCluster log2FC Proteomics
Cluster	ACC	ID	Gene	lFC-d2.d0	lFC-d8.d0	lFC-d30.d0	lFC-d60.d0
[truncated: 1,161 more rows]
