# Supplementary material for: Type I Interferon Signaling Disrupts the Hepatic Urea Cycle and Alters Systemic Metabolism to Suppress T Cell Function
Source: Immunity. 2019 Dec 17;51(6):1074–1087.e9. doi: 10.1016/j.immuni.2019.10.014 (PMC6926485; doi:10.1016/j.immuni.2019.10.014)
Supplement: Table S4. Transcriptomic and Gene Ontology Enrichment Data of Pair-Feeding Experiment, Related to Figure 2 [file mmc5.xlsx]

## Sheet: Info
		A	Cuffdiff results of the pairwise comparisons between the uninfected, 8 days LCMV infected, and the 8 days pair-fed uninfected mice (tophat/cufflinks/cuffdiff pipeline). Columns to be used for filtering: MaxExp (>= 1 FPKM), log2.fold_change (>= 1 or 0.7 in absolute values), q_value (<= 0.05).
		B	Cytoscape ClueGO enrichments on the genes up-modulated in pair-fed versus uninfected comparison (lFC >= 1, q.value <= 0.05, MaxExp >= 1 FPKM ). Only enriched terms with a FDR <= 0.05 are reported. Enriched terms are grouped (column GOGroups) according to genes overlaps and sorted in decreasing order according to the adjusted p-values of the groups. The lead term of each group is defined as the en…
		C	Cytoscape ClueGO enrichments on the genes down-modulated in pair-fed versus uninfected comparison (lFC >= 1, q.value <= 0.05, MaxExp >= 1 FPKM ). Only enriched terms with a FDR <= 0.05 are reported. Enriched terms are grouped (column GOGroups) according to genes overlaps and sorted in decreasing order according to the adjusted p-values of the groups. The lead term of each group is defined as the …

## Sheet: A - transcriptomics
gene_id	test_id	gene	locus.x	ensembl_gene_ids	ensembl_transcript_ids	MaxExp.uninfected-vs-LCMV	log2.fold_change..uninfected-vs-LCMV	q_value.uninfected-vs-LCMV	status.uninfected-vs-LCMV	significant.uninfected-vs-LCMV	sample_1.uninfected-vs-LCMV	sample_2.uninfected-vs-LCMV	value_1.uninfected-vs-LCMV	value_2.uninfected-vs-LCMV	test_stat.uninfected-vs-LCMV	p_value.uninfected-vs-LCMV	contrast.uninfected-vs-LCMV	MaxExp.pair_fed-vs-LCMV	log2.fold_change..pair_fed-vs-LCMV	q_value.pair_fed-vs-LCMV	status.pair_fed-vs-LCMV	significant.pair_fed-vs-LCMV	sample_1.pair_fed-vs-LCMV	sample_2.pair_fed-vs-LCMV	value_1.pair_fed-vs-LCMV	value_2.pair_fed-vs-LCMV	test_stat.pair_fed-vs-LCMV	p_value.pair_fed-vs-LCMV	contrast.pair_fed-vs-LCMV	MaxExp.uninfected-vs-pair_fed	log2.fold_change..uninfected-vs-pair_fed	q_value.uninfected-vs-pair_fed	status.uninfected-vs-pair_fed	significant.uninfected-vs-pair_fed	sample_1.uninfected-vs-pair_fed	sample_2.uninfected-vs-pair_fed	value_1.uninfected-vs-pair_fed	value_2.uninfected-vs-pair_fed	test_stat.uninfected-vs-pair_fed	p_value.uninfected-vs-pair_fed	contrast.uninfected-vs-pair_fed	gene_short_name	locus.y	transcript_ids	uninfected_0	uninfected_1	uninfected_2	LCMV_0	LCMV_1
XLOC_000016	XLOC_000016	Atp6v1h	chr1:4909575-5162529	ENSMUSG00000033793	ENSMUST00000044369,ENSMUST00000192698,ENSMUST00000192847	26.4159	-0.092363	0.830173	OK	no	LCMV	uninfected	26.4159	24.7777	-0.296663	0.61605	uninfected-vs-LCMV	36.1551	0.452795	0.0504914	OK	no	LCMV	pair_fed	26.4159	36.1551	1.44704	0.0114	pair_fed-vs-LCMV	36.1551	-0.545158	0.0171668	OK	yes	pair_fed	uninfected	36.1551	24.7777	-1.72649	0.00305	uninfected-vs-pair_fed	Atp6v1h	chr1:4909575-5162529	TCONS_00000027,TCONS_00000028,TCONS_00000029,TCONS_00000030	25.536	22.78	26.017	25.5954	26.4693
XLOC_000020	XLOC_000020	Rb1cc1	chr1:6209865-6276648	ENSMUSG00000025907	ENSMUST00000027040	6.85881	0.861569	0.000470085	OK	yes	LCMV	uninfected	3.77477	6.85881	2.68259	5e-05	uninfected-vs-LCMV	6.84271	0.858179	0.000470085	OK	yes	LCMV	pair_fed	3.77477	6.84271	2.70145	5e-05	pair_fed-vs-LCMV	6.85881	0.00339047	0.993704	OK	no	pair_fed	uninfected	6.84271	6.85881	0.0107982	0.98335	uninfected-vs-pair_fed	Rb1cc1	chr1:6209865-6276648	TCONS_00000037	8.33883	5.65132	6.58629	3.84859	3.35229
XLOC_000023	XLOC_000023	St18	chr1:6487230-6860940	ENSMUSG00000033740	ENSMUST00000043578,ENSMUST00000131494,ENSMUST00000140079,ENSMUST00000150761,ENSMUST00000151281,ENSMUST00000163727	0	0	1	NOTEST	no	LCMV	uninfected	0	0	0	1	uninfected-vs-LCMV	0.00773737	Inf	1	NOTEST	no	LCMV	pair_fed	0	0.00773737	0	1	pair_fed-vs-LCMV	0.00773737	#NAME?	1	NOTEST	no	pair_fed	uninfected	0.00773737	0	0	1	uninfected-vs-pair_fed	St18	chr1:6487230-6860940	TCONS_00000040,TCONS_00000041,TCONS_00000042,TCONS_00000043,TCONS_00000044,TCONS_00000045,TCONS_00000046,TCONS_00000047,TCONS_00000048	0	0	0	0	0
XLOC_000030	XLOC_000030	Pcmtd1	chr1:7088919-7173628	ENSMUSG00000051285	ENSMUST00000061280	31.8592	1.30972	0.000470085	OK	yes	LCMV	uninfected	12.8519	31.8592	3.97719	5e-05	uninfected-vs-LCMV	26.4914	1.04354	0.000470085	OK	yes	LCMV	pair_fed	12.8519	26.4914	3.25156	5e-05	pair_fed-vs-LCMV	31.8592	0.266185	0.377638	OK	no	pair_fed	uninfected	26.4914	31.8592	0.796998	0.16445	uninfected-vs-pair_fed	Pcmtd1	chr1:7088919-7173628	TCONS_00000055,TCONS_00000056	37.0597	28.7927	29.7251	10.8556	12.9783
XLOC_000039	XLOC_000039	Rps2-ps2	chr1:7664080-7664961	ENSMUSG00000103903	ENSMUST00000194305	0.0206833	Inf	1	NOTEST	no	LCMV	uninfected	0	0.0206833	0	1	uninfected-vs-LCMV	0.0291509	Inf	1	NOTEST	no	LCMV	pair_fed	0	0.0291509	0	1	pair_fed-vs-LCMV	0.0291509	-0.495075	1	NOTEST	no	pair_fed	uninfected	0.0291509	0.0206833	0	1	uninfected-vs-pair_fed	Rps2-ps2	chr1:7664080-7664961	TCONS_00000065	0	0	0.06205	0	0
XLOC_000045	XLOC_000045	Rrs1	chr1:9545407-9547455	ENSMUSG00000061024	ENSMUST00000072079	11.7289	-0.876611	0.000470085	OK	yes	LCMV	uninfected	11.7289	6.38811	-2.63231	5e-05	uninfected-vs-LCMV	11.7289	-0.349105	0.180623	OK	no	LCMV	pair_fed	11.7289	9.20805	-1.09665	0.05865	pair_fed-vs-LCMV	9.20805	-0.527506	0.0306678	OK	yes	pair_fed	uninfected	9.20805	6.38811	-1.59392	0.00615	uninfected-vs-pair_fed	Rrs1	chr1:9545407-9547455	TCONS_00000075	6.40449	7.14551	5.61432	12.7664	13.1996
XLOC_000046	XLOC_000046	Adhfe1	chr1:9547947-9631144	ENSMUSG00000025911	ENSMUST00000144177	43.7921	0.32414	0.39095	OK	no	LCMV	uninfected	34.98	43.7921	0.775591	0.17405	uninfected-vs-LCMV	39.1538	0.162623	0.724941	OK	no	LCMV	pair_fed	34.98	39.1538	0.40174	0.474	pair_fed-vs-LCMV	43.7921	0.161517	0.754139	OK	no	pair_fed	uninfected	39.1538	43.7921	0.382163	0.509	uninfected-vs-pair_fed	Adhfe1	chr1:9547947-9631144	TCONS_00000076,TCONS_00000077,TCONS_00000078,TCONS_00000079	50.0925	35.7369	45.5467	35.4561	32.1649
XLOC_000048	XLOC_000048	3110035E14Rik	chr1:9547947-9631144	ENSMUSG00000067879	ENSMUST00000088666	0.13089	-1.4369	1	NOTEST	no	LCMV	uninfected	0.13089	0.0483453	0	1	uninfected-vs-LCMV	0.13089	-4.09954	1	NOTEST	no	LCMV	pair_fed	0.13089	0.0076352	0	1	pair_fed-vs-LCMV	0.0483453	2.66264	1	NOTEST	no	pair_fed	uninfected	0.0076352	0.0483453	0	1	uninfected-vs-pair_fed	3110035E14Rik	chr1:9547947-9631144	TCONS_00000081	0.0658847	0.0265566	0.0525947	0.090083	0.124815
XLOC_000049	XLOC_000049	1700034P13Rik	chr1:9718621-9791924	ENSMUSG00000097893	ENSMUST00000181358,ENSMUST00000189431,ENSMUST00000207445	1.43307	0.418072	0.886649	OK	no	LCMV	uninfected	1.07254	1.43307	0.204364	0.71275	uninfected-vs-LCMV	1.53089	0.513336	0.832732	OK	no	LCMV	pair_fed	1.07254	1.53089	0.254691	0.6209	pair_fed-vs-LCMV	1.53089	-0.0952644	0.972718	OK	no	pair_fed	uninfected	1.53089	1.43307	-0.0475859	0.9244	uninfected-vs-pair_fed	1700034P13Rik	chr1:9718621-9791924	TCONS_00000082,TCONS_00000083,TCONS_00000084,TCONS_00000085,TCONS_00000086	1.94456	1.22218	1.13247	0.385853	1.45639
XLOC_000050	XLOC_000050	Sgk3	chr1:9798106-9900845	ENSMUSG00000025915	ENSMUST00000097826,ENSMUST00000166384,ENSMUST00000168907,ENSMUST00000171265	6.23859	0.443301	0.0996599	OK	no	LCMV	uninfected	4.58817	6.23859	1.28468	0.02695	uninfected-vs-LCMV	4.58817	-0.0145285	0.978899	OK	no	LCMV	pair_fed	4.58817	4.54219	-0.0425387	0.94135	pair_fed-vs-LCMV	6.23859	0.45783	0.0859461	OK	no	pair_fed	uninfected	4.54219	6.23859	1.32208	0.02235	uninfected-vs-pair_fed	Sgk3	chr1:9798106-9900845	TCONS_00000087,TCONS_00000088,TCONS_00000089,TCONS_00000090,TCONS_00000091	7.02533	6.63295	5.05748	4.36619	5.41654
XLOC_000051	XLOC_000051	Mcmdc2	chr1:9908637-9944118	ENSMUSG00000046101	ENSMUST00000052843,ENSMUST00000118098,ENSMUST00000125294,ENSMUST00000140948,ENSMUST00000171802	0.122419	0.285996	1	NOTEST	no	LCMV	uninfected	0.100405	0.122419	0	1	uninfected-vs-LCMV	0.155844	0.634273	1	NOTEST	no	LCMV	pair_fed	0.100405	0.155844	0	1	pair_fed-vs-LCMV	0.155844	-0.348277	1	NOTEST	no	pair_fed	uninfected	0.155844	0.122419	0	1	uninfected-vs-pair_fed	Mcmdc2	chr1:9908637-9944118	TCONS_00000092,TCONS_00000093,TCONS_00000094,TCONS_00000095,TCONS_00000096,TCONS_00000097,TCONS_00000098,TCONS_00000099,TCONS_00000100,TCONS_00000101,TCONS_00000102	0.097593	0.117952	0.151712	0.125585	0.118784
XLOC_000052	XLOC_000052	E330040D14Rik	chr1:9960162-10009136	ENSMUSG00000104025	ENSMUST00000192299	0.0412763	-0.413495	1	NOTEST	no	LCMV	uninfected	0.0412763	0.0309903	0	1	uninfected-vs-LCMV	0.101312	1.29542	1	NOTEST	no	LCMV	pair_fed	0.0412763	0.101312	0	1	pair_fed-vs-LCMV	0.101312	-1.70892	1	NOTEST	no	pair_fed	uninfected	0.101312	0.0309903	0	1	uninfected-vs-pair_fed	E330040D14Rik	chr1:9960162-10009136	TCONS_00000103	0	0.0929709	0	0.0642495	0.0595792
XLOC_000054	XLOC_000054	Cspp1	chr1:10038197-10136768	ENSMUSG00000056763	ENSMUST00000071087,ENSMUST00000117415,ENSMUST00000118263,ENSMUST00000119714,ENSMUST00000122156,ENSMUST00000186294	2.98358	0.0340284	0.950368	OK	no	LCMV	uninfected	2.91403	2.98358	0.0942426	0.8618	uninfected-vs-LCMV	3.30075	0.179775	0.606557	OK	no	LCMV	pair_fed	2.91403	3.30075	0.504799	0.3507	pair_fed-vs-LCMV	3.30075	-0.145747	0.699853	OK	no	pair_fed	uninfected	3.30075	2.98358	-0.411344	0.4451	uninfected-vs-pair_fed	Cspp1	chr1:10038197-10136768	TCONS_00000105,TCONS_00000106,TCONS_00000107,TCONS_00000108,TCONS_00000109,TCONS_00000110,TCONS_00000111,TCONS_00000112,TCONS_00000113,TCONS_00000114,TCONS_00000115,TCONS_00000116,TCONS_00000117,TCONS_00000118,TCONS_00000119,TCONS_00000120,TCONS_00000121,TCONS_00000122,TCONS_00000123	3.04902	2.70807	3.19366	2.33408	2.83357
XLOC_000060	XLOC_000060	Prex2	chr1:10993464-11303681	ENSMUSG00000048960	ENSMUST00000027056	0.985296	1.53801	0.000470085	OK	yes	LCMV	uninfected	0.339297	0.985296	3.78983	5e-05	uninfected-vs-LCMV	0.989002	1.54342	0.000470085	OK	yes	LCMV	pair_fed	0.339297	0.989002	3.79489	5e-05	pair_fed-vs-LCMV	0.989002	-0.00541595	0.992475	OK	no	pair_fed	uninfected	0.989002	0.985296	-0.0151842	0.97915	uninfected-vs-pair_fed	Prex2	chr1:10993464-11303681	TCONS_00000129	1.09955	0.920189	0.936154	0.362397	0.430433
XLOC_000061	XLOC_000061	A830018L16Rik	chr1:11414104-11975901	ENSMUSG00000057715	ENSMUST00000048613,ENSMUST00000135014,ENSMUST00000137824,ENSMUST00000171690,ENSMUST00000179089	0.0395366	3.10216	1	NOTEST	no	LCMV	uninfected	0.00460421	0.0395366	0	1	uninfected-vs-LCMV	0.021353	2.21341	1	NOTEST	no	LCMV	pair_fed	0.00460421	0.021353	0	1	pair_fed-vs-LCMV	0.0395366	0.888751	1	NOTEST	no	pair_fed	uninfected	0.021353	0.0395366	0	1	uninfected-vs-pair_fed	A830018L16Rik	chr1:11414104-11975901	TCONS_00000130,TCONS_00000131,TCONS_00000132,TCONS_00000133,TCONS_00000134	0.0419112	0.0441828	0.0325159	0	0
XLOC_000070	XLOC_000070	Sulf1	chr1:12692276-12861192	ENSMUSG00000016918	ENSMUST00000088585,ENSMUST00000177608,ENSMUST00000180062,ENSMUST00000186051	0.524756	0.00147565	1	NOTEST	no	LCMV	uninfected	0.524219	0.524756	0	1	uninfected-vs-LCMV	0.524219	-0.229695	1	NOTEST	no	LCMV	pair_fed	0.524219	0.447062	0	1	pair_fed-vs-LCMV	0.524756	0.231171	1	NOTEST	no	pair_fed	uninfected	0.447062	0.524756	0	1	uninfected-vs-pair_fed	Sulf1	chr1:12692276-12861192	TCONS_00000143,TCONS_00000144,TCONS_00000145,TCONS_00000146,TCONS_00000147,TCONS_00000148,TCONS_00000149	0.502783	0.413692	0.657792	0.30183	0.3821
XLOC_000075	XLOC_000075	Xkr9	chr1:13668770-13705925	ENSMUSG00000067813	ENSMUST00000088542	14.4965	0.737255	0.0057543	OK	yes	LCMV	uninfected	8.69614	14.4965	1.94842	0.00085	uninfected-vs-LCMV	8.71323	0.00283101	0.996155	OK	no	LCMV	pair_fed	8.69614	8.71323	0.00723787	0.99035	pair_fed-vs-LCMV	14.4965	0.734424	0.00938731	OK	yes	pair_fed	uninfected	8.71323	14.4965	1.84907	0.0015	uninfected-vs-pair_fed	Xkr9	chr1:13668770-13705925	TCONS_00000154,TCONS_00000155,TCONS_00000156	20.2748	11.2557	11.9589	3.69092	12.8959
XLOC_000080	XLOC_000080	Rpl5-ps1	chr1:14865071-14865965	ENSMUSG00000082193	ENSMUST00000121367	0.634171	0.210099	1	NOTEST	no	LCMV	uninfected	0.548227	0.634171	0	1	uninfected-vs-LCMV	0.649942	0.245536	1	NOTEST	no	LCMV	pair_fed	0.548227	0.649942	0	1	pair_fed-vs-LCMV	0.649942	-0.0354378	1	NOTEST	no	pair_fed	uninfected	0.649942	0.634171	0	1	uninfected-vs-pair_fed	Rpl5-ps1	chr1:14865071-14865965	TCONS_00000163	0.523088	0.257247	1.12218	0.422373	0.566627
XLOC_000081	XLOC_000081	Kcnb2	chr1:15287253-15723750	ENSMUSG00000092083	ENSMUST00000170146,ENSMUST00000175681	0.00486753	-0.492463	1	NOTEST	no	LCMV	uninfected	0.00486753	0.00345989	0	1	uninfected-vs-LCMV	0.00486753	-1.27383	1	NOTEST	no	LCMV	pair_fed	0.00486753	0.00201302	0	1	pair_fed-vs-LCMV	0.00345989	0.781366	1	NOTEST	no	pair_fed	uninfected	0.00201302	0.00345989	0	1	uninfected-vs-pair_fed	Kcnb2	chr1:15287253-15723750	TCONS_00000164,TCONS_00000165,TCONS_00000166	0.0103797	0	0	0	0.00904268
XLOC_000086	XLOC_000086	Terf1	chr1:15805645-15844052	ENSMUSG00000025925	ENSMUST00000027057,ENSMUST00000188371	8.34288	0.479534	0.0884379	OK	no	LCMV	uninfected	5.98359	8.34288	1.31893	0.0232	uninfected-vs-LCMV	6.59511	0.140384	0.757228	OK	no	LCMV	pair_fed	5.98359	6.59511	0.375348	0.51315	pair_fed-vs-LCMV	8.34288	0.33915	0.270428	OK	no	pair_fed	uninfected	6.59511	8.34288	0.945675	0.102	uninfected-vs-pair_fed	Terf1	chr1:15805645-15844052	TCONS_00000171,TCONS_00000172,TCONS_00000173	9.90835	8.24093	6.87937	5.16004	6.39045
XLOC_000090	XLOC_000090	Rdh10	chr1:16105773-16133734	ENSMUSG00000025921	ENSMUST00000027053	7.83294	0.74504	0.000470085	OK	yes	LCMV	uninfected	4.67353	7.83294	2.30879	5e-05	uninfected-vs-LCMV	7.304	0.644173	0.00456607	OK	yes	LCMV	pair_fed	4.67353	7.304	1.96954	0.00065	pair_fed-vs-LCMV	7.83294	0.100867	0.798887	OK	no	pair_fed	uninfected	7.304	7.83294	0.319336	0.56935	uninfected-vs-pair_fed	Rdh10	chr1:16105773-16133734	TCONS_00000179	8.69045	7.78205	7.02631	2.24854	6.67606
XLOC_000094	XLOC_000094	D030040B21Rik	chr1:16657551-16662278	ENSMUSG00000097744	ENSMUST00000181371	0.0385267	-0.500801	1	NOTEST	no	LCMV	uninfected	0.0385267	0.0272273	0	1	uninfected-vs-LCMV	0.0458439	0.250872	1	NOTEST	no	LCMV	pair_fed	0.0385267	0.0458439	0	1	pair_fed-vs-LCMV	0.0458439	-0.751673	1	NOTEST	no	pair_fed	uninfected	0.0458439	0.0272273	0	1	uninfected-vs-pair_fed	D030040B21Rik	chr1:16657551-16662278	TCONS_00000184	0.0281661	0	0.053516	0	0.0940012
XLOC_000095	XLOC_000095	Tmem70	chr1:16665206-16678275	ENSMUSG00000025940	ENSMUST00000065373,ENSMUST00000177501	20.9981	0.383907	0.122547	OK	no	LCMV	uninfected	16.0921	20.9981	1.21575	0.03515	uninfected-vs-LCMV	19.6359	0.287144	0.295339	OK	no	LCMV	pair_fed	16.0921	19.6359	0.906733	0.1149	pair_fed-vs-LCMV	20.9981	0.0967632	0.816849	OK	no	pair_fed	uninfected	19.6359	20.9981	0.307748	0.5951	uninfected-vs-pair_fed	Tmem70	chr1:16665206-16678275	TCONS_00000185,TCONS_00000186	21.1331	21.0993	20.7619	13.6754	19.1859
XLOC_000096	XLOC_000096	Ly96	chr1:16688432-16709611	ENSMUSG00000025779	ENSMUST00000026881,ENSMUST00000190366	8.26236	0.190472	0.735243	OK	no	LCMV	uninfected	7.24046	8.26236	0.394204	0.4861	uninfected-vs-LCMV	7.24046	-0.100472	0.889107	OK	no	LCMV	pair_fed	7.24046	6.75338	-0.201269	0.71655	pair_fed-vs-LCMV	8.26236	0.290944	0.569556	OK	no	pair_fed	uninfected	6.75338	8.26236	0.567004	0.31765	uninfected-vs-pair_fed	Ly96	chr1:16688432-16709611	TCONS_00000187,TCONS_00000188	6.80901	10.394	7.58405	9.02014	5.87818
XLOC_000104	XLOC_000104	Pi15	chr1:17601900-17641081	ENSMUSG00000067780	ENSMUST00000088476	0.10163	0.326798	1	NOTEST	no	LCMV	uninfected	0.0810298	0.10163	0	1	uninfected-vs-LCMV	0.087267	0.106983	1	NOTEST	no	LCMV	pair_fed	0.0810298	0.087267	0	1	pair_fed-vs-LCMV	0.10163	0.219815	1	NOTEST	no	pair_fed	uninfected	0.087267	0.10163	0	1	uninfected-vs-pair_fed	Pi15	chr1:17601900-17641081	TCONS_00000196	0.0998012	0.0529942	0.152094	0.0785374	0.04192
XLOC_000105	XLOC_000105	Crispld1	chr1:17676026-17805417	ENSMUSG00000025776	ENSMUST00000095075,ENSMUST00000159958	0.00997698	0.543684	1	NOTEST	no	LCMV	uninfected	0.00684438	0.00997698	0	1	uninfected-vs-LCMV	0.00684438	#NAME?	1	NOTEST	no	LCMV	pair_fed	0.00684438	0	0	1	pair_fed-vs-LCMV	0.00997698	Inf	1	NOTEST	no	pair_fed	uninfected	0	0.00997698	0	1	uninfected-vs-pair_fed	Crispld1	chr1:17676026-17805417	TCONS_00000197,TCONS_00000198,TCONS_00000199	0	0.0299309	0	0.0205331	0
XLOC_000113	XLOC_000113	Tfap2b	chr1:19208913-19238576	ENSMUSG00000025927	ENSMUST00000027059,ENSMUST00000064976,ENSMUST00000187754	0	0	1	NOTEST	no	LCMV	uninfected	0	0	0	1	uninfected-vs-LCMV	0.00889475	Inf	1	NOTEST	no	LCMV	pair_fed	0	0.00889475	0	1	pair_fed-vs-LCMV	0.00889475	#NAME?	1	NOTEST	no	pair_fed	uninfected	0.00889475	0	0	1	uninfected-vs-pair_fed	Tfap2b	chr1:19208913-19238576	TCONS_00000207,TCONS_00000208,TCONS_00000209,TCONS_00000210	0	0	0	0	0
XLOC_000117	XLOC_000117	4930486I03Rik	chr1:20057778-20618064	ENSMUSG00000089914	ENSMUST00000161509	0.271222	2.53387	1	NOTEST	no	LCMV	uninfected	0.0468331	0.271222	0	1	uninfected-vs-LCMV	0.107366	1.19694	1	NOTEST	no	LCMV	pair_fed	0.0468331	0.107366	0	1	pair_fed-vs-LCMV	0.271222	1.33693	1	NOTEST	no	pair_fed	uninfected	0.107366	0.271222	0	1	uninfected-vs-pair_fed	4930486I03Rik	chr1:20057778-20618064	TCONS_00000214	0.528921	0	0.284744	0	0
XLOC_000122	XLOC_000122	Paqr8	chr1:20890605-20939650	ENSMUSG00000025931	ENSMUST00000068880,ENSMUST00000167119,ENSMUST00000187651,ENSMUST00000189400	0.22852	1.78451	1	NOTEST	no	LCMV	uninfected	0.0663334	0.22852	0	1	uninfected-vs-LCMV	0.105003	0.662627	1	NOTEST	no	LCMV	pair_fed	0.0663334	0.105003	0	1	pair_fed-vs-LCMV	0.22852	1.12188	1	NOTEST	no	pair_fed	uninfected	0.105003	0.22852	0	1	uninfected-vs-pair_fed	Paqr8	chr1:20890605-20939650	TCONS_00000220,TCONS_00000221,TCONS_00000222,TCONS_00000223,TCONS_00000224	0.321084	0.210139	0.154335	0.0705735	0.0698409
XLOC_000124	XLOC_000124	Efhc1	chr1:20951687-20990841	ENSMUSG00000041809	ENSMUST00000038447	0.10267	-0.0278872	1	NOTEST	no	LCMV	uninfected	0.10267	0.100704	0	1	uninfected-vs-LCMV	0.107735	0.0694766	1	NOTEST	no	LCMV	pair_fed	0.10267	0.107735	0	1	pair_fed-vs-LCMV	0.107735	-0.0973638	1	NOTEST	no	pair_fed	uninfected	0.107735	0.100704	0	1	uninfected-vs-pair_fed	Efhc1	chr1:20951687-20990841	TCONS_00000226	0.102515	0.0393307	0.160267	0.117662	0.0613421
XLOC_000127	XLOC_000127	Tmem14a	chr1:21218574-21230167	ENSMUSG00000025933	ENSMUST00000027064,ENSMUST00000027065	3.60962	0.596823	0.136944	OK	no	LCMV	uninfected	2.38671	3.60962	1.20154	0.04055	uninfected-vs-LCMV	3.97242	0.734995	0.0552612	OK	no	LCMV	pair_fed	2.38671	3.97242	1.49444	0.01275	pair_fed-vs-LCMV	3.97242	-0.138172	0.812052	OK	no	pair_fed	uninfected	3.97242	3.60962	-0.308894	0.58835	uninfected-vs-pair_fed	Tmem14a	chr1:21218574-21230167	TCONS_00000229,TCONS_00000230	3.63675	3.66014	3.53197	0.610616	3.03507
XLOC_000129	XLOC_000129	Gsta3	chr1:21240588-21271593	ENSMUSG00000025934	ENSMUST00000027067,ENSMUST00000121676	1118.85	0.337137	0.558698	OK	no	LCMV	uninfected	885.691	1118.85	0.578753	0.308	uninfected-vs-LCMV	1329.06	0.585531	0.242313	OK	no	LCMV	pair_fed	885.691	1329.06	0.970935	0.0876	pair_fed-vs-LCMV	1329.06	-0.248394	0.709347	OK	no	pair_fed	uninfected	1329.06	1118.85	-0.425623	0.4559	uninfected-vs-pair_fed	Gsta3	chr1:21240588-21271593	TCONS_00000232,TCONS_00000233,TCONS_00000234,TCONS_00000235	1176.75	1162.06	1017.73	427.449	1070.91
XLOC_000131	XLOC_000131	Khdc1a	chr1:21349640-21352200	ENSMUSG00000067750	ENSMUST00000088407	0.0194136	#NAME?	1	NOTEST	no	LCMV	uninfected	0.0194136	0	0	1	uninfected-vs-LCMV	0.0194136	-0.535257	1	NOTEST	no	LCMV	pair_fed	0.0194136	0.0133961	0	1	pair_fed-vs-LCMV	0.0133961	#NAME?	1	NOTEST	no	pair_fed	uninfected	0.0133961	0	0	1	uninfected-vs-pair_fed	Khdc1a	chr1:21349640-21352200	TCONS_00000237	0	0	0	0.0259949	0.0322457
XLOC_000134	XLOC_000134	Khdc1c	chr1:21368330-21370845	ENSMUSG00000041722	ENSMUST00000070223	0.0227817	Inf	1	NOTEST	no	LCMV	uninfected	0	0.0227817	0	1	uninfected-vs-LCMV	0	0	1	NOTEST	no	LCMV	pair_fed	0	0	0	1	pair_fed-vs-LCMV	0.0227817	Inf	1	NOTEST	no	pair_fed	uninfected	0	0.0227817	0	1	uninfected-vs-pair_fed	Khdc1c	chr1:21368330-21370845	TCONS_00000240	0.068345	0	0	0	0
XLOC_000137	XLOC_000137	Khdc1b	chr1:21383555-21386373	ENSMUSG00000085079	ENSMUST00000147615	0.00703866	#NAME?	1	NOTEST	no	LCMV	uninfected	0.00703866	0	0	1	uninfected-vs-LCMV	0.0112716	0.679319	1	NOTEST	no	LCMV	pair_fed	0.00703866	0.0112716	0	1	pair_fed-vs-LCMV	0.0112716	#NAME?	1	NOTEST	no	pair_fed	uninfected	0.0112716	0	0	1	uninfected-vs-pair_fed	Khdc1b	chr1:21383555-21386373	TCONS_00000243	0	0	0	0.021116	0
XLOC_000148	XLOC_000148	B3gat2	chr1:23761752-23922317	ENSMUSG00000026156	ENSMUST00000063663,ENSMUST00000140583,ENSMUST00000144602	0.134009	-0.119955	1	NOTEST	no	LCMV	uninfected	0.134009	0.123317	0	1	uninfected-vs-LCMV	0.14873	0.150367	1	NOTEST	no	LCMV	pair_fed	0.134009	0.14873	0	1	pair_fed-vs-LCMV	0.14873	-0.270323	1	NOTEST	no	pair_fed	uninfected	0.14873	0.123317	0	1	uninfected-vs-pair_fed	B3gat2	chr1:23761752-23922317	TCONS_00000254,TCONS_00000255,TCONS_00000256,TCONS_00000257	0.117012	0.0495733	0.203366	0.167268	0.137034
XLOC_000152	XLOC_000152	Col9a1	chr1:24177609-24252684	ENSMUSG00000026147	ENSMUST00000054588,ENSMUST00000088349	0.0144698	Inf	1	NOTEST	no	LCMV	uninfected	0	0.0144698	0	1	uninfected-vs-LCMV	0.00544374	Inf	1	NOTEST	no	LCMV	pair_fed	0	0.00544374	0	1	pair_fed-vs-LCMV	0.0144698	1.41037	1	NOTEST	no	pair_fed	uninfected	0.00544374	0.0144698	0	1	uninfected-vs-pair_fed	Col9a1	chr1:24177609-24252684	TCONS_00000261,TCONS_00000262	0.0178815	0.0255278	0	0	0
XLOC_000153	XLOC_000153	Lmbrd1	chr1:24678595-24766301	ENSMUSG00000073725	ENSMUST00000095062,ENSMUST00000186096,ENSMUST00000191471	16.1964	0.61039	0.0160053	OK	yes	LCMV	uninfected	10.6089	16.1964	1.75293	0.0028	uninfected-vs-LCMV	15.9514	0.588402	0.00964674	OK	yes	LCMV	pair_fed	10.6089	15.9514	1.75008	0.00155	pair_fed-vs-LCMV	16.1964	0.0219883	0.968138	OK	no	pair_fed	uninfected	15.9514	16.1964	0.0620107	0.9119	uninfected-vs-pair_fed	Lmbrd1	chr1:24678595-24766301	TCONS_00000263,TCONS_00000264,TCONS_00000265,TCONS_00000266	19.9157	13.9244	14.749	11.8399	9.66669
XLOC_000173	XLOC_000173	Lgsn	chr1:31136025-31222684	ENSMUSG00000050217	ENSMUST00000062560	0	0	1	NOTEST	no	LCMV	uninfected	0	0	0	1	uninfected-vs-LCMV	0.014453	Inf	1	NOTEST	no	LCMV	pair_fed	0	0.014453	0	1	pair_fed-vs-LCMV	0.014453	#NAME?	1	NOTEST	no	pair_fed	uninfected	0.014453	0	0	1	uninfected-vs-pair_fed	Lgsn	chr1:31136025-31222684	TCONS_00000288	0	0	0	0	0
XLOC_000181	XLOC_000181	Khdrbs2	chr1:32172713-32658568	ENSMUSG00000026058	ENSMUST00000027226,ENSMUST00000185666,ENSMUST00000188257,ENSMUST00000189878	0.022449	-0.19078	1	NOTEST	no	LCMV	uninfected	0.022449	0.0196683	0	1	uninfected-vs-LCMV	0.022449	-0.763255	1	NOTEST	no	LCMV	pair_fed	0.022449	0.0132262	0	1	pair_fed-vs-LCMV	0.0196683	0.572475	1	NOTEST	no	pair_fed	uninfected	0.0132262	0.0196683	0	1	uninfected-vs-pair_fed	Khdrbs2	chr1:32172713-32658568	TCONS_00000296,TCONS_00000297,TCONS_00000298,TCONS_00000299	0.028063	0.0309419	0	0.0425837	0.0247634
XLOC_000197	XLOC_000197	1700001G17Rik	chr1:33669823-33670712	ENSMUSG00000103746	ENSMUST00000191779	0.101299	#NAME?	1	NOTEST	no	LCMV	uninfected	0.101299	0	0	1	uninfected-vs-LCMV	0.101299	-0.00494582	1	NOTEST	no	LCMV	pair_fed	0.101299	0.100952	0	1	pair_fed-vs-LCMV	0.100952	#NAME?	1	NOTEST	no	pair_fed	uninfected	0.100952	0	0	1	uninfected-vs-pair_fed	1700001G17Rik	chr1:33669823-33670712	TCONS_00000317,TCONS_00000318	0	0	0	0.0804083	0
XLOC_000198	XLOC_000198	Rab23	chr1:33719894-33742564	ENSMUSG00000004768	ENSMUST00000088287,ENSMUST00000115174	2.56422	0.442019	0.113167	OK	no	LCMV	uninfected	1.88753	2.56422	1.23022	0.03175	uninfected-vs-LCMV	2.63907	0.483528	0.0756448	OK	no	LCMV	pair_fed	1.88753	2.63907	1.35067	0.01895	pair_fed-vs-LCMV	2.63907	-0.0415088	0.938977	OK	no	pair_fed	uninfected	2.63907	2.56422	-0.119297	0.83175	uninfected-vs-pair_fed	Rab23	chr1:33719894-33742564	TCONS_00000319,TCONS_00000320	2.37588	2.67178	2.645	1.40023	2.23766
XLOC_000200	XLOC_000200	Dst	chr1:33908224-34308661	ENSMUSG00000026131	ENSMUST00000097785,ENSMUST00000097786,ENSMUST00000115104,ENSMUST00000182314,ENSMUST00000182697,ENSMUST00000183034,ENSMUST00000183302,ENSMUST00000185269	12.8413	-0.403475	0.145968	OK	no	LCMV	uninfected	12.8413	9.7085	-1.14283	0.0441	uninfected-vs-LCMV	12.8413	-0.127421	0.766462	OK	no	LCMV	pair_fed	12.8413	11.7558	-0.36585	0.5255	pair_fed-vs-LCMV	11.7558	-0.276054	0.37652	OK	no	pair_fed	uninfected	11.7558	9.7085	-0.794816	0.16365	uninfected-vs-pair_fed	Dst	chr1:33908224-34308661	TCONS_00000322,TCONS_00000323,TCONS_00000324,TCONS_00000325,TCONS_00000327,TCONS_00000328,TCONS_00000329,TCONS_00000330,TCONS_00000331,TCONS_00000332,TCONS_00000333,TCONS_00000334,TCONS_00000335,TCONS_00000338,TCONS_00000339,TCONS_00000340,TCONS_00000341,TCONS_00000342	10.9289	8.59939	9.59721	15.4407	9.80274
XLOC_000206	XLOC_000206	Imp4	chr1:34436669-34449356	ENSMUSG00000026127	ENSMUST00000027303	5.01516	-0.220025	0.53748	OK	no	LCMV	uninfected	5.01516	4.30577	-0.61022	0.2895	uninfected-vs-LCMV	5.01516	-0.138227	0.757271	OK	no	LCMV	pair_fed	5.01516	4.55695	-0.377979	0.51325	pair_fed-vs-LCMV	4.55695	-0.0817975	0.8717	OK	no	pair_fed	uninfected	4.55695	4.30577	-0.231694	0.6851	uninfected-vs-pair_fed	Imp4	chr1:34436669-34449356	TCONS_00000345,TCONS_00000346	4.13928	4.12493	4.65309	5.73244	4.84279
XLOC_000207	XLOC_000207	Ptpn18	chr1:34459764-34475733	ENSMUSG00000026126	ENSMUST00000027302,ENSMUST00000188972	7.9438	-1.93292	0.00633038	OK	yes	LCMV	uninfected	7.9438	2.08047	-1.92548	0.00095	uninfected-vs-LCMV	7.9438	-2.30448	0.000881446	OK	yes	LCMV	pair_fed	7.9438	1.60809	-2.47658	0.0001	pair_fed-vs-LCMV	2.08047	0.371562	0.803083	OK	no	pair_fed	uninfected	1.60809	2.08047	0.322432	0.57515	uninfected-vs-pair_fed	Ptpn18	chr1:34459764-34475733	TCONS_00000347,TCONS_00000348,TCONS_00000349	2.98703	1.41761	1.83676	10.1095	8.62737
XLOC_000211	XLOC_000211	Arhgef4	chr1:34678187-34843065	ENSMUSG00000037509	ENSMUST00000047664,ENSMUST00000159747,ENSMUST00000211073	2.348	3.65124	0.243364	OK	no	LCMV	uninfected	0.186881	2.348	0.889974	0.08815	uninfected-vs-LCMV	0.186881	-0.334774	1	NOTEST	no	LCMV	pair_fed	0.186881	0.14818	0	1	pair_fed-vs-LCMV	2.348	3.98601	0.188939	OK	no	pair_fed	uninfected	0.14818	2.348	0.85339	0.0622	uninfected-vs-pair_fed	Arhgef4	chr1:34678187-34843065	TCONS_00000353,TCONS_00000356,TCONS_00000357	0.258338	6.62363	0.162029	0.359879	0.145982
XLOC_000215	XLOC_000215	Plekhb2	chr1:34849975-34879580	ENSMUSG00000026123	ENSMUST00000027297,ENSMUST00000156687	7.68233	-0.394962	0.111189	OK	no	LCMV	uninfected	7.68233	5.84248	-1.2356	0.03105	uninfected-vs-LCMV	7.68233	-0.482965	0.0407928	OK	yes	LCMV	pair_fed	7.68233	5.49675	-1.51704	0.00875	pair_fed-vs-LCMV	5.84248	0.0880034	0.846808	OK	no	pair_fed	uninfected	5.49675	5.84248	0.272269	0.6431	uninfected-vs-pair_fed	Plekhb2	chr1:34849975-34879580	TCONS_00000359,TCONS_00000360,TCONS_00000361	5.63531	6.16123	5.73092	8.03014	8.48572
XLOC_000224	XLOC_000224	Hs6st1	chr1:36068399-36106446	ENSMUSG00000045216	ENSMUST00000088174	41.1646	0.53773	0.0466745	OK	yes	LCMV	uninfected	28.3564	41.1646	1.46142	0.01035	uninfected-vs-LCMV	35.6134	0.328744	0.299917	OK	no	LCMV	pair_fed	28.3564	35.6134	0.898053	0.11745	pair_fed-vs-LCMV	41.1646	0.208985	0.576905	OK	no	pair_fed	uninfected	35.6134	41.1646	0.565906	0.32425	uninfected-vs-pair_fed	Hs6st1	chr1:36068399-36106446	TCONS_00000370	47.5512	39.1494	36.7934	25.933	26.9054
XLOC_000226	XLOC_000226	Arid5a	chr1:36307753-36324029	ENSMUSG00000037447	ENSMUST00000097778,ENSMUST00000115029,ENSMUST00000115031,ENSMUST00000115032,ENSMUST00000137906	3.14752	-2.08375	0.000470085	OK	yes	LCMV	uninfected	3.14752	0.742499	-3.75111	5e-05	uninfected-vs-LCMV	3.14752	-2.12853	0.000470085	OK	yes	LCMV	pair_fed	3.14752	0.71981	-4.27056	5e-05	pair_fed-vs-LCMV	0.742499	0.0447726	0.963281	OK	no	pair_fed	uninfected	0.71981	0.742499	0.0725593	0.8963	uninfected-vs-pair_fed	Arid5a	chr1:36307753-36324029	TCONS_00000372,TCONS_00000373,TCONS_00000374,TCONS_00000375,TCONS_00000376,TCONS_00000377,TCONS_00000378,TCONS_00000379,TCONS_00000380,TCONS_00000381,TCONS_00000382	1.08397	0.802379	0.341148	4.83823	1.99458
XLOC_000227	XLOC_000227	4930403P22Rik	chr1:36332707-36333420	ENSMUSG00000102762	ENSMUST00000192234	0.138066	0.0951691	1	NOTEST	no	LCMV	uninfected	0.129252	0.138066	0	1	uninfected-vs-LCMV	0.129252	#NAME?	1	NOTEST	no	LCMV	pair_fed	0.129252	0	0	1	pair_fed-vs-LCMV	0.138066	Inf	1	NOTEST	no	pair_fed	uninfected	0	0.138066	0	1	uninfected-vs-pair_fed	4930403P22Rik	chr1:36332707-36333420	TCONS_00000383	0.297707	0	0.116491	0	0
XLOC_000228	XLOC_000228	Fer1l5	chr1:36372290-36445271	ENSMUSG00000037432	ENSMUST00000179162	0.264786	-0.354745	1	NOTEST	no	LCMV	uninfected	0.264786	0.207065	0	1	uninfected-vs-LCMV	0.264786	-0.282707	1	NOTEST	no	LCMV	pair_fed	0.264786	0.217666	0	1	pair_fed-vs-LCMV	0.217666	-0.0720378	1	NOTEST	no	pair_fed	uninfected	0.217666	0.207065	0	1	uninfected-vs-pair_fed	Fer1l5	chr1:36372290-36445271	TCONS_00000384	0.221514	0.178405	0.221274	0.341882	0.192423
XLOC_000229	XLOC_000229	Cnnm4	chr1:36471619-36508764	ENSMUSG00000037408,ENSMUSG00000106081	ENSMUST00000153128,ENSMUST00000200651	5.33359	-0.90861	0.473571	OK	no	LCMV	uninfected	5.33359	2.84119	-1.07787	0.23545	uninfected-vs-LCMV	16.7427	1.65036	0.540414	OK	no	LCMV	pair_fed	5.33359	16.7427	0.816598	0.292	pair_fed-vs-LCMV	16.7427	-2.55897	0.388914	OK	no	pair_fed	uninfected	16.7427	2.84119	-1.23631	0.1725	uninfected-vs-pair_fed	AC084391.1,Cnnm4	chr1:36471619-36508764	TCONS_00000385,TCONS_00000387	6.49758	1.2167	0.809292	13.7193	1.19425
XLOC_000231	XLOC_000231	Cnnm3	chr1:36511866-36528237	ENSMUSG00000001138	ENSMUST00000001166,ENSMUST00000097776	2.66497	0.0455275	0.932031	OK	no	LCMV	uninfected	2.58218	2.66497	0.133656	0.8138	uninfected-vs-LCMV	3.08235	0.255442	0.407102	OK	no	LCMV	pair_fed	2.58218	3.08235	0.77167	0.18535	pair_fed-vs-LCMV	3.08235	-0.209914	0.515432	OK	no	pair_fed	uninfected	3.08235	2.66497	-0.633607	0.2708	uninfected-vs-pair_fed	Cnnm3	chr1:36511866-36528237	TCONS_00000388,TCONS_00000389	2.5513	2.75135	2.69225	3.03269	2.38745
XLOC_000232	XLOC_000232	D430040D24Rik	chr1:36558358-36683183	ENSMUSG00000087589	ENSMUST00000149224	0.0366688	#NAME?	1	NOTEST	no	LCMV	uninfected	0.0366688	0	0	1	uninfected-vs-LCMV	0.0366688	#NAME?	1	NOTEST	no	LCMV	pair_fed	0.0366688	0	0	1	pair_fed-vs-LCMV	0	0	1	NOTEST	no	pair_fed	uninfected	0	0	0	1	uninfected-vs-pair_fed	D430040D24Rik	chr1:36558358-36683183	TCONS_00000390	0	0	0	0	0
XLOC_000235	XLOC_000235	Cox5b	chr1:36691483-36693681	ENSMUSG00000061518	ENSMUST00000193210	144.2	0.214845	0.503646	OK	no	LCMV	uninfected	124.249	144.2	0.642578	0.26125	uninfected-vs-LCMV	179.431	0.530202	0.0298649	OK	yes	LCMV	pair_fed	124.249	179.431	1.60286	0.00595	pair_fed-vs-LCMV	179.431	-0.315357	0.266543	OK	no	pair_fed	uninfected	179.431	144.2	-0.940281	0.10005	uninfected-vs-pair_fed	Cox5b	chr1:36691483-36693681	TCONS_00000393,TCONS_00000394	137.354	151.458	143.789	103.834	142.396
XLOC_000236	XLOC_000236	4933424G06Rik	chr1:36714537-36757953	ENSMUSG00000102416	ENSMUST00000208994	0.0241918	Inf	1	NOTEST	no	LCMV	uninfected	0	0.0241918	0	1	uninfected-vs-LCMV	0	0	1	NOTEST	no	LCMV	pair_fed	0	0	0	1	pair_fed-vs-LCMV	0.0241918	Inf	1	NOTEST	no	pair_fed	uninfected	0	0.0241918	0	1	uninfected-vs-pair_fed	4933424G06Rik	chr1:36714537-36757953	TCONS_00000395	0.0725754	0	0	0	0
XLOC_000237	XLOC_000237	Zap70	chr1:36761797-36782818	ENSMUSG00000026117	ENSMUST00000027291	3.17001	0.084186	0.888853	OK	no	LCMV	uninfected	2.99032	3.17001	0.206088	0.7162	uninfected-vs-LCMV	3.09673	0.0504452	0.937422	OK	no	LCMV	pair_fed	2.99032	3.09673	0.125659	0.8281	pair_fed-vs-LCMV	3.17001	0.0337408	0.959761	OK	no	pair_fed	uninfected	3.09673	3.17001	0.0843383	0.88475	uninfected-vs-pair_fed	Zap70	chr1:36761797-36782818	TCONS_00000396,TCONS_00000397	2.508	2.61766	4.38437	3.50842	3.23746
XLOC_000239	XLOC_000239	Vwa3b	chr1:37026595-37076996	ENSMUSG00000050122	ENSMUST00000067178,ENSMUST00000117172,ENSMUST00000162449	0.493622	-1.38478	1	NOTEST	no	LCMV	uninfected	0.493622	0.189032	0	1	uninfected-vs-LCMV	0.493622	-0.137897	1	NOTEST	no	LCMV	pair_fed	0.493622	0.448625	0	1	pair_fed-vs-LCMV	0.448625	-1.24688	1	NOTEST	no	pair_fed	uninfected	0.448625	0.189032	0	1	uninfected-vs-pair_fed	Vwa3b	chr1:37026595-37076996	TCONS_00000399,TCONS_00000400,TCONS_00000401	0.294616	0.0676251	0.204855	0.754807	0.578635
XLOC_000240	XLOC_000240	Vwa3b	chr1:37153848-37187605	ENSMUSG00000050122	ENSMUST00000169057	0.047175	#NAME?	1	NOTEST	no	LCMV	uninfected	0.047175	0	0	1	uninfected-vs-LCMV	0.0631855	0.421572	1	NOTEST	no	LCMV	pair_fed	0.047175	0.0631855	0	1	pair_fed-vs-LCMV	0.0631855	#NAME?	1	NOTEST	no	pair_fed	uninfected	0.0631855	0	0	1	uninfected-vs-pair_fed	Vwa3b	chr1:37153848-37187605	TCONS_00000402	0	0	0	0.0952375	0.0462874
XLOC_000241	XLOC_000241	Cnga3	chr1:37218378-37263384	ENSMUSG00000026114	ENSMUST00000027288,ENSMUST00000194195,ENSMUST00000195272	0.00656057	Inf	1	NOTEST	no	LCMV	uninfected	0	0.00656057	0	1	uninfected-vs-LCMV	0	0	1	NOTEST	no	LCMV	pair_fed	0	0	0	1	pair_fed-vs-LCMV	0.00656057	Inf	1	NOTEST	no	pair_fed	uninfected	0	0.00656057	0	1	uninfected-vs-pair_fed	Cnga3	chr1:37218378-37263384	TCONS_00000403,TCONS_00000404,TCONS_00000405,TCONS_00000406,TCONS_00000407	0.0196817	0	0	0	0
XLOC_000242	XLOC_000242	Inpp4a	chr1:37299890-37410736	ENSMUSG00000026113	ENSMUST00000027287,ENSMUST00000058307,ENSMUST00000114933,ENSMUST00000132401,ENSMUST00000132615,ENSMUST00000136846,ENSMUST00000137266,ENSMUST00000140264,ENSMUST00000168546,ENSMUST00000193774	5.8136	-0.155892	0.674579	OK	no	LCMV	uninfected	5.8136	5.21815	-0.457759	0.4175	uninfected-vs-LCMV	5.8136	-0.0606859	0.900825	OK	no	LCMV	pair_fed	5.8136	5.57413	-0.18115	0.7424	pair_fed-vs-LCMV	5.57413	-0.0952061	0.828834	OK	no	pair_fed	uninfected	5.57413	5.21815	-0.284401	0.61355	uninfected-vs-pair_fed	Inpp4a	chr1:37299890-37410736	TCONS_00000408,TCONS_00000409,TCONS_00000410,TCONS_00000411,TCONS_00000412,TCONS_00000413,TCONS_00000414,TCONS_00000415,TCONS_00000416,TCONS_00000417,TCONS_00000418,TCONS_00000419,TCONS_00000420,TCONS_00000421,TCONS_00000422,TCONS_00000423,TCONS_00000424,TCONS_00000425,TCONS_00000426,TCONS_00000427,TCONS_00000428,TCONS_00000429,TCONS_00000430,TCONS_00000431,TCONS_00000432,TCONS_00000433	6.09929	5.52097	4.0342	8.29356	4.84311
XLOC_000243	XLOC_000243	Unc50	chr1:37430138-37439124	ENSMUSG00000026111	ENSMUST00000027285,ENSMUST00000114925,ENSMUST00000118059	17.5863	0.0941853	0.837502	OK	no	LCMV	uninfected	16.4749	17.5863	0.276271	0.6284	uninfected-vs-LCMV	19.0246	0.207599	0.524398	OK	no	LCMV	pair_fed	16.4749	19.0246	0.618415	0.2782	pair_fed-vs-LCMV	19.0246	-0.113414	0.783814	OK	no	pair_fed	uninfected	19.0246	17.5863	-0.34109	0.5492	uninfected-vs-pair_fed	Unc50	chr1:37430138-37439124	TCONS_00000434,TCONS_00000435,TCONS_00000436	17.0772	17.9289	17.7529	17.3388	14.4885
XLOC_000245	XLOC_000245	4930470B04Rik	chr1:37611676-37720085	ENSMUSG00000104365	ENSMUST00000192005	0.0110403	#NAME?	1	NOTEST	no	LCMV	uninfected	0.0110403	0	0	1	uninfected-vs-LCMV	0.0110403	#NAME?	1	NOTEST	no	LCMV	pair_fed	0.0110403	0	0	1	pair_fed-vs-LCMV	0	0	1	NOTEST	no	pair_fed	uninfected	0	0	0	1	uninfected-vs-pair_fed	4930470B04Rik	chr1:37611676-37720085	TCONS_00000438	0	0	0	0.033121	0
XLOC_000247	XLOC_000247	Lipt1	chr1:37872205-37890411	ENSMUSG00000037216	ENSMUST00000041621	3.10553	0.373204	0.59193	OK	no	LCMV	uninfected	2.39767	3.10553	0.540127	0.3374	uninfected-vs-LCMV	3.2587	0.442659	0.47571	OK	no	LCMV	pair_fed	2.39767	3.2587	0.659073	0.23745	pair_fed-vs-LCMV	3.2587	-0.0694551	0.939764	OK	no	pair_fed	uninfected	3.2587	3.10553	-0.119708	0.83475	uninfected-vs-pair_fed	Lipt1	chr1:37872205-37890411	TCONS_00000440	3.1217	2.394	3.80089	2.07211	2.71697
XLOC_000248	XLOC_000248	Mrpl30	chr1:37890476-37898535	ENSMUSG00000026087	ENSMUST00000027256,ENSMUST00000193673,ENSMUST00000195373	101.379	-0.243787	0.451519	OK	no	LCMV	uninfected	101.379	85.6172	-0.703327	0.21875	uninfected-vs-LCMV	101.379	-0.274854	0.380075	OK	no	LCMV	pair_fed	101.379	83.7932	-0.803079	0.1664	pair_fed-vs-LCMV	85.6172	0.0310671	0.956003	OK	no	pair_fed	uninfected	83.7932	85.6172	0.0897631	0.8753	uninfected-vs-pair_fed	Mrpl30	chr1:37890476-37898535	TCONS_00000441,TCONS_00000442,TCONS_00000443	72.8604	91.8148	92.1764	90.5803	95.1202
XLOC_000251	XLOC_000251	Eif5b	chr1:37998009-38129662	ENSMUSG00000026083	ENSMUST00000027252	9.19311	-0.147313	0.729268	OK	no	LCMV	uninfected	9.19311	8.30074	-0.405539	0.4796	uninfected-vs-LCMV	9.19311	-0.137953	0.748011	OK	no	LCMV	pair_fed	9.19311	8.35477	-0.380705	0.50115	pair_fed-vs-LCMV	8.35477	-0.00935999	0.986649	OK	no	pair_fed	uninfected	8.35477	8.30074	-0.0251407	0.9648	uninfected-vs-pair_fed	Eif5b	chr1:37998009-38129662	TCONS_00000446	8.29598	7.53368	9.07254	8.17403	10.2787
XLOC_000262	XLOC_000262	Pdcl3	chr1:38985607-38997238	ENSMUSG00000026078	ENSMUST00000027247	10.3618	-0.137731	0.716699	OK	no	LCMV	uninfected	10.3618	9.41838	-0.409793	0.46405	uninfected-vs-LCMV	10.3618	-0.0458339	0.929559	OK	no	LCMV	pair_fed	10.3618	10.0378	-0.13755	0.8077	pair_fed-vs-LCMV	10.0378	-0.091897	0.836938	OK	no	pair_fed	uninfected	10.0378	9.41838	-0.273561	0.62715	uninfected-vs-pair_fed	Pdcl3	chr1:38985607-38997238	TCONS_00000459,TCONS_00000460	10.2106	9.67848	8.36602	9.74812	12.3554
XLOC_000264	XLOC_000264	Npas2	chr1:39194211-39363236	ENSMUSG00000026077	ENSMUST00000056815	0.117884	-1.80906	1	NOTEST	no	LCMV	uninfected	0.117884	0.0336413	0	1	uninfected-vs-LCMV	0.117884	-2.76801	1	NOTEST	no	LCMV	pair_fed	0.117884	0.0173062	0	1	pair_fed-vs-LCMV	0.0336413	0.958941	1	NOTEST	no	pair_fed	uninfected	0.0173062	0.0336413	0	1	uninfected-vs-pair_fed	Npas2	chr1:39194211-39363236	TCONS_00000462	0.0687265	0.0199822	0.0122152	0.289004	0.0456299
XLOC_000266	XLOC_000266	Rpl31	chr1:39367841-39478755	ENSMUSG00000073702	ENSMUST00000086535,ENSMUST00000178079,ENSMUST00000179954,ENSMUST00000194746,ENSMUST00000195123	444.118	-0.465879	0.227633	OK	no	LCMV	uninfected	444.118	321.555	-1.01096	0.08025	uninfected-vs-LCMV	444.118	-0.381947	0.379269	OK	no	LCMV	pair_fed	444.118	340.817	-0.799226	0.16595	pair_fed-vs-LCMV	340.817	-0.0839312	0.897097	OK	no	pair_fed	uninfected	340.817	321.555	-0.194318	0.7338	uninfected-vs-pair_fed	Rpl31	chr1:39367841-39478755	TCONS_00000464,TCONS_00000465,TCONS_00000466,TCONS_00000467,TCONS_00000468,TCONS_00000469	274.808	355.474	334.383	422.788	374.375
XLOC_000268	XLOC_000268	Cnot11	chr1:39534991-39546889	ENSMUSG00000003135	ENSMUST00000003219,ENSMUST00000161515	5.61412	-0.294109	0.318113	OK	no	LCMV	uninfected	5.61412	4.57874	-0.876786	0.12815	uninfected-vs-LCMV	5.61412	-0.171074	0.623728	OK	no	LCMV	pair_fed	5.61412	4.98635	-0.513379	0.3672	pair_fed-vs-LCMV	4.98635	-0.123036	0.768041	OK	no	pair_fed	uninfected	4.98635	4.57874	-0.365326	0.5278	uninfected-vs-pair_fed	Cnot11	chr1:39534991-39546889	TCONS_00000472,TCONS_00000473	4.56415	4.23306	4.93899	5.84937	5.15133
XLOC_000269	XLOC_000269	-	chr1:39598325-39599033	NA	NA	1.01661	-1.30526	0.142789	OK	no	LCMV	uninfected	1.01661	0.41137	-1.21175	0.04285	uninfected-vs-LCMV	1.01661	-0.0844426	0.946155	OK	no	LCMV	pair_fed	1.01661	0.958818	-0.0993186	0.8516	pair_fed-vs-LCMV	0.958818	-1.22082	0.180508	OK	no	pair_fed	uninfected	0.958818	0.41137	-1.118	0.0586	uninfected-vs-pair_fed	NA	chr1:39598325-39599033	TCONS_00000474	0.13014	0.324889	0.77908	1.59378	0.62809
XLOC_000270	XLOC_000270	-	chr1:39599133-39599642	NA	NA	0.955818	0.027094	0.974324	OK	no	LCMV	uninfected	0.938035	0.955818	0.027191	0.9299	uninfected-vs-LCMV	2.2897	1.28744	0.0601719	OK	no	LCMV	pair_fed	0.938035	2.2897	1.49065	0.0142	pair_fed-vs-LCMV	2.2897	-1.26035	0.074972	OK	no	pair_fed	uninfected	2.2897	0.955818	-1.47443	0.01875	uninfected-vs-pair_fed	NA	chr1:39599133-39599642	TCONS_00000475	1.17104	1.19797	0.498442	1.37107	0.731926
XLOC_000271	XLOC_000271	D930019O06Rik	chr1:39618405-39657390	ENSMUSG00000097083	ENSMUST00000181841	0.395492	0.113965	1	NOTEST	no	LCMV	uninfected	0.365452	0.395492	0	1	uninfected-vs-LCMV	0.52247	0.515664	1	NOTEST	no	LCMV	pair_fed	0.365452	0.52247	0	1	pair_fed-vs-LCMV	0.52247	-0.401699	1	NOTEST	no	pair_fed	uninfected	0.52247	0.395492	0	1	uninfected-vs-pair_fed	D930019O06Rik	chr1:39618405-39657390	TCONS_00000476	0.362418	0.355072	0.468987	0.397208	0.231025
XLOC_000272	XLOC_000272	Map4k4	chr1:39900912-40026310	ENSMUSG00000026074	ENSMUST00000163854,ENSMUST00000168431,ENSMUST00000192509,ENSMUST00000193682,ENSMUST00000195259,ENSMUST00000195636,ENSMUST00000195860	4.65284	-0.517586	0.0435696	OK	yes	LCMV	uninfected	4.65284	3.2502	-1.45644	0.0095	uninfected-vs-LCMV	4.65284	-0.270948	0.404449	OK	no	LCMV	pair_fed	4.65284	3.85616	-0.750263	0.18335	pair_fed-vs-LCMV	3.85616	-0.246638	0.428573	OK	no	pair_fed	uninfected	3.85616	3.2502	-0.718504	0.2009	uninfected-vs-pair_fed	Map4k4	chr1:39900912-40026310	TCONS_00000477,TCONS_00000478,TCONS_00000479,TCONS_00000480,TCONS_00000481,TCONS_00000482,TCONS_00000483,TCONS_00000484,TCONS_00000485,TCONS_00000486,TCONS_00000487,TCONS_00000488,TCONS_00000489,TCONS_00000490,TCONS_00000491,TCONS_00000492,TCONS_00000493,TCONS_00000494,TCONS_00000495,TCONS_00000496,TCONS_00000497	3.30949	3.68002	2.76108	7.43273	3.41634
XLOC_000273	XLOC_000273	Il1r2	chr1:40076227-40125231	ENSMUSG00000026073	ENSMUST00000027243	6.09985	-7.56309	0.487316	OK	no	LCMV	uninfected	6.09985	0.0322554	-2.24325	0.2471	uninfected-vs-LCMV	6.09985	-5.39364	0.00234043	OK	yes	LCMV	pair_fed	6.09985	0.145102	-4.71767	0.0003	pair_fed-vs-LCMV	0.145102	-2.16946	1	NOTEST	no	pair_fed	uninfected	0.145102	0.0322554	0	1	uninfected-vs-pair_fed	Il1r2	chr1:40076227-40125231	TCONS_00000498,TCONS_00000500	0.0554419	0	0.0413242	16.2254	1.34293
XLOC_000275	XLOC_000275	Il1r1	chr1:40225079-40317257	ENSMUSG00000026072	ENSMUST00000027241,ENSMUST00000114795	19.785	-1.60529	0.000470085	OK	yes	LCMV	uninfected	19.785	6.5027	-4.40473	5e-05	uninfected-vs-LCMV	19.785	-0.362123	0.231362	OK	no	LCMV	pair_fed	19.785	15.3931	-0.973469	0.08205	pair_fed-vs-LCMV	15.3931	-1.24317	0.000470085	OK	yes	pair_fed	uninfected	15.3931	6.5027	-3.82282	5e-05	uninfected-vs-pair_fed	Il1r1	chr1:40225079-40317257	TCONS_00000501,TCONS_00000503,TCONS_00000504	7.7974	7.34427	4.36642	35.0237	10.6854
XLOC_000277	XLOC_000277	Il1rl2	chr1:40324626-40367562	ENSMUSG00000070942	ENSMUST00000095020,ENSMUST00000194296	0.18307	-0.150565	1	NOTEST	no	LCMV	uninfected	0.18307	0.164927	0	1	uninfected-vs-LCMV	0.18307	-0.11592	1	NOTEST	no	LCMV	pair_fed	0.18307	0.168935	0	1	pair_fed-vs-LCMV	0.168935	-0.0346449	1	NOTEST	no	pair_fed	uninfected	0.168935	0.164927	0	1	uninfected-vs-pair_fed	Il1rl2	chr1:40324626-40367562	TCONS_00000505,TCONS_00000506,TCONS_00000507	0.127017	0.195087	0.172676	0.245763	0.191985
XLOC_000279	XLOC_000279	Il1rl1	chr1:40429569-40465415	ENSMUSG00000026069	ENSMUST00000053043,ENSMUST00000097772,ENSMUST00000173514,ENSMUST00000174335	0.223013	-3.60693	1	NOTEST	no	LCMV	uninfected	0.223013	0.0183036	0	1	uninfected-vs-LCMV	0.223013	-3.48336	1	NOTEST	no	LCMV	pair_fed	0.223013	0.0199404	0	1	pair_fed-vs-LCMV	0.0199404	-0.123568	1	NOTEST	no	pair_fed	uninfected	0.0199404	0.0183036	0	1	uninfected-vs-pair_fed	Il1rl1	chr1:40429569-40465415	TCONS_00000509,TCONS_00000510,TCONS_00000511,TCONS_00000512,TCONS_00000513,TCONS_00000514	0.0141938	0	0.040717	0.267115	0.262958
XLOC_000280	XLOC_000280	Il18r1	chr1:40465551-40500854	ENSMUSG00000026070	ENSMUST00000087983,ENSMUST00000108044,ENSMUST00000167723,ENSMUST00000193391,ENSMUST00000193793,ENSMUST00000195684	1.33994	-3.28245	0.000470085	OK	yes	LCMV	uninfected	1.33994	0.137711	-2.429	5e-05	uninfected-vs-LCMV	1.33994	-2.50001	0.000470085	OK	yes	LCMV	pair_fed	1.33994	0.236868	-2.69494	5e-05	pair_fed-vs-LCMV	0.236868	-0.782438	1	NOTEST	no	pair_fed	uninfected	0.236868	0.137711	0	1	uninfected-vs-pair_fed	Il18r1	chr1:40465551-40500854	TCONS_00000515,TCONS_00000516,TCONS_00000517,TCONS_00000518,TCONS_00000519,TCONS_00000520,TCONS_00000521,TCONS_00000522,TCONS_00000523,TCONS_00000524,TCONS_00000525,TCONS_00000526,TCONS_00000527,TCONS_00000528	0.064753	0.100724	0.247657	1.77004	1.50987
XLOC_000281	XLOC_000281	Il18rap	chr1:40515361-40551705	ENSMUSG00000026068	ENSMUST00000027237	1.06643	-3.91146	0.000470085	OK	yes	LCMV	uninfected	1.06643	0.0708706	-4.67546	5e-05	uninfected-vs-LCMV	1.06643	-3.12819	0.000470085	OK	yes	LCMV	pair_fed	1.06643	0.12197	-4.68659	5e-05	pair_fed-vs-LCMV	0.12197	-0.78327	1	NOTEST	no	pair_fed	uninfected	0.12197	0.0708706	0	1	uninfected-vs-pair_fed	Il18rap	chr1:40515361-40551705	TCONS_00000529,TCONS_00000530	0.0936724	0.0653962	0.0535431	1.47041	1.06485
XLOC_000282	XLOC_000282	Slc9a4	chr1:40572187-40630725	ENSMUSG00000026065	ENSMUST00000027233	0.0192966	#NAME?	1	NOTEST	no	LCMV	uninfected	0.0192966	0	0	1	uninfected-vs-LCMV	0.0192966	#NAME?	1	NOTEST	no	LCMV	pair_fed	0.0192966	0	0	1	pair_fed-vs-LCMV	0	0	1	NOTEST	no	pair_fed	uninfected	0	0	0	1	uninfected-vs-pair_fed	Slc9a4	chr1:40572187-40630725	TCONS_00000531	0	0	0	0.0153009	0
XLOC_000283	XLOC_000283	Slc9a2	chr1:40680573-40769273	ENSMUSG00000026062	ENSMUST00000027231,ENSMUST00000192345	0	0	1	NOTEST	no	LCMV	uninfected	0	0	0	1	uninfected-vs-LCMV	0.00447122	Inf	1	NOTEST	no	LCMV	pair_fed	0	0.00447122	0	1	pair_fed-vs-LCMV	0.00447122	#NAME?	1	NOTEST	no	pair_fed	uninfected	0.00447122	0	0	1	uninfected-vs-pair_fed	Slc9a2	chr1:40680573-40769273	TCONS_00000532,TCONS_00000533	0	0	0	0	0
XLOC_000293	XLOC_000293	Pou3f3	chr1:42694924-42744791	ENSMUSG00000045515	ENSMUST00000054883	0.00285213	#NAME?	1	NOTEST	no	LCMV	uninfected	0.00285213	0	0	1	uninfected-vs-LCMV	0.00285213	#NAME?	1	NOTEST	no	LCMV	pair_fed	0.00285213	0	0	1	pair_fed-vs-LCMV	0	0	1	NOTEST	no	pair_fed	uninfected	0	0	0	1	uninfected-vs-pair_fed	Pou3f3	chr1:42694924-42744791	TCONS_00000544	0	0	0	0.00855639	0
XLOC_000295	XLOC_000295	Mrps9	chr1:42851232-42905682	ENSMUSG00000060679	ENSMUST00000057208	18.2655	0.358586	0.167442	OK	no	LCMV	uninfected	14.2458	18.2655	1.11103	0.053	uninfected-vs-LCMV	17.7111	0.314125	0.249196	OK	no	LCMV	pair_fed	14.2458	17.7111	0.973546	0.091	pair_fed-vs-LCMV	18.2655	0.0444609	0.928852	OK	no	pair_fed	uninfected	17.7111	18.2655	0.140234	0.8052	uninfected-vs-pair_fed	Mrps9	chr1:42851232-42905682	TCONS_00000546	17.5616	20.0299	17.2049	13.2749	13.2611
XLOC_000299	XLOC_000299	8430432A02Rik	chr1:43047199-43098622	ENSMUSG00000041878	ENSMUST00000039080	0.188893	0.3024	1	NOTEST	no	LCMV	uninfected	0.153173	0.188893	0	1	uninfected-vs-LCMV	0.243441	0.668404	1	NOTEST	no	LCMV	pair_fed	0.153173	0.243441	0	1	pair_fed-vs-LCMV	0.243441	-0.366004	1	NOTEST	no	pair_fed	uninfected	0.243441	0.188893	0	1	uninfected-vs-pair_fed	8430432A02Rik	chr1:43047199-43098622	TCONS_00000551	0.0586756	0.209784	0.298218	0.188607	0
XLOC_000300	XLOC_000300	AI597479	chr1:43098709-43115947	ENSMUSG00000010290	ENSMUST00000010434	3.25228	0.230195	0.501553	OK	no	LCMV	uninfected	2.77263	3.25228	0.653263	0.25965	uninfected-vs-LCMV	2.97491	0.101592	0.831101	OK	no	LCMV	pair_fed	2.77263	2.97491	0.285742	0.6181	pair_fed-vs-LCMV	3.25228	0.128603	0.773598	OK	no	pair_fed	uninfected	2.97491	3.25228	0.366069	0.53555	uninfected-vs-pair_fed	AI597479	chr1:43098709-43115947	TCONS_00000552	3.91151	2.73058	3.11475	2.5831	2.65891
XLOC_000304	XLOC_000304	Nck2	chr1:43445750-43570515	ENSMUSG00000066877	ENSMUST00000086421	1.65344	0.158511	0.772148	OK	no	LCMV	uninfected	1.4814	1.65344	0.359667	0.53325	uninfected-vs-LCMV	1.4814	-0.204238	0.69747	OK	no	LCMV	pair_fed	1.4814	1.28585	-0.445477	0.4423	pair_fed-vs-LCMV	1.65344	0.362749	0.37635	OK	no	pair_fed	uninfected	1.28585	1.65344	0.803907	0.16355	uninfected-vs-pair_fed	Nck2	chr1:43445750-43570515	TCONS_00000556	1.5327	2.19876	1.22885	1.66969	1.43747
XLOC_000307	XLOC_000307	1500015O10Rik	chr1:43730601-43743895	ENSMUSG00000026051	ENSMUST00000027217	0.0964751	-1.25195	1	NOTEST	no	LCMV	uninfected	0.0964751	0.0405079	0	1	uninfected-vs-LCMV	0.0964751	-0.286383	1	NOTEST	no	LCMV	pair_fed	0.0964751	0.0791053	0	1	pair_fed-vs-LCMV	0.0791053	-0.965571	1	NOTEST	no	pair_fed	uninfected	0.0791053	0.0405079	0	1	uninfected-vs-pair_fed	1500015O10Rik	chr1:43730601-43743895	TCONS_00000559	0	0.121524	0	0.289425	0
XLOC_000313	XLOC_000313	Tpp2	chr1:43934006-44003000	ENSMUSG00000041763	ENSMUST00000087933,ENSMUST00000188313	9.94491	0.357067	0.15354	OK	no	LCMV	uninfected	7.76449	9.94491	1.13797	0.04715	uninfected-vs-LCMV	8.77553	0.176596	0.577832	OK	no	LCMV	pair_fed	7.76449	8.77553	0.571057	0.325	pair_fed-vs-LCMV	9.94491	0.180471	0.565597	OK	no	pair_fed	uninfected	8.77553	9.94491	0.583612	0.3139	uninfected-vs-pair_fed	Tpp2	chr1:43934006-44003000	TCONS_00000565,TCONS_00000566,TCONS_00000567	10.6709	9.59548	9.56837	7.8979	7.03465
XLOC_000314	XLOC_000314	Bivm	chr1:44119031-44144770	ENSMUSG00000041684	ENSMUST00000035991,ENSMUST00000114709	3.82191	0.621343	0.013816	OK	yes	LCMV	uninfected	2.48449	3.82191	1.74935	0.00235	uninfected-vs-LCMV	3.33317	0.423946	0.129548	OK	no	LCMV	pair_fed	2.48449	3.33317	1.19021	0.03775	pair_fed-vs-LCMV	3.82191	0.197397	0.566307	OK	no	pair_fed	uninfected	3.33317	3.82191	0.571958	0.31465	uninfected-vs-pair_fed	Bivm	chr1:44119031-44144770	TCONS_00000568,TCONS_00000569,TCONS_00000570,TCONS_00000571	4.63073	3.22366	3.61134	1.89041	2.8814
XLOC_000315	XLOC_000315	Ercc5	chr1:44147846-44181260	ENSMUSG00000026048	ENSMUST00000027214	5.21737	0.293427	0.30295	OK	no	LCMV	uninfected	4.25717	5.21737	0.889738	0.11935	uninfected-vs-LCMV	5.32424	0.322682	0.241226	OK	no	LCMV	pair_fed	4.25717	5.32424	0.981933	0.0871	pair_fed-vs-LCMV	5.32424	-0.029255	0.956184	OK	no	pair_fed	uninfected	5.32424	5.21737	-0.0910123	0.8759	uninfected-vs-pair_fed	Ercc5	chr1:44147846-44181260	TCONS_00000572	5.46038	5.79871	4.39301	5.04506	3.20906
XLOC_000318	XLOC_000318	Gulp1	chr1:44551510-44796838	ENSMUSG00000056870	ENSMUST00000074525,ENSMUST00000160854,ENSMUST00000162600	0.222691	0.197544	1	NOTEST	no	LCMV	uninfected	0.194194	0.222691	0	1	uninfected-vs-LCMV	0.332012	0.773734	1	NOTEST	no	LCMV	pair_fed	0.194194	0.332012	0	1	pair_fed-vs-LCMV	0.332012	-0.57619	1	NOTEST	no	pair_fed	uninfected	0.332012	0.222691	0	1	uninfected-vs-pair_fed	Gulp1	chr1:44551510-44796838	TCONS_00000575,TCONS_00000576,TCONS_00000577,TCONS_00000580	0.072178	0.153315	0.442579	0.220303	0.219531
XLOC_000324	XLOC_000324	Col3a1	chr1:45311537-45349706	ENSMUSG00000026043,ENSMUSG00000105211	ENSMUST00000087883,ENSMUST00000198698	16.5085	0.511792	0.631879	OK	no	LCMV	uninfected	11.5782	16.5085	0.158458	0.3749	uninfected-vs-LCMV	11.5782	-0.0609853	0.971083	OK	no	LCMV	pair_fed	11.5782	11.099	-0.0200755	0.9194	pair_fed-vs-LCMV	16.5085	0.572777	0.63686	OK	no	pair_fed	uninfected	11.099	16.5085	0.160636	0.3798	uninfected-vs-pair_fed	AC125167.1,Col3a1	chr1:45311537-45349706	TCONS_00000584,TCONS_00000585	20.3771	9.22759	19.9207	11.4605	9.48231
XLOC_000329	XLOC_000329	Wdr75	chr1:45795165-45823619	ENSMUSG00000025995	ENSMUST00000027139	4.08802	-0.552887	0.0360909	OK	yes	LCMV	uninfected	4.08802	2.78662	-1.54907	0.0075	uninfected-vs-LCMV	4.08802	-0.526913	0.0451651	OK	yes	LCMV	pair_fed	4.08802	2.83724	-1.48458	0.00995	pair_fed-vs-LCMV	2.83724	-0.0259741	0.964983	OK	no	pair_fed	uninfected	2.83724	2.78662	-0.0705355	0.9021	uninfected-vs-pair_fed	Wdr75	chr1:45795165-45823619	TCONS_00000590	2.80563	2.23546	3.31876	3.90536	4.0193
XLOC_000332	XLOC_000332	Rpl23a-ps1	chr1:45981547-45982012	ENSMUSG00000070896	ENSMUST00000085632	0.406485	-0.123081	1	NOTEST	no	LCMV	uninfected	0.406485	0.373244	0	1	uninfected-vs-LCMV	0.406485	-1.4941	1	NOTEST	no	LCMV	pair_fed	0.406485	0.144303	0	1	pair_fed-vs-LCMV	0.373244	1.37102	1	NOTEST	no	pair_fed	uninfected	0.144303	0.373244	0	1	uninfected-vs-pair_fed	Rpl23a-ps1	chr1:45981547-45982012	TCONS_00000593	0	0	1.11973	0.645275	0.574178
XLOC_000334	XLOC_000334	Dnah7b	chr1:46066737-46373546	ENSMUSG00000041144	ENSMUST00000069293	0.0123325	Inf	1	NOTEST	no	LCMV	uninfected	0	0.0123325	0	1	uninfected-vs-LCMV	0.00693121	Inf	1	NOTEST	no	LCMV	pair_fed	0	0.00693121	0	1	pair_fed-vs-LCMV	0.0123325	0.831286	1	NOTEST	no	pair_fed	uninfected	0.00693121	0.0123325	0	1	uninfected-vs-pair_fed	Dnah7b	chr1:46066737-46373546	TCONS_00000595	0.0232261	0.0137714	0	0	0
XLOC_000337	XLOC_000337	Dnah7c	chr1:46425591-46807476	ENSMUSG00000101337	ENSMUST00000178395,ENSMUST00000189749	0.00235293	Inf	1	NOTEST	no	LCMV	uninfected	0	0.00235293	0	1	uninfected-vs-LCMV	0	0	1	NOTEST	no	LCMV	pair_fed	0	0	0	1	pair_fed-vs-LCMV	0.00235293	Inf	1	NOTEST	no	pair_fed	uninfected	0	0.00235293	0	1	uninfected-vs-pair_fed	Dnah7c	chr1:46425591-46807476	TCONS_00000598,TCONS_00000599	0	0.0070588	0	0	0
XLOC_000351	XLOC_000351	4933411E06Rik	chr1:50107469-50108962	ENSMUSG00000099608	ENSMUST00000186016	4.55038	1.87522	0.000470085	OK	yes	LCMV	uninfected	1.24037	4.55038	3.94498	5e-05	uninfected-vs-LCMV	1.47088	0.245912	0.67213	OK	no	LCMV	pair_fed	1.24037	1.47088	0.46305	0.41495	pair_fed-vs-LCMV	4.55038	1.6293	0.000470085	OK	yes	pair_fed	uninfected	1.47088	4.55038	3.62335	5e-05	uninfected-vs-pair_fed	4933411E06Rik	chr1:50107469-50108962	TCONS_00000613	4.4576	4.18874	5.00479	0.596251	1.3157
XLOC_000356	XLOC_000356	Tmeff2	chr1:50909961-51187270	ENSMUSG00000026109	ENSMUST00000081851,ENSMUST00000114565	0.0376202	Inf	1	NOTEST	no	LCMV	uninfected	0	0.0376202	0	1	uninfected-vs-LCMV	0	0	1	NOTEST	no	LCMV	pair_fed	0	0	0	1	pair_fed-vs-LCMV	0.0376202	Inf	1	NOTEST	no	pair_fed	uninfected	0	0.0376202	0	1	uninfected-vs-pair_fed	Tmeff2	chr1:50909961-51187270	TCONS_00000618,TCONS_00000619	0.0491242	0.0637363	0	0	0
XLOC_000360	XLOC_000360	Sdpr	chr1:51218385-51333779	ENSMUSG00000045954	ENSMUST00000051572	7.86308	0.9731	0.000470085	OK	yes	LCMV	uninfected	4.00554	7.86308	2.91595	5e-05	uninfected-vs-LCMV	9.83452	1.29586	0.000470085	OK	yes	LCMV	pair_fed	4.00554	9.83452	3.91846	5e-05	pair_fed-vs-LCMV	9.83452	-0.322759	0.209393	OK	no	pair_fed	uninfected	9.83452	7.86308	-1.02581	0.07155	uninfected-vs-pair_fed	Sdpr	chr1:51218385-51333779	TCONS_00000623	8.17781	8.32628	7.08516	3.86315	3.74506
XLOC_000361	XLOC_000361	Stat1,Stat4	chr1:51987147-52161865	ENSMUSG00000026104,ENSMUSG00000062939,ENSMUSG00000101628	ENSMUST00000027277,ENSMUST00000070968,ENSMUST00000168302,ENSMUST00000185516,ENSMUST00000186057,ENSMUST00000186574,ENSMUST00000186857,ENSMUST00000189347,ENSMUST00000191435	133.31	-2.87296	0.000470085	OK	yes	LCMV	uninfected	133.31	18.1977	-7.01875	5e-05	uninfected-vs-LCMV	133.31	-3.2099	0.000470085	OK	yes	LCMV	pair_fed	133.31	14.4074	-7.80873	5e-05	pair_fed-vs-LCMV	18.1977	0.336947	0.21492	OK	no	pair_fed	uninfected	14.4074	18.1977	1.03113	0.07425	uninfected-vs-pair_fed	Gm28177,Stat1,Stat4	chr1:51987147-52161865	TCONS_00000624,TCONS_00000625,TCONS_00000626,TCONS_00000627,TCONS_00000628,TCONS_00000629,TCONS_00000630,TCONS_00000631,TCONS_00000632,TCONS_00000633,TCONS_00000634,TCONS_00000635,TCONS_00000636,TCONS_00000637,TCONS_00000638,TCONS_00000639,TCONS_00000640	20.118	16.8117	17.6633	53.7553	178.505
XLOC_000362	XLOC_000362	Gls	chr1:52163447-52233232	ENSMUSG00000026103	ENSMUST00000114513	0.778944	-4.34315	0.475765	OK	no	LCMV	uninfected	0.778944	0.0383784	-1.41669	0.23755	uninfected-vs-LCMV	0.778944	-5.88329	0.438426	OK	no	LCMV	pair_fed	0.778944	0.0131965	-1.13847	0.2079	pair_fed-vs-LCMV	0.0383784	1.54013	1	NOTEST	no	pair_fed	uninfected	0.0131965	0.0383784	0	1	uninfected-vs-pair_fed	Gls	chr1:52163447-52233232	TCONS_00000641	0.0359141	0	0.079221	0.196877	1.36848
XLOC_000363	XLOC_000363	Rps27a-ps1	chr1:52522238-52522701	ENSMUSG00000101501	ENSMUST00000191424	0.217013	Inf	1	NOTEST	no	LCMV	uninfected	0	0.217013	0	1	uninfected-vs-LCMV	0.103495	Inf	1	NOTEST	no	LCMV	pair_fed	0	0.103495	0	1	pair_fed-vs-LCMV	0.217013	1.06822	1	NOTEST	no	pair_fed	uninfected	0.103495	0.217013	0	1	uninfected-vs-pair_fed	Rps27a-ps1	chr1:52522238-52522701	TCONS_00000642	0.258987	0	0.392053	0	0
XLOC_000366	XLOC_000366	Nemp2	chr1:52630702-52651919	ENSMUSG00000043015	ENSMUST00000165859	0.80197	-0.638552	0.124	OK	no	LCMV	uninfected	0.80197	0.515151	-1.23178	0.0357	uninfected-vs-LCMV	0.80197	-1.22831	0.00456607	OK	yes	LCMV	pair_fed	0.80197	0.342294	-2.18309	0.00065	pair_fed-vs-LCMV	0.515151	0.589758	1	NOTEST	no	pair_fed	uninfected	0.342294	0.515151	0	1	uninfected-vs-pair_fed	Nemp2	chr1:52630702-52651919	TCONS_00000645	0.527033	0.628292	0.390128	1.16589	0.665905
XLOC_000368	XLOC_000368	Hibch	chr1:52845012-52921149	ENSMUSG00000041426	ENSMUST00000044478,ENSMUST00000159352	41.3082	0.664826	0.00199201	OK	yes	LCMV	uninfected	26.0557	41.3082	2.11094	0.00025	uninfected-vs-LCMV	40.9606	0.652637	0.00300157	OK	yes	LCMV	pair_fed	26.0557	40.9606	2.08224	0.0004	pair_fed-vs-LCMV	41.3082	0.0121888	0.981563	OK	no	pair_fed	uninfected	40.9606	41.3082	0.0388099	0.9477	uninfected-vs-pair_fed	Hibch	chr1:52845012-52921149	TCONS_00000647,TCONS_00000648,TCONS_00000649	45.4994	36.3425	42.0826	15.8301	32.6468
XLOC_000377	XLOC_000377	Ccdc150	chr1:54250682-54368727	ENSMUSG00000025983	ENSMUST00000027128	0.00611253	#NAME?	1	NOTEST	no	LCMV	uninfected	0.00611253	0	0	1	uninfected-vs-LCMV	0.00611253	#NAME?	1	NOTEST	no	LCMV	pair_fed	0.00611253	0	0	1	pair_fed-vs-LCMV	0	0	1	NOTEST	no	pair_fed	uninfected	0	0	0	1	uninfected-vs-pair_fed	Ccdc150	chr1:54250682-54368727	TCONS_00000664	0	0	0	0.0183376	0
XLOC_000379	XLOC_000379	4930444A19Rik	chr1:54645339-54926387	ENSMUSG00000101674	ENSMUST00000188243,ENSMUST00000190007	0.0642879	-0.978894	1	NOTEST	no	LCMV	uninfected	0.0642879	0.0326176	0	1	uninfected-vs-LCMV	0.0642879	-0.378473	1	NOTEST	no	LCMV	pair_fed	0.0642879	0.0494535	0	1	pair_fed-vs-LCMV	0.0494535	-0.600422	1	NOTEST	no	pair_fed	uninfected	0.0494535	0.0326176	0	1	uninfected-vs-pair_fed	4930444A19Rik	chr1:54645339-54926387	TCONS_00000666,TCONS_00000667	0.0332775	0.0388008	0.0257746	0.0535177	0.0616348
XLOC_000381	XLOC_000381	Coq10b	chr1:55051318-55072702	ENSMUSG00000025981	ENSMUST00000027125,ENSMUST00000087617	42.9822	1.61042	0.000470085	OK	yes	LCMV	uninfected	14.0768	42.9822	4.8759	5e-05	uninfected-vs-LCMV	35.2898	1.32593	0.000470085	OK	yes	LCMV	pair_fed	14.0768	35.2898	4.01665	5e-05	pair_fed-vs-LCMV	42.9822	0.284488	0.317156	OK	no	pair_fed	uninfected	35.2898	42.9822	0.884819	0.12755	uninfected-vs-pair_fed	Coq10b	chr1:55051318-55072702	TCONS_00000669,TCONS_00000670,TCONS_00000671	54.9396	38.7422	35.2649	10.5523	13.4125
XLOC_000383	XLOC_000383	Hspe1	chr1:55088131-55091307	ENSMUSG00000073676	ENSMUST00000075242	192.811	-0.359566	0.161278	OK	no	LCMV	uninfected	192.811	150.276	-1.11539	0.0505	uninfected-vs-LCMV	192.811	-0.188529	0.559274	OK	no	LCMV	pair_fed	192.811	169.191	-0.581957	0.3085	pair_fed-vs-LCMV	169.191	-0.171037	0.612796	OK	no	pair_fed	uninfected	169.191	150.276	-0.535183	0.35655	uninfected-vs-pair_fed	Hspe1	chr1:55088131-55091307	TCONS_00000673	146.199	166.157	138.472	206.264	196.185
XLOC_000385	XLOC_000385	Mob4	chr1:55131230-55154899	ENSMUSG00000025979	ENSMUST00000159311,ENSMUST00000162364	9.63412	0.276934	0.37248	OK	no	LCMV	uninfected	7.95146	9.63412	0.80548	0.161	uninfected-vs-LCMV	10.6335	0.419328	0.109534	OK	no	LCMV	pair_fed	7.95146	10.6335	1.25671	0.03045	pair_fed-vs-LCMV	10.6335	-0.142395	0.724315	OK	no	pair_fed	uninfected	10.6335	9.63412	-0.416494	0.47305	uninfected-vs-pair_fed	Mob4	chr1:55131230-55154899	TCONS_00000675,TCONS_00000676,TCONS_00000677	11.3233	7.69676	9.88232	7.47285	8.1424
XLOC_000387	XLOC_000387	Mars2	chr1:55237176-55248470	ENSMUSG00000046994	ENSMUST00000061334	0.406773	-0.637814	1	NOTEST	no	LCMV	uninfected	0.406773	0.261428	0	1	uninfected-vs-LCMV	0.406773	-0.16805	1	NOTEST	no	LCMV	pair_fed	0.406773	0.362047	0	1	pair_fed-vs-LCMV	0.362047	-0.469764	1	NOTEST	no	pair_fed	uninfected	0.362047	0.261428	0	1	uninfected-vs-pair_fed	Mars2	chr1:55237176-55248470	TCONS_00000679	0.248314	0.177235	0.358734	0.396299	0.452813
XLOC_000389	XLOC_000389	Plcl1	chr1:55405920-55754285	ENSMUSG00000038349	ENSMUST00000042986	0.259768	0.207714	1	NOTEST	no	LCMV	uninfected	0.224936	0.259768	0	1	uninfected-vs-LCMV	0.229847	0.0311582	1	NOTEST	no	LCMV	pair_fed	0.224936	0.229847	0	1	pair_fed-vs-LCMV	0.259768	0.176556	1	NOTEST	no	pair_fed	uninfected	0.229847	0.259768	0	1	uninfected-vs-pair_fed	Plcl1	chr1:55405920-55754285	TCONS_00000681	0.277739	0.293581	0.207985	0.343134	0.172223
XLOC_000392	XLOC_000392	9130227L01Rik	chr1:55931240-55972098	ENSMUSG00000099950	ENSMUST00000189293	0.0712224	0.635806	1	NOTEST	no	LCMV	uninfected	0.0458374	0.0712224	0	1	uninfected-vs-LCMV	0.0458374	-1.41307	1	NOTEST	no	LCMV	pair_fed	0.0458374	0.0172125	0	1	pair_fed-vs-LCMV	0.0712224	2.04887	1	NOTEST	no	pair_fed	uninfected	0.0172125	0.0712224	0	1	uninfected-vs-pair_fed	9130227L01Rik	chr1:55931240-55972098	TCONS_00000684	0	0	0.213667	0	0.0387651
XLOC_000396	XLOC_000396	9130024F11Rik	chr1:56793980-57050084	ENSMUSG00000087022	ENSMUST00000135238,ENSMUST00000185204,ENSMUST00000187858,ENSMUST00000187927	0.212707	1.51907	1	NOTEST	no	LCMV	uninfected	0.0742155	0.212707	0	1	uninfected-vs-LCMV	0.0742155	#NAME?	1	NOTEST	no	LCMV	pair_fed	0.0742155	0	0	1	pair_fed-vs-LCMV	0.212707	Inf	1	NOTEST	no	pair_fed	uninfected	0	0.212707	0	1	uninfected-vs-pair_fed	9130024F11Rik	chr1:56793980-57050084	TCONS_00000688,TCONS_00000689,TCONS_00000690,TCONS_00000691,TCONS_00000693	0.078587	0.324295	0.235239	0.222647	0
XLOC_000399	XLOC_000399	1700066M21Rik	chr1:57377619-57385423	ENSMUSG00000038323	ENSMUST00000042734	6.53766	0.808712	0.000470085	OK	yes	LCMV	uninfected	3.73229	6.53766	2.38526	5e-05	uninfected-vs-LCMV	5.42461	0.539456	0.0313139	OK	yes	LCMV	pair_fed	3.73229	5.42461	1.59586	0.0063	pair_fed-vs-LCMV	6.53766	0.269256	0.36075	OK	no	pair_fed	uninfected	5.42461	6.53766	0.819902	0.15355	uninfected-vs-pair_fed	1700066M21Rik	chr1:57377619-57385423	TCONS_00000695	5.51109	7.40782	6.69407	2.78335	4.42592
XLOC_000400	XLOC_000400	9430016H08Rik	chr1:57388236-57417953	ENSMUSG00000025971	ENSMUST00000027114	3.95088	-0.150809	0.744824	OK	no	LCMV	uninfected	3.95088	3.55873	-0.385576	0.4974	uninfected-vs-LCMV	4.06525	0.0411692	0.944888	OK	no	LCMV	pair_fed	3.95088	4.06525	0.10887	0.84725	pair_fed-vs-LCMV	4.06525	-0.191978	0.65317	OK	no	pair_fed	uninfected	4.06525	3.55873	-0.48978	0.3958	uninfected-vs-pair_fed	9430016H08Rik	chr1:57388236-57417953	TCONS_00000696	3.22148	3.62449	3.83024	3.80603	4.02099
XLOC_000402	XLOC_000402	Spats2l	chr1:57774364-57948394	ENSMUSG00000038305	ENSMUST00000163239,ENSMUST00000164302,ENSMUST00000167085,ENSMUST00000169772,ENSMUST00000170139	8.90656	-3.43657	0.000470085	OK	yes	LCMV	uninfected	8.90656	0.822622	-7.26559	5e-05	uninfected-vs-LCMV	8.90656	-3.46665	0.000470085	OK	yes	LCMV	pair_fed	8.90656	0.805648	-7.15195	5e-05	pair_fed-vs-LCMV	0.822622	0.0300802	0.971396	OK	no	pair_fed	uninfected	0.805648	0.822622	0.0519815	0.9202	uninfected-vs-pair_fed	Spats2l	chr1:57774364-57948394	TCONS_00000698,TCONS_00000699,TCONS_00000700,TCONS_00000701,TCONS_00000702,TCONS_00000703,TCONS_00000704,TCONS_00000705,TCONS_00000706,TCONS_00000707,TCONS_00000708,TCONS_00000709,TCONS_00000710,TCONS_00000711,TCONS_00000712	0.974905	0.78141	0.71155	7.50972	9.26141
XLOC_000403	XLOC_000403	Sgol2a	chr1:57995970-58025899	ENSMUSG00000026039	ENSMUST00000027202	0.332983	-1.39451	1	NOTEST	no	LCMV	uninfected	0.332983	0.126658	0	1	uninfected-vs-LCMV	0.332983	-2.41766	1	NOTEST	no	LCMV	pair_fed	0.332983	0.0623209	0	1	pair_fed-vs-LCMV	0.126658	1.02315	1	NOTEST	no	pair_fed	uninfected	0.0623209	0.126658	0	1	uninfected-vs-pair_fed	Sgol2a	chr1:57995970-58025899	TCONS_00000713	0.104798	0.109408	0.165769	0.357032	0.430894
XLOC_000404	XLOC_000404	Aox1	chr1:58029900-58106413	ENSMUSG00000063558	ENSMUST00000001027	11.0497	-0.423303	0.0868274	OK	no	LCMV	uninfected	11.0497	8.23992	-1.31964	0.02265	uninfected-vs-LCMV	11.0497	-0.212006	0.497844	OK	no	LCMV	pair_fed	11.0497	9.53959	-0.6562	0.2565	pair_fed-vs-LCMV	9.53959	-0.211297	0.481204	OK	no	pair_fed	uninfected	9.53959	8.23992	-0.667847	0.24215	uninfected-vs-pair_fed	Aox1	chr1:58029900-58106413	TCONS_00000714,TCONS_00000715,TCONS_00000716	10.3937	8.03426	6.29179	6.78067	15.0405
XLOC_000405	XLOC_000405	Aox3	chr1:58113135-58203708	ENSMUSG00000064294	ENSMUST00000040999,ENSMUST00000162011	45.4732	1.0745	0.000470085	OK	yes	LCMV	uninfected	21.5922	45.4732	2.8122	5e-05	uninfected-vs-LCMV	41.9636	0.958626	0.000470085	OK	yes	LCMV	pair_fed	21.5922	41.9636	2.51278	5e-05	pair_fed-vs-LCMV	45.4732	0.115877	0.812565	OK	no	pair_fed	uninfected	41.9636	45.4732	0.313447	0.5891	uninfected-vs-pair_fed	Aox3	chr1:58113135-58203708	TCONS_00000717,TCONS_00000718,TCONS_00000719,TCONS_00000720,TCONS_00000721,TCONS_00000722	50.4883	39.9753	45.9559	3.50235	27.7178
XLOC_000406	XLOC_000406	-	chr1:58203786-58204250	NA	NA	2.5646	0.817838	0.284995	OK	no	LCMV	uninfected	1.45488	2.5646	0.962627	0.1096	uninfected-vs-LCMV	2.99725	1.04274	0.14821	OK	no	LCMV	pair_fed	1.45488	2.99725	1.24412	0.04495	pair_fed-vs-LCMV	2.99725	-0.224902	0.812883	OK	no	pair_fed	uninfected	2.99725	2.5646	-0.308751	0.58935	uninfected-vs-pair_fed	NA	chr1:58203786-58204250	TCONS_00000723	3.00664	2.23105	2.45612	0.216483	2.29088
XLOC_000407	XLOC_000407	Aox4	chr1:58210396-58380259	ENSMUSG00000038242	ENSMUST00000040442	0	0	1	NOTEST	no	LCMV	uninfected	0	0	0	1	uninfected-vs-LCMV	0.010115	Inf	1	NOTEST	no	LCMV	pair_fed	0	0.010115	0	1	pair_fed-vs-LCMV	0.010115	#NAME?	1	NOTEST	no	pair_fed	uninfected	0.010115	0	0	1	uninfected-vs-pair_fed	Aox4	chr1:58210396-58380259	TCONS_00000724	0	0	0	0	0
XLOC_000408	XLOC_000408	Aox2	chr1:58210396-58380259	ENSMUSG00000079554	ENSMUST00000114366	0.0133723	0.90352	1	NOTEST	no	LCMV	uninfected	0.00714855	0.0133723	0	1	uninfected-vs-LCMV	0.00714855	-0.644506	1	NOTEST	no	LCMV	pair_fed	0.00714855	0.00457302	0	1	pair_fed-vs-LCMV	0.0133723	1.54803	1	NOTEST	no	pair_fed	uninfected	0.00457302	0.0133723	0	1	uninfected-vs-pair_fed	Aox2	chr1:58210396-58380259	TCONS_00000725	0.0113409	0.0287759	0	0.0103954	0.0110503
XLOC_000409	XLOC_000409	Bzw1	chr1:58392897-58407353	ENSMUSG00000051223	ENSMUST00000050552,ENSMUST00000186949	35.0108	-0.00213726	0.996796	OK	no	LCMV	uninfected	35.0108	34.9589	-0.00653523	0.9917	uninfected-vs-LCMV	39.7224	0.182156	0.594804	OK	no	LCMV	pair_fed	35.0108	39.7224	0.552521	0.3403	pair_fed-vs-LCMV	39.7224	-0.184293	0.588088	OK	no	pair_fed	uninfected	39.7224	34.9589	-0.563446	0.3341	uninfected-vs-pair_fed	Bzw1	chr1:58392897-58407353	TCONS_00000726,TCONS_00000727,TCONS_00000728	35.596	30.7027	38.5781	33.4221	39.6213
XLOC_000410	XLOC_000410	Nif3l1	chr1:58430993-58505109	ENSMUSG00000026036	ENSMUST00000087521,ENSMUST00000114337,ENSMUST00000171597	7.14974	-0.853454	0.0169409	OK	yes	LCMV	uninfected	7.14974	3.95708	-1.75437	0.003	uninfected-vs-LCMV	7.14974	-0.403393	0.347328	OK	no	LCMV	pair_fed	7.14974	5.40576	-0.851007	0.1454	pair_fed-vs-LCMV	5.40576	-0.450061	0.308119	OK	no	pair_fed	uninfected	5.40576	3.95708	-0.898324	0.1224	uninfected-vs-pair_fed	Nif3l1	chr1:58430993-58505109	TCONS_00000729,TCONS_00000730,TCONS_00000731,TCONS_00000732	3.62827	3.37859	4.86439	5.50213	8.40192
XLOC_000412	XLOC_000412	Ndufb3	chr1:58586383-58595964	ENSMUSG00000026032	ENSMUST00000027193	39.7092	0.146064	0.673577	OK	no	LCMV	uninfected	35.8857	39.7092	0.46499	0.41655	uninfected-vs-LCMV	41.5981	0.213108	0.474346	OK	no	LCMV	pair_fed	35.8857	41.5981	0.680634	0.2362	pair_fed-vs-LCMV	41.5981	-0.0670438	0.886787	OK	no	pair_fed	uninfected	41.5981	39.7092	-0.215835	0.71305	uninfected-vs-pair_fed	Ndufb3	chr1:58586383-58595964	TCONS_00000736	40.2814	39.8965	38.9496	32.2341	37.9716
XLOC_000417	XLOC_000417	Cflar	chr1:58711511-58758884	ENSMUSG00000026031	ENSMUST00000069333,ENSMUST00000097722,ENSMUST00000114309,ENSMUST00000114313	15.9355	0.566649	0.0368466	OK	yes	LCMV	uninfected	10.7594	15.9355	1.52627	0.0077	uninfected-vs-LCMV	15.367	0.514237	0.0807552	OK	no	LCMV	pair_fed	10.7594	15.367	1.33198	0.02065	pair_fed-vs-LCMV	15.9355	0.052412	0.927166	OK	no	pair_fed	uninfected	15.367	15.9355	0.143316	0.80175	uninfected-vs-pair_fed	Cflar	chr1:58711511-58758884	TCONS_00000742,TCONS_00000743,TCONS_00000744,TCONS_00000745,TCONS_00000746,TCONS_00000747,TCONS_00000748,TCONS_00000749,TCONS_00000750,TCONS_00000751	19.5457	14.404	13.8569	7.75803	12.2658
XLOC_000419	XLOC_000419	Casp8	chr1:58795373-58847503	ENSMUSG00000026029	ENSMUST00000027189,ENSMUST00000165549,ENSMUST00000190213,ENSMUST00000191201	15.991	-0.484137	0.0441113	OK	yes	LCMV	uninfected	15.991	11.4323	-1.48737	0.00965	uninfected-vs-LCMV	15.991	-0.313882	0.238101	OK	no	LCMV	pair_fed	15.991	12.8643	-0.973125	0.08555	pair_fed-vs-LCMV	12.8643	-0.170254	0.611899	OK	no	pair_fed	uninfected	12.8643	11.4323	-0.524952	0.3557	uninfected-vs-pair_fed	Casp8	chr1:58795373-58847503	TCONS_00000753,TCONS_00000754,TCONS_00000755,TCONS_00000757,TCONS_00000758,TCONS_00000759	11.7582	10.9543	11.5845	18.1871	15.5588
XLOC_000421	XLOC_000421	Stradb	chr1:58973521-58995715	ENSMUSG00000026027	ENSMUST00000027185,ENSMUST00000114296	13.1732	0.803023	0.000470085	OK	yes	LCMV	uninfected	7.55016	13.1732	2.3888	5e-05	uninfected-vs-LCMV	12.3069	0.704892	0.00332215	OK	yes	LCMV	pair_fed	7.55016	12.3069	2.06425	0.00045	pair_fed-vs-LCMV	13.1732	0.0981306	0.830253	OK	no	pair_fed	uninfected	12.3069	13.1732	0.289589	0.6163	uninfected-vs-pair_fed	Stradb	chr1:58973521-58995715	TCONS_00000760,TCONS_00000761	13.8821	11.4204	14.217	3.97377	10.0794
XLOC_000424	XLOC_000424	G730003C15Rik	chr1:59100589-59237231	ENSMUSG00000097573	ENSMUST00000189096	0.170147	1.43474	1	NOTEST	no	LCMV	uninfected	0.0629395	0.170147	0	1	uninfected-vs-LCMV	0.0629395	-0.526716	1	NOTEST	no	LCMV	pair_fed	0.0629395	0.0436884	0	1	pair_fed-vs-LCMV	0.170147	1.96146	1	NOTEST	no	pair_fed	uninfected	0.0436884	0.170147	0	1	uninfected-vs-pair_fed	G730003C15Rik	chr1:59100589-59237231	TCONS_00000766	0.323523	0.111792	0.0751265	0.0267774	0.0837999
XLOC_000427	XLOC_000427	Cdk15	chr1:59256905-59352993	ENSMUSG00000026023	ENSMUST00000114248,ENSMUST00000160662	0.0573101	0.797312	1	NOTEST	no	LCMV	uninfected	0.0329774	0.0573101	0	1	uninfected-vs-LCMV	0.0693884	1.07322	1	NOTEST	no	LCMV	pair_fed	0.0329774	0.0693884	0	1	pair_fed-vs-LCMV	0.0693884	-0.275904	1	NOTEST	no	pair_fed	uninfected	0.0693884	0.0573101	0	1	uninfected-vs-pair_fed	Cdk15	chr1:59256905-59352993	TCONS_00000769,TCONS_00000770,TCONS_00000771	0.101805	0.0433727	0.0267531	0.031484	0.0674483
XLOC_000429	XLOC_000429	Fzd7	chr1:59482423-59486955	ENSMUSG00000041075	ENSMUST00000114246	4.51781	0.83549	0.000470085	OK	yes	LCMV	uninfected	2.53175	4.51781	2.49114	5e-05	uninfected-vs-LCMV	2.60003	0.0383979	0.944048	OK	no	LCMV	pair_fed	2.53175	2.60003	0.110168	0.8455	pair_fed-vs-LCMV	4.51781	0.797092	0.000470085	OK	yes	pair_fed	uninfected	2.60003	4.51781	2.37337	5e-05	uninfected-vs-pair_fed	Fzd7	chr1:59482423-59486955	TCONS_00000773	5.28247	3.8488	4.42216	2.62294	2.60832
XLOC_000433	XLOC_000433	Nop58	chr1:59684976-59719044	ENSMUSG00000026020	ENSMUST00000027174,ENSMUST00000191142	11.9689	-1.05813	0.000470085	OK	yes	LCMV	uninfected	11.9689	5.74814	-2.81852	5e-05	uninfected-vs-LCMV	11.9689	-1.13212	0.000470085	OK	yes	LCMV	pair_fed	11.9689	5.46076	-2.87134	5e-05	pair_fed-vs-LCMV	5.74814	0.0739917	0.907897	OK	no	pair_fed	uninfected	5.46076	5.74814	0.179333	0.7562	uninfected-vs-pair_fed	Nop58	chr1:59684976-59719044	TCONS_00000777,TCONS_00000778,TCONS_00000779	5.98283	5.3139	5.94768	12.5287	12.4628
XLOC_000438	XLOC_000438	Bmpr2	chr1:59763399-59879014	ENSMUSG00000067336	ENSMUST00000087435	3.53806	0.831965	0.000470085	OK	yes	LCMV	uninfected	1.98755	3.53806	2.67226	5e-05	uninfected-vs-LCMV	3.49763	0.815384	0.000470085	OK	yes	LCMV	pair_fed	1.98755	3.49763	2.62104	5e-05	pair_fed-vs-LCMV	3.53806	0.0165812	0.973468	OK	no	pair_fed	uninfected	3.49763	3.53806	0.0537193	0.92695	uninfected-vs-pair_fed	Bmpr2	chr1:59763399-59879014	TCONS_00000784	3.75187	3.38012	3.4822	1.84281	2.26511
XLOC_000440	XLOC_000440	Fam117b	chr1:59913005-59985346	ENSMUSG00000041040	ENSMUST00000036540	2.02131	-0.0444534	0.936863	OK	no	LCMV	uninfected	2.02131	1.95998	-0.125109	0.8254	uninfected-vs-LCMV	2.05134	0.0212714	0.969545	OK	no	LCMV	pair_fed	2.02131	2.05134	0.0600337	0.91535	pair_fed-vs-LCMV	2.05134	-0.0657248	0.901301	OK	no	pair_fed	uninfected	2.05134	1.95998	-0.185718	0.7435	uninfected-vs-pair_fed	Fam117b	chr1:59913005-59985346	TCONS_00000786	2.13288	2.10363	1.64343	2.53126	1.67246
XLOC_000442	XLOC_000442	Carf	chr1:60102753-60153953	ENSMUSG00000026017	ENSMUST00000027171,ENSMUST00000180952,ENSMUST00000187978	0.818486	-0.0187623	0.977604	OK	no	LCMV	uninfected	0.818486	0.80791	-0.0414154	0.93845	uninfected-vs-LCMV	0.833747	0.0266514	0.968455	OK	no	LCMV	pair_fed	0.818486	0.833747	0.0583423	0.9125	pair_fed-vs-LCMV	0.833747	-0.0454137	0.947009	OK	no	pair_fed	uninfected	0.833747	0.80791	-0.0995684	0.8535	uninfected-vs-pair_fed	Carf	chr1:60102753-60153953	TCONS_00000788,TCONS_00000789,TCONS_00000790,TCONS_00000791	0.928579	0.687964	0.807188	0.7238	0.781045
XLOC_000444	XLOC_000444	Nbeal1	chr1:60180598-60338328	ENSMUSG00000073664	ENSMUST00000160834	1.98847	0.843469	0.000470085	OK	yes	LCMV	uninfected	1.10818	1.98847	2.64216	5e-05	uninfected-vs-LCMV	1.92254	0.794827	0.000470085	OK	yes	LCMV	pair_fed	1.10818	1.92254	2.51237	5e-05	pair_fed-vs-LCMV	1.98847	0.0486416	0.921924	OK	no	pair_fed	uninfected	1.92254	1.98847	0.157075	0.7886	uninfected-vs-pair_fed	Nbeal1	chr1:60180598-60338328	TCONS_00000793	2.29548	1.709	1.96091	0.99549	1.23018
XLOC_000445	XLOC_000445	Cyp20a1	chr1:60343322-60388060	ENSMUSG00000049439	ENSMUST00000060608	7.73106	0.13325	0.737072	OK	no	LCMV	uninfected	7.04899	7.73106	0.401577	0.4881	uninfected-vs-LCMV	7.04899	-0.031612	0.955053	OK	no	LCMV	pair_fed	7.04899	6.89621	-0.0936779	0.87295	pair_fed-vs-LCMV	7.73106	0.164862	0.64365	OK	no	pair_fed	uninfected	6.89621	7.73106	0.494978	0.3864	uninfected-vs-pair_fed	Cyp20a1	chr1:60343322-60388060	TCONS_00000794,TCONS_00000795	8.99897	6.66731	7.5269	7.07921	6.78716
XLOC_000446	XLOC_000446	6030460B20Rik	chr1:60343322-60388060	ENSMUSG00000103822	ENSMUST00000191764	0.0243058	Inf	1	NOTEST	no	LCMV	uninfected	0	0.0243058	0	1	uninfected-vs-LCMV	0	0	1	NOTEST	no	LCMV	pair_fed	0	0	0	1	pair_fed-vs-LCMV	0.0243058	Inf	1	NOTEST	no	pair_fed	uninfected	0	0.0243058	0	1	uninfected-vs-pair_fed	6030460B20Rik	chr1:60343322-60388060	TCONS_00000796	0.0729174	0	0	0	0
XLOC_000447	XLOC_000447	Abi2	chr1:60409618-60481268	ENSMUSG00000026782	ENSMUST00000052332,ENSMUST00000187709,ENSMUST00000188594,ENSMUST00000188618,ENSMUST00000189980	1.62495	0.868216	0.000470085	OK	yes	LCMV	uninfected	0.890188	1.62495	2.0938	5e-05	uninfected-vs-LCMV	1.63741	0.879231	0.000470085	OK	yes	LCMV	pair_fed	0.890188	1.63741	2.12069	5e-05	pair_fed-vs-LCMV	1.63741	-0.0110154	0.984616	OK	no	pair_fed	uninfected	1.63741	1.62495	-0.0285618	0.95735	uninfected-vs-pair_fed	Abi2	chr1:60409618-60481268	TCONS_00000797,TCONS_00000798,TCONS_00000799,TCONS_00000800,TCONS_00000801,TCONS_00000802,TCONS_00000803,TCONS_00000804,TCONS_00000805,TCONS_00000806,TCONS_00000807,TCONS_00000808,TCONS_00000809,TCONS_00000810	2.29897	1.52203	1.05386	0.973167	0.81415
XLOC_000450	XLOC_000450	Eif4a-ps4	chr1:60703931-60705149	ENSMUSG00000101188	ENSMUST00000122226	0.0158426	Inf	1	NOTEST	no	LCMV	uninfected	0	0.0158426	0	1	uninfected-vs-LCMV	0.0716759	Inf	1	NOTEST	no	LCMV	pair_fed	0	0.0716759	0	1	pair_fed-vs-LCMV	0.0716759	-2.17768	1	NOTEST	no	pair_fed	uninfected	0.0716759	0.0158426	0	1	uninfected-vs-pair_fed	Eif4a-ps4	chr1:60703931-60705149	TCONS_00000813	0	0	0.0475277	0	0
XLOC_000451	XLOC_000451	Cd28	chr1:60746357-60773359	ENSMUSG00000026012	ENSMUST00000027165	0.928864	-2.72915	0.000470085	OK	yes	LCMV	uninfected	0.928864	0.140086	-4.097	5e-05	uninfected-vs-LCMV	0.928864	-2.84708	0.000470085	OK	yes	LCMV	pair_fed	0.928864	0.129091	-4.24541	5e-05	pair_fed-vs-LCMV	0.140086	0.117927	1	NOTEST	no	pair_fed	uninfected	0.129091	0.140086	0	1	uninfected-vs-pair_fed	Cd28	chr1:60746357-60773359	TCONS_00000814	0.180293	0.131626	0.10834	1.73642	0.705124
XLOC_000452	XLOC_000452	2310016D23Rik	chr1:60776664-60803790	ENSMUSG00000085965	ENSMUST00000130082	0.0813755	#NAME?	1	NOTEST	no	LCMV	uninfected	0.0813755	0	0	1	uninfected-vs-LCMV	0.0813755	#NAME?	1	NOTEST	no	LCMV	pair_fed	0.0813755	0	0	1	pair_fed-vs-LCMV	0	0	1	NOTEST	no	pair_fed	uninfected	0	0	0	1	uninfected-vs-pair_fed	2310016D23Rik	chr1:60776664-60803790	TCONS_00000815	0	0	0	0.244126	0
XLOC_000457	XLOC_000457	Rpl18-ps1	chr1:60900897-60901422	ENSMUSG00000081382	ENSMUST00000121555	0	0	1	NOTEST	no	LCMV	uninfected	0	0	0	1	uninfected-vs-LCMV	0.0860157	Inf	1	NOTEST	no	LCMV	pair_fed	0	0.0860157	0	1	pair_fed-vs-LCMV	0.0860157	#NAME?	1	NOTEST	no	pair_fed	uninfected	0.0860157	0	0	1	uninfected-vs-pair_fed	Rpl18-ps1	chr1:60900897-60901422	TCONS_00000820	0	0	0	0	0
XLOC_000458	XLOC_000458	Ctla4	chr1:60909024-60915832	ENSMUSG00000026011	ENSMUST00000027164,ENSMUST00000097720	0.384856	-4.72003	1	NOTEST	no	LCMV	uninfected	0.384856	0.0146025	0	1	uninfected-vs-LCMV	0.384856	-1.33613	1	NOTEST	no	LCMV	pair_fed	0.384856	0.152434	0	1	pair_fed-vs-LCMV	0.152434	-3.3839	1	NOTEST	no	pair_fed	uninfected	0.152434	0.0146025	0	1	uninfected-vs-pair_fed	Ctla4	chr1:60909024-60915832	TCONS_00000821,TCONS_00000822,TCONS_00000823	0	0.0438076	0	0.478102	0.344645
XLOC_000459	XLOC_000459	Icos	chr1:60977926-61000320	ENSMUSG00000026009	ENSMUST00000027162,ENSMUST00000102827	1.14742	-0.684447	0.0810281	OK	no	LCMV	uninfected	1.14742	0.713974	-1.23505	0.02075	uninfected-vs-LCMV	1.14742	-0.961278	0.0421178	OK	yes	LCMV	pair_fed	1.14742	0.589316	-1.54263	0.0091	pair_fed-vs-LCMV	0.713974	0.276832	0.691218	OK	no	pair_fed	uninfected	0.589316	0.713974	0.409888	0.435	uninfected-vs-pair_fed	Icos	chr1:60977926-61000320	TCONS_00000824,TCONS_00000825	0.744693	0.521763	0.875467	1.00218	1.34841
XLOC_000461	XLOC_000461	Rpl17-ps1	chr1:61075673-61076225	ENSMUSG00000082804	ENSMUST00000119156	0.152211	1.01438	1	NOTEST	no	LCMV	uninfected	0.0753505	0.152211	0	1	uninfected-vs-LCMV	0.148919	0.982835	1	NOTEST	no	LCMV	pair_fed	0.0753505	0.148919	0	1	pair_fed-vs-LCMV	0.152211	0.031548	1	NOTEST	no	pair_fed	uninfected	0.148919	0.152211	0	1	uninfected-vs-pair_fed	Rpl17-ps1	chr1:61075673-61076225	TCONS_00000827	0	0.456633	0	0	0
XLOC_000463	XLOC_000463	9530026F06Rik	chr1:61378431-61395904	ENSMUSG00000085447	ENSMUST00000141000	0.0198352	Inf	1	NOTEST	no	LCMV	uninfected	0	0.0198352	0	1	uninfected-vs-LCMV	0	0	1	NOTEST	no	LCMV	pair_fed	0	0	0	1	pair_fed-vs-LCMV	0.0198352	Inf	1	NOTEST	no	pair_fed	uninfected	0	0.0198352	0	1	uninfected-vs-pair_fed	9530026F06Rik	chr1:61378431-61395904	TCONS_00000829	0	0	0.0595056	0	0
XLOC_000469	XLOC_000469	Pard3b	chr1:61638823-62642284	ENSMUSG00000052062	ENSMUST00000046673,ENSMUST00000075374,ENSMUST00000094906	0.505595	1.07406	1	NOTEST	no	LCMV	uninfected	0.240147	0.505595	0	1	uninfected-vs-LCMV	0.377211	0.651455	1	NOTEST	no	LCMV	pair_fed	0.240147	0.377211	0	1	pair_fed-vs-LCMV	0.505595	0.422609	1	NOTEST	no	pair_fed	uninfected	0.377211	0.505595	0	1	uninfected-vs-pair_fed	Pard3b	chr1:61638823-62642284	TCONS_00000835,TCONS_00000836,TCONS_00000837,TCONS_00000838	0.487035	0.492194	0.537556	0.126625	0.245288
XLOC_000476	XLOC_000476	Nrp2	chr1:62703284-62818695	ENSMUSG00000025969	ENSMUST00000027112,ENSMUST00000063594,ENSMUST00000075144,ENSMUST00000102822,ENSMUST00000114155,ENSMUST00000114157	5.78403	1.31543	0.000470085	OK	yes	LCMV	uninfected	2.32406	5.78403	4.0722	5e-05	uninfected-vs-LCMV	4.81542	1.05102	0.000470085	OK	yes	LCMV	pair_fed	2.32406	4.81542	3.2362	5e-05	pair_fed-vs-LCMV	5.78403	0.264415	0.340005	OK	no	pair_fed	uninfected	4.81542	5.78403	0.838937	0.1409	uninfected-vs-pair_fed	Nrp2	chr1:62703284-62818695	TCONS_00000845,TCONS_00000846,TCONS_00000847,TCONS_00000848,TCONS_00000849,TCONS_00000850,TCONS_00000851	5.60019	5.44028	6.31163	1.69045	2.50928
XLOC_000481	XLOC_000481	Rps27-ps1	chr1:63047800-63176822	ENSMUSG00000081429	ENSMUST00000118179	0.583842	-0.618088	1	NOTEST	no	LCMV	uninfected	0.583842	0.380393	0	1	uninfected-vs-LCMV	0.583842	#NAME?	1	NOTEST	no	LCMV	pair_fed	0.583842	0	0	1	pair_fed-vs-LCMV	0.380393	Inf	1	NOTEST	no	pair_fed	uninfected	0	0.380393	0	1	uninfected-vs-pair_fed	Rps27-ps1	chr1:63047800-63176822	TCONS_00000856	0	0	1.14118	0	0
XLOC_000482	XLOC_000482	Ino80dos	chr1:63047800-63176822	ENSMUSG00000084799	ENSMUST00000138611,ENSMUST00000186436,ENSMUST00000188602	1.19659	0.848359	0.757501	OK	no	LCMV	uninfected	0.664605	1.19659	0.176385	0.5136	uninfected-vs-LCMV	1.3174	0.987118	0.67478	OK	no	LCMV	pair_fed	0.664605	1.3174	0.207969	0.41775	pair_fed-vs-LCMV	1.3174	-0.13876	0.966451	OK	no	pair_fed	uninfected	1.3174	1.19659	-0.0281954	0.907	uninfected-vs-pair_fed	Ino80dos	chr1:63047800-63176822	TCONS_00000857,TCONS_00000858,TCONS_00000859,TCONS_00000860	1.28343	0.411844	1.8945	0.200423	0.531477
XLOC_000485	XLOC_000485	Eef1b2	chr1:63176824-63180486	ENSMUSG00000025967	ENSMUST00000129339,ENSMUST00000188524	245.71	-0.524955	0.0729852	OK	no	LCMV	uninfected	245.71	170.764	-1.36747	0.0181	uninfected-vs-LCMV	245.71	-0.339213	0.322749	OK	no	LCMV	pair_fed	245.71	194.227	-0.881514	0.1308	pair_fed-vs-LCMV	194.227	-0.185742	0.649962	OK	no	pair_fed	uninfected	194.227	170.764	-0.489387	0.39275	uninfected-vs-pair_fed	Eef1b2	chr1:63176824-63180486	TCONS_00000863,TCONS_00000864,TCONS_00000865	144.482	190.412	177.398	263.552	216.426
XLOC_000491	XLOC_000491	Zdbf2	chr1:63273225-63314576	ENSMUSG00000027520	ENSMUST00000029025,ENSMUST00000114132	0.010306	-2.27147	1	NOTEST	no	LCMV	uninfected	0.010306	0.00213457	0	1	uninfected-vs-LCMV	0.010306	-1.04205	1	NOTEST	no	LCMV	pair_fed	0.010306	0.00500498	0	1	pair_fed-vs-LCMV	0.00500498	-1.22942	1	NOTEST	no	pair_fed	uninfected	0.00500498	0.00213457	0	1	uninfected-vs-pair_fed	Zdbf2	chr1:63273225-63314576	TCONS_00000872,TCONS_00000873	0.0064037	0	0	0.00482737	0.00573994
XLOC_000492	XLOC_000492	Adam23	chr1:63445894-63596276	ENSMUSG00000025964	ENSMUST00000087374,ENSMUST00000114103,ENSMUST00000114107	3.36843	0.891139	0.00833632	OK	yes	LCMV	uninfected	1.81622	3.36843	1.9391	0.0013	uninfected-vs-LCMV	3.54478	0.964758	0.00395956	OK	yes	LCMV	pair_fed	1.81622	3.54478	2.18782	0.00055	pair_fed-vs-LCMV	3.54478	-0.0736192	0.893924	OK	no	pair_fed	uninfected	3.54478	3.36843	-0.200591	0.7276	uninfected-vs-pair_fed	Adam23	chr1:63445894-63596276	TCONS_00000874,TCONS_00000875,TCONS_00000876,TCONS_00000877	3.90646	3.12303	3.07579	2.09216	1.62375
XLOC_000494	XLOC_000494	Fastkd2	chr1:63730613-63754655	ENSMUSG00000025962	ENSMUST00000027103	2.99181	0.0615808	0.90691	OK	no	LCMV	uninfected	2.86679	2.99181	0.17996	0.7543	uninfected-vs-LCMV	3.01118	0.0708906	0.887378	OK	no	LCMV	pair_fed	2.86679	3.01118	0.207558	0.71435	pair_fed-vs-LCMV	3.01118	-0.00930983	0.985887	OK	no	pair_fed	uninfected	3.01118	2.99181	-0.0271968	0.96225	uninfected-vs-pair_fed	Fastkd2	chr1:63730613-63754655	TCONS_00000879	2.74518	3.17311	3.05713	2.59418	3.39704
XLOC_000501	XLOC_000501	Creb1	chr1:64532644-64604548	ENSMUSG00000025958	ENSMUST00000049932,ENSMUST00000087366,ENSMUST00000171164,ENSMUST00000185594,ENSMUST00000187811,ENSMUST00000190348	3.26974	0.278868	0.590446	OK	no	LCMV	uninfected	2.69504	3.26974	0.528755	0.3361	uninfected-vs-LCMV	3.1578	0.228613	0.678575	OK	no	LCMV	pair_fed	2.69504	3.1578	0.437624	0.42195	pair_fed-vs-LCMV	3.26974	0.0502549	0.952161	OK	no	pair_fed	uninfected	3.1578	3.26974	0.0936534	0.8664	uninfected-vs-pair_fed	Creb1	chr1:64532644-64604548	TCONS_00000886,TCONS_00000887,TCONS_00000888,TCONS_00000889,TCONS_00000890,TCONS_00000891,TCONS_00000892,TCONS_00000893,TCONS_00000894,TCONS_00000895,TCONS_00000896,TCONS_00000897,TCONS_00000898	4.77404	2.08051	2.95467	2.11234	3.21179
XLOC_000504	XLOC_000504	Ccnyl1	chr1:64679870-64725644	ENSMUSG00000070871	ENSMUST00000094898,ENSMUST00000114077,ENSMUST00000187170	2.53255	-0.289408	0.446268	OK	no	LCMV	uninfected	2.53255	2.07223	-0.69967	0.2145	uninfected-vs-LCMV	2.53255	-0.639198	0.0433913	OK	yes	LCMV	pair_fed	2.53255	1.62608	-1.48775	0.00945	pair_fed-vs-LCMV	2.07223	0.34979	0.365995	OK	no	pair_fed	uninfected	1.62608	2.07223	0.798572	0.1569	uninfected-vs-pair_fed	Ccnyl1	chr1:64679870-64725644	TCONS_00000901,TCONS_00000902,TCONS_00000903,TCONS_00000904,TCONS_00000905	2.21153	1.94701	2.05815	2.80043	2.28995
XLOC_000509	XLOC_000509	Pikfyve	chr1:65186701-65278695	ENSMUSG00000025949	ENSMUST00000081154,ENSMUST00000097707	2.52111	0.64871	0.00395956	OK	yes	LCMV	uninfected	1.60809	2.52111	2.02798	0.00055	uninfected-vs-LCMV	2.06289	0.359319	0.161836	OK	no	LCMV	pair_fed	1.60809	2.06289	1.11977	0.05075	pair_fed-vs-LCMV	2.52111	0.289391	0.293998	OK	no	pair_fed	uninfected	2.06289	2.52111	0.915966	0.1142	uninfected-vs-pair_fed	Pikfyve	chr1:65186701-65278695	TCONS_00000910,TCONS_00000911,TCONS_00000912,TCONS_00000913,TCONS_00000914	3.17182	2.28681	2.1047	1.45038	1.65371
XLOC_000515	XLOC_000515	Map2	chr1:66175312-66442583	ENSMUSG00000015222	ENSMUST00000024639,ENSMUST00000077355,ENSMUST00000114012,ENSMUST00000114013,ENSMUST00000114015,ENSMUST00000114017,ENSMUST00000114018	0.321903	1.23201	1	NOTEST	no	LCMV	uninfected	0.137042	0.321903	0	1	uninfected-vs-LCMV	0.417238	1.60626	1	NOTEST	no	LCMV	pair_fed	0.137042	0.417238	0	1	pair_fed-vs-LCMV	0.417238	-0.374248	1	NOTEST	no	pair_fed	uninfected	0.417238	0.321903	0	1	uninfected-vs-pair_fed	Map2	chr1:66175312-66442583	TCONS_00000921,TCONS_00000922,TCONS_00000923,TCONS_00000924,TCONS_00000925,TCONS_00000926,TCONS_00000928,TCONS_00000929,TCONS_00000930,TCONS_00000931,TCONS_00000932,TCONS_00000933	0.386569	0.32205	0.257088	0.128688	0.104431
XLOC_000518	XLOC_000518	Unc80	chr1:66468366-66699866	ENSMUSG00000055567	ENSMUST00000061620,ENSMUST00000212557	0.0072063	#NAME?	1	NOTEST	no	LCMV	uninfected	0.0072063	0	0	1	uninfected-vs-LCMV	0.0072063	-2.08422	1	NOTEST	no	LCMV	pair_fed	0.0072063	0.00169941	0	1	pair_fed-vs-LCMV	0.00169941	#NAME?	1	NOTEST	no	pair_fed	uninfected	0.00169941	0	0	1	uninfected-vs-pair_fed	Unc80	chr1:66468366-66699866	TCONS_00000935,TCONS_00000936	0	0	0	0.00815932	0.0134596
XLOC_000519	XLOC_000519	Rpe	chr1:66700830-66817562	ENSMUSG00000026005	ENSMUST00000027157,ENSMUST00000113995	9.36017	0.379332	0.274276	OK	no	LCMV	uninfected	7.19604	9.36017	0.92676	0.10395	uninfected-vs-LCMV	7.56424	0.0719912	0.908888	OK	no	LCMV	pair_fed	7.19604	7.56424	0.175679	0.7579	pair_fed-vs-LCMV	9.36017	0.307341	0.444373	OK	no	pair_fed	uninfected	7.56424	9.36017	0.72236	0.21275	uninfected-vs-pair_fed	Rpe	chr1:66700830-66817562	TCONS_00000937,TCONS_00000938	9.84861	9.06252	9.16939	6.2885	8.00584
XLOC_000526	XLOC_000526	Cps1	chr1:67123025-67231262	ENSMUSG00000025991	ENSMUST00000027144	1181.95	0.3569	0.785926	OK	no	LCMV	uninfected	922.912	1181.95	0.341112	0.55205	uninfected-vs-LCMV	1350.51	0.549242	0.633653	OK	no	LCMV	pair_fed	922.912	1350.51	0.511992	0.37675	pair_fed-vs-LCMV	1350.51	-0.192342	0.918571	OK	no	pair_fed	uninfected	1350.51	1181.95	-0.165734	0.7801	uninfected-vs-pair_fed	Cps1	chr1:67123025-67231262	TCONS_00000945,TCONS_00000946,TCONS_00000947	1285.7	1034.43	1225.72	872.687	999.267
XLOC_000539	XLOC_000539	Spag16	chr1:69826987-70725132	ENSMUSG00000053153	ENSMUST00000065425,ENSMUST00000113940	0.0127634	#NAME?	1	NOTEST	no	LCMV	uninfected	0.0127634	0	0	1	uninfected-vs-LCMV	0.0127634	-0.592921	1	NOTEST	no	LCMV	pair_fed	0.0127634	0.00846213	0	1	pair_fed-vs-LCMV	0.00846213	#NAME?	1	NOTEST	no	pair_fed	uninfected	0.00846213	0	0	1	uninfected-vs-pair_fed	Spag16	chr1:69826987-70725132	TCONS_00000960,TCONS_00000961	0	0	0	0.0155014	0
XLOC_000542	XLOC_000542	Atic	chr1:71557149-71579631	ENSMUSG00000026192	ENSMUST00000027384	9.96288	-0.287136	0.284255	OK	no	LCMV	uninfected	9.96288	8.16485	-0.920396	0.10915	uninfected-vs-LCMV	9.96288	-0.239473	0.401488	OK	no	LCMV	pair_fed	9.96288	8.4391	-0.769857	0.18125	pair_fed-vs-LCMV	8.4391	-0.047663	0.922495	OK	no	pair_fed	uninfected	8.4391	8.16485	-0.152604	0.7904	uninfected-vs-pair_fed	Atic	chr1:71557149-71579631	TCONS_00000969	8.7501	7.9095	7.83494	8.44024	12.948
XLOC_000543	XLOC_000543	Apol7d	chr1:71585519-71662843	ENSMUSG00000073652	ENSMUST00000097699,ENSMUST00000126516	13.5448	0.636783	0.831996	OK	no	LCMV	uninfected	8.71126	13.5448	0.047699	0.61975	uninfected-vs-LCMV	8.71126	-0.109055	0.975414	OK	no	LCMV	pair_fed	8.71126	8.07704	-0.00781655	0.93285	pair_fed-vs-LCMV	13.5448	0.745837	0.80034	OK	no	pair_fed	uninfected	8.07704	13.5448	0.0576174	0.57145	uninfected-vs-pair_fed	Apol7d	chr1:71585519-71662843	TCONS_00000970,TCONS_00000971	15.1486	12.6416	12.8441	11.5286	7.48501
XLOC_000548	XLOC_000548	D230017M19Rik	chr1:72236464-72284314	ENSMUSG00000097131	ENSMUST00000180722,ENSMUST00000181973	2.12623	0.555887	0.914183	OK	no	LCMV	uninfected	1.44634	2.12623	0.217184	0.76915	uninfected-vs-LCMV	2.43496	0.751488	0.882981	OK	no	LCMV	pair_fed	1.44634	2.43496	0.308711	0.7055	pair_fed-vs-LCMV	2.43496	-0.195601	0.96752	OK	no	pair_fed	uninfected	2.43496	2.12623	-0.0813854	0.9101	uninfected-vs-pair_fed	D230017M19Rik	chr1:72236464-72284314	TCONS_00000984,TCONS_00000986,TCONS_00000987	2.2664	1.48049	2.6318	0.692763	1.66837
XLOC_000552	XLOC_000552	Tmem169	chr1:72284368-72303104	ENSMUSG00000026188	ENSMUST00000027380	0.172479	-2.53595	1	NOTEST	no	LCMV	uninfected	0.172479	0.0297398	0	1	uninfected-vs-LCMV	0.172479	-0.867803	1	NOTEST	no	LCMV	pair_fed	0.172479	0.094515	0	1	pair_fed-vs-LCMV	0.094515	-1.66815	1	NOTEST	no	pair_fed	uninfected	0.094515	0.0297398	0	1	uninfected-vs-pair_fed	Tmem169	chr1:72284368-72303104	TCONS_00000990	0	0	0.0892193	0.0194916	0.253951
XLOC_000553	XLOC_000553	Xrcc5	chr1:72307420-72394953	ENSMUSG00000026187	ENSMUST00000027379	15.7815	-0.289372	0.542462	OK	no	LCMV	uninfected	15.7815	12.9133	-0.60857	0.29365	uninfected-vs-LCMV	15.7815	-0.190125	0.741709	OK	no	LCMV	pair_fed	15.7815	13.8329	-0.394506	0.49385	pair_fed-vs-LCMV	13.8329	-0.099247	0.893345	OK	no	pair_fed	uninfected	13.8329	12.9133	-0.203203	0.7264	uninfected-vs-pair_fed	Xrcc5	chr1:72307420-72394953	TCONS_00000991,TCONS_00000992	16.6243	11.0553	11.0603	14.5517	16.5032
XLOC_000555	XLOC_000555	Smarcal1	chr1:72583250-72633134	ENSMUSG00000039354	ENSMUST00000047615,ENSMUST00000152225	3.98532	-0.231673	0.483185	OK	no	LCMV	uninfected	3.98532	3.39408	-0.665615	0.2438	uninfected-vs-LCMV	3.98532	-0.246888	0.446368	OK	no	LCMV	pair_fed	3.98532	3.35848	-0.713286	0.2146	pair_fed-vs-LCMV	3.39408	0.0152148	0.978309	OK	no	pair_fed	uninfected	3.35848	3.39408	0.0437264	0.93945	uninfected-vs-pair_fed	Smarcal1	chr1:72583250-72633134	TCONS_00000994,TCONS_00000995	3.34526	3.49778	3.3392	3.90054	3.6218
XLOC_000556	XLOC_000556	RP23-432C4.2	chr1:72641242-72642963	ENSMUSG00000110712	ENSMUST00000211909	0.261848	0.382036	1	NOTEST	no	LCMV	uninfected	0.20093	0.261848	0	1	uninfected-vs-LCMV	0.31236	0.636515	1	NOTEST	no	LCMV	pair_fed	0.20093	0.31236	0	1	pair_fed-vs-LCMV	0.31236	-0.25448	1	NOTEST	no	pair_fed	uninfected	0.31236	0.261848	0	1	uninfected-vs-pair_fed	RP23-432C4.2	chr1:72641242-72642963	TCONS_00000996	0.134817	0.532391	0.118336	0.154715	0.117759
XLOC_000558	XLOC_000558	Rpl37a	chr1:72711289-72713813	ENSMUSG00000046330	ENSMUST00000059980	247.604	-0.160725	0.636075	OK	no	LCMV	uninfected	247.604	221.5	-0.504838	0.37905	uninfected-vs-LCMV	247.604	-0.0559993	0.90909	OK	no	LCMV	pair_fed	247.604	238.177	-0.175873	0.7584	pair_fed-vs-LCMV	238.177	-0.104725	0.793325	OK	no	pair_fed	uninfected	238.177	221.5	-0.329513	0.5618	uninfected-vs-pair_fed	Rpl37a	chr1:72711289-72713813	TCONS_00000998	180.735	256.251	227.515	238.4	250.349
XLOC_000559	XLOC_000559	Igfbp2	chr1:72824502-72852479	ENSMUSG00000039323	ENSMUST00000047328,ENSMUST00000120564	569.117	0.703724	0.0180977	OK	yes	LCMV	uninfected	349.429	569.117	1.76919	0.00325	uninfected-vs-LCMV	687.916	0.977232	0.00127048	OK	yes	LCMV	pair_fed	349.429	687.916	2.40335	0.00015	pair_fed-vs-LCMV	687.916	-0.273508	0.517326	OK	no	pair_fed	uninfected	687.916	569.117	-0.634079	0.2723	uninfected-vs-pair_fed	Igfbp2	chr1:72824502-72852479	TCONS_00000999,TCONS_00001000,TCONS_00001001,TCONS_00001002	425.487	794.379	487.483	345.96	315.421
XLOC_000567	XLOC_000567	Rufy4	chr1:74125540-74148223	ENSMUSG00000061815	ENSMUST00000080167,ENSMUST00000127134	0.543187	0.343257	1	NOTEST	no	LCMV	uninfected	0.428173	0.543187	0	1	uninfected-vs-LCMV	0.581198	0.440837	1	NOTEST	no	LCMV	pair_fed	0.428173	0.581198	0	1	pair_fed-vs-LCMV	0.581198	-0.0975799	1	NOTEST	no	pair_fed	uninfected	0.581198	0.543187	0	1	uninfected-vs-pair_fed	Rufy4	chr1:74125540-74148223	TCONS_00001013,TCONS_00001014	0.329841	1.10665	0.193074	0.653457	0.314642
XLOC_000568	XLOC_000568	Cxcr2	chr1:74153988-74161246	ENSMUSG00000026180	ENSMUST00000027372,ENSMUST00000106899	0.700448	-1.03286	0.0192352	OK	yes	LCMV	uninfected	0.700448	0.342338	-1.66374	0.0035	uninfected-vs-LCMV	0.700448	-1.44952	0.00332215	OK	yes	LCMV	pair_fed	0.700448	0.256464	-2.15798	0.00045	pair_fed-vs-LCMV	0.342338	0.416668	1	NOTEST	no	pair_fed	uninfected	0.256464	0.342338	0	1	uninfected-vs-pair_fed	Cxcr2	chr1:74153988-74161246	TCONS_00001015,TCONS_00001016,TCONS_00001017	0.422693	0.217071	0.38725	1.1304	0.726608
XLOC_000570	XLOC_000570	Arpc2	chr1:74236496-74268209	ENSMUSG00000006304	ENSMUST00000006467,ENSMUST00000113819,ENSMUST00000113820	111.814	-0.399006	0.129126	OK	no	LCMV	uninfected	111.814	84.7975	-1.18756	0.0376	uninfected-vs-LCMV	111.814	-0.511489	0.0461242	OK	yes	LCMV	pair_fed	111.814	78.4372	-1.50452	0.0102	pair_fed-vs-LCMV	84.7975	0.112484	0.792929	OK	no	pair_fed	uninfected	78.4372	84.7975	0.335147	0.56115	uninfected-vs-pair_fed	Arpc2	chr1:74236496-74268209	TCONS_00001019,TCONS_00001020,TCONS_00001021,TCONS_00001022,TCONS_00001023	80.9954	92.6779	80.7192	100.754	127.148
XLOC_000571	XLOC_000571	Gpbar1	chr1:74278549-74279624	ENSMUSG00000064272	ENSMUST00000077985	0.0747081	Inf	1	NOTEST	no	LCMV	uninfected	0	0.0747081	0	1	uninfected-vs-LCMV	0.0678486	Inf	1	NOTEST	no	LCMV	pair_fed	0	0.0678486	0	1	pair_fed-vs-LCMV	0.0747081	0.138945	1	NOTEST	no	pair_fed	uninfected	0.0678486	0.0747081	0	1	uninfected-vs-pair_fed	Gpbar1	chr1:74278549-74279624	TCONS_00001024	0	0.224124	0	0	0
XLOC_000573	XLOC_000573	Pnkd	chr1:74284929-74353694	ENSMUSG00000026179	ENSMUST00000027370,ENSMUST00000087225,ENSMUST00000087226,ENSMUST00000113805	40.6344	-0.605899	0.293454	OK	no	LCMV	uninfected	40.6344	26.6993	-0.928794	0.1139	uninfected-vs-LCMV	40.6344	-0.381281	0.529274	OK	no	LCMV	pair_fed	40.6344	31.1973	-0.620821	0.2826	pair_fed-vs-LCMV	31.1973	-0.224618	0.771974	OK	no	pair_fed	uninfected	31.1973	26.6993	-0.355857	0.53295	uninfected-vs-pair_fed	Pnkd	chr1:74284929-74353694	TCONS_00001026,TCONS_00001027,TCONS_00001028,TCONS_00001033	22.031	31.2177	26.8492	25.4493	59.909
XLOC_000576	XLOC_000576	Catip	chr1:74362107-74369321	ENSMUSG00000073650	ENSMUST00000097697,ENSMUST00000191010	0.055881	-0.0914598	1	NOTEST	no	LCMV	uninfected	0.055881	0.0524483	0	1	uninfected-vs-LCMV	0.0712776	0.351091	1	NOTEST	no	LCMV	pair_fed	0.055881	0.0712776	0	1	pair_fed-vs-LCMV	0.0712776	-0.442551	1	NOTEST	no	pair_fed	uninfected	0.0712776	0.0524483	0	1	uninfected-vs-pair_fed	Catip	chr1:74362107-74369321	TCONS_00001034,TCONS_00001035	0.0867054	0	0.0706396	0.138504	0.0291387
XLOC_000577	XLOC_000577	Slc11a1	chr1:74375194-74386062	ENSMUSG00000026177	ENSMUST00000027368,ENSMUST00000187516	24.2105	-1.91613	0.000470085	OK	yes	LCMV	uninfected	24.2105	6.4149	-5.84379	5e-05	uninfected-vs-LCMV	24.2105	-2.2183	0.000470085	OK	yes	LCMV	pair_fed	24.2105	5.20269	-6.66045	5e-05	pair_fed-vs-LCMV	6.4149	0.302169	0.304189	OK	no	pair_fed	uninfected	5.20269	6.4149	0.887418	0.1203	uninfected-vs-pair_fed	Slc11a1	chr1:74375194-74386062	TCONS_00001036,TCONS_00001037,TCONS_00001038	6.20618	6.73786	6.30066	30.1468	23.2541
XLOC_000578	XLOC_000578	Ctdsp1	chr1:74391508-74397285	ENSMUSG00000026176	ENSMUST00000027367	62.3535	0.430451	0.098906	OK	no	LCMV	uninfected	46.2682	62.3535	1.26679	0.0267	uninfected-vs-LCMV	58.1772	0.330432	0.238009	OK	no	LCMV	pair_fed	46.2682	58.1772	0.985507	0.0855	pair_fed-vs-LCMV	62.3535	0.100019	0.828172	OK	no	pair_fed	uninfected	58.1772	62.3535	0.291935	0.6125	uninfected-vs-pair_fed	Ctdsp1	chr1:74391508-74397285	TCONS_00001039,TCONS_00001040	60.3435	70.3872	56.3299	41.6713	52.4286
XLOC_000580	XLOC_000580	Vil1	chr1:74409375-74588174	ENSMUSG00000026175	ENSMUST00000027366	0.25459	0.963696	1	NOTEST	no	LCMV	uninfected	0.130539	0.25459	0	1	uninfected-vs-LCMV	0.130539	-0.0635624	1	NOTEST	no	LCMV	pair_fed	0.130539	0.124912	0	1	pair_fed-vs-LCMV	0.25459	1.02726	1	NOTEST	no	pair_fed	uninfected	0.124912	0.25459	0	1	uninfected-vs-pair_fed	Vil1	chr1:74409375-74588174	TCONS_00001042	0.190638	0.305039	0.268093	0.0590477	0.12469
XLOC_000581	XLOC_000581	Cnot9	chr1:74409375-74588174	ENSMUSG00000026174	ENSMUST00000087215	6.34014	-0.130482	0.810306	OK	no	LCMV	uninfected	6.34014	5.79189	-0.312024	0.5858	uninfected-vs-LCMV	6.34014	-0.231864	0.610038	OK	no	LCMV	pair_fed	6.34014	5.39885	-0.532456	0.35395	pair_fed-vs-LCMV	5.79189	0.101382	0.8717	OK	no	pair_fed	uninfected	5.39885	5.79189	0.234198	0.68525	uninfected-vs-pair_fed	Cnot9	chr1:74409375-74588174	TCONS_00001043	6.54045	5.43443	5.40077	6.1164	7.0551
XLOC_000582	XLOC_000582	Plcd4	chr1:74409375-74588174	ENSMUSG00000026173	ENSMUST00000027362,ENSMUST00000067916,ENSMUST00000113747,ENSMUST00000113749,ENSMUST00000113750	0.0285096	-1.09751	1	NOTEST	no	LCMV	uninfected	0.0285096	0.0133232	0	1	uninfected-vs-LCMV	0.0285096	-0.161822	1	NOTEST	no	LCMV	pair_fed	0.0285096	0.0254846	0	1	pair_fed-vs-LCMV	0.0254846	-0.935684	1	NOTEST	no	pair_fed	uninfected	0.0254846	0.0133232	0	1	uninfected-vs-pair_fed	Plcd4	chr1:74409375-74588174	TCONS_00001044,TCONS_00001045,TCONS_00001046,TCONS_00001047,TCONS_00001048,TCONS_00001049,TCONS_00001050,TCONS_00001051,TCONS_00001052	0.0291619	0	0.0108078	0.0259116	0.042271
XLOC_000583	XLOC_000583	Bcs1l	chr1:74588288-74592578	ENSMUSG00000026172	ENSMUST00000027358,ENSMUST00000113732,ENSMUST00000113733	6.46629	0.10117	0.844558	OK	no	LCMV	uninfected	6.02837	6.46629	0.267966	0.6396	uninfected-vs-LCMV	6.49208	0.106914	0.832292	OK	no	LCMV	pair_fed	6.02837	6.49208	0.286748	0.6203	pair_fed-vs-LCMV	6.49208	-0.00574421	0.992177	OK	no	pair_fed	uninfected	6.49208	6.46629	-0.0160947	0.97825	uninfected-vs-pair_fed	Bcs1l	chr1:74588288-74592578	TCONS_00001053,TCONS_00001054,TCONS_00001055,TCONS_00001056	6.90329	5.56976	6.92581	4.40148	6.85923
XLOC_000584	XLOC_000584	Stk36	chr1:74601444-74636894	ENSMUSG00000033276	ENSMUST00000087183,ENSMUST00000087186,ENSMUST00000113694	0.216291	-0.937767	1	NOTEST	no	LCMV	uninfected	0.216291	0.112912	0	1	uninfected-vs-LCMV	0.219289	0.0198598	1	NOTEST	no	LCMV	pair_fed	0.216291	0.219289	0	1	pair_fed-vs-LCMV	0.219289	-0.957626	1	NOTEST	no	pair_fed	uninfected	0.219289	0.112912	0	1	uninfected-vs-pair_fed	Stk36	chr1:74601444-74636894	TCONS_00001057,TCONS_00001058,TCONS_00001059,TCONS_00001060,TCONS_00001061,TCONS_00001062	0.0450853	0.172234	0.121418	0.31997	0.113846
XLOC_000585	XLOC_000585	Ttll4	chr1:74661744-74703730	ENSMUSG00000033257	ENSMUST00000042125,ENSMUST00000113678	2.4381	-0.0322778	0.948729	OK	no	LCMV	uninfected	2.4381	2.38416	-0.102925	0.85845	uninfected-vs-LCMV	2.4381	-0.0491898	0.921001	OK	no	LCMV	pair_fed	2.4381	2.35638	-0.155934	0.7862	pair_fed-vs-LCMV	2.38416	0.0169119	0.973281	OK	no	pair_fed	uninfected	2.35638	2.38416	0.0534199	0.9265	uninfected-vs-pair_fed	Ttll4	chr1:74661744-74703730	TCONS_00001063,TCONS_00001064,TCONS_00001065	2.78663	2.28924	2.07661	2.58441	2.28991
XLOC_000586	XLOC_000586	Cyp27a1	chr1:74713298-74737967	ENSMUSG00000026170	ENSMUST00000027356	262.798	0.846109	0.00267838	OK	yes	LCMV	uninfected	146.19	262.798	2.0782	0.00035	uninfected-vs-LCMV	225.897	0.62782	0.0317081	OK	yes	LCMV	pair_fed	146.19	225.897	1.56618	0.0064	pair_fed-vs-LCMV	262.798	0.218288	0.623504	OK	no	pair_fed	uninfected	225.897	262.798	0.518369	0.36685	uninfected-vs-pair_fed	Cyp27a1	chr1:74713298-74737967	TCONS_00001066,TCONS_00001067	292.86	277.072	218.463	107.301	149.329
XLOC_000587	XLOC_000587	Prkag3	chr1:74738921-74749221	ENSMUSG00000006542	ENSMUST00000188073	0.824803	1.1662	0.040617	OK	yes	LCMV	uninfected	0.367526	0.824803	1.57453	0.0087	uninfected-vs-LCMV	0.427072	0.216632	1	NOTEST	no	LCMV	pair_fed	0.367526	0.427072	0	1	pair_fed-vs-LCMV	0.824803	0.949572	0.157325	OK	no	pair_fed	uninfected	0.427072	0.824803	1.33558	0.0488	uninfected-vs-pair_fed	Prkag3	chr1:74738921-74749221	TCONS_00001068	1.432	0.383085	0.65933	0.325023	0.211839
XLOC_000589	XLOC_000589	Wnt6	chr1:74771891-74785322	ENSMUSG00000033227	ENSMUST00000006716	0.10309	-0.823727	1	NOTEST	no	LCMV	uninfected	0.10309	0.0582441	0	1	uninfected-vs-LCMV	0.10309	#NAME?	1	NOTEST	no	LCMV	pair_fed	0.10309	0	0	1	pair_fed-vs-LCMV	0.0582441	Inf	1	NOTEST	no	pair_fed	uninfected	0	0.0582441	0	1	uninfected-vs-pair_fed	Wnt6	chr1:74771891-74785322	TCONS_00001070	0.122787	0.0519455	0	0.190916	0.0695046
XLOC_000590	XLOC_000590	Wnt10a	chr1:74791515-74804179	ENSMUSG00000026167	ENSMUST00000006718	0.0119038	Inf	1	NOTEST	no	LCMV	uninfected	0	0.0119038	0	1	uninfected-vs-LCMV	0	0	1	NOTEST	no	LCMV	pair_fed	0	0	0	1	pair_fed-vs-LCMV	0.0119038	Inf	1	NOTEST	no	pair_fed	uninfected	0	0.0119038	0	1	uninfected-vs-pair_fed	Wnt10a	chr1:74791515-74804179	TCONS_00001071	0.0357115	0	0	0	0
XLOC_000595	XLOC_000595	Fam134a	chr1:75142785-75147913	ENSMUSG00000049339	ENSMUST00000097694,ENSMUST00000190240	77.8717	0.937561	0.000470085	OK	yes	LCMV	uninfected	40.658	77.8717	2.76698	5e-05	uninfected-vs-LCMV	74.7524	0.878581	0.000470085	OK	yes	LCMV	pair_fed	40.658	74.7524	2.60147	5e-05	pair_fed-vs-LCMV	77.8717	0.0589795	0.916524	OK	no	pair_fed	uninfected	74.7524	77.8717	0.168358	0.7752	uninfected-vs-pair_fed	Fam134a	chr1:75142785-75147913	TCONS_00001076,TCONS_00001077	78.4661	87.1915	67.9575	39.4238	39.452
XLOC_000596	XLOC_000596	Zfand2b	chr1:75168645-75171629	ENSMUSG00000026197	ENSMUST00000027394,ENSMUST00000160439	21.7405	0.182136	0.565384	OK	no	LCMV	uninfected	19.162	21.7405	0.57699	0.31365	uninfected-vs-LCMV	23.9614	0.322461	0.211368	OK	no	LCMV	pair_fed	19.162	23.9614	1.03321	0.07255	pair_fed-vs-LCMV	23.9614	-0.140325	0.690725	OK	no	pair_fed	uninfected	23.9614	21.7405	-0.45454	0.4344	uninfected-vs-pair_fed	Zfand2b	chr1:75168645-75171629	TCONS_00001078,TCONS_00001079,TCONS_00001080	20.3846	24.4914	20.3456	18.7656	19.4449
XLOC_000597	XLOC_000597	Ankzf1	chr1:75171716-75210778	ENSMUSG00000026199	ENSMUST00000127625,ENSMUST00000152233	7.3063	0.0777424	0.963834	OK	no	LCMV	uninfected	6.92301	7.3063	0.0763861	0.8985	uninfected-vs-LCMV	8.32248	0.265615	0.86239	OK	no	LCMV	pair_fed	6.92301	8.32248	0.246521	0.66985	pair_fed-vs-LCMV	8.32248	-0.187872	0.911328	OK	no	pair_fed	uninfected	8.32248	7.3063	-0.178287	0.76235	uninfected-vs-pair_fed	Ankzf1	chr1:75171716-75210778	TCONS_00001081,TCONS_00001082,TCONS_00001083	6.67617	8.64571	6.59704	8.70913	5.07241
XLOC_000598	XLOC_000598	Stk16	chr1:75210837-75219294	ENSMUSG00000026201	ENSMUST00000027401	16.3883	0.0411244	0.971088	OK	no	LCMV	uninfected	15.9277	16.3883	0.0587018	0.9195	uninfected-vs-LCMV	15.9277	-0.0335259	0.976271	OK	no	LCMV	pair_fed	15.9277	15.5618	-0.0469411	0.93525	pair_fed-vs-LCMV	16.3883	0.0746503	0.946155	OK	no	pair_fed	uninfected	15.5618	16.3883	0.107523	0.85135	uninfected-vs-pair_fed	Stk16	chr1:75210837-75219294	TCONS_00001084	15.2126	17.3847	16.5676	15.4412	16.1331
XLOC_000599	XLOC_000599	Dnajb2	chr1:75236405-75245692	ENSMUSG00000026203	ENSMUST00000055223,ENSMUST00000082158,ENSMUST00000187058,ENSMUST00000188290,ENSMUST00000188346,ENSMUST00000188931	22.6232	0.0694747	0.891454	OK	no	LCMV	uninfected	21.5596	22.6232	0.208464	0.72155	uninfected-vs-LCMV	21.5596	-0.26878	0.383746	OK	no	LCMV	pair_fed	21.5596	17.8949	-0.796336	0.16875	pair_fed-vs-LCMV	22.6232	0.338254	0.217299	OK	no	pair_fed	uninfected	17.8949	22.6232	1.02483	0.0753	uninfected-vs-pair_fed	Dnajb2	chr1:75236405-75245692	TCONS_00001085,TCONS_00001086,TCONS_00001087,TCONS_00001088,TCONS_00001089,TCONS_00001090,TCONS_00001091,TCONS_00001092,TCONS_00001093,TCONS_00001094,TCONS_00001095,TCONS_00001096,TCONS_00001097	22.0609	24.6134	21.1953	15.2466	27.2337
XLOC_000602	XLOC_000602	Des	chr1:75360328-75375012	ENSMUSG00000026208	ENSMUST00000027409	2.80057	-0.368769	0.266192	OK	no	LCMV	uninfected	2.80057	2.16888	-0.962073	0.09985	uninfected-vs-LCMV	2.80057	-0.499471	0.0990399	OK	no	LCMV	pair_fed	2.80057	1.98103	-1.30271	0.02675	pair_fed-vs-LCMV	2.16888	0.130702	0.796006	OK	no	pair_fed	uninfected	1.98103	2.16888	0.337249	0.5653	uninfected-vs-pair_fed	Des	chr1:75360328-75375012	TCONS_00001100	1.92566	2.62322	1.95776	3.78751	2.51282
XLOC_000603	XLOC_000603	Speg	chr1:75375296-75432320	ENSMUSG00000026207	ENSMUST00000087122,ENSMUST00000113587,ENSMUST00000113588,ENSMUST00000113589,ENSMUST00000113590,ENSMUST00000122266	0.844187	-0.495576	0.496047	OK	no	LCMV	uninfected	0.844187	0.598763	-0.531575	0.2551	uninfected-vs-LCMV	0.844187	-0.17529	0.880514	OK	no	LCMV	pair_fed	0.844187	0.747603	-0.184137	0.70045	pair_fed-vs-LCMV	0.747603	-0.320286	0.74721	OK	no	pair_fed	uninfected	0.747603	0.598763	-0.323929	0.5003	uninfected-vs-pair_fed	Speg	chr1:75375296-75432320	TCONS_00001101,TCONS_00001102,TCONS_00001103,TCONS_00001104,TCONS_00001105,TCONS_00001106,TCONS_00001107,TCONS_00001108,TCONS_00001109	0.392107	0.659784	0.744399	0.910369	0.933232
XLOC_000604	XLOC_000604	Gmppa	chr1:75435929-75443174	ENSMUSG00000033021	ENSMUST00000037796,ENSMUST00000113584	18.388	-0.622629	0.00456607	OK	yes	LCMV	uninfected	18.388	11.9427	-1.95433	0.00065	uninfected-vs-LCMV	18.388	-0.424417	0.0850823	OK	no	LCMV	pair_fed	18.388	13.7016	-1.33912	0.02205	pair_fed-vs-LCMV	13.7016	-0.198212	0.534341	OK	no	pair_fed	uninfected	13.7016	11.9427	-0.614142	0.28685	uninfected-vs-pair_fed	Gmppa	chr1:75435929-75443174	TCONS_00001110,TCONS_00001111	12.5804	13.1183	10.1296	20.7945	15.8262
XLOC_000606	XLOC_000606	Tmem198	chr1:75479531-75485705	ENSMUSG00000051703	ENSMUST00000050899,ENSMUST00000113575	0.137226	-1.98471	1	NOTEST	no	LCMV	uninfected	0.137226	0.034672	0	1	uninfected-vs-LCMV	0.137226	-0.716668	1	NOTEST	no	LCMV	pair_fed	0.137226	0.0835024	0	1	pair_fed-vs-LCMV	0.0835024	-1.26804	1	NOTEST	no	pair_fed	uninfected	0.0835024	0.034672	0	1	uninfected-vs-pair_fed	Tmem198	chr1:75479531-75485705	TCONS_00001114,TCONS_00001115	0.0365348	0.045184	0.0222972	0.176492	0.195593
XLOC_000607	XLOC_000607	Inha	chr1:75507076-75510366	ENSMUSG00000032968	ENSMUST00000037330	0.150427	0.271214	1	NOTEST	no	LCMV	uninfected	0.124647	0.150427	0	1	uninfected-vs-LCMV	0.161263	0.371567	1	NOTEST	no	LCMV	pair_fed	0.124647	0.161263	0	1	pair_fed-vs-LCMV	0.161263	-0.100353	1	NOTEST	no	pair_fed	uninfected	0.161263	0.150427	0	1	uninfected-vs-pair_fed	Inha	chr1:75507076-75510366	TCONS_00001116	0.260903	0.0634465	0.126932	0.196234	0.177707
XLOC_000608	XLOC_000608	Stk11ip	chr1:75521528-75537335	ENSMUSG00000026213	ENSMUST00000027414,ENSMUST00000113553	2.86663	-0.613957	0.0180977	OK	yes	LCMV	uninfected	2.86663	1.87306	-1.7334	0.00325	uninfected-vs-LCMV	2.86663	-0.290174	0.356318	OK	no	LCMV	pair_fed	2.86663	2.34434	-0.840666	0.15075	pair_fed-vs-LCMV	2.34434	-0.323783	0.295663	OK	no	pair_fed	uninfected	2.34434	1.87306	-0.925293	0.11515	uninfected-vs-pair_fed	Stk11ip	chr1:75521528-75537335	TCONS_00001117,TCONS_00001118	1.92406	2.02681	1.66831	4.20671	2.33967
XLOC_000610	XLOC_000610	Slc4a3	chr1:75546265-75562172	ENSMUSG00000006576	ENSMUST00000124341	0.15696	0.497437	1	NOTEST	no	LCMV	uninfected	0.111185	0.15696	0	1	uninfected-vs-LCMV	0.111185	-0.141656	1	NOTEST	no	LCMV	pair_fed	0.111185	0.100787	0	1	pair_fed-vs-LCMV	0.15696	0.639092	1	NOTEST	no	pair_fed	uninfected	0.100787	0.15696	0	1	uninfected-vs-pair_fed	Slc4a3	chr1:75546265-75562172	TCONS_00001120	0.175575	0.13144	0.163867	0.0697851	0.113397
XLOC_000620	XLOC_000620	Sgpp2	chr1:78310344-78488897	ENSMUSG00000032908	ENSMUST00000036172	0.116917	0.581318	1	NOTEST	no	LCMV	uninfected	0.0781418	0.116917	0	1	uninfected-vs-LCMV	0.111201	0.509006	1	NOTEST	no	LCMV	pair_fed	0.0781418	0.111201	0	1	pair_fed-vs-LCMV	0.116917	0.0723124	1	NOTEST	no	pair_fed	uninfected	0.111201	0.116917	0	1	uninfected-vs-pair_fed	Sgpp2	chr1:78310344-78488897	TCONS_00001130	0.163045	0.0986377	0.0890681	0.0274246	0.0936701
XLOC_000623	XLOC_000623	Mogat1	chr1:78497025-78538173	ENSMUSG00000012187	ENSMUST00000012331,ENSMUST00000113524	0.173558	0.280178	1	NOTEST	no	LCMV	uninfected	0.142923	0.173558	0	1	uninfected-vs-LCMV	0.142923	-0.0340613	1	NOTEST	no	LCMV	pair_fed	0.142923	0.139588	0	1	pair_fed-vs-LCMV	0.173558	0.314239	1	NOTEST	no	pair_fed	uninfected	0.139588	0.173558	0	1	uninfected-vs-pair_fed	Mogat1	chr1:78497025-78538173	TCONS_00001133,TCONS_00001134	0	0.158233	0.36244	0.057116	0.295604
XLOC_000625	XLOC_000625	Acsl3,Utp14b	chr1:78657824-78707743	ENSMUSG00000032883,ENSMUSG00000079470	ENSMUST00000035779,ENSMUST00000053760,ENSMUST00000134566,ENSMUST00000142704,ENSMUST00000151622	36.3256	1.47552	0.000470085	OK	yes	LCMV	uninfected	13.0628	36.3256	4.23911	5e-05	uninfected-vs-LCMV	17.9955	0.462175	0.0794955	OK	no	LCMV	pair_fed	13.0628	17.9955	1.35552	0.0202	pair_fed-vs-LCMV	36.3256	1.01335	0.000470085	OK	yes	pair_fed	uninfected	17.9955	36.3256	2.95429	5e-05	uninfected-vs-pair_fed	Acsl3,Utp14b	chr1:78657824-78707743	TCONS_00001136,TCONS_00001137,TCONS_00001138,TCONS_00001139,TCONS_00001140,TCONS_00001141,TCONS_00001142,TCONS_00001143	46.3397	33.5938	29.0432	8.17268	14.252
XLOC_000626	XLOC_000626	Kcne4	chr1:78791622-79224511	ENSMUSG00000047330	ENSMUST00000057262,ENSMUST00000187432	0.264636	-1.10227	1	NOTEST	no	LCMV	uninfected	0.264636	0.123263	0	1	uninfected-vs-LCMV	0.264636	-1.38693	1	NOTEST	no	LCMV	pair_fed	0.264636	0.101191	0	1	pair_fed-vs-LCMV	0.123263	0.284656	1	NOTEST	no	pair_fed	uninfected	0.101191	0.123263	0	1	uninfected-vs-pair_fed	Kcne4	chr1:78791622-79224511	TCONS_00001144,TCONS_00001145	0.216329	0.128471	0.0249887	0.657211	0.0995474
XLOC_000629	XLOC_000629	Mrpl44	chr1:79776017-79781445	ENSMUSG00000026248	ENSMUST00000027464	12.9325	-0.139958	0.710961	OK	no	LCMV	uninfected	12.9325	11.7368	-0.422565	0.4577	uninfected-vs-LCMV	13.3841	0.0495185	0.921924	OK	no	LCMV	pair_fed	12.9325	13.3841	0.151719	0.7886	pair_fed-vs-LCMV	13.3841	-0.189476	0.573167	OK	no	pair_fed	uninfected	13.3841	11.7368	-0.576739	0.3208	uninfected-vs-pair_fed	Mrpl44	chr1:79776017-79781445	TCONS_00001148	12.6814	10.9213	11.6078	12.2473	13.687
XLOC_000633	XLOC_000633	9830004L10Rik	chr1:80186949-80192073	ENSMUSG00000099552	ENSMUST00000185548,ENSMUST00000188074	0.0451106	#NAME?	1	NOTEST	no	LCMV	uninfected	0.0451106	0	0	1	uninfected-vs-LCMV	0.0451106	#NAME?	1	NOTEST	no	LCMV	pair_fed	0.0451106	0	0	1	pair_fed-vs-LCMV	0	0	1	NOTEST	no	pair_fed	uninfected	0	0	0	1	uninfected-vs-pair_fed	9830004L10Rik	chr1:80186949-80192073	TCONS_00001152,TCONS_00001153	0	0	0	0.0267251	0.108607
XLOC_000636	XLOC_000636	1700016L21Rik	chr1:80445931-80479867	ENSMUSG00000101483	ENSMUST00000187497,ENSMUST00000189139	0.212086	1.83275	1	NOTEST	no	LCMV	uninfected	0.0595385	0.212086	0	1	uninfected-vs-LCMV	0.197498	1.72994	1	NOTEST	no	LCMV	pair_fed	0.0595385	0.197498	0	1	pair_fed-vs-LCMV	0.212086	0.10281	1	NOTEST	no	pair_fed	uninfected	0.197498	0.212086	0	1	uninfected-vs-pair_fed	1700016L21Rik	chr1:80445931-80479867	TCONS_00001156,TCONS_00001157	0.16722	0.194477	0.27456	0	0
XLOC_000643	XLOC_000643	Rhbdd1	chr1:82316451-82445366	ENSMUSG00000026142	ENSMUST00000027322,ENSMUST00000140020	5.06576	-0.170655	0.614902	OK	no	LCMV	uninfected	5.06576	4.50062	-0.521015	0.35865	uninfected-vs-LCMV	5.06576	-0.222604	0.468029	OK	no	LCMV	pair_fed	5.06576	4.34144	-0.679351	0.2312	pair_fed-vs-LCMV	4.50062	0.0519493	0.919914	OK	no	pair_fed	uninfected	4.34144	4.50062	0.15909	0.78385	uninfected-vs-pair_fed	Rhbdd1	chr1:82316451-82445366	TCONS_00001175,TCONS_00001176	5.38401	3.90405	4.21381	6.11079	4.24771
XLOC_000645	XLOC_000645	Col4a3	chr1:82586975-82752394	ENSMUSG00000079465	ENSMUST00000113457	0.270239	0.515706	1	NOTEST	no	LCMV	uninfected	0.189019	0.270239	0	1	uninfected-vs-LCMV	0.189019	-0.196686	1	NOTEST	no	LCMV	pair_fed	0.189019	0.164929	0	1	pair_fed-vs-LCMV	0.270239	0.712392	1	NOTEST	no	pair_fed	uninfected	0.164929	0.270239	0	1	uninfected-vs-pair_fed	Col4a3	chr1:82586975-82752394	TCONS_00001178	0.469738	0.165873	0.175107	0.0498131	0.150112
XLOC_000647	XLOC_000647	Mff	chr1:82586975-82752394	ENSMUSG00000026150	ENSMUST00000073025,ENSMUST00000078332,ENSMUST00000160786,ENSMUST00000160972,ENSMUST00000161648,ENSMUST00000162003	21.1709	0.196891	0.621898	OK	no	LCMV	uninfected	18.4701	21.1709	0.513368	0.36505	uninfected-vs-LCMV	21.9074	0.246227	0.475977	OK	no	LCMV	pair_fed	18.4701	21.9074	0.673264	0.2377	pair_fed-vs-LCMV	21.9074	-0.0493358	0.929834	OK	no	pair_fed	uninfected	21.9074	21.1709	-0.137863	0.8085	uninfected-vs-pair_fed	Mff	chr1:82586975-82752394	TCONS_00001180,TCONS_00001181,TCONS_00001182,TCONS_00001183,TCONS_00001184,TCONS_00001185,TCONS_00001186,TCONS_00001187,TCONS_00001188,TCONS_00001189,TCONS_00001190,TCONS_00001191	20.9807	22.4743	20.0577	20.4214	17.9095
XLOC_000650	XLOC_000650	Agfg1	chr1:82839445-82901182	ENSMUSG00000026159,ENSMUSG00000093782	ENSMUST00000063380,ENSMUST00000113444,ENSMUST00000177110,ENSMUST00000186302,ENSMUST00000187899,ENSMUST00000189220,ENSMUST00000190052	6.77803	-0.284133	0.565579	OK	no	LCMV	uninfected	6.77803	5.56635	-0.493536	0.31385	uninfected-vs-LCMV	6.77803	-0.445122	0.298254	OK	no	LCMV	pair_fed	6.77803	4.97861	-0.753131	0.1165	pair_fed-vs-LCMV	5.56635	0.160989	0.814783	OK	no	pair_fed	uninfected	4.97861	5.56635	0.254932	0.592	uninfected-vs-pair_fed	Agfg1,Gm22396	chr1:82839445-82901182	TCONS_00001194,TCONS_00001195,TCONS_00001196,TCONS_00001197,TCONS_00001198,TCONS_00001199,TCONS_00001200,TCONS_00001201,TCONS_00001202,TCONS_00001203,TCONS_00001204,TCONS_00001205,TCONS_00001206,TCONS_00001207,TCONS_00001208	6.96089	4.19072	5.54744	6.80211	7.56751
XLOC_000654	XLOC_000654	Ccl20	chr1:83116765-83119167	ENSMUSG00000026166	ENSMUST00000027351,ENSMUST00000113437,ENSMUST00000186832	0.0399119	#NAME?	1	NOTEST	no	LCMV	uninfected	0.0399119	0	0	1	uninfected-vs-LCMV	0.0924575	1.21197	1	NOTEST	no	LCMV	pair_fed	0.0399119	0.0924575	0	1	pair_fed-vs-LCMV	0.0924575	#NAME?	1	NOTEST	no	pair_fed	uninfected	0.0924575	0	0	1	uninfected-vs-pair_fed	Ccl20	chr1:83116765-83119167	TCONS_00001212,TCONS_00001213,TCONS_00001214	0	0	0	0	0.119736
XLOC_000660	XLOC_000660	-	chr1:83966660-83967261	NA	NA	1.85007	#NAME?	0.000470085	OK	yes	LCMV	uninfected	1.85007	0	NA	5e-05	uninfected-vs-LCMV	1.85007	#NAME?	0.000470085	OK	yes	LCMV	pair_fed	1.85007	0	NA	5e-05	pair_fed-vs-LCMV	0	0	1	NOTEST	no	pair_fed	uninfected	0	0	0	1	uninfected-vs-pair_fed	NA	chr1:83966660-83967261	TCONS_00001223	0	0	0	5.5502	0
XLOC_000661	XLOC_000661	-	chr1:83971265-83971761	NA	NA	1.16876	#NAME?	0.000470085	OK	yes	LCMV	uninfected	1.16876	0	NA	5e-05	uninfected-vs-LCMV	1.16876	#NAME?	0.000470085	OK	yes	LCMV	pair_fed	1.16876	0	NA	5e-05	pair_fed-vs-LCMV	0	0	1	NOTEST	no	pair_fed	uninfected	0	0	0	1	uninfected-vs-pair_fed	NA	chr1:83971265-83971761	TCONS_00001224	0	0	0	3.50627	0
XLOC_000664	XLOC_000664	Fbxo36	chr1:84721188-84900487	ENSMUSG00000073633	ENSMUST00000097672	9.46336	-0.881467	0.78437	OK	no	LCMV	uninfected	9.46336	5.13685	-0.482486	0.5499	uninfected-vs-LCMV	9.46336	-0.197371	0.951984	OK	no	LCMV	pair_fed	9.46336	8.25336	-0.114651	0.8658	pair_fed-vs-LCMV	8.25336	-0.684096	0.881256	OK	no	pair_fed	uninfected	8.25336	5.13685	-0.3556	0.70175	uninfected-vs-pair_fed	Fbxo36	chr1:84721188-84900487	TCONS_00001227	3.67124	4.10569	7.63363	4.98609	8.58605
XLOC_000666	XLOC_000666	Rpl19-ps1	chr1:85012113-85012704	ENSMUSG00000064281	ENSMUST00000121059	0.232434	-0.369757	1	NOTEST	no	LCMV	uninfected	0.232434	0.179884	0	1	uninfected-vs-LCMV	0.232434	-0.682017	1	NOTEST	no	LCMV	pair_fed	0.232434	0.144875	0	1	pair_fed-vs-LCMV	0.179884	0.31226	1	NOTEST	no	pair_fed	uninfected	0.144875	0.179884	0	1	uninfected-vs-pair_fed	Rpl19-ps1	chr1:85012113-85012704	TCONS_00001229	0.162171	0.236487	0.140994	0.178008	0
XLOC_000669	XLOC_000669	A530040E14Rik	chr1:85083068-85342615	ENSMUSG00000072109	ENSMUST00000093501	0.74659	-4.74809	0.470674	OK	no	LCMV	uninfected	0.74659	0.027782	-1.32852	0.23345	uninfected-vs-LCMV	0.74659	-4.33552	0.480976	OK	no	LCMV	pair_fed	0.74659	0.0369795	-1.3099	0.2417	pair_fed-vs-LCMV	0.0369795	-0.412573	1	NOTEST	no	pair_fed	uninfected	0.0369795	0.027782	0	1	uninfected-vs-pair_fed	A530040E14Rik	chr1:85083068-85342615	TCONS_00001232	0.048231	0	0.0351151	1.23047	0.521415
XLOC_000678	XLOC_000678	G530012D18Rik	chr1:85575675-85598817	ENSMUSG00000094127	ENSMUST00000178024	0.797436	-1.28477	0.7888	OK	no	LCMV	uninfected	0.797436	0.327297	-0.53878	0.55615	uninfected-vs-LCMV	0.797436	-1.37174	0.772458	OK	no	LCMV	pair_fed	0.797436	0.30815	-0.552213	0.5335	pair_fed-vs-LCMV	0.327297	0.0869665	1	NOTEST	no	pair_fed	uninfected	0.30815	0.327297	0	1	uninfected-vs-pair_fed	G530012D18Rik	chr1:85575675-85598817	TCONS_00001257	0.644141	0	0.33775	1.16363	0.808562
XLOC_000680	XLOC_000680	Sp140	chr1:85600702-85709998	ENSMUSG00000070031	ENSMUST00000080204	4.95856	-1.07258	0.0327012	OK	yes	LCMV	uninfected	4.95856	2.35764	-1.60294	0.00665	uninfected-vs-LCMV	4.95856	-1.53121	0.00127048	OK	yes	LCMV	pair_fed	4.95856	1.7156	-2.35547	0.00015	pair_fed-vs-LCMV	2.35764	0.458637	0.477854	OK	no	pair_fed	uninfected	1.7156	2.35764	0.680438	0.23925	uninfected-vs-pair_fed	Sp140	chr1:85600702-85709998	TCONS_00001259,TCONS_00001260	1.93003	2.81029	2.33261	4.76724	4.80174
XLOC_000681	XLOC_000681	Sp100	chr1:85600702-85709998	ENSMUSG00000026222	ENSMUST00000054279,ENSMUST00000066427,ENSMUST00000147552,ENSMUST00000153574,ENSMUST00000155094	13.6045	-0.829096	0.000881446	OK	yes	LCMV	uninfected	13.6045	7.65775	-2.19367	0.0001	uninfected-vs-LCMV	13.6045	-1.48446	0.000470085	OK	yes	LCMV	pair_fed	13.6045	4.86201	-3.8961	5e-05	pair_fed-vs-LCMV	7.65775	0.655367	0.0155226	OK	yes	pair_fed	uninfected	4.86201	7.65775	1.72768	0.0027	uninfected-vs-pair_fed	Sp100	chr1:85600702-85709998	TCONS_00001261,TCONS_00001262,TCONS_00001263,TCONS_00001264,TCONS_00001265,TCONS_00001266,TCONS_00001267,TCONS_00001268,TCONS_00001269	8.10809	7.22983	7.63532	15.4576	12.4354
XLOC_000682	XLOC_000682	n-R5s215	chr1:85600702-85709998	ENSMUSG00000064414	ENSMUST00000082480	11.5367	#NAME?	1	NOTEST	no	LCMV	uninfected	11.5367	0	0	1	uninfected-vs-LCMV	11.5367	#NAME?	1	NOTEST	no	LCMV	pair_fed	11.5367	0	0	1	pair_fed-vs-LCMV	0	0	1	NOTEST	no	pair_fed	uninfected	0	0	0	1	uninfected-vs-pair_fed	n-R5s215	chr1:85600702-85709998	TCONS_00001270	0	0	0	0	0
XLOC_000687	XLOC_000687	Cab39	chr1:85793440-85851576	ENSMUSG00000036707	ENSMUST00000097666,ENSMUST00000113360	19.8035	0.211782	0.468609	OK	no	LCMV	uninfected	17.0997	19.8035	0.681438	0.23165	uninfected-vs-LCMV	19.4171	0.183355	0.557773	OK	no	LCMV	pair_fed	17.0997	19.4171	0.587728	0.3071	pair_fed-vs-LCMV	19.8035	0.0284278	0.955229	OK	no	pair_fed	uninfected	19.4171	19.8035	0.0909861	0.8734	uninfected-vs-pair_fed	Cab39	chr1:85793440-85851576	TCONS_00001275,TCONS_00001276,TCONS_00001277	21.3172	20.255	17.8382	17.7574	18.2764
XLOC_000688	XLOC_000688	Itm2c	chr1:85894280-85908675	ENSMUSG00000026223	ENSMUST00000027425,ENSMUST00000185569	31.359	-0.662785	0.00300157	OK	yes	LCMV	uninfected	31.359	19.8081	-2.06915	0.0004	uninfected-vs-LCMV	31.359	-0.820199	0.000470085	OK	yes	LCMV	pair_fed	31.359	17.7606	-2.5843	5e-05	pair_fed-vs-LCMV	19.8081	0.157414	0.658092	OK	no	pair_fed	uninfected	17.7606	19.8081	0.490169	0.4007	uninfected-vs-pair_fed	Itm2c	chr1:85894280-85908675	TCONS_00001278,TCONS_00001279	20.5459	18.461	20.4174	33.6753	30.8682
XLOC_000690	XLOC_000690	Spata3	chr1:86021941-86029958	ENSMUSG00000026226	ENSMUST00000052854,ENSMUST00000113344,ENSMUST00000125083,ENSMUST00000130504,ENSMUST00000135440,ENSMUST00000152501,ENSMUST00000153247,ENSMUST00000159876	0.0307814	Inf	1	NOTEST	no	LCMV	uninfected	0	0.0307814	0	1	uninfected-vs-LCMV	0.0637425	Inf	1	NOTEST	no	LCMV	pair_fed	0	0.0637425	0	1	pair_fed-vs-LCMV	0.0637425	-1.05019	1	NOTEST	no	pair_fed	uninfected	0.0637425	0.0307814	0	1	uninfected-vs-pair_fed	Spata3	chr1:86021941-86029958	TCONS_00001282,TCONS_00001283,TCONS_00001284,TCONS_00001285,TCONS_00001286,TCONS_00001287,TCONS_00001288,TCONS_00001289,TCONS_00001290,TCONS_00001291,TCONS_00001292	0	0.0923443	0	0	0
XLOC_000691	XLOC_000691	2810459M11Rik	chr1:86039667-86058790	ENSMUSG00000026227	ENSMUST00000027429,ENSMUST00000165824	15.0808	0.0742222	0.882834	OK	no	LCMV	uninfected	14.3245	15.0808	0.216819	0.70525	uninfected-vs-LCMV	19.0337	0.410073	0.137936	OK	no	LCMV	pair_fed	14.3245	19.0337	1.16355	0.04095	pair_fed-vs-LCMV	19.0337	-0.335851	0.261628	OK	no	pair_fed	uninfected	19.0337	15.0808	-0.946857	0.0974	uninfected-vs-pair_fed	2810459M11Rik	chr1:86039667-86058790	TCONS_00001293,TCONS_00001296,TCONS_00001297,TCONS_00001298	13.4704	17.1556	14.6163	10.3781	17.7296
XLOC_000692	XLOC_000692	-	chr1:86039667-86058790	NA	NA	1.59584	1.7581	0.750828	OK	no	LCMV	uninfected	0.471791	1.59584	0.389873	0.50505	uninfected-vs-LCMV	1.32475	1.4895	0.753685	OK	no	LCMV	pair_fed	0.471791	1.32475	0.31321	0.5085	pair_fed-vs-LCMV	1.59584	0.268595	0.963153	OK	no	pair_fed	uninfected	1.32475	1.59584	0.069694	0.8958	uninfected-vs-pair_fed	NA	chr1:86039667-86058790	TCONS_00001294	1.04741	3.22026	0.519858	0	0.535837
XLOC_000693	XLOC_000693	-	chr1:86039667-86058790	NA	NA	4.60917	3.02397	0.590946	OK	no	LCMV	uninfected	0.56665	4.60917	0.630594	0.33655	uninfected-vs-LCMV	1.75376	1.62992	0.737219	OK	no	LCMV	pair_fed	0.56665	1.75376	0.318855	0.4883	pair_fed-vs-LCMV	4.60917	1.39405	0.807662	OK	no	pair_fed	uninfected	1.75376	4.60917	0.360321	0.5821	uninfected-vs-pair_fed	NA	chr1:86039667-86058790	TCONS_00001295	4.52056	7.19433	2.1126	0	0.465842
XLOC_000694	XLOC_000694	-	chr1:86058879-86060594	NA	NA	1.80825	1.87243	0.000470085	OK	yes	LCMV	uninfected	0.493855	1.80825	3.13429	5e-05	uninfected-vs-LCMV	2.55622	2.37185	0.000470085	OK	yes	LCMV	pair_fed	0.493855	2.55622	4.08426	5e-05	pair_fed-vs-LCMV	2.55622	-0.499418	0.167997	OK	no	pair_fed	uninfected	2.55622	1.80825	-1.11296	0.05325	uninfected-vs-pair_fed	NA	chr1:86058879-86060594	TCONS_00001299	1.29856	2.55055	1.57564	0.463174	0.466293
XLOC_000695	XLOC_000695	Armc9,Gm21972,Psmd1	chr1:86064618-86301375	ENSMUSG00000026229,ENSMUSG00000062590,ENSMUSG00000094638	ENSMUST00000027432,ENSMUST00000027434,ENSMUST00000113309,ENSMUST00000131412,ENSMUST00000135197	43.954	-0.466815	0.100068	OK	no	LCMV	uninfected	43.954	31.8034	-1.29275	0.0271	uninfected-vs-LCMV	43.954	-0.283353	0.421574	OK	no	LCMV	pair_fed	43.954	36.1161	-0.742582	0.19585	pair_fed-vs-LCMV	36.1161	-0.183462	0.62086	OK	no	pair_fed	uninfected	36.1161	31.8034	-0.522666	0.36405	uninfected-vs-pair_fed	Armc9,Gm21972,Psmd1	chr1:86064618-86301375	TCONS_00001300,TCONS_00001301,TCONS_00001302,TCONS_00001305,TCONS_00001306,TCONS_00001307,TCONS_00001308	36.4598	31.3846	27.5658	41.4475	46.9215
XLOC_000698	XLOC_000698	B3gnt7	chr1:86303194-86307305	ENSMUSG00000079445	ENSMUST00000113306	0.105844	-0.455325	1	NOTEST	no	LCMV	uninfected	0.105844	0.0771971	0	1	uninfected-vs-LCMV	0.105844	#NAME?	1	NOTEST	no	LCMV	pair_fed	0.105844	0	0	1	pair_fed-vs-LCMV	0.0771971	Inf	1	NOTEST	no	pair_fed	uninfected	0	0.0771971	0	1	uninfected-vs-pair_fed	B3gnt7	chr1:86303194-86307305	TCONS_00001309	0.0283179	0.166375	0.0368979	0.0251131	0.101393
XLOC_000701	XLOC_000701	C130036L24Rik	chr1:86359583-86373791	ENSMUSG00000073627	ENSMUST00000137643	0.0634265	-0.487263	1	NOTEST	no	LCMV	uninfected	0.0634265	0.045247	0	1	uninfected-vs-LCMV	0.0634265	-0.356535	1	NOTEST	no	LCMV	pair_fed	0.0634265	0.0495385	0	1	pair_fed-vs-LCMV	0.0495385	-0.130728	1	NOTEST	no	pair_fed	uninfected	0.0495385	0.045247	0	1	uninfected-vs-pair_fed	C130036L24Rik	chr1:86359583-86373791	TCONS_00001312	0.0422683	0.023189	0.0702837	0.116947	0.0733324
XLOC_000703	XLOC_000703	Rpl30-ps6	chr1:86473658-86474006	ENSMUSG00000101328	ENSMUST00000163337	0.122566	#NAME?	1	NOTEST	no	LCMV	uninfected	0.122566	0	0	1	uninfected-vs-LCMV	0.122566	#NAME?	1	NOTEST	no	LCMV	pair_fed	0.122566	0	0	1	pair_fed-vs-LCMV	0	0	1	NOTEST	no	pair_fed	uninfected	0	0	0	1	uninfected-vs-pair_fed	Rpl30-ps6	chr1:86473658-86474006	TCONS_00001314	0	0	0	0	0.367698
XLOC_000704	XLOC_000704	Ptma	chr1:86526725-86530712	ENSMUSG00000026238	ENSMUST00000045897,ENSMUST00000186255,ENSMUST00000188533	146.206	-0.47499	0.0606398	OK	no	LCMV	uninfected	146.206	105.191	-1.41173	0.01435	uninfected-vs-LCMV	146.206	-0.555925	0.0200899	OK	yes	LCMV	pair_fed	146.206	99.4525	-1.66037	0.0037	pair_fed-vs-LCMV	105.191	0.0809358	0.860118	OK	no	pair_fed	uninfected	99.4525	105.191	0.24536	0.6661	uninfected-vs-pair_fed	Ptma	chr1:86526725-86530712	TCONS_00001315,TCONS_00001316,TCONS_00001317,TCONS_00001318	94.0421	104.8	116.732	149.271	165.662
XLOC_000706	XLOC_000706	Cops7b	chr1:86582903-86609375	ENSMUSG00000026240	ENSMUST00000027446,ENSMUST00000121534	4.19204	0.0512227	0.930111	OK	no	LCMV	uninfected	4.04581	4.19204	0.138065	0.80945	uninfected-vs-LCMV	4.04581	-0.0240936	0.967535	OK	no	LCMV	pair_fed	4.04581	3.97881	-0.0655231	0.91025	pair_fed-vs-LCMV	4.19204	0.0753162	0.893078	OK	no	pair_fed	uninfected	3.97881	4.19204	0.20413	0.72525	uninfected-vs-pair_fed	Cops7b	chr1:86582903-86609375	TCONS_00001320,TCONS_00001321	3.99532	4.78209	3.7987	3.74509	4.30602
XLOC_000708	XLOC_000708	Dis3l2	chr1:86703818-87057596	ENSMUSG00000053333	ENSMUST00000065694,ENSMUST00000168237	6.80423	-0.222876	0.62086	OK	no	LCMV	uninfected	6.80423	5.83025	-0.527419	0.36405	uninfected-vs-LCMV	6.80423	-0.0223025	0.972577	OK	no	LCMV	pair_fed	6.80423	6.69986	-0.0551669	0.9231	pair_fed-vs-LCMV	6.69986	-0.200573	0.658124	OK	no	pair_fed	uninfected	6.69986	5.83025	-0.486143	0.40075	uninfected-vs-pair_fed	Dis3l2	chr1:86703818-87057596	TCONS_00001323,TCONS_00001324,TCONS_00001333	5.43502	5.87121	6.1845	5.08161	7.85653
XLOC_000718	XLOC_000718	Akp-ps1	chr1:87067671-87071098	ENSMUSG00000101940	ENSMUST00000188050,ENSMUST00000212812	0.0157702	#NAME?	1	NOTEST	no	LCMV	uninfected	0.0157702	0	0	1	uninfected-vs-LCMV	0.0157702	#NAME?	1	NOTEST	no	LCMV	pair_fed	0.0157702	0	0	1	pair_fed-vs-LCMV	0	0	1	NOTEST	no	pair_fed	uninfected	0	0	0	1	uninfected-vs-pair_fed	Akp-ps1	chr1:87067671-87071098	TCONS_00001335,TCONS_00001336	0	0	0	0	0.0473105
XLOC_000722	XLOC_000722	Chrnd	chr1:87190636-87200070	ENSMUSG00000026251	ENSMUST00000073252,ENSMUST00000186373	0.0246816	Inf	1	NOTEST	no	LCMV	uninfected	0	0.0246816	0	1	uninfected-vs-LCMV	0	0	1	NOTEST	no	LCMV	pair_fed	0	0	0	1	pair_fed-vs-LCMV	0.0246816	Inf	1	NOTEST	no	pair_fed	uninfected	0	0.0246816	0	1	uninfected-vs-pair_fed	Chrnd	chr1:87190636-87200070	TCONS_00001340,TCONS_00001341	0.0211686	0.0528764	0	0	0
XLOC_000723	XLOC_000723	Chrng	chr1:87205810-87212694	ENSMUSG00000026253	ENSMUST00000027470	0.00828423	Inf	1	NOTEST	no	LCMV	uninfected	0	0.00828423	0	1	uninfected-vs-LCMV	0	0	1	NOTEST	no	LCMV	pair_fed	0	0	0	1	pair_fed-vs-LCMV	0.00828423	Inf	1	NOTEST	no	pair_fed	uninfected	0	0.00828423	0	1	uninfected-vs-pair_fed	Chrng	chr1:87205810-87212694	TCONS_00001342	0.0248527	0	0	0	0
XLOC_000724	XLOC_000724	Eif4e2	chr1:87213913-87240488	ENSMUSG00000026254	ENSMUST00000050876,ENSMUST00000076362,ENSMUST00000113230,ENSMUST00000113231,ENSMUST00000113232,ENSMUST00000113233,ENSMUST00000113235	30.9202	-0.105428	0.823168	OK	no	LCMV	uninfected	30.9202	28.7412	-0.297949	0.60475	uninfected-vs-LCMV	30.9202	-0.342156	0.272587	OK	no	LCMV	pair_fed	30.9202	24.3918	-0.946993	0.1031	pair_fed-vs-LCMV	28.7412	0.236728	0.504632	OK	no	pair_fed	uninfected	24.3918	28.7412	0.648238	0.26195	uninfected-vs-pair_fed	Eif4e2	chr1:87213913-87240488	TCONS_00001343,TCONS_00001344,TCONS_00001345,TCONS_00001346,TCONS_00001347,TCONS_00001348,TCONS_00001349,TCONS_00001350,TCONS_00001351	29.8005	30.2269	26.1964	25.0975	35.197
XLOC_000726	XLOC_000726	Efhd1	chr1:87264362-87310839	ENSMUSG00000026255	ENSMUST00000027472	0.243123	1.2671	1	NOTEST	no	LCMV	uninfected	0.101016	0.243123	0	1	uninfected-vs-LCMV	0.244814	1.2771	1	NOTEST	no	LCMV	pair_fed	0.101016	0.244814	0	1	pair_fed-vs-LCMV	0.244814	-0.0100002	1	NOTEST	no	pair_fed	uninfected	0.244814	0.243123	0	1	uninfected-vs-pair_fed	Efhd1	chr1:87264362-87310839	TCONS_00001353	0.165187	0.331018	0.233162	0.0959086	0.0743693
XLOC_000727	XLOC_000727	Gigyf2	chr1:87327002-87450796	ENSMUSG00000048000	ENSMUST00000027475,ENSMUST00000172794,ENSMUST00000174501	7.28507	0.305836	0.238009	OK	no	LCMV	uninfected	5.89343	7.28507	0.976513	0.0855	uninfected-vs-LCMV	6.31386	0.0994148	0.804854	OK	no	LCMV	pair_fed	5.89343	6.31386	0.315803	0.5779	pair_fed-vs-LCMV	7.28507	0.206422	0.485591	OK	no	pair_fed	uninfected	6.31386	7.28507	0.657732	0.24575	uninfected-vs-pair_fed	Gigyf2	chr1:87327002-87450796	TCONS_00001354,TCONS_00001355,TCONS_00001356,TCONS_00001357,TCONS_00001358	8.62561	6.92847	6.30115	5.79935	5.66185
XLOC_000728	XLOC_000728	3110079O15Rik	chr1:87470270-87475482	ENSMUSG00000026258	ENSMUST00000027476	0	0	1	NOTEST	no	LCMV	uninfected	0	0	0	1	uninfected-vs-LCMV	0.0802151	Inf	1	NOTEST	no	LCMV	pair_fed	0	0.0802151	0	1	pair_fed-vs-LCMV	0.0802151	#NAME?	1	NOTEST	no	pair_fed	uninfected	0.0802151	0	0	1	uninfected-vs-pair_fed	3110079O15Rik	chr1:87470270-87475482	TCONS_00001359	0	0	0	0	0
XLOC_000730	XLOC_000730	Neu2	chr1:87574026-87597845	ENSMUSG00000079434	ENSMUST00000070898,ENSMUST00000164128,ENSMUST00000165109,ENSMUST00000166259,ENSMUST00000172222	1.34166	-0.472041	0.289701	OK	no	LCMV	uninfected	1.34166	0.967258	-0.855617	0.11195	uninfected-vs-LCMV	1.34166	-0.149876	0.819285	OK	no	LCMV	pair_fed	1.34166	1.20927	-0.282276	0.5993	pair_fed-vs-LCMV	1.20927	-0.322166	0.505549	OK	no	pair_fed	uninfected	1.20927	0.967258	-0.599708	0.26285	uninfected-vs-pair_fed	Neu2	chr1:87574026-87597845	TCONS_00001361,TCONS_00001362,TCONS_00001363,TCONS_00001364,TCONS_00001365	0.908223	0.922651	1.0709	0.82904	1.62337
XLOC_000731	XLOC_000731	Inpp5d	chr1:87620311-87720507	ENSMUSG00000026288	ENSMUST00000042275,ENSMUST00000167032,ENSMUST00000168783,ENSMUST00000169754,ENSMUST00000170300	6.11916	-1.44071	0.000470085	OK	yes	LCMV	uninfected	6.11916	2.25421	-4.23845	5e-05	uninfected-vs-LCMV	6.11916	-1.67563	0.000470085	OK	yes	LCMV	pair_fed	6.11916	1.91547	-4.81821	5e-05	pair_fed-vs-LCMV	2.25421	0.234923	0.505424	OK	no	pair_fed	uninfected	1.91547	2.25421	0.642368	0.26275	uninfected-vs-pair_fed	Inpp5d	chr1:87620311-87720507	TCONS_00001366,TCONS_00001367,TCONS_00001368,TCONS_00001369,TCONS_00001370,TCONS_00001371,TCONS_00001372	1.95952	2.31426	2.48886	6.95723	6.00708
XLOC_000732	XLOC_000732	Atg16l1	chr1:87756012-87792428	ENSMUSG00000026289	ENSMUST00000027512,ENSMUST00000113186,ENSMUST00000113190	10.2684	-0.0669666	0.885359	OK	no	LCMV	uninfected	10.2684	9.80268	-0.214373	0.71	uninfected-vs-LCMV	10.2684	-0.0653923	0.886477	OK	no	LCMV	pair_fed	10.2684	9.81338	-0.209121	0.7125	pair_fed-vs-LCMV	9.81338	-0.00157435	0.997129	OK	no	pair_fed	uninfected	9.81338	9.80268	-0.00507579	0.99255	uninfected-vs-pair_fed	Atg16l1	chr1:87756012-87792428	TCONS_00001373,TCONS_00001374,TCONS_00001375	10.4819	9.95778	8.9684	8.84727	11.0489
XLOC_000734	XLOC_000734	Scarna6	chr1:87756012-87792428	ENSMUSG00000089281	ENSMUST00000158656	0.242546	Inf	1	NOTEST	no	LCMV	uninfected	0	0.242546	0	1	uninfected-vs-LCMV	0.372226	Inf	1	NOTEST	no	LCMV	pair_fed	0	0.372226	0	1	pair_fed-vs-LCMV	0.372226	-0.617923	1	NOTEST	no	pair_fed	uninfected	0.372226	0.242546	0	1	uninfected-vs-pair_fed	Scarna6	chr1:87756012-87792428	TCONS_00001377	0	0	0.727637	0	0
XLOC_000735	XLOC_000735	Sag	chr1:87803679-87845158	ENSMUSG00000056055	ENSMUST00000077772,ENSMUST00000177757	0.134424	0.169986	1	NOTEST	no	LCMV	uninfected	0.119483	0.134424	0	1	uninfected-vs-LCMV	0.279091	1.22393	1	NOTEST	no	LCMV	pair_fed	0.119483	0.279091	0	1	pair_fed-vs-LCMV	0.279091	-1.05394	1	NOTEST	no	pair_fed	uninfected	0.279091	0.134424	0	1	uninfected-vs-pair_fed	Sag	chr1:87803679-87845158	TCONS_00001378,TCONS_00001379	0.125447	0.155837	0.121988	0.0806093	0.168771
XLOC_000736	XLOC_000736	Dgkd	chr1:87853286-87944490	ENSMUSG00000070738	ENSMUST00000027517	5.65484	0.344749	0.174159	OK	no	LCMV	uninfected	4.45288	5.65484	1.09809	0.05595	uninfected-vs-LCMV	5.19534	0.22248	0.450628	OK	no	LCMV	pair_fed	4.45288	5.19534	0.707095	0.21815	pair_fed-vs-LCMV	5.65484	0.122269	0.746525	OK	no	pair_fed	uninfected	5.19534	5.65484	0.389253	0.49965	uninfected-vs-pair_fed	Dgkd	chr1:87853286-87944490	TCONS_00001380,TCONS_00001381	6.61526	5.56722	4.78205	4.59074	4.31734
XLOC_000742	XLOC_000742	Ugt1a1,Ugt1a10,Ugt1a2,Ugt1a5,Ugt1a6a,Ugt1a6b,Ugt1a7c,Ugt1a8,Ugt1a9	chr1:88055410-88220002	ENSMUSG00000054545,ENSMUSG00000089675,ENSMUSG00000089943,ENSMUSG00000089960,ENSMUSG00000090124,ENSMUSG00000090145,ENSMUSG00000090165,ENSMUSG00000090171,ENSMUSG00000090175	ENSMUST00000014263,ENSMUST00000049289,ENSMUST00000058237,ENSMUST00000073049,ENSMUST00000073772,ENSMUST00000097659,ENSMUST00000113134,ENSMUST00000113135,ENSMUST00000113137,ENSMUST00000113138,ENSMUST00000113139,ENSMUST00000113142	761.607	0.968199	0.0219014	OK	yes	LCMV	uninfected	389.291	761.607	1.72281	0.0041	uninfected-vs-LCMV	622.95	0.678267	0.138539	OK	no	LCMV	pair_fed	389.291	622.95	1.22395	0.0412	pair_fed-vs-LCMV	761.607	0.289932	0.676902	OK	no	pair_fed	uninfected	622.95	761.607	0.483485	0.4202	uninfected-vs-pair_fed	Ugt1a1,Ugt1a10,Ugt1a2,Ugt1a5,Ugt1a6a,Ugt1a6b,Ugt1a7c,Ugt1a8,Ugt1a9	chr1:88055410-88220002	TCONS_00001387,TCONS_00001388,TCONS_00001389,TCONS_00001390,TCONS_00001391,TCONS_00001392,TCONS_00001393,TCONS_00001395,TCONS_00001396,TCONS_00001397,TCONS_00001398,TCONS_00001401,TCONS_00001402,TCONS_00001403,TCONS_00001407,TCONS_00001408,TCONS_00001411,TCONS_00001412,TCONS_00001413,TCONS_00001414	836.136	828.759	619.927	265.461	481.946
XLOC_000751	XLOC_000751	Mroh2a	chr1:88227019-88277633	ENSMUSG00000079429	ENSMUST00000061013,ENSMUST00000113130	2.35727	1.40055	0.375637	OK	no	LCMV	uninfected	0.892898	2.35727	0.871379	0.1631	uninfected-vs-LCMV	1.3007	0.542718	0.80991	OK	no	LCMV	pair_fed	0.892898	1.3007	0.327648	0.58525	pair_fed-vs-LCMV	2.35727	0.85783	0.581417	OK	no	pair_fed	uninfected	1.3007	2.35727	0.57405	0.32825	uninfected-vs-pair_fed	Mroh2a	chr1:88227019-88277633	TCONS_00001415,TCONS_00001416,TCONS_00001417,TCONS_00001418	3.10395	2.02555	1.94231	0.681542	0.848795
XLOC_000752	XLOC_000752	Trpm8	chr1:88303282-88389293	ENSMUSG00000036251	ENSMUST00000040210,ENSMUST00000113114,ENSMUST00000171176	0	0	1	NOTEST	no	LCMV	uninfected	0	0	0	1	uninfected-vs-LCMV	0.0264313	Inf	1	NOTEST	no	LCMV	pair_fed	0	0.0264313	0	1	pair_fed-vs-LCMV	0.0264313	#NAME?	1	NOTEST	no	pair_fed	uninfected	0.0264313	0	0	1	uninfected-vs-pair_fed	Trpm8	chr1:88303282-88389293	TCONS_00001419,TCONS_00001420,TCONS_00001421,TCONS_00001422	0	0	0	0	0
XLOC_000753	XLOC_000753	Spp2	chr1:88406960-88426438	ENSMUSG00000026295	ENSMUST00000027518,ENSMUST00000176708	177.898	0.649713	0.0057543	OK	yes	LCMV	uninfected	113.393	177.898	1.93215	0.00085	uninfected-vs-LCMV	150.633	0.409703	0.112604	OK	no	LCMV	pair_fed	113.393	150.633	1.2474	0.03155	pair_fed-vs-LCMV	177.898	0.24001	0.444962	OK	no	pair_fed	uninfected	150.633	177.898	0.715529	0.21325	uninfected-vs-pair_fed	Spp2	chr1:88406960-88426438	TCONS_00001423,TCONS_00001424	156.327	189.988	187.377	71.6234	112.772
XLOC_000758	XLOC_000758	Platr5	chr1:88754889-88755736	ENSMUSG00000097398	ENSMUST00000181016	0.057202	Inf	1	NOTEST	no	LCMV	uninfected	0	0.057202	0	1	uninfected-vs-LCMV	0	0	1	NOTEST	no	LCMV	pair_fed	0	0	0	1	pair_fed-vs-LCMV	0.057202	Inf	1	NOTEST	no	pair_fed	uninfected	0	0.057202	0	1	uninfected-vs-pair_fed	Platr5	chr1:88754889-88755736	TCONS_00001429	0	0	0.171606	0	0
XLOC_000762	XLOC_000762	Sh3bp4	chr1:89070414-89155068	ENSMUSG00000036206	ENSMUST00000066279	0.666246	-0.462287	1	NOTEST	no	LCMV	uninfected	0.666246	0.483585	0	1	uninfected-vs-LCMV	0.666246	-0.368513	1	NOTEST	no	LCMV	pair_fed	0.666246	0.516061	0	1	pair_fed-vs-LCMV	0.516061	-0.0937739	1	NOTEST	no	pair_fed	uninfected	0.516061	0.483585	0	1	uninfected-vs-pair_fed	Sh3bp4	chr1:89070414-89155068	TCONS_00001433	0.506066	0.481085	0.463603	0.625327	0.690871
XLOC_000764	XLOC_000764	Agap1	chr1:89454805-89897617	ENSMUSG00000055013	ENSMUST00000027521,ENSMUST00000074945,ENSMUST00000190096	1.8902	-0.556644	0.081179	OK	no	LCMV	uninfected	1.8902	1.28511	-1.32508	0.0208	uninfected-vs-LCMV	1.8902	-0.770093	0.00604699	OK	yes	LCMV	pair_fed	1.8902	1.10837	-1.95517	0.0009	pair_fed-vs-LCMV	1.28511	0.213449	0.591415	OK	no	pair_fed	uninfected	1.10837	1.28511	0.55216	0.3369	uninfected-vs-pair_fed	Agap1	chr1:89454805-89897617	TCONS_00001435,TCONS_00001436,TCONS_00001437,TCONS_00001441,TCONS_00001442	1.64256	1.15389	1.05888	2.2497	1.80877
XLOC_000772	XLOC_000772	Ackr3	chr1:90203979-90216751	ENSMUSG00000044337	ENSMUST00000065587	0.384467	-0.208503	1	NOTEST	no	LCMV	uninfected	0.384467	0.332732	0	1	uninfected-vs-LCMV	0.384467	-0.186174	1	NOTEST	no	LCMV	pair_fed	0.384467	0.337921	0	1	pair_fed-vs-LCMV	0.337921	-0.0223289	1	NOTEST	no	pair_fed	uninfected	0.337921	0.332732	0	1	uninfected-vs-pair_fed	Ackr3	chr1:90203979-90216751	TCONS_00001447	0.400872	0.348414	0.248909	0.376634	0.277096
XLOC_000776	XLOC_000776	Cops8	chr1:90602980-90613341	ENSMUSG00000034432	ENSMUST00000036153	16.3108	-0.23026	0.449298	OK	no	LCMV	uninfected	16.3108	13.9046	-0.713029	0.21715	uninfected-vs-LCMV	16.3108	-0.332455	0.218233	OK	no	LCMV	pair_fed	16.3108	12.9538	-1.03714	0.0757	pair_fed-vs-LCMV	13.9046	0.102194	0.80861	OK	no	pair_fed	uninfected	12.9538	13.9046	0.313589	0.5835	uninfected-vs-pair_fed	Cops8	chr1:90602980-90613341	TCONS_00001451,TCONS_00001452	13.3821	14.6139	13.718	17.4652	16.1946
XLOC_000778	XLOC_000778	Mlph	chr1:90915084-90951142	ENSMUSG00000026303	ENSMUST00000027528	0.583768	0.244626	1	NOTEST	no	LCMV	uninfected	0.492721	0.583768	0	1	uninfected-vs-LCMV	0.492721	-0.132956	1	NOTEST	no	LCMV	pair_fed	0.492721	0.449342	0	1	pair_fed-vs-LCMV	0.583768	0.377582	1	NOTEST	no	pair_fed	uninfected	0.449342	0.583768	0	1	uninfected-vs-pair_fed	Mlph	chr1:90915084-90951142	TCONS_00001454	0.683601	0.500636	0.567068	0.615402	0.216032
XLOC_000780	XLOC_000780	Lrrfip1	chr1:90998778-91128944	ENSMUSG00000026305	ENSMUST00000068116,ENSMUST00000068167,ENSMUST00000097649,ENSMUST00000097650,ENSMUST00000189617	15.5355	-0.506566	0.0360909	OK	yes	LCMV	uninfected	15.5355	10.9354	-1.54599	0.0075	uninfected-vs-LCMV	15.5355	-0.243161	0.423766	OK	no	LCMV	pair_fed	15.5355	13.1258	-0.745315	0.19755	pair_fed-vs-LCMV	13.1258	-0.263405	0.364828	OK	no	pair_fed	uninfected	13.1258	10.9354	-0.811692	0.15595	uninfected-vs-pair_fed	Lrrfip1	chr1:90998778-91128944	TCONS_00001456,TCONS_00001457,TCONS_00001458,TCONS_00001459,TCONS_00001460,TCONS_00001461,TCONS_00001462,TCONS_00001463,TCONS_00001464,TCONS_00001465,TCONS_00001466,TCONS_00001467	9.71756	10.8799	12.2087	17.0257	14.1807
XLOC_000781	XLOC_000781	Rbm44	chr1:91145102-91170795	ENSMUSG00000070732	ENSMUST00000094698	0.0459421	-2.51682	1	NOTEST	no	LCMV	uninfected	0.0459421	0.00802733	0	1	uninfected-vs-LCMV	0.0459421	-2.5915	1	NOTEST	no	LCMV	pair_fed	0.0459421	0.00762239	0	1	pair_fed-vs-LCMV	0.00802733	0.0746772	1	NOTEST	no	pair_fed	uninfected	0.00762239	0.00802733	0	1	uninfected-vs-pair_fed	Rbm44	chr1:91145102-91170795	TCONS_00001468	0	0.024082	0	0.0324867	0.0572671
XLOC_000782	XLOC_000782	Ramp1	chr1:91179821-91225196	ENSMUSG00000034353	ENSMUST00000097648,ENSMUST00000165855,ENSMUST00000188475	1.83961	-0.289973	0.550704	OK	no	LCMV	uninfected	1.83961	1.50465	-0.535634	0.301	uninfected-vs-LCMV	2.20644	0.262324	0.523274	OK	no	LCMV	pair_fed	1.83961	2.20644	0.56681	0.27725	pair_fed-vs-LCMV	2.20644	-0.552297	0.151038	OK	no	pair_fed	uninfected	2.20644	1.50465	-1.0663	0.0461	uninfected-vs-pair_fed	Ramp1	chr1:91179821-91225196	TCONS_00001469,TCONS_00001470,TCONS_00001471	1.55168	1.40725	1.55501	1.9051	2.12884
XLOC_000783	XLOC_000783	Ube2f	chr1:91250310-91290337	ENSMUSG00000034343	ENSMUST00000059743,ENSMUST00000171112,ENSMUST00000171165,ENSMUST00000178627,ENSMUST00000191368	22.8548	-0.531863	0.0425027	OK	yes	LCMV	uninfected	22.8548	15.8078	-1.50847	0.0092	uninfected-vs-LCMV	22.8548	-0.423538	0.122238	OK	no	LCMV	pair_fed	22.8548	17.0404	-1.219	0.03505	pair_fed-vs-LCMV	17.0404	-0.108326	0.817887	OK	no	pair_fed	uninfected	17.0404	15.8078	-0.304914	0.5966	uninfected-vs-pair_fed	Ube2f	chr1:91250310-91290337	TCONS_00001472,TCONS_00001473,TCONS_00001474,TCONS_00001475,TCONS_00001476,TCONS_00001477,TCONS_00001478,TCONS_00001479,TCONS_00001480,TCONS_00001481	15.9148	16.4565	15.052	21.5744	26.2868
XLOC_000785	XLOC_000785	Scly	chr1:91297202-91321101	ENSMUSG00000026307	ENSMUST00000027532	43.6214	0.0525529	0.921059	OK	no	LCMV	uninfected	42.061	43.6214	0.156937	0.78655	uninfected-vs-LCMV	42.061	-0.217544	0.497003	OK	no	LCMV	pair_fed	42.061	36.1737	-0.653802	0.2558	pair_fed-vs-LCMV	43.6214	0.270097	0.368137	OK	no	pair_fed	uninfected	36.1737	43.6214	0.818198	0.15805	uninfected-vs-pair_fed	Scly	chr1:91297202-91321101	TCONS_00001483,TCONS_00001484,TCONS_00001485,TCONS_00001486	39.4469	45.8598	45.5576	30.5231	49.2039
XLOC_000786	XLOC_000786	Espnl	chr1:91322074-91348306	ENSMUSG00000049515	ENSMUST00000088904,ENSMUST00000176156	0.0371305	-1.19885	1	NOTEST	no	LCMV	uninfected	0.0371305	0.0161749	0	1	uninfected-vs-LCMV	0.050347	0.439301	1	NOTEST	no	LCMV	pair_fed	0.0371305	0.050347	0	1	pair_fed-vs-LCMV	0.050347	-1.63815	1	NOTEST	no	pair_fed	uninfected	0.050347	0.0161749	0	1	uninfected-vs-pair_fed	Espnl	chr1:91322074-91348306	TCONS_00001487,TCONS_00001488,TCONS_00001489	0	0	0.0485246	0	0.0468017
XLOC_000788	XLOC_000788	Fam132b	chr1:91366429-91374217	ENSMUSG00000047443	ENSMUST00000086861	0.274805	-1.54033	1	NOTEST	no	LCMV	uninfected	0.274805	0.0944798	0	1	uninfected-vs-LCMV	0.274805	-0.73487	1	NOTEST	no	LCMV	pair_fed	0.274805	0.165123	0	1	pair_fed-vs-LCMV	0.165123	-0.80546	1	NOTEST	no	pair_fed	uninfected	0.165123	0.0944798	0	1	uninfected-vs-pair_fed	Fam132b	chr1:91366429-91374217	TCONS_00001491	0.0263246	0.0940985	0.163016	0.29979	0.348726
XLOC_000790	XLOC_000790	Traf3ip1	chr1:91494646-91529307	ENSMUSG00000034292	ENSMUST00000047242,ENSMUST00000189341	2.60624	-0.365333	0.243135	OK	no	LCMV	uninfected	2.60624	2.0232	-0.962748	0.08805	uninfected-vs-LCMV	2.60624	-0.00124404	0.997655	OK	no	LCMV	pair_fed	2.60624	2.604	-0.00335927	0.99505	pair_fed-vs-LCMV	2.604	-0.364089	0.242206	OK	no	pair_fed	uninfected	2.604	2.0232	-0.983865	0.08755	uninfected-vs-pair_fed	Traf3ip1	chr1:91494646-91529307	TCONS_00001493,TCONS_00001494,TCONS_00001495,TCONS_00001496	1.79299	1.96785	2.30876	2.66957	2.83488
XLOC_000791	XLOC_000791	Asb1	chr1:91540543-91559589	ENSMUSG00000026311	ENSMUST00000027538,ENSMUST00000086843,ENSMUST00000188081,ENSMUST00000188879	1.641	0.0791154	0.879882	OK	no	LCMV	uninfected	1.55343	1.641	0.205371	0.69925	uninfected-vs-LCMV	1.74547	0.168155	0.666021	OK	no	LCMV	pair_fed	1.55343	1.74547	0.431875	0.4084	pair_fed-vs-LCMV	1.74547	-0.0890399	0.857118	OK	no	pair_fed	uninfected	1.74547	1.641	-0.231404	0.661	uninfected-vs-pair_fed	Asb1	chr1:91540543-91559589	TCONS_00001497,TCONS_00001498,TCONS_00001499,TCONS_00001500,TCONS_00001501,TCONS_00001502,TCONS_00001503,TCONS_00001504	1.9066	1.53035	1.48606	1.57221	1.94123
XLOC_000793	XLOC_000793	Twist2	chr1:91798527-91848028	ENSMUSG00000007805	ENSMUST00000007949,ENSMUST00000186075	0.0445123	-0.155818	1	NOTEST	no	LCMV	uninfected	0.0445123	0.0399552	0	1	uninfected-vs-LCMV	0.0677564	0.606154	1	NOTEST	no	LCMV	pair_fed	0.0445123	0.0677564	0	1	pair_fed-vs-LCMV	0.0677564	-0.761971	1	NOTEST	no	pair_fed	uninfected	0.0677564	0.0399552	0	1	uninfected-vs-pair_fed	Twist2	chr1:91798527-91848028	TCONS_00001506,TCONS_00001507	0.0718883	0	0.0479775	0	0.0591727
XLOC_000804	XLOC_000804	Olfr1410	chr1:92605781-92614806	ENSMUSG00000063583	ENSMUST00000079790,ENSMUST00000216553,ENSMUST00000217316	0.00294029	#NAME?	1	NOTEST	no	LCMV	uninfected	0.00294029	0	0	1	uninfected-vs-LCMV	0.00294029	#NAME?	1	NOTEST	no	LCMV	pair_fed	0.00294029	0	0	1	pair_fed-vs-LCMV	0	0	1	NOTEST	no	pair_fed	uninfected	0	0	0	1	uninfected-vs-pair_fed	Olfr1410	chr1:92605781-92614806	TCONS_00001523,TCONS_00001524,TCONS_00001525,TCONS_00001526	0	0	0	0.00882088	0
XLOC_000805	XLOC_000805	Olfr12	chr1:92617787-92623412	ENSMUSG00000061616	ENSMUST00000081274,ENSMUST00000213247	0.0289107	0.23609	1	NOTEST	no	LCMV	uninfected	0.0245464	0.0289107	0	1	uninfected-vs-LCMV	0.0503103	1.03534	1	NOTEST	no	LCMV	pair_fed	0.0245464	0.0503103	0	1	pair_fed-vs-LCMV	0.0503103	-0.799254	1	NOTEST	no	pair_fed	uninfected	0.0503103	0.0289107	0	1	uninfected-vs-pair_fed	Olfr12	chr1:92617787-92623412	TCONS_00001527,TCONS_00001528	0.0354274	0.0385358	0.0127688	0.0426168	0.0310224
XLOC_000806	XLOC_000806	Gpc1	chr1:92820957-92860779	ENSMUSG00000034220	ENSMUST00000045970	0.952492	-0.602297	0.0986122	OK	no	LCMV	uninfected	0.952492	0.627411	-1.29721	0.0266	uninfected-vs-LCMV	0.952492	-1.2279	0.000470085	OK	yes	LCMV	pair_fed	0.952492	0.406655	-2.54266	5e-05	pair_fed-vs-LCMV	0.627411	0.625605	1	NOTEST	no	pair_fed	uninfected	0.406655	0.627411	0	1	uninfected-vs-pair_fed	Gpc1	chr1:92820957-92860779	TCONS_00001529	0.651522	0.527083	0.703628	1.1089	1.20078
XLOC_000808	XLOC_000808	Dusp28	chr1:92906980-92910764	ENSMUSG00000047067	ENSMUST00000060913	6.50356	-0.0740821	0.90086	OK	no	LCMV	uninfected	6.50356	6.17804	-0.189096	0.7428	uninfected-vs-LCMV	7.12344	0.131344	0.782222	OK	no	LCMV	pair_fed	6.50356	7.12344	0.341047	0.5473	pair_fed-vs-LCMV	7.12344	-0.205426	0.607638	OK	no	pair_fed	uninfected	7.12344	6.17804	-0.532313	0.35175	uninfected-vs-pair_fed	Dusp28	chr1:92906980-92910764	TCONS_00001531	5.25484	7.2645	6.01478	4.5772	7.21499
XLOC_000809	XLOC_000809	Rnpepl1	chr1:92910782-92920841	ENSMUSG00000026269	ENSMUST00000027487	24.0101	0.0157204	0.974591	OK	no	LCMV	uninfected	23.7499	24.0101	0.0499191	0.9307	uninfected-vs-LCMV	23.7499	-0.157294	0.642383	OK	no	LCMV	pair_fed	23.7499	21.2967	-0.504471	0.38525	pair_fed-vs-LCMV	24.0101	0.173014	0.591891	OK	no	pair_fed	uninfected	21.2967	24.0101	0.552176	0.33735	uninfected-vs-pair_fed	Rnpepl1	chr1:92910782-92920841	TCONS_00001532	21.4443	25.2174	25.3687	21.4199	23.739
XLOC_000810	XLOC_000810	Capn10	chr1:92933525-92950590	ENSMUSG00000026270	ENSMUST00000027488,ENSMUST00000117814	12.3675	0.0596181	0.909134	OK	no	LCMV	uninfected	11.8669	12.3675	0.175638	0.75865	uninfected-vs-LCMV	14.1762	0.256533	0.407055	OK	no	LCMV	pair_fed	11.8669	14.1762	0.763554	0.1853	pair_fed-vs-LCMV	14.1762	-0.196915	0.558567	OK	no	pair_fed	uninfected	14.1762	12.3675	-0.589346	0.3078	uninfected-vs-pair_fed	Capn10	chr1:92933525-92950590	TCONS_00001533,TCONS_00001534	12.1408	13.5008	11.4611	11.6542	11.2951
XLOC_000811	XLOC_000811	Gpr35	chr1:92973121-92986391	ENSMUSG00000026271	ENSMUST00000027489,ENSMUST00000064480,ENSMUST00000169198,ENSMUST00000186298	3.32681	-3.40578	0.000470085	OK	yes	LCMV	uninfected	3.32681	0.313896	-6.06358	5e-05	uninfected-vs-LCMV	3.32681	-3.88018	0.000470085	OK	yes	LCMV	pair_fed	3.32681	0.225932	-6.72434	5e-05	pair_fed-vs-LCMV	0.313896	0.474398	1	NOTEST	no	pair_fed	uninfected	0.225932	0.313896	0	1	uninfected-vs-pair_fed	Gpr35	chr1:92973121-92986391	TCONS_00001535,TCONS_00001536,TCONS_00001537,TCONS_00001538,TCONS_00001539	0.420735	0.120217	0.400735	4.96946	2.35174
XLOC_000812	XLOC_000812	-	chr1:92988882-92989284	NA	NA	3.25711	-3.49896	0.365824	OK	no	LCMV	uninfected	3.25711	0.288099	-2.57796	0.15675	uninfected-vs-LCMV	3.25711	-4.65907	0.385392	OK	no	LCMV	pair_fed	3.25711	0.128918	-2.00386	0.16995	pair_fed-vs-LCMV	0.288099	1.16011	1	NOTEST	no	pair_fed	uninfected	0.128918	0.288099	0	1	uninfected-vs-pair_fed	NA	chr1:92988882-92989284	TCONS_00001540	0.628658	0	0.23564	7.50748	1.10793
XLOC_000814	XLOC_000814	Agxt	chr1:93135239-93145421	ENSMUSG00000026272	ENSMUST00000027491	170.665	1.17373	0.000470085	OK	yes	LCMV	uninfected	75.6514	170.665	3.2679	5e-05	uninfected-vs-LCMV	203.959	1.43084	0.000470085	OK	yes	LCMV	pair_fed	75.6514	203.959	3.85798	5e-05	pair_fed-vs-LCMV	203.959	-0.257115	0.509629	OK	no	pair_fed	uninfected	203.959	170.665	-0.644296	0.2661	uninfected-vs-pair_fed	Agxt	chr1:93135239-93145421	TCONS_00001542	138.396	168.184	205.414	77.3669	70.6228
XLOC_000816	XLOC_000816	Sned1	chr1:93235840-93305915	ENSMUSG00000047793,ENSMUSG00000098997	ENSMUST00000062202,ENSMUST00000185062	1.63464	1.38881	0.244552	OK	no	LCMV	uninfected	0.624234	1.63464	0.501068	0.0887	uninfected-vs-LCMV	1.17578	0.913455	0.52082	OK	no	LCMV	pair_fed	0.624234	1.17578	0.311352	0.2751	pair_fed-vs-LCMV	1.63464	0.475358	0.688414	OK	no	pair_fed	uninfected	1.17578	1.63464	0.273555	0.432	uninfected-vs-pair_fed	Mir6901,Sned1	chr1:93235840-93305915	TCONS_00001544,TCONS_00001545	1.93646	1.38154	1.58592	0.33003	0.559642
XLOC_000818	XLOC_000818	Ppp1r7	chr1:93342853-93373489	ENSMUSG00000026275	ENSMUST00000027494	2.287	-0.277137	0.314851	OK	no	LCMV	uninfected	2.287	1.88729	-0.875104	0.1263	uninfected-vs-LCMV	2.287	-0.0923637	0.826429	OK	no	LCMV	pair_fed	2.287	2.14517	-0.29264	0.60965	pair_fed-vs-LCMV	2.14517	-0.184774	0.557151	OK	no	pair_fed	uninfected	2.14517	1.88729	-0.58083	0.30655	uninfected-vs-pair_fed	Ppp1r7	chr1:93342853-93373489	TCONS_00001547	1.95111	1.76257	1.9482	1.93374	2.61821
XLOC_000822	XLOC_000822	Ano7	chr1:93373929-93404303	ENSMUSG00000034107	ENSMUST00000058682,ENSMUST00000186641	0.0186679	#NAME?	1	NOTEST	no	LCMV	uninfected	0.0186679	0	0	1	uninfected-vs-LCMV	0.0186679	-1.69471	1	NOTEST	no	LCMV	pair_fed	0.0186679	0.00576685	0	1	pair_fed-vs-LCMV	0.00576685	#NAME?	1	NOTEST	no	pair_fed	uninfected	0.00576685	0	0	1	uninfected-vs-pair_fed	Ano7	chr1:93373929-93404303	TCONS_00001551,TCONS_00001552,TCONS_00001553	0	0	0	0.0224587	0.0335451
XLOC_000824	XLOC_000824	2002-09-01	chr1:93478963-93510260	ENSMUSG00000026276	ENSMUST00000027495,ENSMUST00000168776,ENSMUST00000172165,ENSMUST00000179353	28.2333	-0.184191	0.57649	OK	no	LCMV	uninfected	28.2333	24.8493	-0.574737	0.3239	uninfected-vs-LCMV	28.2333	-0.197386	0.529131	OK	no	LCMV	pair_fed	28.2333	24.6231	-0.618877	0.28245	pair_fed-vs-LCMV	24.8493	0.0131954	0.97903	OK	no	pair_fed	uninfected	24.6231	24.8493	0.0414183	0.94175	uninfected-vs-pair_fed	2002-09-01	chr1:93478963-93510260	TCONS_00001555,TCONS_00001556,TCONS_00001557,TCONS_00001558	25.6066	23.3809	25.5605	27.8309	31.1298
XLOC_000825	XLOC_000825	Farp2	chr1:93512078-93636509	ENSMUSG00000034066	ENSMUST00000120301,ENSMUST00000122402	4.98487	0.757416	0.212668	OK	no	LCMV	uninfected	2.94882	4.98487	1.05919	0.07315	uninfected-vs-LCMV	5.09339	0.788488	0.189233	OK	no	LCMV	pair_fed	2.94882	5.09339	1.09518	0.06235	pair_fed-vs-LCMV	5.09339	-0.0310722	0.975532	OK	no	pair_fed	uninfected	5.09339	4.98487	-0.0487558	0.9331	uninfected-vs-pair_fed	Farp2	chr1:93512078-93636509	TCONS_00001559,TCONS_00001560	5.5946	4.71565	4.64435	2.43547	3.33943
XLOC_000828	XLOC_000828	Bok	chr1:93685659-93695764	ENSMUSG00000026278	ENSMUST00000027499,ENSMUST00000201863	5.8278	-0.449272	0.152117	OK	no	LCMV	uninfected	5.8278	4.26835	-1.14807	0.04655	uninfected-vs-LCMV	5.8278	-0.585572	0.0476267	OK	yes	LCMV	pair_fed	5.8278	3.88356	-1.49292	0.0106	pair_fed-vs-LCMV	4.26835	0.1363	0.787395	OK	no	pair_fed	uninfected	3.88356	4.26835	0.340796	0.55415	uninfected-vs-pair_fed	Bok	chr1:93685659-93695764	TCONS_00001563,TCONS_00001564	3.79759	4.95071	4.05676	7.86843	3.94748
XLOC_000830	XLOC_000830	Atg4b	chr1:93754904-93790610	ENSMUSG00000026280	ENSMUST00000027502	6.82771	-0.289132	0.282189	OK	no	LCMV	uninfected	6.82771	5.58776	-0.923899	0.1081	uninfected-vs-LCMV	6.82771	-0.197462	0.517247	OK	no	LCMV	pair_fed	6.82771	5.95433	-0.631447	0.2722	pair_fed-vs-LCMV	5.95433	-0.0916696	0.828034	OK	no	pair_fed	uninfected	5.95433	5.58776	-0.293521	0.61205	uninfected-vs-pair_fed	Atg4b	chr1:93754904-93790610	TCONS_00001566	6.37748	5.157	5.22879	6.78755	6.40238
XLOC_000831	XLOC_000831	Ing5	chr1:93803964-93822095	ENSMUSG00000026283	ENSMUST00000027505,ENSMUST00000190476	2.78689	0.191709	0.60801	OK	no	LCMV	uninfected	2.44011	2.78689	0.526129	0.35215	uninfected-vs-LCMV	2.65002	0.119054	0.782222	OK	no	LCMV	pair_fed	2.44011	2.65002	0.334189	0.5473	pair_fed-vs-LCMV	2.78689	0.072655	0.889238	OK	no	pair_fed	uninfected	2.65002	2.78689	0.203322	0.71765	uninfected-vs-pair_fed	Ing5	chr1:93803964-93822095	TCONS_00001567,TCONS_00001568,TCONS_00001569	3.42093	2.6475	2.29225	3.06055	2.06269
XLOC_000832	XLOC_000832	D2hgdh	chr1:93825239-93853933	ENSMUSG00000073609	ENSMUST00000097633,ENSMUST00000112881	7.62745	0.527707	0.0298649	OK	yes	LCMV	uninfected	5.29083	7.62745	1.60992	0.00595	uninfected-vs-LCMV	8.02958	0.60183	0.012814	OK	yes	LCMV	pair_fed	5.29083	8.02958	1.84152	0.00215	pair_fed-vs-LCMV	8.02958	-0.0741232	0.868748	OK	no	pair_fed	uninfected	8.02958	7.62745	-0.234705	0.6806	uninfected-vs-pair_fed	D2hgdh	chr1:93825239-93853933	TCONS_00001570,TCONS_00001571,TCONS_00001572,TCONS_00001573,TCONS_00001574	6.49168	8.21702	8.17365	3.14896	6.12727
XLOC_000833	XLOC_000833	Gal3st2	chr1:93861345-93876494	ENSMUSG00000094651	ENSMUST00000094663	0.00857327	-0.16635	1	NOTEST	no	LCMV	uninfected	0.00857327	0.00763959	0	1	uninfected-vs-LCMV	0.0162092	0.918895	1	NOTEST	no	LCMV	pair_fed	0.00857327	0.0162092	0	1	pair_fed-vs-LCMV	0.0162092	-1.08524	1	NOTEST	no	pair_fed	uninfected	0.0162092	0.00763959	0	1	uninfected-vs-pair_fed	Gal3st2	chr1:93861345-93876494	TCONS_00001575	0.0229188	0	0	0	0
XLOC_000838	XLOC_000838	Neu4	chr1:94020450-94028334	ENSMUSG00000034000	ENSMUST00000050890,ENSMUST00000190212	0.00480173	Inf	1	NOTEST	no	LCMV	uninfected	0	0.00480173	0	1	uninfected-vs-LCMV	0	0	1	NOTEST	no	LCMV	pair_fed	0	0	0	1	pair_fed-vs-LCMV	0.00480173	Inf	1	NOTEST	no	pair_fed	uninfected	0	0.00480173	0	1	uninfected-vs-pair_fed	Neu4	chr1:94020450-94028334	TCONS_00001582,TCONS_00001583,TCONS_00001584	0.0144052	0	0	0	0
XLOC_000841	XLOC_000841	Fam174a	chr1:95313622-95335284	ENSMUSG00000051185	ENSMUST00000059975,ENSMUST00000186780	5.1969	-0.0825119	0.879722	OK	no	LCMV	uninfected	5.1969	4.90801	-0.222868	0.699	uninfected-vs-LCMV	5.1969	-0.0798429	0.88598	OK	no	LCMV	pair_fed	5.1969	4.9171	-0.215061	0.7112	pair_fed-vs-LCMV	4.9171	-0.002669	0.995357	OK	no	pair_fed	uninfected	4.9171	4.90801	-0.00713559	0.9882	uninfected-vs-pair_fed	Fam174a	chr1:95313622-95335284	TCONS_00001589,TCONS_00001590	4.1963	5.32348	5.20425	5.12674	5.97275
XLOC_000842	XLOC_000842	BC055308	chr1:95313622-95335284	ENSMUSG00000103973	ENSMUST00000193380	0.0442377	0.466039	1	NOTEST	no	LCMV	uninfected	0.0320259	0.0442377	0	1	uninfected-vs-LCMV	0.0492296	0.620287	1	NOTEST	no	LCMV	pair_fed	0.0320259	0.0492296	0	1	pair_fed-vs-LCMV	0.0492296	-0.154248	1	NOTEST	no	pair_fed	uninfected	0.0492296	0.0442377	0	1	uninfected-vs-pair_fed	BC055308	chr1:95313622-95335284	TCONS_00001591	0.0732462	0	0.059467	0	0.0291599
XLOC_000850	XLOC_000850	Panct2	chr1:96816269-96997577	ENSMUSG00000097814	ENSMUST00000181489,ENSMUST00000188631	0.0389228	0.0217548	1	NOTEST	no	LCMV	uninfected	0.0383402	0.0389228	0	1	uninfected-vs-LCMV	0.0383402	-0.827679	1	NOTEST	no	LCMV	pair_fed	0.0383402	0.0216022	0	1	pair_fed-vs-LCMV	0.0389228	0.849434	1	NOTEST	no	pair_fed	uninfected	0.0216022	0.0389228	0	1	uninfected-vs-pair_fed	Panct2	chr1:96816269-96997577	TCONS_00001599,TCONS_00001600,TCONS_00001601	0	0.102896	0.0138727	0.0277126	0.0496708
XLOC_000854	XLOC_000854	Gin1	chr1:97706047-97793709	ENSMUSG00000026333	ENSMUST00000027571,ENSMUST00000112842,ENSMUST00000112844	5.75068	-0.620845	0.510268	OK	no	LCMV	uninfected	5.75068	3.73961	-0.669901	0.2666	uninfected-vs-LCMV	6.67218	0.214424	0.86972	OK	no	LCMV	pair_fed	5.75068	6.67218	0.244631	0.68195	pair_fed-vs-LCMV	6.67218	-0.835269	0.306068	OK	no	pair_fed	uninfected	6.67218	3.73961	-0.941875	0.1213	uninfected-vs-pair_fed	Gin1	chr1:97706047-97793709	TCONS_00001607,TCONS_00001608,TCONS_00001609,TCONS_00001610	4.01434	3.69913	3.50537	6.25502	5.09939
XLOC_000877	XLOC_000877	Psmb6-ps2	chr1:101385885-101386590	ENSMUSG00000100222	ENSMUST00000187074	0.0462939	Inf	1	NOTEST	no	LCMV	uninfected	0	0.0462939	0	1	uninfected-vs-LCMV	0	0	1	NOTEST	no	LCMV	pair_fed	0	0	0	1	pair_fed-vs-LCMV	0.0462939	Inf	1	NOTEST	no	pair_fed	uninfected	0	0.0462939	0	1	uninfected-vs-pair_fed	Psmb6-ps2	chr1:101385885-101386590	TCONS_00001639	0.138882	0	0	0	0
XLOC_000887	XLOC_000887	Cdh20	chr1:104768528-104995481	ENSMUSG00000050840	ENSMUST00000062528	0.0686792	0.359644	1	NOTEST	no	LCMV	uninfected	0.0535256	0.0686792	0	1	uninfected-vs-LCMV	0.0535256	-0.253217	1	NOTEST	no	LCMV	pair_fed	0.0535256	0.0449092	0	1	pair_fed-vs-LCMV	0.0686792	0.612862	1	NOTEST	no	pair_fed	uninfected	0.0449092	0.0686792	0	1	uninfected-vs-pair_fed	Cdh20	chr1:104768528-104995481	TCONS_00001649	0.118243	0.0408333	0.0469612	0.0585772	0.0628125
XLOC_000897	XLOC_000897	2310035C23Rik	chr1:105663882-105755191	ENSMUSG00000026319	ENSMUST00000039173,ENSMUST00000086721,ENSMUST00000190501	3.12625	-0.0181854	0.972907	OK	no	LCMV	uninfected	3.12625	3.08709	-0.0545826	0.9253	uninfected-vs-LCMV	3.12625	-0.0318406	0.950566	OK	no	LCMV	pair_fed	3.12625	3.05801	-0.0964271	0.8624	pair_fed-vs-LCMV	3.08709	0.0136552	0.980909	OK	no	pair_fed	uninfected	3.05801	3.08709	0.0408218	0.9458	uninfected-vs-pair_fed	2310035C23Rik	chr1:105663882-105755191	TCONS_00001662,TCONS_00001663,TCONS_00001664,TCONS_00001665,TCONS_00001666,TCONS_00001667,TCONS_00001668,TCONS_00001669	3.42714	2.4663	3.36782	3.09156	3.17109
XLOC_000900	XLOC_000900	Tnfrsf11a	chr1:105780717-105847981	ENSMUSG00000026321	ENSMUST00000027559	0.961307	-1.71101	0.000470085	OK	yes	LCMV	uninfected	0.961307	0.293628	-3.53686	5e-05	uninfected-vs-LCMV	0.961307	-1.75069	0.000470085	OK	yes	LCMV	pair_fed	0.961307	0.285661	-3.60518	5e-05	pair_fed-vs-LCMV	0.293628	0.0396848	1	NOTEST	no	pair_fed	uninfected	0.285661	0.293628	0	1	uninfected-vs-pair_fed	Tnfrsf11a	chr1:105780717-105847981	TCONS_00001672	0.296246	0.265897	0.318742	1.00104	1.08818
XLOC_000902	XLOC_000902	Zcchc2	chr1:105990405-106034074	ENSMUSG00000038866	ENSMUST00000118196,ENSMUST00000119166	6.61132	0.0675458	0.885366	OK	no	LCMV	uninfected	6.30892	6.61132	0.215496	0.71005	uninfected-vs-LCMV	6.30892	-0.0866383	0.841351	OK	no	LCMV	pair_fed	6.30892	5.9412	-0.274229	0.6347	pair_fed-vs-LCMV	6.61132	0.154184	0.653163	OK	no	pair_fed	uninfected	5.9412	6.61132	0.49007	0.3957	uninfected-vs-pair_fed	Zcchc2	chr1:105990405-106034074	TCONS_00001674,TCONS_00001675	7.70029	7.02479	5.10888	5.40047	6.90208
XLOC_000904	XLOC_000904	Phlpp1	chr1:106171751-106394250	ENSMUSG00000044340	ENSMUST00000061047	4.54114	0.922782	0.000470085	OK	yes	LCMV	uninfected	2.39541	4.54114	2.81534	5e-05	uninfected-vs-LCMV	3.82894	0.676674	0.00199201	OK	yes	LCMV	pair_fed	2.39541	3.82894	2.04793	0.00025	pair_fed-vs-LCMV	4.54114	0.246108	0.390246	OK	no	pair_fed	uninfected	3.82894	4.54114	0.777397	0.1734	uninfected-vs-pair_fed	Phlpp1	chr1:106171751-106394250	TCONS_00001677	5.06167	4.96149	3.60026	2.17341	2.45318
XLOC_000907	XLOC_000907	D630008O14Rik	chr1:106538177-106714274	ENSMUSG00000054006	ENSMUST00000144260,ENSMUST00000149909	0.278591	0.65537	1	NOTEST	no	LCMV	uninfected	0.176881	0.278591	0	1	uninfected-vs-LCMV	0.176881	-0.47229	1	NOTEST	no	LCMV	pair_fed	0.176881	0.127499	0	1	pair_fed-vs-LCMV	0.278591	1.12766	1	NOTEST	no	pair_fed	uninfected	0.127499	0.278591	0	1	uninfected-vs-pair_fed	D630008O14Rik	chr1:106538177-106714274	TCONS_00001680,TCONS_00001681,TCONS_00001682	0.340217	0.312613	0.182944	0.261158	0.269485
XLOC_000909	XLOC_000909	Serpinb12	chr1:106934448-106957080	ENSMUSG00000059956	ENSMUST00000081277,ENSMUST00000112724	0.0502123	#NAME?	1	NOTEST	no	LCMV	uninfected	0.0502123	0	0	1	uninfected-vs-LCMV	0.0502123	-0.415505	1	NOTEST	no	LCMV	pair_fed	0.0502123	0.037647	0	1	pair_fed-vs-LCMV	0.037647	#NAME?	1	NOTEST	no	pair_fed	uninfected	0.037647	0	0	1	uninfected-vs-pair_fed	Serpinb12	chr1:106934448-106957080	TCONS_00001686,TCONS_00001687	0	0	0	0.105379	0.0452579
XLOC_000912	XLOC_000912	Serpinb7	chr1:107422688-107452689	ENSMUSG00000067001	ENSMUST00000086690	0.174114	-1.66754	1	NOTEST	no	LCMV	uninfected	0.174114	0.0548092	0	1	uninfected-vs-LCMV	0.174114	-2.21406	1	NOTEST	no	LCMV	pair_fed	0.174114	0.0375262	0	1	pair_fed-vs-LCMV	0.0548092	0.546518	1	NOTEST	no	pair_fed	uninfected	0.0375262	0.0548092	0	1	uninfected-vs-pair_fed	Serpinb7	chr1:107422688-107452689	TCONS_00001690	0.0927108	0	0.0717167	0.330933	0.0410814
XLOC_000913	XLOC_000913	Serpinb2	chr1:107511422-107525598	ENSMUSG00000062345	ENSMUST00000009356,ENSMUST00000064916	0.0471251	-2.03155	1	NOTEST	no	LCMV	uninfected	0.0471251	0.0115264	0	1	uninfected-vs-LCMV	0.0471251	#NAME?	1	NOTEST	no	LCMV	pair_fed	0.0471251	0	0	1	pair_fed-vs-LCMV	0.0115264	Inf	1	NOTEST	no	pair_fed	uninfected	0	0.0115264	0	1	uninfected-vs-pair_fed	Serpinb2	chr1:107511422-107525598	TCONS_00001691,TCONS_00001692	0	0	0.0345793	0.0314822	0.109893
XLOC_000914	XLOC_000914	Serpinb10	chr1:107529002-107547222	ENSMUSG00000092572	ENSMUST00000182198,ENSMUST00000194951	1.23159	-3.69182	0.359539	OK	no	LCMV	uninfected	1.23159	0.0953053	-2.49624	0.1528	uninfected-vs-LCMV	1.23159	-3.66487	0.329285	OK	no	LCMV	pair_fed	1.23159	0.0971024	-2.62677	0.1346	pair_fed-vs-LCMV	0.0971024	-0.0269507	1	NOTEST	no	pair_fed	uninfected	0.0971024	0.0953053	0	1	uninfected-vs-pair_fed	Serpinb10	chr1:107529002-107547222	TCONS_00001693,TCONS_00001694	0.135798	0	0.150118	1.5004	1.48123
XLOC_000915	XLOC_000915	Serpinb8	chr1:107590005-107610484	ENSMUSG00000026315	ENSMUST00000000514,ENSMUST00000112706	2.86207	1.37276	0.000470085	OK	yes	LCMV	uninfected	1.1052	2.86207	3.25734	5e-05	uninfected-vs-LCMV	1.58648	0.521525	0.135185	OK	no	LCMV	pair_fed	1.1052	1.58648	1.18298	0.0399	pair_fed-vs-LCMV	2.86207	0.851233	0.00332215	OK	yes	pair_fed	uninfected	1.58648	2.86207	2.16652	0.00045	uninfected-vs-pair_fed	Serpinb8	chr1:107590005-107610484	TCONS_00001695,TCONS_00001696,TCONS_00001697	3.45703	2.90507	2.22412	0.707595	1.28449
XLOC_000918	XLOC_000918	D830032E09Rik	chr1:107917258-108028337	ENSMUSG00000100457	ENSMUST00000186875,ENSMUST00000189497,ENSMUST00000189845	0.0434847	0.290486	1	NOTEST	no	LCMV	uninfected	0.0355543	0.0434847	0	1	uninfected-vs-LCMV	0.104969	1.56187	1	NOTEST	no	LCMV	pair_fed	0.0355543	0.104969	0	1	pair_fed-vs-LCMV	0.104969	-1.27138	1	NOTEST	no	pair_fed	uninfected	0.104969	0.0434847	0	1	uninfected-vs-pair_fed	D830032E09Rik	chr1:107917258-108028337	TCONS_00001700,TCONS_00001701,TCONS_00001702,TCONS_00001703	0.0515603	0.0453366	0.0335573	0.0302504	0.0353397
XLOC_000924	XLOC_000924	Cdh7	chr1:109982430-110140157	ENSMUSG00000026312	ENSMUST00000027542,ENSMUST00000112701,ENSMUST00000129923,ENSMUST00000137092,ENSMUST00000146282,ENSMUST00000172005	0.0286463	#NAME?	1	NOTEST	no	LCMV	uninfected	0.0286463	0	0	1	uninfected-vs-LCMV	0.0286463	-2.58251	1	NOTEST	no	LCMV	pair_fed	0.0286463	0.00478251	0	1	pair_fed-vs-LCMV	0.00478251	#NAME?	1	NOTEST	no	pair_fed	uninfected	0.00478251	0	0	1	uninfected-vs-pair_fed	Cdh7	chr1:109982430-110140157	TCONS_00001709,TCONS_00001710,TCONS_00001711,TCONS_00001712,TCONS_00001713,TCONS_00001714,TCONS_00001715,TCONS_00001716,TCONS_00001717,TCONS_00001718,TCONS_00001719	0	0	0	0.059278	0.026661
XLOC_000933	XLOC_000933	Cntnap5a	chr1:115684755-116587323	ENSMUSG00000070695	ENSMUST00000043725	0.00209193	Inf	1	NOTEST	no	LCMV	uninfected	0	0.00209193	0	1	uninfected-vs-LCMV	0.00199685	Inf	1	NOTEST	no	LCMV	pair_fed	0	0.00199685	0	1	pair_fed-vs-LCMV	0.00209193	0.0671105	1	NOTEST	no	pair_fed	uninfected	0.00199685	0.00209193	0	1	uninfected-vs-pair_fed	Cntnap5a	chr1:115684755-116587323	TCONS_00001728	0.0062758	0	0	0	0
XLOC_000955	XLOC_000955	Nifk	chr1:118321838-118333832	ENSMUSG00000026377	ENSMUST00000027626,ENSMUST00000112688	14.5928	-0.754373	0.000881446	OK	yes	LCMV	uninfected	14.5928	8.65066	-2.34809	0.0001	uninfected-vs-LCMV	14.5928	-0.454276	0.0697462	OK	no	LCMV	pair_fed	14.5928	10.6509	-1.39157	0.0171	pair_fed-vs-LCMV	10.6509	-0.300097	0.303281	OK	no	pair_fed	uninfected	10.6509	8.65066	-0.893131	0.11975	uninfected-vs-pair_fed	Nifk	chr1:118321838-118333832	TCONS_00001753,TCONS_00001754,TCONS_00001755	9.74208	7.60116	8.60876	13.1941	14.9277
XLOC_000957	XLOC_000957	Clasp1	chr1:118389057-118612678	ENSMUSG00000064302	ENSMUST00000049404,ENSMUST00000070989,ENSMUST00000165223,ENSMUST00000178710,ENSMUST00000185405,ENSMUST00000186349,ENSMUST00000187713,ENSMUST00000188710,ENSMUST00000189262,ENSMUST00000189570,ENSMUST00000189738,ENSMUST00000190571,ENSMUST00000191445,ENSMUST00000191823	2.63119	-0.0796629	0.85469	OK	no	LCMV	uninfected	2.63119	2.48984	-0.243072	0.6556	uninfected-vs-LCMV	2.63119	-0.231866	0.413825	OK	no	LCMV	pair_fed	2.63119	2.24054	-0.704911	0.19035	pair_fed-vs-LCMV	2.48984	0.152203	0.651137	OK	no	pair_fed	uninfected	2.24054	2.48984	0.463822	0.3939	uninfected-vs-pair_fed	Clasp1	chr1:118389057-118612678	TCONS_00001757,TCONS_00001758,TCONS_00001759,TCONS_00001760,TCONS_00001761,TCONS_00001762,TCONS_00001763,TCONS_00001764,TCONS_00001765,TCONS_00001766,TCONS_00001767,TCONS_00001768,TCONS_00001769,TCONS_00001770,TCONS_00001771,TCONS_00001772,TCONS_00001773,TCONS_00001774,TCONS_00001775,TCONS_00001776,TCONS_00001777,TCONS_00001778,TCONS_00001779,TCONS_00001780,TCONS_00001781,TCONS_00001782,TCONS_000…	2.64147	2.41183	2.41621	2.7707	2.70488
XLOC_000958	XLOC_000958	Tfcp2l1	chr1:118627945-118685168	ENSMUSG00000026380,ENSMUSG00000088363	ENSMUST00000027629,ENSMUST00000157738	3.76883	0.452278	0.886769	OK	no	LCMV	uninfected	2.75459	3.76883	0.094187	0.71295	uninfected-vs-LCMV	3.41542	0.310228	0.912089	OK	no	LCMV	pair_fed	2.75459	3.41542	0.279225	0.7649	pair_fed-vs-LCMV	3.76883	0.142051	0.939628	OK	no	pair_fed	uninfected	3.41542	3.76883	0.0294778	0.83375	uninfected-vs-pair_fed	Gm23497,Tfcp2l1	chr1:118627945-118685168	TCONS_00001795,TCONS_00001796	3.21648	0.88189	7.20811	0.502444	0.726349
XLOC_000965	XLOC_000965	Tmem185b	chr1:119520089-119528983	ENSMUSG00000098923	ENSMUST00000183952	3.56639	-0.1977	0.601723	OK	no	LCMV	uninfected	3.56639	3.10968	-0.540865	0.34625	uninfected-vs-LCMV	3.56639	-0.183176	0.635838	OK	no	LCMV	pair_fed	3.56639	3.14114	-0.503035	0.37885	pair_fed-vs-LCMV	3.14114	-0.0145238	0.980909	OK	no	pair_fed	uninfected	3.14114	3.10968	-0.0393225	0.9461	uninfected-vs-pair_fed	Tmem185b	chr1:119520089-119528983	TCONS_00001804	3.43627	2.68685	3.20591	3.37082	3.41398
XLOC_000974	XLOC_000974	Sctr	chr1:120006893-120063536	ENSMUSG00000026387	ENSMUST00000072886,ENSMUST00000189037	0.08497	-0.16983	1	NOTEST	no	LCMV	uninfected	0.08497	0.0755338	0	1	uninfected-vs-LCMV	0.0936383	0.140146	1	NOTEST	no	LCMV	pair_fed	0.08497	0.0936383	0	1	pair_fed-vs-LCMV	0.0936383	-0.309976	1	NOTEST	no	pair_fed	uninfected	0.0936383	0.0755338	0	1	uninfected-vs-pair_fed	Sctr	chr1:120006893-120063536	TCONS_00001813,TCONS_00001814	0.131309	0	0.095293	0.0398855	0.077184
XLOC_000975	XLOC_000975	3110009E18Rik	chr1:120121186-120188189	ENSMUSG00000026388	ENSMUST00000027637,ENSMUST00000056038,ENSMUST00000112644	1.83688	0.716777	0.423766	OK	no	LCMV	uninfected	1.11766	1.83688	0.633578	0.1975	uninfected-vs-LCMV	1.11766	-0.0154648	0.992475	OK	no	LCMV	pair_fed	1.11766	1.10574	-0.0127057	0.9792	pair_fed-vs-LCMV	1.83688	0.732242	0.418824	OK	no	pair_fed	uninfected	1.10574	1.83688	0.654159	0.19385	uninfected-vs-pair_fed	3110009E18Rik	chr1:120121186-120188189	TCONS_00001815,TCONS_00001816,TCONS_00001817,TCONS_00001818	1.79805	0.731877	2.98071	1.3427	1.04418
XLOC_000988	XLOC_000988	Ccdc93	chr1:121431048-121506460	ENSMUSG00000026339	ENSMUST00000036025,ENSMUST00000112621	2.36791	0.393401	0.122825	OK	no	LCMV	uninfected	1.80277	2.36791	1.19268	0.03525	uninfected-vs-LCMV	2.00613	0.1542	0.666995	OK	no	LCMV	pair_fed	1.80277	2.00613	0.466336	0.40965	pair_fed-vs-LCMV	2.36791	0.2392	0.426284	OK	no	pair_fed	uninfected	2.00613	2.36791	0.736809	0.1993	uninfected-vs-pair_fed	Ccdc93	chr1:121431048-121506460	TCONS_00001833,TCONS_00001834,TCONS_00001835	2.55555	2.43066	2.11751	1.85519	1.77756
XLOC_001005	XLOC_001005	Slc35f5	chr1:125561015-125595820	ENSMUSG00000026342	ENSMUST00000027580	19.3877	-0.0833974	0.844666	OK	no	LCMV	uninfected	19.3877	18.2988	-0.26854	0.6398	uninfected-vs-LCMV	19.3877	-0.209618	0.479522	OK	no	LCMV	pair_fed	19.3877	16.7659	-0.672641	0.2407	pair_fed-vs-LCMV	18.2988	0.12622	0.734109	OK	no	pair_fed	uninfected	16.7659	18.2988	0.407014	0.48465	uninfected-vs-pair_fed	Slc35f5	chr1:125561015-125595820	TCONS_00001852,TCONS_00001853	20.7362	16.7166	17.4435	20.6484	20.8782
XLOC_001006	XLOC_001006	Gpr39	chr1:125676994-125912928	ENSMUSG00000026343	ENSMUST00000027581	1.5742	-0.784376	0.0841442	OK	no	LCMV	uninfected	1.5742	0.913986	-1.34095	0.02175	uninfected-vs-LCMV	1.5742	-0.378366	0.556976	OK	no	LCMV	pair_fed	1.5742	1.21105	-0.597563	0.30635	pair_fed-vs-LCMV	1.21105	-0.406009	0.546952	OK	no	pair_fed	uninfected	1.21105	0.913986	-0.624616	0.2977	uninfected-vs-pair_fed	Gpr39	chr1:125676994-125912928	TCONS_00001854	1.07094	0.701722	0.969299	1.96918	1.5415
XLOC_001007	XLOC_001007	Mgat5	chr1:127205017-127679548	ENSMUSG00000036155,ENSMUSG00000104378	ENSMUST00000038361,ENSMUST00000171405,ENSMUST00000194151	1.95155	-0.687113	0.00199201	OK	yes	LCMV	uninfected	1.95155	1.2121	-2.01154	0.00025	uninfected-vs-LCMV	1.95155	-0.709104	0.00199201	OK	yes	LCMV	pair_fed	1.95155	1.19377	-2.06049	0.00025	pair_fed-vs-LCMV	1.2121	0.0219917	0.967585	OK	no	pair_fed	uninfected	1.19377	1.2121	0.0622319	0.9105	uninfected-vs-pair_fed	Gm37510,Mgat5	chr1:127205017-127679548	TCONS_00001855,TCONS_00001857,TCONS_00001858,TCONS_00001859	1.53752	0.944766	1.15402	1.61153	2.11852
XLOC_001012	XLOC_001012	Acmsd	chr1:127729250-127774092	ENSMUSG00000026348	ENSMUST00000038006	11.9341	-1.1376	0.000470085	OK	yes	LCMV	uninfected	11.9341	5.42421	-3.36557	5e-05	uninfected-vs-LCMV	11.9341	-0.272086	0.430978	OK	no	LCMV	pair_fed	11.9341	9.88288	-0.752689	0.2026	pair_fed-vs-LCMV	9.88288	-0.865517	0.00163616	OK	yes	pair_fed	uninfected	9.88288	5.42421	-2.34961	0.0002	uninfected-vs-pair_fed	Acmsd	chr1:127729250-127774092	TCONS_00001864,TCONS_00001865	7.46118	3.83283	4.97863	14.9573	14.7095
XLOC_001013	XLOC_001013	Ccnt2	chr1:127774163-127808061	ENSMUSG00000026349	ENSMUST00000027587,ENSMUST00000112570	5.30339	0.186529	0.609111	OK	no	LCMV	uninfected	4.66018	5.30339	0.542065	0.3531	uninfected-vs-LCMV	5.84453	0.326699	0.223193	OK	no	LCMV	pair_fed	4.66018	5.84453	1.02895	0.07805	pair_fed-vs-LCMV	5.84453	-0.14017	0.726126	OK	no	pair_fed	uninfected	5.84453	5.30339	-0.411484	0.47535	uninfected-vs-pair_fed	Ccnt2	chr1:127774163-127808061	TCONS_00001866,TCONS_00001867,TCONS_00001868,TCONS_00001869	5.96881	4.8615	5.07986	4.28874	4.6323
XLOC_001014	XLOC_001014	Rab3gap1	chr1:127868772-127943868	ENSMUSG00000036104	ENSMUST00000037649,ENSMUST00000212506	8.73056	0.201178	0.509579	OK	no	LCMV	uninfected	7.59419	8.73056	0.645926	0.26605	uninfected-vs-LCMV	9.50141	0.323246	0.209004	OK	no	LCMV	pair_fed	7.59419	9.50141	1.03818	0.0713	pair_fed-vs-LCMV	9.50141	-0.122067	0.737768	OK	no	pair_fed	uninfected	9.50141	8.73056	-0.393871	0.48875	uninfected-vs-pair_fed	Rab3gap1	chr1:127868772-127943868	TCONS_00001870,TCONS_00001871,TCONS_00001872	9.4516	8.49321	8.24687	8.23258	6.83015
XLOC_001017	XLOC_001017	R3hdm1	chr1:128103323-128237736	ENSMUSG00000056211	ENSMUST00000036288,ENSMUST00000187900	5.12962	-0.270679	0.350663	OK	no	LCMV	uninfected	5.12962	4.25209	-0.841128	0.14745	uninfected-vs-LCMV	5.12962	-0.20015	0.52612	OK	no	LCMV	pair_fed	5.12962	4.46513	-0.630215	0.2798	pair_fed-vs-LCMV	4.46513	-0.0705293	0.883515	OK	no	pair_fed	uninfected	4.46513	4.25209	-0.219296	0.70675	uninfected-vs-pair_fed	R3hdm1	chr1:128103323-128237736	TCONS_00001875,TCONS_00001876,TCONS_00001877	4.54101	3.91539	4.29987	4.81661	4.59234
XLOC_001022	XLOC_001022	Ubxn4	chr1:128244161-128279378	ENSMUSG00000026353	ENSMUST00000027592	25.3032	-0.705642	0.00127048	OK	yes	LCMV	uninfected	25.3032	15.5152	-2.19479	0.00015	uninfected-vs-LCMV	25.3032	-0.678187	0.00364238	OK	yes	LCMV	pair_fed	25.3032	15.8133	-2.111	0.0005	pair_fed-vs-LCMV	15.8133	-0.0274555	0.957228	OK	no	pair_fed	uninfected	15.8133	15.5152	-0.0876517	0.87795	uninfected-vs-pair_fed	Ubxn4	chr1:128244161-128279378	TCONS_00001882	17.3828	14.1915	14.9712	19.7883	31.1439
XLOC_001037	XLOC_001037	Yod1	chr1:130670208-130729253	ENSMUSG00000046404	ENSMUST00000049813	3.6931	0.273503	0.611419	OK	no	LCMV	uninfected	3.05533	3.6931	0.533649	0.35525	uninfected-vs-LCMV	4.49702	0.557639	0.181083	OK	no	LCMV	pair_fed	3.05533	4.49702	1.09498	0.05885	pair_fed-vs-LCMV	4.49702	-0.284136	0.566325	OK	no	pair_fed	uninfected	4.49702	3.6931	-0.585908	0.3147	uninfected-vs-pair_fed	Yod1	chr1:130670208-130729253	TCONS_00001898	5.09524	2.97284	3.01123	3.11626	2.91031
XLOC_001038	XLOC_001038	AA986860	chr1:130731975-130744622	ENSMUSG00000042510	ENSMUST00000039323	4.36589	-3.29664	0.000470085	OK	yes	LCMV	uninfected	4.36589	0.444309	-6.70921	5e-05	uninfected-vs-LCMV	4.36589	-0.440203	0.12364	OK	no	LCMV	pair_fed	4.36589	3.2178	-1.19866	0.03555	pair_fed-vs-LCMV	3.2178	-2.85644	0.000470085	OK	yes	pair_fed	uninfected	3.2178	0.444309	-5.86709	5e-05	uninfected-vs-pair_fed	AA986860	chr1:130731975-130744622	TCONS_00001899	0.350869	0.459121	0.522936	7.18877	3.09557
XLOC_001040	XLOC_001040	Fcamr	chr1:130800901-130824084	ENSMUSG00000026415	ENSMUST00000027670,ENSMUST00000112477	0.570827	-2.7018	1	NOTEST	no	LCMV	uninfected	0.570827	0.0877365	0	1	uninfected-vs-LCMV	0.570827	-0.559002	1	NOTEST	no	LCMV	pair_fed	0.570827	0.387461	0	1	pair_fed-vs-LCMV	0.387461	-2.1428	1	NOTEST	no	pair_fed	uninfected	0.387461	0.0877365	0	1	uninfected-vs-pair_fed	Fcamr	chr1:130800901-130824084	TCONS_00001901,TCONS_00001902	0.0733896	0.135798	0.0540223	0.822588	0.560889
XLOC_001042	XLOC_001042	Pigr	chr1:130826683-130852253	ENSMUSG00000026417	ENSMUST00000027675	403.173	0.778298	0.0837224	OK	no	LCMV	uninfected	235.072	403.173	1.33956	0.0216	uninfected-vs-LCMV	421.937	0.843925	0.0551001	OK	no	LCMV	pair_fed	235.072	421.937	1.44743	0.0127	pair_fed-vs-LCMV	421.937	-0.0656268	0.94782	OK	no	pair_fed	uninfected	421.937	403.173	-0.104538	0.85575	uninfected-vs-pair_fed	Pigr	chr1:130826683-130852253	TCONS_00001904,TCONS_00001905,TCONS_00001906,TCONS_00001907	356.422	430.474	422.624	137.372	237.928
XLOC_001043	XLOC_001043	Fcmr	chr1:130865668-130880791	ENSMUSG00000042474	ENSMUST00000038829	0.659296	1.40518	1	NOTEST	no	LCMV	uninfected	0.248931	0.659296	0	1	uninfected-vs-LCMV	0.395785	0.668972	1	NOTEST	no	LCMV	pair_fed	0.248931	0.395785	0	1	pair_fed-vs-LCMV	0.659296	0.736208	1	NOTEST	no	pair_fed	uninfected	0.395785	0.659296	0	1	uninfected-vs-pair_fed	Fcmr	chr1:130865668-130880791	TCONS_00001908	0.406235	0.764838	0.806815	0.325825	0.162189
XLOC_001044	XLOC_001044	Il10	chr1:131019844-131024974	ENSMUSG00000016529	ENSMUST00000016673	1.05702	-3.22087	0.164597	OK	no	LCMV	uninfected	1.05702	0.113371	-2.32214	0.05185	uninfected-vs-LCMV	1.05702	-4.41039	0.480328	OK	no	LCMV	pair_fed	1.05702	0.0497076	-2.4513	0.24125	pair_fed-vs-LCMV	0.113371	1.18952	1	NOTEST	no	pair_fed	uninfected	0.0497076	0.113371	0	1	uninfected-vs-pair_fed	Il10	chr1:131019844-131024974	TCONS_00001909	0.0626212	0.227885	0.0496084	1.38938	1.04628
XLOC_001045	XLOC_001045	Eif2d	chr1:131153180-131245258	ENSMUSG00000026427	ENSMUST00000068791,ENSMUST00000068805,ENSMUST00000112446	17.3315	-0.234602	0.560506	OK	no	LCMV	uninfected	17.3315	14.7304	-0.584143	0.30965	uninfected-vs-LCMV	17.3315	-0.252492	0.507516	OK	no	LCMV	pair_fed	17.3315	14.5489	-0.64383	0.2645	pair_fed-vs-LCMV	14.7304	0.0178902	0.97519	OK	no	pair_fed	uninfected	14.5489	14.7304	0.0489726	0.93225	uninfected-vs-pair_fed	Eif2d	chr1:131153180-131245258	TCONS_00001910,TCONS_00001911,TCONS_00001912	15.682	15.2478	13.2614	15.6273	18.1395
XLOC_001049	XLOC_001049	Fam72a	chr1:131527902-131539872	ENSMUSG00000055184	ENSMUST00000068613	1.6438	0.801491	0.0330867	OK	yes	LCMV	uninfected	0.94314	1.6438	1.59587	0.00675	uninfected-vs-LCMV	0.94314	-0.78389	0.0877187	OK	no	LCMV	pair_fed	0.94314	0.547775	-1.31123	0.02295	pair_fed-vs-LCMV	1.6438	1.58538	0.000470085	OK	yes	pair_fed	uninfected	0.547775	1.6438	2.77278	5e-05	uninfected-vs-pair_fed	Fam72a	chr1:131527902-131539872	TCONS_00001916	2.29966	1.59532	1.03642	0.561145	1.33505
XLOC_001050	XLOC_001050	Avpr1b	chr1:131599238-131612000	ENSMUSG00000026432	ENSMUST00000027690,ENSMUST00000190410	0.0388888	-1.53429	1	NOTEST	no	LCMV	uninfected	0.0388888	0.0134263	0	1	uninfected-vs-LCMV	0.0388888	-0.519648	1	NOTEST	no	LCMV	pair_fed	0.0388888	0.0271265	0	1	pair_fed-vs-LCMV	0.0271265	-1.01464	1	NOTEST	no	pair_fed	uninfected	0.0271265	0.0134263	0	1	uninfected-vs-pair_fed	Avpr1b	chr1:131599238-131612000	TCONS_00001917,TCONS_00001918,TCONS_00001919	0.0192266	0.0210523	0	0.046158	0.0494989
XLOC_001051	XLOC_001051	Ctse	chr1:131638305-131675505	ENSMUSG00000004552	ENSMUST00000073350,ENSMUST00000112411	1.24439	-2.54139	0.000470085	OK	yes	LCMV	uninfected	1.24439	0.213757	-2.99852	5e-05	uninfected-vs-LCMV	1.24439	-2.84286	0.20881	OK	no	LCMV	pair_fed	1.24439	0.173448	-2.81787	0.0712	pair_fed-vs-LCMV	0.213757	0.301471	1	NOTEST	no	pair_fed	uninfected	0.173448	0.213757	0	1	uninfected-vs-pair_fed	Ctse	chr1:131638305-131675505	TCONS_00001920,TCONS_00001921	0.22972	0.273572	0.137978	0.371193	3.04067
XLOC_001052	XLOC_001052	Rab7b	chr1:131688694-131715439	ENSMUSG00000052688	ENSMUST00000064664,ENSMUST00000064679,ENSMUST00000129905,ENSMUST00000136247	2.85214	-1.45742	0.0169409	OK	yes	LCMV	uninfected	2.85214	1.03859	-1.6264	0.003	uninfected-vs-LCMV	2.85214	-2.14299	0.0123017	OK	yes	LCMV	pair_fed	2.85214	0.645752	-1.61368	0.00205	pair_fed-vs-LCMV	1.03859	0.685569	0.539977	OK	no	pair_fed	uninfected	0.645752	1.03859	0.451675	0.2916	uninfected-vs-pair_fed	Rab7b	chr1:131688694-131715439	TCONS_00001922,TCONS_00001923,TCONS_00001924,TCONS_00001925,TCONS_00001926,TCONS_00001927,TCONS_00001928	0.897031	1.2997	0.919036	3.33596	2.45435
XLOC_001053	XLOC_001053	Slc26a9	chr1:131744021-131771504	ENSMUSG00000042268	ENSMUST00000049027	0.00925166	#NAME?	1	NOTEST	no	LCMV	uninfected	0.00925166	0	0	1	uninfected-vs-LCMV	0.0100038	0.112769	1	NOTEST	no	LCMV	pair_fed	0.00925166	0.0100038	0	1	pair_fed-vs-LCMV	0.0100038	#NAME?	1	NOTEST	no	pair_fed	uninfected	0.0100038	0	0	1	uninfected-vs-pair_fed	Slc26a9	chr1:131744021-131771504	TCONS_00001929	0	0	0	0	0.0122266
XLOC_001054	XLOC_001054	Pm20d1	chr1:131797380-131821473	ENSMUSG00000042251	ENSMUST00000048660,ENSMUST00000112393	33.9089	1.08544	0.00234043	OK	yes	LCMV	uninfected	15.9795	33.9089	2.15116	0.0003	uninfected-vs-LCMV	26.1575	0.710996	0.0555767	OK	no	LCMV	pair_fed	15.9795	26.1575	1.40826	0.01285	pair_fed-vs-LCMV	33.9089	0.37444	0.37896	OK	no	pair_fed	uninfected	26.1575	33.9089	0.774163	0.1657	uninfected-vs-pair_fed	Pm20d1	chr1:131797380-131821473	TCONS_00001930,TCONS_00001931,TCONS_00001932,TCONS_00001933,TCONS_00001934	38.4477	30.193	33.0859	7.73652	17.2312
XLOC_001055	XLOC_001055	Slc41a1	chr1:131827976-131848865	ENSMUSG00000013275	ENSMUST00000086559	1.71246	0.125058	0.790531	OK	no	LCMV	uninfected	1.57027	1.71246	0.339487	0.55855	uninfected-vs-LCMV	1.57027	-0.431103	0.161278	OK	no	LCMV	pair_fed	1.57027	1.16466	-1.13264	0.0505	pair_fed-vs-LCMV	1.71246	0.556161	0.0485011	OK	yes	pair_fed	uninfected	1.16466	1.71246	1.47922	0.01085	uninfected-vs-pair_fed	Slc41a1	chr1:131827976-131848865	TCONS_00001935	1.70807	1.56862	1.86068	1.81734	1.4057
XLOC_001056	XLOC_001056	Rab29	chr1:131867223-131872894	ENSMUSG00000026433	ENSMUST00000027693,ENSMUST00000112386	9.93348	-0.36475	0.22201	OK	no	LCMV	uninfected	9.93348	7.71438	-1.00685	0.07745	uninfected-vs-LCMV	9.93348	-0.311447	0.322565	OK	no	LCMV	pair_fed	9.93348	8.00473	-0.86729	0.13065	pair_fed-vs-LCMV	8.00473	-0.0533022	0.925585	OK	no	pair_fed	uninfected	8.00473	7.71438	-0.145732	0.7987	uninfected-vs-pair_fed	Rab29	chr1:131867223-131872894	TCONS_00001936,TCONS_00001937,TCONS_00001938	7.21555	7.10679	8.8208	8.62146	10.9273
XLOC_001058	XLOC_001058	Nucks1	chr1:131910507-131936324	ENSMUSG00000026434	ENSMUST00000062264,ENSMUST00000189946	13.6207	-0.508566	0.0399179	OK	yes	LCMV	uninfected	13.6207	9.57428	-1.5471	0.0085	uninfected-vs-LCMV	13.6207	-0.0187778	0.971711	OK	no	LCMV	pair_fed	13.6207	13.4446	-0.0563403	0.9212	pair_fed-vs-LCMV	13.4446	-0.489788	0.044787	OK	yes	pair_fed	uninfected	13.4446	9.57428	-1.50157	0.00985	uninfected-vs-pair_fed	Nucks1	chr1:131910507-131936324	TCONS_00001940,TCONS_00001941,TCONS_00001942	9.82633	9.02306	9.87344	15.334	14.9867
XLOC_001060	XLOC_001060	Elk4,Slc45a3	chr1:131962953-132067965	ENSMUSG00000026435,ENSMUSG00000026436,ENSMUSG00000100037	ENSMUST00000027695,ENSMUST00000027696,ENSMUST00000086556,ENSMUST00000177943,ENSMUST00000191034	20.4498	-1.28838	0.000470085	OK	yes	LCMV	uninfected	20.4498	8.37235	-3.37534	5e-05	uninfected-vs-LCMV	20.4498	-0.791504	0.00163616	OK	yes	LCMV	pair_fed	20.4498	11.8147	-2.15896	0.0002	pair_fed-vs-LCMV	11.8147	-0.496876	0.0865368	OK	no	pair_fed	uninfected	11.8147	8.37235	-1.29703	0.02255	uninfected-vs-pair_fed	Elk4,Gm29103,Slc45a3	chr1:131962953-132067965	TCONS_00001944,TCONS_00001945,TCONS_00001946,TCONS_00001947,TCONS_00001948,TCONS_00001949,TCONS_00001950	10.0383	7.63818	7.44055	25.4282	21.5293
XLOC_001065	XLOC_001065	Lemd1	chr1:132191430-132259227	ENSMUSG00000079330	ENSMUST00000112357,ENSMUST00000188169,ENSMUST00000191418	0.0155724	1.06045	1	NOTEST	no	LCMV	uninfected	0.00746669	0.0155724	0	1	uninfected-vs-LCMV	0.00746669	#NAME?	1	NOTEST	no	LCMV	pair_fed	0.00746669	0	0	1	pair_fed-vs-LCMV	0.0155724	Inf	1	NOTEST	no	pair_fed	uninfected	0	0.0155724	0	1	uninfected-vs-pair_fed	Lemd1	chr1:132191430-132259227	TCONS_00001955,TCONS_00001956,TCONS_00001957,TCONS_00001958,TCONS_00001960	0	0.0294027	0.0173145	0	0.0224001
XLOC_001068	XLOC_001068	Klhdc8a	chr1:132298625-132307357	ENSMUSG00000042115	ENSMUST00000046071	1.1567	-3.16581	0.000470085	OK	yes	LCMV	uninfected	1.1567	0.12889	-5.1539	5e-05	uninfected-vs-LCMV	1.1567	-1.88227	0.000470085	OK	yes	LCMV	pair_fed	1.1567	0.313762	-3.8423	5e-05	pair_fed-vs-LCMV	0.313762	-1.28353	1	NOTEST	no	pair_fed	uninfected	0.313762	0.12889	0	1	uninfected-vs-pair_fed	Klhdc8a	chr1:132298625-132307357	TCONS_00001962	0.122824	0.167231	0.0966134	1.61731	0.95098
XLOC_001069	XLOC_001069	Nuak2	chr1:132316125-132333488	ENSMUSG00000009772	ENSMUST00000072177,ENSMUST00000082125	7.91344	-1.05042	0.000470085	OK	yes	LCMV	uninfected	7.91344	3.82082	-3.03231	5e-05	uninfected-vs-LCMV	7.91344	-0.832709	0.000470085	OK	yes	LCMV	pair_fed	7.91344	4.44319	-2.57222	5e-05	pair_fed-vs-LCMV	4.44319	-0.217715	0.527784	OK	no	pair_fed	uninfected	4.44319	3.82082	-0.618877	0.2813	uninfected-vs-pair_fed	Nuak2	chr1:132316125-132333488	TCONS_00001963,TCONS_00001964	2.8428	3.02822	5.59142	6.78742	9.1387
XLOC_001070	XLOC_001070	F730311O21Rik	chr1:132342022-132349626	ENSMUSG00000100658	ENSMUST00000189288	0.195516	0.159853	1	NOTEST	no	LCMV	uninfected	0.17501	0.195516	0	1	uninfected-vs-LCMV	0.17501	-0.197264	1	NOTEST	no	LCMV	pair_fed	0.17501	0.152644	0	1	pair_fed-vs-LCMV	0.195516	0.357117	1	NOTEST	no	pair_fed	uninfected	0.152644	0.195516	0	1	uninfected-vs-pair_fed	F730311O21Rik	chr1:132342022-132349626	TCONS_00001965	0.213528	0.183381	0.18964	0.262051	0.186867
XLOC_001072	XLOC_001072	Dstyk	chr1:132417554-132477045	ENSMUSG00000042046	ENSMUST00000045110,ENSMUST00000188389	2.20094	0.357888	0.209393	OK	no	LCMV	uninfected	1.71741	2.20094	1.02371	0.07155	uninfected-vs-LCMV	2.01263	0.228852	0.491304	OK	no	LCMV	pair_fed	1.71741	2.01263	0.650162	0.251	pair_fed-vs-LCMV	2.20094	0.129037	0.760285	OK	no	pair_fed	uninfected	2.01263	2.20094	0.375909	0.5171	uninfected-vs-pair_fed	Dstyk	chr1:132417554-132477045	TCONS_00001967,TCONS_00001968,TCONS_00001969	2.44813	2.29579	1.85891	1.95764	1.57697
XLOC_001073	XLOC_001073	Rbbp5	chr1:132477364-132505692	ENSMUSG00000026439	ENSMUST00000027700,ENSMUST00000187505,ENSMUST00000190825,ENSMUST00000190997	5.09853	0.0960724	0.823357	OK	no	LCMV	uninfected	4.77007	5.09853	0.290146	0.6051	uninfected-vs-LCMV	5.34753	0.164862	0.637343	OK	no	LCMV	pair_fed	4.77007	5.34753	0.494037	0.3804	pair_fed-vs-LCMV	5.34753	-0.0687893	0.886883	OK	no	pair_fed	uninfected	5.34753	5.09853	-0.206237	0.7136	uninfected-vs-pair_fed	Rbbp5	chr1:132477364-132505692	TCONS_00001970,TCONS_00001971,TCONS_00001972,TCONS_00001973,TCONS_00001974,TCONS_00001975,TCONS_00001976,TCONS_00001977,TCONS_00001978,TCONS_00001979	4.80943	5.83191	4.65425	4.32374	4.91556
XLOC_001074	XLOC_001074	Tmem81	chr1:132506229-132508639	ENSMUSG00000048174	ENSMUST00000058167,ENSMUST00000188789	1.91851	0.60219	0.116881	OK	no	LCMV	uninfected	1.26383	1.91851	1.25676	0.0331	uninfected-vs-LCMV	1.56828	0.311385	0.513671	OK	no	LCMV	pair_fed	1.26383	1.56828	0.635825	0.2693	pair_fed-vs-LCMV	1.91851	0.290805	0.520603	OK	no	pair_fed	uninfected	1.56828	1.91851	0.628554	0.2749	uninfected-vs-pair_fed	Tmem81	chr1:132506229-132508639	TCONS_00001980,TCONS_00001981	1.72968	1.9991	2.02676	0.94358	1.4749
XLOC_001076	XLOC_001076	Lrrn2	chr1:132880272-132940005	ENSMUSG00000026443	ENSMUST00000027706	0	0	1	NOTEST	no	LCMV	uninfected	0	0	0	1	uninfected-vs-LCMV	0.0158904	Inf	1	NOTEST	no	LCMV	pair_fed	0	0.0158904	0	1	pair_fed-vs-LCMV	0.0158904	#NAME?	1	NOTEST	no	pair_fed	uninfected	0.0158904	0	0	1	uninfected-vs-pair_fed	Lrrn2	chr1:132880272-132940005	TCONS_00001983	0	0	0	0	0
XLOC_001078	XLOC_001078	Pik3c2b	chr1:133046011-133108687	ENSMUSG00000026447	ENSMUST00000077730	1.35039	0.698444	0.00885579	OK	yes	LCMV	uninfected	0.83216	1.35039	1.92908	0.0014	uninfected-vs-LCMV	0.962994	0.210665	0.583699	OK	no	LCMV	pair_fed	0.83216	0.962994	0.561855	0.3303	pair_fed-vs-LCMV	1.35039	0.487779	0.0733471	OK	no	pair_fed	uninfected	0.962994	1.35039	1.37501	0.0182	uninfected-vs-pair_fed	Pik3c2b	chr1:133046011-133108687	TCONS_00001985,TCONS_00001986	1.60942	1.3955	1.04625	0.527538	1.10628
XLOC_001079	XLOC_001079	Ppp1r15b	chr1:133128675-133139783	ENSMUSG00000046062	ENSMUST00000052529	27.0435	0.471904	0.0630328	OK	no	LCMV	uninfected	19.4987	27.0435	1.37737	0.01505	uninfected-vs-LCMV	23.7554	0.284881	0.347247	OK	no	LCMV	pair_fed	19.4987	23.7554	0.841372	0.14535	pair_fed-vs-LCMV	27.0435	0.187022	0.605897	OK	no	pair_fed	uninfected	23.7554	27.0435	0.53732	0.35005	uninfected-vs-pair_fed	Ppp1r15b	chr1:133128675-133139783	TCONS_00001987,TCONS_00001988	30.9972	24.2531	25.8801	16.5182	22.8232
XLOC_001080	XLOC_001080	Plekha6	chr1:133181320-133303435	ENSMUSG00000041757	ENSMUST00000038295,ENSMUST00000105082,ENSMUST00000186917,ENSMUST00000187285	14.7256	1.01497	0.000470085	OK	yes	LCMV	uninfected	7.28681	14.7256	3.14009	5e-05	uninfected-vs-LCMV	13.0399	0.839572	0.000470085	OK	yes	LCMV	pair_fed	7.28681	13.0399	2.62549	5e-05	pair_fed-vs-LCMV	14.7256	0.175397	0.605673	OK	no	pair_fed	uninfected	13.0399	14.7256	0.535216	0.34985	uninfected-vs-pair_fed	Plekha6	chr1:133181320-133303435	TCONS_00001989,TCONS_00001990,TCONS_00001991,TCONS_00001992,TCONS_00001993,TCONS_00001994,TCONS_00001995,TCONS_00001996	14.3683	15.2148	14.5937	6.70949	6.75175
XLOC_001082	XLOC_001082	Ren1	chr1:133350509-133360325	ENSMUSG00000070645	ENSMUST00000094556	0.0433502	#NAME?	1	NOTEST	no	LCMV	uninfected	0.0433502	0	0	1	uninfected-vs-LCMV	0.050939	0.232732	1	NOTEST	no	LCMV	pair_fed	0.0433502	0.050939	0	1	pair_fed-vs-LCMV	0.050939	#NAME?	1	NOTEST	no	pair_fed	uninfected	0.050939	0	0	1	uninfected-vs-pair_fed	Ren1	chr1:133350509-133360325	TCONS_00002005	0	0	0	0.0810233	0
XLOC_001083	XLOC_001083	Etnk2	chr1:133363571-133380381	ENSMUSG00000070644	ENSMUST00000129213,ENSMUST00000135222	193.881	-0.267773	0.483853	OK	no	LCMV	uninfected	193.881	161.038	-0.661921	0.24425	uninfected-vs-LCMV	242.702	0.324014	0.398752	OK	no	LCMV	pair_fed	193.881	242.702	0.774451	0.17955	pair_fed-vs-LCMV	242.702	-0.591787	0.0555767	OK	no	pair_fed	uninfected	242.702	161.038	-1.42862	0.01285	uninfected-vs-pair_fed	Etnk2	chr1:133363571-133380381	TCONS_00002006,TCONS_00002007,TCONS_00002008,TCONS_00002009	150.342	147.561	185.21	227.137	153.427
XLOC_001084	XLOC_001084	Sox13	chr1:133381237-133424377	ENSMUSG00000070643	ENSMUST00000144386	2.94771	0.495531	0.521115	OK	no	LCMV	uninfected	2.09081	2.94771	0.62995	0.27545	uninfected-vs-LCMV	3.81073	0.866004	0.196568	OK	no	LCMV	pair_fed	2.09081	3.81073	1.08292	0.06555	pair_fed-vs-LCMV	3.81073	-0.370474	0.686579	OK	no	pair_fed	uninfected	3.81073	2.94771	-0.467354	0.4304	uninfected-vs-pair_fed	Sox13	chr1:133381237-133424377	TCONS_00002010	2.65244	1.98611	4.20457	2.27278	2.11299
XLOC_001091	XLOC_001091	-	chr1:133950540-133951006	NA	NA	1.1623	-1.93265	0.321521	OK	no	LCMV	uninfected	1.1623	0.304461	-1.28463	0.1301	uninfected-vs-LCMV	1.1623	-1.82159	0.332998	OK	no	LCMV	pair_fed	1.1623	0.328824	-1.29695	0.1367	pair_fed-vs-LCMV	0.328824	-0.11106	1	NOTEST	no	pair_fed	uninfected	0.328824	0.304461	0	1	uninfected-vs-pair_fed	NA	chr1:133950540-133951006	TCONS_00002017	0	0.243824	0.669559	2.12701	0.748238
XLOC_001092	XLOC_001092	-	chr1:133951138-133951658	NA	NA	1.30261	-3.24868	0.445446	OK	no	LCMV	uninfected	1.30261	0.137046	-1.87941	0.2137	uninfected-vs-LCMV	1.30261	-1.90686	0.312841	OK	no	LCMV	pair_fed	1.30261	0.347369	-1.67416	0.1251	pair_fed-vs-LCMV	0.347369	-1.34181	1	NOTEST	no	pair_fed	uninfected	0.347369	0.137046	0	1	uninfected-vs-pair_fed	NA	chr1:133951138-133951658	TCONS_00002018	0.175075	0	0.236061	2.5127	0.84219
XLOC_001093	XLOC_001093	-	chr1:133951866-133952519	NA	NA	1.5946	-2.61171	0.21084	OK	no	LCMV	uninfected	1.5946	0.260886	-1.9415	0.0723	uninfected-vs-LCMV	1.5946	-2.17199	0.0721467	OK	no	LCMV	pair_fed	1.5946	0.353849	-1.79007	0.01785	pair_fed-vs-LCMV	0.353849	-0.439718	1	NOTEST	no	pair_fed	uninfected	0.353849	0.260886	0	1	uninfected-vs-pair_fed	NA	chr1:133951866-133952519	TCONS_00002019	0.323052	0.162878	0.296727	2.92949	0.941411
XLOC_001094	XLOC_001094	-	chr1:133952712-133953252	NA	NA	1.67393	-1.60069	0.184399	OK	no	LCMV	uninfected	1.67393	0.551926	-1.22528	0.06025	uninfected-vs-LCMV	1.67393	-0.918339	0.271172	OK	no	LCMV	pair_fed	1.67393	0.885704	-0.913409	0.10235	pair_fed-vs-LCMV	0.885704	-0.682351	0.627505	OK	no	pair_fed	uninfected	0.885704	0.551926	-0.48326	0.37055	uninfected-vs-pair_fed	NA	chr1:133952712-133953252	TCONS_00002020	1.05612	0.255014	0.34464	3.04014	0.975453
XLOC_001096	XLOC_001096	Fmod	chr1:134037253-134048277	ENSMUSG00000041559	ENSMUST00000048183	1.44296	1.52089	0.000470085	OK	yes	LCMV	uninfected	0.502829	1.44296	3.12335	5e-05	uninfected-vs-LCMV	1.06251	1.07934	0.00426724	OK	yes	LCMV	pair_fed	0.502829	1.06251	2.15391	0.0006	pair_fed-vs-LCMV	1.44296	0.441555	0.209272	OK	no	pair_fed	uninfected	1.06251	1.44296	1.03167	0.07145	uninfected-vs-pair_fed	Fmod	chr1:134037253-134048277	TCONS_00002022	1.59668	1.41249	1.31973	0.579029	0.266715
XLOC_001098	XLOC_001098	Chit1	chr1:134111241-134151540	ENSMUSG00000026450	ENSMUST00000086475,ENSMUST00000159963,ENSMUST00000160060	0.0526301	#NAME?	1	NOTEST	no	LCMV	uninfected	0.0526301	0	0	1	uninfected-vs-LCMV	0.0526301	#NAME?	1	NOTEST	no	LCMV	pair_fed	0.0526301	0	0	1	pair_fed-vs-LCMV	0	0	1	NOTEST	no	pair_fed	uninfected	0	0	0	1	uninfected-vs-pair_fed	Chit1	chr1:134111241-134151540	TCONS_00002024,TCONS_00002025,TCONS_00002026	0	0	0	0.0441435	0.113747
XLOC_001099	XLOC_001099	Chil1	chr1:134182175-134190181	ENSMUSG00000064246	ENSMUST00000153856,ENSMUST00000156873	6.18902	-1.9234	0.000470085	OK	yes	LCMV	uninfected	6.18902	1.63163	-3.78638	5e-05	uninfected-vs-LCMV	6.18902	-0.949427	0.00163616	OK	yes	LCMV	pair_fed	6.18902	3.20491	-2.29268	0.0002	pair_fed-vs-LCMV	3.20491	-0.973973	0.0123017	OK	yes	pair_fed	uninfected	3.20491	1.63163	-1.81551	0.00205	uninfected-vs-pair_fed	Chil1	chr1:134182175-134190181	TCONS_00002027,TCONS_00002028,TCONS_00002029	0.44492	0.210612	4.23935	6.79978	3.21544
XLOC_001100	XLOC_001100	Mybph	chr1:134193447-134235431	ENSMUSG00000042451	ENSMUST00000038445,ENSMUST00000191577	0.0522961	-2.04168	1	NOTEST	no	LCMV	uninfected	0.0522961	0.0127017	0	1	uninfected-vs-LCMV	0.0522961	-0.778009	1	NOTEST	no	LCMV	pair_fed	0.0522961	0.0304976	0	1	pair_fed-vs-LCMV	0.0304976	-1.26367	1	NOTEST	no	pair_fed	uninfected	0.0304976	0.0127017	0	1	uninfected-vs-pair_fed	Mybph	chr1:134193447-134235431	TCONS_00002030,TCONS_00002031	0.0381052	0	0	0.0714022	0.0363498
XLOC_001102	XLOC_001102	4933406M09Rik	chr1:134385939-134390981	ENSMUSG00000050526	ENSMUST00000162187	0.0112988	#NAME?	1	NOTEST	no	LCMV	uninfected	0.0112988	0	0	1	uninfected-vs-LCMV	0.0112988	#NAME?	1	NOTEST	no	LCMV	pair_fed	0.0112988	0	0	1	pair_fed-vs-LCMV	0	0	1	NOTEST	no	pair_fed	uninfected	0	0	0	1	uninfected-vs-pair_fed	4933406M09Rik	chr1:134385939-134390981	TCONS_00002033	0	0	0	0.0338965	0
XLOC_001103	XLOC_001103	Cyb5r1	chr1:134405780-134411760	ENSMUSG00000026456	ENSMUST00000027726	5.59476	-0.172022	0.664619	OK	no	LCMV	uninfected	5.59476	4.9659	-0.474957	0.40675	uninfected-vs-LCMV	5.59476	-0.0385719	0.94782	OK	no	LCMV	pair_fed	5.59476	5.44716	-0.105544	0.85575	pair_fed-vs-LCMV	5.44716	-0.13345	0.761162	OK	no	pair_fed	uninfected	5.44716	4.9659	-0.366095	0.5183	uninfected-vs-pair_fed	Cyb5r1	chr1:134405780-134411760	TCONS_00002034,TCONS_00002035,TCONS_00002036	5.08204	5.13563	4.68002	7.06553	4.88059
XLOC_001104	XLOC_001104	Adipor1	chr1:134415377-134433351	ENSMUSG00000026457	ENSMUST00000027727,ENSMUST00000112237	37.8586	0.229448	0.45262	OK	no	LCMV	uninfected	32.2919	37.8586	0.703638	0.2196	uninfected-vs-LCMV	39.1809	0.27898	0.335725	OK	no	LCMV	pair_fed	32.2919	39.1809	0.850964	0.13825	pair_fed-vs-LCMV	39.1809	-0.0495321	0.922997	OK	no	pair_fed	uninfected	39.1809	37.8586	-0.150297	0.79225	uninfected-vs-pair_fed	Adipor1	chr1:134415377-134433351	TCONS_00002037,TCONS_00002038	38.6815	39.63	35.2643	31.1886	32.838
XLOC_001105	XLOC_001105	Platr1	chr1:134435627-134439597	ENSMUSG00000101061	ENSMUST00000188474	0.0260004	-0.0885127	1	NOTEST	no	LCMV	uninfected	0.0260004	0.0244532	0	1	uninfected-vs-LCMV	0.0260004	-1.62913	1	NOTEST	no	LCMV	pair_fed	0.0260004	0.00840551	0	1	pair_fed-vs-LCMV	0.0244532	1.54061	1	NOTEST	no	pair_fed	uninfected	0.00840551	0.0244532	0	1	uninfected-vs-pair_fed	Platr1	chr1:134435627-134439597	TCONS_00002039	0.0231549	0.0502046	0	0.0165561	0.0196176
XLOC_001106	XLOC_001106	Klhl12	chr1:134455530-134491018	ENSMUSG00000026455	ENSMUST00000027725,ENSMUST00000112232,ENSMUST00000116528	4.84957	0.593374	0.0143117	OK	yes	LCMV	uninfected	3.21425	4.84957	1.75136	0.00245	uninfected-vs-LCMV	4.79705	0.577666	0.0176255	OK	yes	LCMV	pair_fed	3.21425	4.79705	1.7168	0.00315	pair_fed-vs-LCMV	4.84957	0.0157076	0.976049	OK	no	pair_fed	uninfected	4.79705	4.84957	0.0478924	0.9343	uninfected-vs-pair_fed	Klhl12	chr1:134455530-134491018	TCONS_00002040,TCONS_00002041,TCONS_00002042,TCONS_00002043	5.09042	5.41547	4.0428	3.3783	3.19639
XLOC_001107	XLOC_001107	Rabif	chr1:134494647-134508774	ENSMUSG00000042229	ENSMUST00000047978	5.3844	0.0525948	0.918014	OK	no	LCMV	uninfected	5.19164	5.3844	0.159814	0.7785	uninfected-vs-LCMV	5.19164	-0.177646	0.610149	OK	no	LCMV	pair_fed	5.19164	4.59016	-0.534345	0.3541	pair_fed-vs-LCMV	5.3844	0.230241	0.470674	OK	no	pair_fed	uninfected	4.59016	5.3844	0.693348	0.23345	uninfected-vs-pair_fed	Rabif	chr1:134494647-134508774	TCONS_00002044	6.23096	4.20258	5.71966	4.87622	5.4161
XLOC_001111	XLOC_001111	Kdm5b	chr1:134560170-134635285	ENSMUSG00000042207	ENSMUST00000047714,ENSMUST00000112198	2.70769	0.414293	0.137936	OK	no	LCMV	uninfected	2.03182	2.70769	1.16579	0.04095	uninfected-vs-LCMV	2.15132	0.0824482	0.870702	OK	no	LCMV	pair_fed	2.03182	2.15132	0.235529	0.68345	pair_fed-vs-LCMV	2.70769	0.331845	0.262289	OK	no	pair_fed	uninfected	2.15132	2.70769	0.9403	0.09775	uninfected-vs-pair_fed	Kdm5b	chr1:134560170-134635285	TCONS_00002048,TCONS_00002049,TCONS_00002050	2.98033	2.67588	2.46687	2.28515	1.90608
XLOC_001112	XLOC_001112	Syt2	chr1:134646680-134753149	ENSMUSG00000026452	ENSMUST00000121990,ENSMUST00000188842	0.0157414	0.291255	1	NOTEST	no	LCMV	uninfected	0.0128637	0.0157414	0	1	uninfected-vs-LCMV	0.0646362	2.32904	1	NOTEST	no	LCMV	pair_fed	0.0128637	0.0646362	0	1	pair_fed-vs-LCMV	0.0646362	-2.03778	1	NOTEST	no	pair_fed	uninfected	0.0646362	0.0157414	0	1	uninfected-vs-pair_fed	Syt2	chr1:134646680-134753149	TCONS_00002051,TCONS_00002052,TCONS_00002053	0	0.0331103	0.0141138	0	0.0385911
XLOC_001115	XLOC_001115	Ube2t	chr1:134962564-134974162	ENSMUSG00000026429	ENSMUST00000027687	0.77572	-0.145447	0.893062	OK	no	LCMV	uninfected	0.77572	0.701328	-0.195425	0.7246	uninfected-vs-LCMV	0.77572	-1.17258	0.110791	OK	no	LCMV	pair_fed	0.77572	0.344131	-1.31909	0.0309	pair_fed-vs-LCMV	0.701328	1.02713	0.16983	OK	no	pair_fed	uninfected	0.344131	0.701328	1.14738	0.0541	uninfected-vs-pair_fed	Ube2t	chr1:134962564-134974162	TCONS_00002056	0.853592	0.476478	0.773912	0.785748	0.894304
XLOC_001117	XLOC_001117	Ptpn7	chr1:135132699-135145340	ENSMUSG00000031506	ENSMUST00000049449,ENSMUST00000167080,ENSMUST00000187985	2.19105	-2.95473	0.000470085	OK	yes	LCMV	uninfected	2.19105	0.282611	-4.89977	5e-05	uninfected-vs-LCMV	2.19105	-3.90703	0.000470085	OK	yes	LCMV	pair_fed	2.19105	0.146055	-4.60974	5e-05	pair_fed-vs-LCMV	0.282611	0.952304	1	NOTEST	no	pair_fed	uninfected	0.146055	0.282611	0	1	uninfected-vs-pair_fed	Ptpn7	chr1:135132699-135145340	TCONS_00002058,TCONS_00002059,TCONS_00002060,TCONS_00002061	0.254633	0.282322	0.310879	2.2756	2.62953
XLOC_001118	XLOC_001118	Arl8a	chr1:135146823-135156269	ENSMUSG00000026426	ENSMUST00000027684	11.4016	-0.495007	0.0389656	OK	yes	LCMV	uninfected	11.4016	8.09006	-1.50387	0.00825	uninfected-vs-LCMV	11.4016	-0.698182	0.00163616	OK	yes	LCMV	pair_fed	11.4016	7.02733	-2.09031	0.0002	pair_fed-vs-LCMV	8.09006	0.203175	0.546299	OK	no	pair_fed	uninfected	7.02733	8.09006	0.598382	0.29695	uninfected-vs-pair_fed	Arl8a	chr1:135146823-135156269	TCONS_00002062	8.82561	8.34362	7.10097	12.101	10.075
XLOC_001122	XLOC_001122	Lmod1	chr1:135324806-135368065	ENSMUSG00000048096	ENSMUST00000059352	0.100147	-0.913355	1	NOTEST	no	LCMV	uninfected	0.100147	0.0531731	0	1	uninfected-vs-LCMV	0.100147	-0.526431	1	NOTEST	no	LCMV	pair_fed	0.100147	0.0695292	0	1	pair_fed-vs-LCMV	0.0695292	-0.386924	1	NOTEST	no	pair_fed	uninfected	0.0695292	0.0531731	0	1	uninfected-vs-pair_fed	Lmod1	chr1:135324806-135368065	TCONS_00002066	0.0737349	0.040909	0.0448753	0.0286263	0.137624
XLOC_001124	XLOC_001124	Csrp1	chr1:135720060-135752232	ENSMUSG00000026421	ENSMUST00000027677,ENSMUST00000097561	21.8923	-1.05159	0.000470085	OK	yes	LCMV	uninfected	21.8923	10.5617	-3.31965	5e-05	uninfected-vs-LCMV	21.8923	-1.16333	0.000470085	OK	yes	LCMV	pair_fed	21.8923	9.77453	-3.68038	5e-05	pair_fed-vs-LCMV	10.5617	0.111739	0.775848	OK	no	pair_fed	uninfected	9.77453	10.5617	0.346634	0.53845	uninfected-vs-pair_fed	Csrp1	chr1:135720060-135752232	TCONS_00002068,TCONS_00002069	10.5439	9.44191	11.6992	19.7185	25.6715
XLOC_001125	XLOC_001125	Phlda3	chr1:135766118-135769136	ENSMUSG00000041801	ENSMUST00000038945	2.10224	-1.42967	0.000881446	OK	yes	LCMV	uninfected	2.10224	0.780384	-2.48874	0.0001	uninfected-vs-LCMV	2.10224	-1.10641	0.00833632	OK	yes	LCMV	pair_fed	2.10224	0.976381	-2.04766	0.0013	pair_fed-vs-LCMV	0.976381	-0.323259	0.624284	OK	no	pair_fed	uninfected	0.976381	0.780384	-0.522309	0.3676	uninfected-vs-pair_fed	Phlda3	chr1:135766118-135769136	TCONS_00002070	0.729017	0.769407	0.842729	2.58689	2.18773
XLOC_001127	XLOC_001127	Lad1	chr1:135818597-135833342	ENSMUSG00000041782	ENSMUST00000038760	0.52319	-0.661725	1	NOTEST	no	LCMV	uninfected	0.52319	0.33072	0	1	uninfected-vs-LCMV	0.52319	-1.02473	1	NOTEST	no	LCMV	pair_fed	0.52319	0.257149	0	1	pair_fed-vs-LCMV	0.33072	0.363007	1	NOTEST	no	pair_fed	uninfected	0.257149	0.33072	0	1	uninfected-vs-pair_fed	Lad1	chr1:135818597-135833342	TCONS_00002077	0.193266	0.205536	0.593357	0.560742	0.657965
XLOC_001128	XLOC_001128	Tnnt2	chr1:135836353-135852260	ENSMUSG00000026414	ENSMUST00000027671,ENSMUST00000112085,ENSMUST00000112086,ENSMUST00000112087,ENSMUST00000178204,ENSMUST00000178854,ENSMUST00000179863,ENSMUST00000188028,ENSMUST00000189355,ENSMUST00000189732	0.182794	0.169815	1	NOTEST	no	LCMV	uninfected	0.162496	0.182794	0	1	uninfected-vs-LCMV	0.162496	-0.0125377	1	NOTEST	no	LCMV	pair_fed	0.162496	0.16109	0	1	pair_fed-vs-LCMV	0.182794	0.182353	1	NOTEST	no	pair_fed	uninfected	0.16109	0.182794	0	1	uninfected-vs-pair_fed	Tnnt2	chr1:135836353-135852260	TCONS_00002078,TCONS_00002079,TCONS_00002080,TCONS_00002081,TCONS_00002082,TCONS_00002083,TCONS_00002084,TCONS_00002085,TCONS_00002086,TCONS_00002087,TCONS_00002088,TCONS_00002089,TCONS_00002090,TCONS_00002091,TCONS_00002092,TCONS_00002093	0.498012	0	0.0503696	0	0.383296
XLOC_001130	XLOC_001130	Tmem9	chr1:136008149-136035342	ENSMUSG00000026411	ENSMUST00000063719,ENSMUST00000117950,ENSMUST00000165125	13.1895	0.647696	0.00300157	OK	yes	LCMV	uninfected	8.41886	13.1895	1.93197	0.0004	uninfected-vs-LCMV	11.2929	0.423718	0.102326	OK	no	LCMV	pair_fed	8.41886	11.2929	1.25428	0.0279	pair_fed-vs-LCMV	13.1895	0.223979	0.476878	OK	no	pair_fed	uninfected	11.2929	13.1895	0.679971	0.23845	uninfected-vs-pair_fed	Tmem9	chr1:136008149-136035342	TCONS_00002095,TCONS_00002096,TCONS_00002097,TCONS_00002098,TCONS_00002099	12.9768	15.685	10.9068	5.99414	9.72836
XLOC_001132	XLOC_001132	Cacna1s	chr1:136052749-136119822	ENSMUSG00000026407	ENSMUST00000112064,ENSMUST00000112068,ENSMUST00000160641	0.00335672	-0.351874	1	NOTEST	no	LCMV	uninfected	0.00335672	0.00263021	0	1	uninfected-vs-LCMV	0.00335672	#NAME?	1	NOTEST	no	LCMV	pair_fed	0.00335672	0	0	1	pair_fed-vs-LCMV	0.00263021	Inf	1	NOTEST	no	pair_fed	uninfected	0	0.00263021	0	1	uninfected-vs-pair_fed	Cacna1s	chr1:136052749-136119822	TCONS_00002101,TCONS_00002102,TCONS_00002103,TCONS_00002104	0	0	0.00789063	0.0100702	0
XLOC_001134	XLOC_001134	Kif21b	chr1:136131388-136177998	ENSMUSG00000041642	ENSMUST00000075164	1.66524	-1.24048	0.000470085	OK	yes	LCMV	uninfected	1.66524	0.70478	-3.43942	5e-05	uninfected-vs-LCMV	1.66524	-1.35914	0.000470085	OK	yes	LCMV	pair_fed	1.66524	0.649132	-3.71992	5e-05	pair_fed-vs-LCMV	0.70478	0.118661	0.815037	OK	no	pair_fed	uninfected	0.649132	0.70478	0.308095	0.59245	uninfected-vs-pair_fed	Kif21b	chr1:136131388-136177998	TCONS_00002106,TCONS_00002107	0.70562	0.580378	0.828342	2.11884	1.6498
XLOC_001138	XLOC_001138	Ddx59	chr1:136411915-136440158	ENSMUSG00000026404	ENSMUST00000027655	2.36782	0.494721	0.165305	OK	no	LCMV	uninfected	1.68044	2.36782	1.10227	0.05215	uninfected-vs-LCMV	1.9409	0.207891	0.676957	OK	no	LCMV	pair_fed	1.68044	1.9409	0.457443	0.42025	pair_fed-vs-LCMV	2.36782	0.28683	0.49389	OK	no	pair_fed	uninfected	1.9409	2.36782	0.656952	0.2533	uninfected-vs-pair_fed	Ddx59	chr1:136411915-136440158	TCONS_00002111,TCONS_00002112	3.22316	1.62025	2.26004	1.53799	1.71826
XLOC_001139	XLOC_001139	Kif14	chr1:136467934-136531511	ENSMUSG00000041498	ENSMUST00000047817,ENSMUST00000189413	0.191345	-1.80426	1	NOTEST	no	LCMV	uninfected	0.191345	0.0547874	0	1	uninfected-vs-LCMV	0.191345	-3.96219	1	NOTEST	no	LCMV	pair_fed	0.191345	0.0122766	0	1	pair_fed-vs-LCMV	0.0547874	2.15793	1	NOTEST	no	pair_fed	uninfected	0.0122766	0.0547874	0	1	uninfected-vs-pair_fed	Kif14	chr1:136467934-136531511	TCONS_00002113,TCONS_00002114	0.0396681	0.0468753	0.0778187	0.151782	0.293284
XLOC_001143	XLOC_001143	Zfp281	chr1:136624900-136630053	ENSMUSG00000041483	ENSMUST00000047734,ENSMUST00000112046	5.31711	0.189038	0.553807	OK	no	LCMV	uninfected	4.66412	5.31711	0.59555	0.3036	uninfected-vs-LCMV	5.95354	0.352144	0.160991	OK	no	LCMV	pair_fed	4.66412	5.95354	1.11198	0.05035	pair_fed-vs-LCMV	5.95354	-0.163106	0.625533	OK	no	pair_fed	uninfected	5.95354	5.31711	-0.519855	0.3687	uninfected-vs-pair_fed	Zfp281	chr1:136624900-136630053	TCONS_00002118,TCONS_00002119	5.84898	4.65802	5.44432	5.15892	4.19773
XLOC_001144	XLOC_001144	-	chr1:136632081-136633098	NA	NA	3.42807	1.25031	0.00234043	OK	yes	LCMV	uninfected	1.44102	3.42807	2.26276	0.0003	uninfected-vs-LCMV	3.09336	1.10209	0.00778702	OK	yes	LCMV	pair_fed	1.44102	3.09336	1.93091	0.0012	pair_fed-vs-LCMV	3.42807	0.14822	0.823729	OK	no	pair_fed	uninfected	3.09336	3.42807	0.296494	0.6057	uninfected-vs-pair_fed	NA	chr1:136632081-136633098	TCONS_00002120	4.29206	2.60368	3.38847	1.23764	1.94224
XLOC_001146	XLOC_001146	Platr22	chr1:136696210-136726142	ENSMUSG00000097448	ENSMUST00000181274	0.340659	-0.38912	1	NOTEST	no	LCMV	uninfected	0.340659	0.260125	0	1	uninfected-vs-LCMV	0.35093	0.0428555	1	NOTEST	no	LCMV	pair_fed	0.340659	0.35093	0	1	pair_fed-vs-LCMV	0.35093	-0.431975	1	NOTEST	no	pair_fed	uninfected	0.35093	0.260125	0	1	uninfected-vs-pair_fed	Platr22	chr1:136696210-136726142	TCONS_00002125	0.298182	0.14104	0.341155	0.179797	0.565459
XLOC_001157	XLOC_001157	D130019J16Rik	chr1:137898597-138000384	ENSMUSG00000104145	ENSMUST00000193261	0.108287	0.971825	1	NOTEST	no	LCMV	uninfected	0.0552114	0.108287	0	1	uninfected-vs-LCMV	0.132151	1.25915	1	NOTEST	no	LCMV	pair_fed	0.0552114	0.132151	0	1	pair_fed-vs-LCMV	0.132151	-0.287324	1	NOTEST	no	pair_fed	uninfected	0.132151	0.108287	0	1	uninfected-vs-pair_fed	D130019J16Rik	chr1:137898597-138000384	TCONS_00002136	0.205606	0.0874205	0.0318346	0.0557453	0.069946
XLOC_001166	XLOC_001166	Dennd1b	chr1:138963434-139176043	ENSMUSG00000056268	ENSMUST00000094505,ENSMUST00000168527,ENSMUST00000200533	2.49054	0.184799	0.577914	OK	no	LCMV	uninfected	2.19111	2.49054	0.541687	0.3251	uninfected-vs-LCMV	2.22828	0.0242732	0.963756	OK	no	LCMV	pair_fed	2.19111	2.22828	0.0717355	0.898	pair_fed-vs-LCMV	2.49054	0.160526	0.648912	OK	no	pair_fed	uninfected	2.22828	2.49054	0.4731	0.39145	uninfected-vs-pair_fed	Dennd1b	chr1:138963434-139176043	TCONS_00002146,TCONS_00002147,TCONS_00002148,TCONS_00002149,TCONS_00002150	3.12396	2.1665	2.18116	2.28141	2.16488
XLOC_001168	XLOC_001168	4930596I21Rik	chr1:138963434-139176043	ENSMUSG00000104900	ENSMUST00000200494	0.1074	Inf	1	NOTEST	no	LCMV	uninfected	0	0.1074	0	1	uninfected-vs-LCMV	0	0	1	NOTEST	no	LCMV	pair_fed	0	0	0	1	pair_fed-vs-LCMV	0.1074	Inf	1	NOTEST	no	pair_fed	uninfected	0	0.1074	0	1	uninfected-vs-pair_fed	4930596I21Rik	chr1:138963434-139176043	TCONS_00002152	0	0.322199	0	0	0
XLOC_001174	XLOC_001174	Zbtb41	chr1:139422381-139453005	ENSMUSG00000033964	ENSMUST00000039867	2.60144	0.994214	0.000470085	OK	yes	LCMV	uninfected	1.30595	2.60144	2.94492	5e-05	uninfected-vs-LCMV	2.43477	0.898691	0.000470085	OK	yes	LCMV	pair_fed	1.30595	2.43477	2.67788	5e-05	pair_fed-vs-LCMV	2.60144	0.0955235	0.822921	OK	no	pair_fed	uninfected	2.43477	2.60144	0.29714	0.6042	uninfected-vs-pair_fed	Zbtb41	chr1:139422381-139453005	TCONS_00002158	3.17556	2.23062	2.39814	1.07806	1.58962
XLOC_001175	XLOC_001175	Aspm	chr1:139454771-139494091	ENSMUSG00000033952	ENSMUST00000053364,ENSMUST00000200083	0.287461	-1.93188	1	NOTEST	no	LCMV	uninfected	0.287461	0.0753401	0	1	uninfected-vs-LCMV	0.287461	-3.56699	1	NOTEST	no	LCMV	pair_fed	0.287461	0.0242555	0	1	pair_fed-vs-LCMV	0.0753401	1.63511	1	NOTEST	no	pair_fed	uninfected	0.0242555	0.0753401	0	1	uninfected-vs-pair_fed	Aspm	chr1:139454771-139494091	TCONS_00002159,TCONS_00002160	0.0452955	0.0818677	0.098857	0.34127	0.387376
XLOC_001176	XLOC_001176	F13b	chr1:139501701-139523752	ENSMUSG00000026368	ENSMUST00000027615	100.545	0.811999	0.000881446	OK	yes	LCMV	uninfected	57.2696	100.545	2.2503	0.0001	uninfected-vs-LCMV	93.8132	0.712022	0.00332215	OK	yes	LCMV	pair_fed	57.2696	93.8132	1.9903	0.00045	pair_fed-vs-LCMV	100.545	0.0999766	0.8387	OK	no	pair_fed	uninfected	93.8132	100.545	0.279374	0.63055	uninfected-vs-pair_fed	F13b	chr1:139501701-139523752	TCONS_00002161,TCONS_00002162	106.149	100.031	95.4542	30.4669	63.7081
XLOC_001181	XLOC_001181	Kcnt2	chr1:140246157-140656404	ENSMUSG00000052726	ENSMUST00000119786,ENSMUST00000120709,ENSMUST00000120796	0.553577	-0.511428	1	NOTEST	no	LCMV	uninfected	0.553577	0.38835	0	1	uninfected-vs-LCMV	0.553577	-1.24624	1	NOTEST	no	LCMV	pair_fed	0.553577	0.233357	0	1	pair_fed-vs-LCMV	0.38835	0.734817	1	NOTEST	no	pair_fed	uninfected	0.233357	0.38835	0	1	uninfected-vs-pair_fed	Kcnt2	chr1:140246157-140656404	TCONS_00002169,TCONS_00002170,TCONS_00002171,TCONS_00002172,TCONS_00002173,TCONS_00002174,TCONS_00002175,TCONS_00002176	0.36417	0.359249	0.44163	0.674218	0.69794
XLOC_001190	XLOC_001190	B3galt2	chr1:143598799-143702893	ENSMUSG00000033849	ENSMUST00000038252	0.0119659	Inf	1	NOTEST	no	LCMV	uninfected	0	0.0119659	0	1	uninfected-vs-LCMV	0	0	1	NOTEST	no	LCMV	pair_fed	0	0	0	1	pair_fed-vs-LCMV	0.0119659	Inf	1	NOTEST	no	pair_fed	uninfected	0	0.0119659	0	1	uninfected-vs-pair_fed	B3galt2	chr1:143598799-143702893	TCONS_00002186	0.0279845	0	0.00791315	0	0
XLOC_001192	XLOC_001192	Glrx2	chr1:143739028-143749676	ENSMUSG00000018196	ENSMUST00000111957,ENSMUST00000129653,ENSMUST00000145571,ENSMUST00000145969,ENSMUST00000185362	15.4268	0.0365858	0.963397	OK	no	LCMV	uninfected	15.0405	15.4268	0.0719338	0.8967	uninfected-vs-LCMV	16.9588	0.173185	0.776906	OK	no	LCMV	pair_fed	15.0405	16.9588	0.350741	0.53985	pair_fed-vs-LCMV	16.9588	-0.1366	0.84971	OK	no	pair_fed	uninfected	16.9588	15.4268	-0.264952	0.64675	uninfected-vs-pair_fed	Glrx2	chr1:143739028-143749676	TCONS_00002188,TCONS_00002189,TCONS_00002190,TCONS_00002191,TCONS_00002192,TCONS_00002193,TCONS_00002194,TCONS_00002195	13.1258	15.7886	17.3659	15.3782	15.1176
XLOC_001193	XLOC_001193	Uchl5	chr1:143777271-143807562	ENSMUSG00000018189	ENSMUST00000018333,ENSMUST00000189936	9.10305	0.123116	0.774669	OK	no	LCMV	uninfected	8.35844	9.10305	0.360617	0.53705	uninfected-vs-LCMV	10.5186	0.331643	0.258118	OK	no	LCMV	pair_fed	8.35844	10.5186	0.988114	0.0956	pair_fed-vs-LCMV	10.5186	-0.208527	0.5305	OK	no	pair_fed	uninfected	10.5186	9.10305	-0.620489	0.2837	uninfected-vs-pair_fed	Uchl5	chr1:143777271-143807562	TCONS_00002196,TCONS_00002197,TCONS_00002198	8.77635	8.88	9.6528	6.11752	10.0417
XLOC_001209	XLOC_001209	Ptgs2	chr1:150100030-150108227	ENSMUSG00000032487	ENSMUST00000035065	0.116571	-4.23735	1	NOTEST	no	LCMV	uninfected	0.116571	0.00618047	0	1	uninfected-vs-LCMV	0.116571	#NAME?	1	NOTEST	no	LCMV	pair_fed	0.116571	0	0	1	pair_fed-vs-LCMV	0.00618047	Inf	1	NOTEST	no	pair_fed	uninfected	0	0.00618047	0	1	uninfected-vs-pair_fed	Ptgs2	chr1:150100030-150108227	TCONS_00002215	0.0185414	0	0	0.0864992	0.179856
XLOC_001211	XLOC_001211	Pdc	chr1:150319416-150346771	ENSMUSG00000006007	ENSMUST00000165062,ENSMUST00000185698,ENSMUST00000191228	0.0225841	Inf	1	NOTEST	no	LCMV	uninfected	0	0.0225841	0	1	uninfected-vs-LCMV	0	0	1	NOTEST	no	LCMV	pair_fed	0	0	0	1	pair_fed-vs-LCMV	0.0225841	Inf	1	NOTEST	no	pair_fed	uninfected	0	0.0225841	0	1	uninfected-vs-pair_fed	Pdc	chr1:150319416-150346771	TCONS_00002217,TCONS_00002218,TCONS_00002219	0.0677524	0	0	0	0
XLOC_001213	XLOC_001213	Tpr	chr1:150361304-150466165	ENSMUSG00000006005	ENSMUST00000119161,ENSMUST00000124973	11.5475	-0.12406	0.887087	OK	no	LCMV	uninfected	11.5475	10.596	-0.211501	0.7139	uninfected-vs-LCMV	11.6118	0.00801231	0.993155	OK	no	LCMV	pair_fed	11.5475	11.6118	0.0138631	0.9819	pair_fed-vs-LCMV	11.6118	-0.132072	0.860723	OK	no	pair_fed	uninfected	11.6118	10.596	-0.243802	0.66685	uninfected-vs-pair_fed	Tpr	chr1:150361304-150466165	TCONS_00002221,TCONS_00002222	11.1752	9.47761	11.1351	12.0883	10.6892
XLOC_001219	XLOC_001219	C730036E19Rik,Gm8941	chr1:151135371-151144127	ENSMUSG00000097426,ENSMUSG00000102095	ENSMUST00000181451,ENSMUST00000188305	15.4763	0.735762	0.0268829	OK	yes	LCMV	uninfected	9.29354	15.4763	1.62174	0.00525	uninfected-vs-LCMV	15.9606	0.780215	0.0200899	OK	yes	LCMV	pair_fed	9.29354	15.9606	1.63356	0.0037	pair_fed-vs-LCMV	15.9606	-0.0444531	0.947762	OK	no	pair_fed	uninfected	15.9606	15.4763	-0.102001	0.85515	uninfected-vs-pair_fed	C730036E19Rik,Gm8941	chr1:151135371-151144127	TCONS_00002228,TCONS_00002229,TCONS_00002230,TCONS_00002231,TCONS_00002232,TCONS_00002233,TCONS_00002234,TCONS_00002235,TCONS_00002236,TCONS_00002237,TCONS_00002238,TCONS_00002239,TCONS_00002240	13.2135	13.4697	19.7457	2.38559	6.91544
XLOC_001220	XLOC_001220	Ivns1abp	chr1:151344368-151364485	ENSMUSG00000023150	ENSMUST00000023918,ENSMUST00000097543,ENSMUST00000111887	45.5802	-0.0782179	0.876508	OK	no	LCMV	uninfected	45.5802	43.1748	-0.22351	0.69285	uninfected-vs-LCMV	62.2357	0.449335	0.106253	OK	no	LCMV	pair_fed	45.5802	62.2357	1.25763	0.0293	pair_fed-vs-LCMV	62.2357	-0.527553	0.0439577	OK	yes	pair_fed	uninfected	62.2357	43.1748	-1.51367	0.0096	uninfected-vs-pair_fed	Ivns1abp	chr1:151344368-151364485	TCONS_00002241,TCONS_00002242,TCONS_00002243,TCONS_00002244,TCONS_00002245	47.4139	44.4018	37.7085	53.8067	38.7857
XLOC_001221	XLOC_001221	Trmt1l	chr1:151428541-151458161	ENSMUSG00000053286	ENSMUST00000065625	11.5065	-0.653845	0.00993056	OK	yes	LCMV	uninfected	11.5065	7.31336	-1.8239	0.0016	uninfected-vs-LCMV	11.5065	-0.566714	0.0205341	OK	yes	LCMV	pair_fed	11.5065	7.76866	-1.64883	0.0038	pair_fed-vs-LCMV	7.76866	-0.0871302	0.866774	OK	no	pair_fed	uninfected	7.76866	7.31336	-0.238743	0.6777	uninfected-vs-pair_fed	Trmt1l	chr1:151428541-151458161	TCONS_00002246,TCONS_00002249	6.9209	6.908	8.11118	10.1378	12.1547
XLOC_001225	XLOC_001225	Fam129a	chr1:151571372-151721939	ENSMUSG00000026483	ENSMUST00000111875,ENSMUST00000148810	2.59005	-0.607174	0.0109906	OK	yes	LCMV	uninfected	2.59005	1.70032	-1.75517	0.0018	uninfected-vs-LCMV	2.59005	-0.76266	0.000470085	OK	yes	LCMV	pair_fed	2.59005	1.5266	-2.18647	5e-05	pair_fed-vs-LCMV	1.70032	0.155486	0.699962	OK	no	pair_fed	uninfected	1.5266	1.70032	0.434159	0.4453	uninfected-vs-pair_fed	Fam129a	chr1:151571372-151721939	TCONS_00002251,TCONS_00002252	1.74272	1.42192	1.93632	3.39729	2.33021
XLOC_001226	XLOC_001226	Edem3	chr1:151755370-151822310	ENSMUSG00000043019	ENSMUST00000059498,ENSMUST00000187951,ENSMUST00000188145,ENSMUST00000191070	4.98176	-0.0305178	0.951984	OK	no	LCMV	uninfected	4.98176	4.87749	-0.0968667	0.86595	uninfected-vs-LCMV	5.18328	0.0572101	0.908764	OK	no	LCMV	pair_fed	4.98176	5.18328	0.181892	0.7575	pair_fed-vs-LCMV	5.18328	-0.0877278	0.833382	OK	no	pair_fed	uninfected	5.18328	4.87749	-0.280868	0.6222	uninfected-vs-pair_fed	Edem3	chr1:151755370-151822310	TCONS_00002253,TCONS_00002254,TCONS_00002255,TCONS_00002256,TCONS_00002257,TCONS_00002258,TCONS_00002259,TCONS_00002260,TCONS_00002261,TCONS_00002262	5.95075	4.13522	4.54648	5.85811	5.01016
XLOC_001229	XLOC_001229	Colgalt2	chr1:152399829-152510695	ENSMUSG00000032649	ENSMUST00000044311	0.145325	1.14519	1	NOTEST	no	LCMV	uninfected	0.0657056	0.145325	0	1	uninfected-vs-LCMV	0.0885269	0.430099	1	NOTEST	no	LCMV	pair_fed	0.0657056	0.0885269	0	1	pair_fed-vs-LCMV	0.145325	0.715093	1	NOTEST	no	pair_fed	uninfected	0.0885269	0.145325	0	1	uninfected-vs-pair_fed	Colgalt2	chr1:152399829-152510695	TCONS_00002265	0.107173	0.101657	0.227145	0.104058	0.0156262
XLOC_001231	XLOC_001231	Arpc5	chr1:152766541-152775597	ENSMUSG00000008475	ENSMUST00000077755,ENSMUST00000097536	56.6867	-0.551263	0.012814	OK	yes	LCMV	uninfected	56.6867	38.6843	-1.73869	0.00215	uninfected-vs-LCMV	56.6867	-0.541426	0.0176255	OK	yes	LCMV	pair_fed	56.6867	38.9489	-1.70762	0.00315	pair_fed-vs-LCMV	38.9489	-0.00983654	0.982975	OK	no	pair_fed	uninfected	38.9489	38.6843	-0.0314769	0.9536	uninfected-vs-pair_fed	Arpc5	chr1:152766541-152775597	TCONS_00002267,TCONS_00002268,TCONS_00002269	37.4869	37.9325	40.6334	52.7077	60.2144
XLOC_001232	XLOC_001232	Ncf2	chr1:152800193-152836991	ENSMUSG00000026480	ENSMUST00000027754,ENSMUST00000186568	9.94905	-2.15844	0.000470085	OK	yes	LCMV	uninfected	9.94905	2.22857	-5.96993	5e-05	uninfected-vs-LCMV	9.94905	-2.38226	0.000470085	OK	yes	LCMV	pair_fed	9.94905	1.90832	-6.36094	5e-05	pair_fed-vs-LCMV	2.22857	0.223816	0.594089	OK	no	pair_fed	uninfected	1.90832	2.22857	0.544712	0.3396	uninfected-vs-pair_fed	Ncf2	chr1:152800193-152836991	TCONS_00002270,TCONS_00002271	2.0773	2.06346	2.54495	12.2874	8.85972
XLOC_001234	XLOC_001234	Nmnat2	chr1:152954997-153119261	ENSMUSG00000042751	ENSMUST00000043313	0.155199	2.28394	1	NOTEST	no	LCMV	uninfected	0.031868	0.155199	0	1	uninfected-vs-LCMV	0.109554	1.78147	1	NOTEST	no	LCMV	pair_fed	0.031868	0.109554	0	1	pair_fed-vs-LCMV	0.155199	0.502476	1	NOTEST	no	pair_fed	uninfected	0.109554	0.155199	0	1	uninfected-vs-pair_fed	Nmnat2	chr1:152954997-153119261	TCONS_00002273	0.188891	0.103098	0.173609	0.0107225	0.0586528
XLOC_001236	XLOC_001236	Shcbp1l	chr1:153425161-153452574	ENSMUSG00000042708	ENSMUST00000042373	0.0578185	-1.4849	1	NOTEST	no	LCMV	uninfected	0.0578185	0.020657	0	1	uninfected-vs-LCMV	0.0578185	-1.97676	1	NOTEST	no	LCMV	pair_fed	0.0578185	0.0146893	0	1	pair_fed-vs-LCMV	0.020657	0.49186	1	NOTEST	no	pair_fed	uninfected	0.0146893	0.020657	0	1	uninfected-vs-pair_fed	Shcbp1l	chr1:153425161-153452574	TCONS_00002275	0.0359624	0	0.0260086	0.0958594	0.0333365
XLOC_001239	XLOC_001239	Rgs8	chr1:153653024-153700323	ENSMUSG00000042671	ENSMUST00000041776,ENSMUST00000111810,ENSMUST00000111812,ENSMUST00000111814,ENSMUST00000111815	0.0906232	-3.43891	1	NOTEST	no	LCMV	uninfected	0.0906232	0.00835651	0	1	uninfected-vs-LCMV	0.0906232	-0.489995	1	NOTEST	no	LCMV	pair_fed	0.0906232	0.0645262	0	1	pair_fed-vs-LCMV	0.0645262	-2.94891	1	NOTEST	no	pair_fed	uninfected	0.0645262	0.00835651	0	1	uninfected-vs-pair_fed	Rgs8	chr1:153653024-153700323	TCONS_00002278,TCONS_00002279,TCONS_00002280,TCONS_00002281,TCONS_00002282,TCONS_00002283,TCONS_00002284,TCONS_00002285,TCONS_00002286	0	0	0.0250695	0.116213	0.155656
XLOC_001240	XLOC_001240	5530400K19Rik	chr1:153714653-153716569	ENSMUSG00000102404	ENSMUST00000193511	0.536786	0.144038	1	NOTEST	no	LCMV	uninfected	0.485782	0.536786	0	1	uninfected-vs-LCMV	0.538381	0.148319	1	NOTEST	no	LCMV	pair_fed	0.485782	0.538381	0	1	pair_fed-vs-LCMV	0.538381	-0.00428072	1	NOTEST	no	pair_fed	uninfected	0.538381	0.536786	0	1	uninfected-vs-pair_fed	5530400K19Rik	chr1:153714653-153716569	TCONS_00002287	0.470697	0.714661	0.425001	0.371869	0.601563
XLOC_001241	XLOC_001241	Rgs16	chr1:153740348-153749324	ENSMUSG00000026475	ENSMUST00000027748	94.8395	2.59212	0.000470085	OK	yes	LCMV	uninfected	15.7283	94.8395	5.96366	5e-05	uninfected-vs-LCMV	56.5787	1.8469	0.000470085	OK	yes	LCMV	pair_fed	15.7283	56.5787	4.27803	5e-05	pair_fed-vs-LCMV	94.8395	0.745228	0.0223493	OK	yes	pair_fed	uninfected	56.5787	94.8395	1.61999	0.0042	uninfected-vs-pair_fed	Rgs16	chr1:153740348-153749324	TCONS_00002288	82.2819	174.139	28.0974	14.1614	4.913
XLOC_001242	XLOC_001242	Rnasel	chr1:153749425-153764221	ENSMUSG00000066800	ENSMUST00000086209,ENSMUST00000182538	2.33672	-0.51603	0.151132	OK	no	LCMV	uninfected	2.33672	1.63406	-1.12448	0.04615	uninfected-vs-LCMV	2.33672	-0.641486	0.0498992	OK	yes	LCMV	pair_fed	2.33672	1.49796	-1.42297	0.01125	pair_fed-vs-LCMV	1.63406	0.125457	0.830253	OK	no	pair_fed	uninfected	1.49796	1.63406	0.289516	0.6164	uninfected-vs-pair_fed	Rnasel	chr1:153749425-153764221	TCONS_00002289,TCONS_00002290,TCONS_00002291,TCONS_00002293	2.02667	1.31272	1.56278	3.23082	2.14729
XLOC_001244	XLOC_001244	Teddm1b	chr1:153849541-153909723	ENSMUSG00000043282	ENSMUST00000055314	0.248782	1.45515	1	NOTEST	no	LCMV	uninfected	0.0907355	0.248782	0	1	uninfected-vs-LCMV	0.227818	1.32814	1	NOTEST	no	LCMV	pair_fed	0.0907355	0.227818	0	1	pair_fed-vs-LCMV	0.248782	0.127005	1	NOTEST	no	pair_fed	uninfected	0.227818	0.248782	0	1	uninfected-vs-pair_fed	Teddm1b	chr1:153849541-153909723	TCONS_00002294	0.309325	0.164605	0.272417	0.0681644	0.0521244
XLOC_001245	XLOC_001245	Teddm1a	chr1:153849541-153909723	ENSMUSG00000047053	ENSMUST00000050660	0.0576523	Inf	1	NOTEST	no	LCMV	uninfected	0	0.0576523	0	1	uninfected-vs-LCMV	0.0632289	Inf	1	NOTEST	no	LCMV	pair_fed	0	0.0632289	0	1	pair_fed-vs-LCMV	0.0632289	-0.133205	1	NOTEST	no	pair_fed	uninfected	0.0632289	0.0576523	0	1	uninfected-vs-pair_fed	Teddm1a	chr1:153849541-153909723	TCONS_00002295	0.109394	0.0635627	0	0	0
XLOC_001246	XLOC_001246	Glul	chr1:153849541-153909723	ENSMUSG00000026473,ENSMUSG00000099227	ENSMUST00000086199,ENSMUST00000183582	367.657	1.64543	0.000470085	OK	yes	LCMV	uninfected	117.522	367.657	0.727671	5e-05	uninfected-vs-LCMV	317.71	1.43478	0.000470085	OK	yes	LCMV	pair_fed	117.522	317.71	2.17832	5e-05	pair_fed-vs-LCMV	367.657	0.210647	0.737792	OK	no	pair_fed	uninfected	317.71	367.657	0.0940552	0.4888	uninfected-vs-pair_fed	Glul,Mir8114	chr1:153849541-153909723	TCONS_00002296,TCONS_00002297	376.095	345.919	380.956	67.2347	142.091
XLOC_001247	XLOC_001247	-	chr1:153911953-153912359	NA	NA	2.92954	5.3494	0.323511	OK	no	LCMV	uninfected	0.0718571	2.92954	1.39712	0.13135	uninfected-vs-LCMV	0.64511	3.16634	1	NOTEST	no	LCMV	pair_fed	0.0718571	0.64511	0	1	pair_fed-vs-LCMV	2.92954	2.18306	0.0566287	OK	no	pair_fed	uninfected	0.64511	2.92954	1.94977	0.01315	uninfected-vs-pair_fed	NA	chr1:153911953-153912359	TCONS_00002298	7.26268	1.30487	0.221075	0.215571	0
XLOC_001248	XLOC_001248	-	chr1:153912734-153913200	NA	NA	4.17849	5.68067	0.377638	OK	no	LCMV	uninfected	0.0814645	4.17849	1.93289	0.16455	uninfected-vs-LCMV	0.812749	3.31857	0.378287	OK	no	LCMV	pair_fed	0.0814645	0.812749	1.08445	0.16515	pair_fed-vs-LCMV	4.17849	2.3621	0.0283837	OK	yes	pair_fed	uninfected	0.812749	4.17849	2.19186	0.0056	uninfected-vs-pair_fed	NA	chr1:153912734-153913200	TCONS_00002299	10.521	1.19271	0.821797	0	0
XLOC_001253	XLOC_001253	Stx6	chr1:155158714-155205659	ENSMUSG00000026470	ENSMUST00000027743,ENSMUST00000195302	3.48364	-1.11656	0.00720788	OK	yes	LCMV	uninfected	3.48364	1.60663	-1.82951	0.0011	uninfected-vs-LCMV	3.48364	-1.22143	0.00199201	OK	yes	LCMV	pair_fed	3.48364	1.49399	-2.39871	0.00025	pair_fed-vs-LCMV	1.60663	0.104873	0.879503	OK	no	pair_fed	uninfected	1.49399	1.60663	0.202232	0.6986	uninfected-vs-pair_fed	Stx6	chr1:155158714-155205659	TCONS_00002305,TCONS_00002306	1.53956	1.42294	1.85739	3.88886	3.14659
XLOC_001257	XLOC_001257	Acbd6	chr1:155558119-155691330	ENSMUSG00000033701	ENSMUST00000035560,ENSMUST00000080138,ENSMUST00000097529	18.1049	0.055123	0.929711	OK	no	LCMV	uninfected	17.4262	18.1049	0.14538	0.8083	uninfected-vs-LCMV	17.4262	-0.143448	0.759707	OK	no	LCMV	pair_fed	17.4262	15.7769	-0.385414	0.5163	pair_fed-vs-LCMV	18.1049	0.198571	0.634195	OK	no	pair_fed	uninfected	15.7769	18.1049	0.529996	0.37725	uninfected-vs-pair_fed	Acbd6	chr1:155558119-155691330	TCONS_00002310,TCONS_00002311,TCONS_00002312	17.44	20.4383	16.4365	20.3539	16.6693
XLOC_001265	XLOC_001265	Tor1aip2	chr1:156004598-156068884	ENSMUSG00000050565	ENSMUST00000060404,ENSMUST00000065648,ENSMUST00000097526,ENSMUST00000111754,ENSMUST00000111757,ENSMUST00000128941	44.7748	0.0796455	0.921833	OK	no	LCMV	uninfected	42.3699	44.7748	0.160425	0.78835	uninfected-vs-LCMV	42.3699	-0.185852	0.766379	OK	no	LCMV	pair_fed	42.3699	37.2487	-0.373332	0.52505	pair_fed-vs-LCMV	44.7748	0.265497	0.603663	OK	no	pair_fed	uninfected	37.2487	44.7748	0.548836	0.348	uninfected-vs-pair_fed	Tor1aip2	chr1:156004598-156068884	TCONS_00002320,TCONS_00002321,TCONS_00002322,TCONS_00002323,TCONS_00002324,TCONS_00002325,TCONS_00002326,TCONS_00002327,TCONS_00002328,TCONS_00002329	46.3431	41.1108	46.8704	29.089	51.3368
XLOC_001271	XLOC_001271	Abl2	chr1:156558986-156649691	ENSMUSG00000026596	ENSMUST00000027888,ENSMUST00000166172	1.11727	0.0392108	0.942094	OK	no	LCMV	uninfected	1.08731	1.11727	0.114769	0.8403	uninfected-vs-LCMV	1.10042	0.0172881	0.974166	OK	no	LCMV	pair_fed	1.08731	1.10042	0.0501701	0.9295	pair_fed-vs-LCMV	1.11727	0.0219227	0.968805	OK	no	pair_fed	uninfected	1.10042	1.11727	0.0638904	0.9135	uninfected-vs-pair_fed	Abl2	chr1:156558986-156649691	TCONS_00002335,TCONS_00002336,TCONS_00002337	1.40081	1.0677	0.883284	1.32396	1.05858
XLOC_001275	XLOC_001275	Angptl1	chr1:156804165-156939626	ENSMUSG00000033544	ENSMUST00000027885,ENSMUST00000111720	0.0618863	0.744957	1	NOTEST	no	LCMV	uninfected	0.0369267	0.0618863	0	1	uninfected-vs-LCMV	0.10626	1.52487	1	NOTEST	no	LCMV	pair_fed	0.0369267	0.10626	0	1	pair_fed-vs-LCMV	0.10626	-0.779909	1	NOTEST	no	pair_fed	uninfected	0.10626	0.0618863	0	1	uninfected-vs-pair_fed	Angptl1	chr1:156804165-156939626	TCONS_00002341,TCONS_00002342	0.0541016	0	0.131557	0	0.052926
XLOC_001276	XLOC_001276	4930439D14Rik	chr1:156939837-156940196	ENSMUSG00000101905	ENSMUST00000186765	0.269858	-0.519788	1	NOTEST	no	LCMV	uninfected	0.269858	0.188219	0	1	uninfected-vs-LCMV	0.269858	#NAME?	1	NOTEST	no	LCMV	pair_fed	0.269858	0	0	1	pair_fed-vs-LCMV	0.188219	Inf	1	NOTEST	no	pair_fed	uninfected	0	0.188219	0	1	uninfected-vs-pair_fed	4930439D14Rik	chr1:156939837-156940196	TCONS_00002343	0	0	0.564657	0.346635	0
XLOC_001279	XLOC_001279	2810025M15Rik	chr1:157135181-157420236	ENSMUSG00000049881	ENSMUST00000061537,ENSMUST00000189791	19.7013	0.515258	0.809807	OK	no	LCMV	uninfected	13.7843	19.7013	0.332675	0.5851	uninfected-vs-LCMV	17.2817	0.326216	0.900804	OK	no	LCMV	pair_fed	13.7843	17.2817	0.212162	0.74225	pair_fed-vs-LCMV	19.7013	0.189042	0.943943	OK	no	pair_fed	uninfected	17.2817	19.7013	0.122344	0.84495	uninfected-vs-pair_fed	2810025M15Rik	chr1:157135181-157420236	TCONS_00002346,TCONS_00002347	17.307	17.7239	24.0728	11.8947	12.5561
XLOC_001280	XLOC_001280	BC026585	chr1:157458576-157489060	ENSMUSG00000033488	ENSMUST00000046743,ENSMUST00000119891,ENSMUST00000193791	13.7124	0.347894	0.203757	OK	no	LCMV	uninfected	10.7743	13.7124	1.04184	0.06885	uninfected-vs-LCMV	10.7743	-0.0101394	0.984169	OK	no	LCMV	pair_fed	10.7743	10.6988	-0.0304341	0.9562	pair_fed-vs-LCMV	13.7124	0.358033	0.185971	OK	no	pair_fed	uninfected	10.6988	13.7124	1.07874	0.06095	uninfected-vs-pair_fed	BC026585	chr1:157458576-157489060	TCONS_00002348,TCONS_00002349,TCONS_00002350	11.9395	13.9891	15.2086	8.78322	11.2709
XLOC_001281	XLOC_001281	Sec16b	chr1:157497930-157568425	ENSMUSG00000026589	ENSMUST00000027881,ENSMUST00000086130,ENSMUST00000111700	19.1428	-0.200078	0.523302	OK	no	LCMV	uninfected	19.1428	16.6639	-0.621157	0.27735	uninfected-vs-LCMV	23.3565	0.287022	0.304822	OK	no	LCMV	pair_fed	19.1428	23.3565	0.88373	0.12065	pair_fed-vs-LCMV	23.3565	-0.487101	0.0506867	OK	no	pair_fed	uninfected	23.3565	16.6639	-1.49568	0.01145	uninfected-vs-pair_fed	Sec16b	chr1:157497930-157568425	TCONS_00002351,TCONS_00002352,TCONS_00002353,TCONS_00002354	17.8371	14.9227	17.2318	18.2966	17.7051
XLOC_001285	XLOC_001285	Astn1	chr1:158362272-158691781	ENSMUSG00000026587	ENSMUST00000046110,ENSMUST00000170718,ENSMUST00000193042,ENSMUST00000194369,ENSMUST00000195311	0.0313488	3.58756	1	NOTEST	no	LCMV	uninfected	0.00260771	0.0313488	0	1	uninfected-vs-LCMV	0.00376527	0.529973	1	NOTEST	no	LCMV	pair_fed	0.00260771	0.00376527	0	1	pair_fed-vs-LCMV	0.0313488	3.05758	1	NOTEST	no	pair_fed	uninfected	0.00376527	0.0313488	0	1	uninfected-vs-pair_fed	Astn1	chr1:158362272-158691781	TCONS_00002358,TCONS_00002359,TCONS_00002360,TCONS_00002361,TCONS_00002362,TCONS_00002363,TCONS_00002364	0.00944035	0.0585745	0.0260315	0.00782312	0
XLOC_001290	XLOC_001290	Rfwd2	chr1:159232325-159347640	ENSMUSG00000040782	ENSMUST00000076894	6.41288	0.421554	0.0721467	OK	no	LCMV	uninfected	4.78798	6.41288	1.34469	0.01785	uninfected-vs-LCMV	6.50639	0.442439	0.0638865	OK	no	LCMV	pair_fed	4.78798	6.50639	1.41917	0.0153	pair_fed-vs-LCMV	6.50639	-0.0208854	0.966659	OK	no	pair_fed	uninfected	6.50639	6.41288	-0.0674799	0.9076	uninfected-vs-pair_fed	Rfwd2	chr1:159232325-159347640	TCONS_00002369	6.53531	6.04179	6.66154	4.36682	5.03234
XLOC_001295	XLOC_001295	Tnr	chr1:159523768-159931729	ENSMUSG00000015829	ENSMUST00000111669,ENSMUST00000192069	0.00892011	0.874813	1	NOTEST	no	LCMV	uninfected	0.00486435	0.00892011	0	1	uninfected-vs-LCMV	0.00486435	-1.45843	1	NOTEST	no	LCMV	pair_fed	0.00486435	0.00177009	0	1	pair_fed-vs-LCMV	0.00892011	2.33324	1	NOTEST	no	pair_fed	uninfected	0.00177009	0.00892011	0	1	uninfected-vs-pair_fed	Tnr	chr1:159523768-159931729	TCONS_00002375,TCONS_00002378	0.0104918	0.0123139	0.00395468	0.00861196	0
XLOC_001298	XLOC_001298	4930523C07Rik	chr1:160044443-160078548	ENSMUSG00000090394	ENSMUST00000097513	5.94878	1.03251	0.0900478	OK	no	LCMV	uninfected	2.90811	5.94878	1.08523	0.0237	uninfected-vs-LCMV	4.92076	0.758799	0.336347	OK	no	LCMV	pair_fed	2.90811	4.92076	0.738501	0.1386	pair_fed-vs-LCMV	5.94878	0.273714	0.80034	OK	no	pair_fed	uninfected	4.92076	5.94878	0.270792	0.57135	uninfected-vs-pair_fed	4930523C07Rik	chr1:160044443-160078548	TCONS_00002379,TCONS_00002380	6.18973	6.82712	4.8295	3.74594	2.74302
XLOC_001299	XLOC_001299	Mrps14	chr1:160195214-160202170	ENSMUSG00000058267	ENSMUST00000097193,ENSMUST00000135680	29.9591	-0.17695	0.632245	OK	no	LCMV	uninfected	29.9591	26.5009	-0.51833	0.37525	uninfected-vs-LCMV	29.9591	-0.0282723	0.959445	OK	no	LCMV	pair_fed	29.9591	29.3777	-0.0827231	0.88345	pair_fed-vs-LCMV	29.3777	-0.148677	0.706861	OK	no	pair_fed	uninfected	29.3777	26.5009	-0.43539	0.45305	uninfected-vs-pair_fed	Mrps14	chr1:160195214-160202170	TCONS_00002381,TCONS_00002382,TCONS_00002383	23.3838	24.7913	31.3278	22.5522	31.7773
XLOC_001300	XLOC_001300	4933417C20Rik	chr1:160212942-160214816	ENSMUSG00000103006	ENSMUST00000193962	0.0656101	2.54831	1	NOTEST	no	LCMV	uninfected	0.0112164	0.0656101	0	1	uninfected-vs-LCMV	0.0465353	2.05271	1	NOTEST	no	LCMV	pair_fed	0.0112164	0.0465353	0	1	pair_fed-vs-LCMV	0.0656101	0.495592	1	NOTEST	no	pair_fed	uninfected	0.0465353	0.0656101	0	1	uninfected-vs-pair_fed	4933417C20Rik	chr1:160212942-160214816	TCONS_00002384	0.0813755	0.049101	0.0663538	0.0336493	0
XLOC_001307	XLOC_001307	Rc3h1	chr1:160906417-160974978	ENSMUSG00000040423	ENSMUST00000035911,ENSMUST00000161609	3.24738	0.514261	0.0254092	OK	yes	LCMV	uninfected	2.27365	3.24738	1.64391	0.0049	uninfected-vs-LCMV	3.02514	0.411987	0.0841442	OK	no	LCMV	pair_fed	2.27365	3.02514	1.3313	0.02175	pair_fed-vs-LCMV	3.24738	0.102275	0.796061	OK	no	pair_fed	uninfected	3.02514	3.24738	0.332087	0.56545	uninfected-vs-pair_fed	Rc3h1	chr1:160906417-160974978	TCONS_00002391,TCONS_00002392,TCONS_00002396	4.16931	2.7997	2.77312	2.23306	2.46117
XLOC_001311	XLOC_001311	Serpinc1	chr1:160978632-161038540	ENSMUSG00000026715	ENSMUST00000064725,ENSMUST00000191936	1525.17	0.777685	0.461705	OK	no	LCMV	uninfected	889.637	1525.17	0.650588	0.2263	uninfected-vs-LCMV	1359.27	0.611541	0.589251	OK	no	LCMV	pair_fed	889.637	1359.27	0.512303	0.3352	pair_fed-vs-LCMV	1525.17	0.166145	0.939956	OK	no	pair_fed	uninfected	1359.27	1525.17	0.120346	0.8354	uninfected-vs-pair_fed	Serpinc1	chr1:160978632-161038540	TCONS_00002397,TCONS_00002398,TCONS_00002399,TCONS_00002400,TCONS_00002401	1777.55	1596.67	1201.31	712.906	903.177
XLOC_001314	XLOC_001314	Gas5	chr1:160978632-161038540	ENSMUSG00000053332	ENSMUST00000159119,ENSMUST00000159663,ENSMUST00000159706,ENSMUST00000161005,ENSMUST00000162558	180.141	-0.0446026	0.983977	OK	no	LCMV	uninfected	180.141	174.657	-0.00910778	0.95565	uninfected-vs-LCMV	180.141	-0.0818694	0.969652	OK	no	LCMV	pair_fed	180.141	170.203	-0.0177513	0.9157	pair_fed-vs-LCMV	174.657	0.0372668	0.985834	OK	no	pair_fed	uninfected	170.203	174.657	0.00678648	0.96205	uninfected-vs-pair_fed	Gas5	chr1:160978632-161038540	TCONS_00002404,TCONS_00002405,TCONS_00002406,TCONS_00002407,TCONS_00002408,TCONS_00002409,TCONS_00002410,TCONS_00002411,TCONS_00002412,TCONS_00002413,TCONS_00002414	169.158	219.981	134.832	185.169	172.984
XLOC_001325	XLOC_001325	Cenpl	chr1:161070712-161086720	ENSMUSG00000026708	ENSMUST00000028035,ENSMUST00000111618,ENSMUST00000111620	4.04316	0.407807	0.225452	OK	no	LCMV	uninfected	3.04761	4.04316	1.0093	0.07915	uninfected-vs-LCMV	3.04761	-0.146662	0.781658	OK	no	LCMV	pair_fed	3.04761	2.75302	-0.349252	0.54645	pair_fed-vs-LCMV	4.04316	0.554469	0.0665469	OK	no	pair_fed	uninfected	2.75302	4.04316	1.37726	0.0161	uninfected-vs-pair_fed	Cenpl	chr1:161070712-161086720	TCONS_00002426,TCONS_00002427,TCONS_00002428,TCONS_00002429,TCONS_00002430	3.78048	4.8666	3.48241	1.93551	3.59154
XLOC_001326	XLOC_001326	Ankrd45	chr1:161142711-161170498	ENSMUSG00000044835	ENSMUST00000052245,ENSMUST00000111608	0.0063036	Inf	1	NOTEST	no	LCMV	uninfected	0	0.0063036	0	1	uninfected-vs-LCMV	0	0	1	NOTEST	no	LCMV	pair_fed	0	0	0	1	pair_fed-vs-LCMV	0.0063036	Inf	1	NOTEST	no	pair_fed	uninfected	0	0.0063036	0	1	uninfected-vs-pair_fed	Ankrd45	chr1:161142711-161170498	TCONS_00002431,TCONS_00002432	0	0.0189108	0	0	0
XLOC_001328	XLOC_001328	Tnfsf4	chr1:161395408-161418410	ENSMUSG00000026700	ENSMUST00000028024	0.0319274	#NAME?	1	NOTEST	no	LCMV	uninfected	0.0319274	0	0	1	uninfected-vs-LCMV	0.0319274	-1.2934	1	NOTEST	no	LCMV	pair_fed	0.0319274	0.013026	0	1	pair_fed-vs-LCMV	0.013026	#NAME?	1	NOTEST	no	pair_fed	uninfected	0.013026	0	0	1	uninfected-vs-pair_fed	Tnfsf4	chr1:161395408-161418410	TCONS_00002437	0	0	0	0.0572691	0
XLOC_001329	XLOC_001329	Tnfsf18	chr1:161494654-161505290	ENSMUSG00000066755	ENSMUST00000086084	0.0119641	-0.35696	1	NOTEST	no	LCMV	uninfected	0.0119641	0.0093417	0	1	uninfected-vs-LCMV	0.013605	0.185419	1	NOTEST	no	LCMV	pair_fed	0.0119641	0.013605	0	1	pair_fed-vs-LCMV	0.013605	-0.542379	1	NOTEST	no	pair_fed	uninfected	0.013605	0.0093417	0	1	uninfected-vs-pair_fed	Tnfsf18	chr1:161494654-161505290	TCONS_00002438	0	0	0.0280251	0	0
XLOC_001334	XLOC_001334	Pigc	chr1:161942085-162479943	ENSMUSG00000026698,ENSMUSG00000103393	ENSMUST00000028021,ENSMUST00000111594,ENSMUST00000161826,ENSMUST00000193784	4.5295	0.321183	0.362892	OK	no	LCMV	uninfected	3.62548	4.5295	0.803289	0.1548	uninfected-vs-LCMV	4.21441	0.217159	0.590931	OK	no	LCMV	pair_fed	3.62548	4.21441	0.542942	0.3365	pair_fed-vs-LCMV	4.5295	0.104024	0.844153	OK	no	pair_fed	uninfected	4.21441	4.5295	0.265891	0.6389	uninfected-vs-pair_fed	Gm38304,Pigc	chr1:161942085-162479943	TCONS_00002445,TCONS_00002446,TCONS_00002447,TCONS_00002448,TCONS_00002449	4.29136	5.14131	4.15584	3.66262	3.75107
XLOC_001335	XLOC_001335	2810442N19Rik	chr1:161942085-162479943	ENSMUSG00000090260	ENSMUST00000161583	0.0501371	#NAME?	1	NOTEST	no	LCMV	uninfected	0.0501371	0	0	1	uninfected-vs-LCMV	0.0501371	-0.696735	1	NOTEST	no	LCMV	pair_fed	0.0501371	0.0309329	0	1	pair_fed-vs-LCMV	0.0309329	#NAME?	1	NOTEST	no	pair_fed	uninfected	0.0309329	0	0	1	uninfected-vs-pair_fed	2810442N19Rik	chr1:161942085-162479943	TCONS_00002450	0	0	0	0.150411	0
XLOC_001336	XLOC_001336	Dnm3os	chr1:161942085-162479943	ENSMUSG00000078190	ENSMUST00000139662,ENSMUST00000185878	0.262229	-0.779911	1	NOTEST	no	LCMV	uninfected	0.262229	0.152723	0	1	uninfected-vs-LCMV	0.262229	-0.424415	1	NOTEST	no	LCMV	pair_fed	0.262229	0.195397	0	1	pair_fed-vs-LCMV	0.195397	-0.355497	1	NOTEST	no	pair_fed	uninfected	0.195397	0.152723	0	1	uninfected-vs-pair_fed	Dnm3os	chr1:161942085-162479943	TCONS_00002451,TCONS_00002452,TCONS_00002453,TCONS_00002454,TCONS_00002455	0.165402	0.0938748	0.198892	0.248286	0.370202
XLOC_001339	XLOC_001339	Vamp4	chr1:162570514-162599084	ENSMUSG00000026696	ENSMUST00000050010,ENSMUST00000132158,ENSMUST00000135241,ENSMUST00000150040,ENSMUST00000155003,ENSMUST00000194810	10.0878	0.131524	0.769784	OK	no	LCMV	uninfected	9.20878	10.0878	0.349526	0.5302	uninfected-vs-LCMV	9.20878	-0.0168749	0.975447	OK	no	LCMV	pair_fed	9.20878	9.1017	-0.0447713	0.93295	pair_fed-vs-LCMV	10.0878	0.148399	0.731567	OK	no	pair_fed	uninfected	9.1017	10.0878	0.395418	0.48205	uninfected-vs-pair_fed	Vamp4	chr1:162570514-162599084	TCONS_00002458,TCONS_00002459,TCONS_00002460,TCONS_00002461,TCONS_00002462,TCONS_00002463,TCONS_00002464,TCONS_00002465,TCONS_00002466,TCONS_00002467,TCONS_00002468	9.13066	11.5997	9.53298	10.9901	7.41736
XLOC_001340	XLOC_001340	Myoc	chr1:162639154-162658219	ENSMUSG00000026697	ENSMUST00000028020	0.0335019	Inf	1	NOTEST	no	LCMV	uninfected	0	0.0335019	0	1	uninfected-vs-LCMV	0.0347598	Inf	1	NOTEST	no	LCMV	pair_fed	0	0.0347598	0	1	pair_fed-vs-LCMV	0.0347598	-0.0531768	1	NOTEST	no	pair_fed	uninfected	0.0347598	0.0335019	0	1	uninfected-vs-pair_fed	Myoc	chr1:162639154-162658219	TCONS_00002469	0.0605711	0.0399346	0	0	0
XLOC_001347	XLOC_001347	Rpsa-ps1	chr1:163623792-163624678	ENSMUSG00000102117	ENSMUST00000191040	0.278887	-1.52229	1	NOTEST	no	LCMV	uninfected	0.278887	0.0970896	0	1	uninfected-vs-LCMV	0.278887	-1.92405	1	NOTEST	no	LCMV	pair_fed	0.278887	0.0734907	0	1	pair_fed-vs-LCMV	0.0970896	0.401756	1	NOTEST	no	pair_fed	uninfected	0.0734907	0.0970896	0	1	uninfected-vs-pair_fed	Rpsa-ps1	chr1:163623792-163624678	TCONS_00002476	0	0.225168	0.0661002	0.0860289	0.506247
XLOC_001349	XLOC_001349	Kifap3	chr1:163779582-163917109	ENSMUSG00000026585	ENSMUST00000027877,ENSMUST00000077642	1.61066	0.0455698	0.942094	OK	no	LCMV	uninfected	1.56058	1.61066	0.114638	0.8405	uninfected-vs-LCMV	2.18822	0.48768	0.107909	OK	no	LCMV	pair_fed	1.56058	2.18822	1.2519	0.0299	pair_fed-vs-LCMV	2.18822	-0.442111	0.14622	OK	no	pair_fed	uninfected	2.18822	1.61066	-1.14396	0.0442	uninfected-vs-pair_fed	Kifap3	chr1:163779582-163917109	TCONS_00002478,TCONS_00002479,TCONS_00002480	1.68003	1.4394	1.71254	1.96128	1.17019
XLOC_001350	XLOC_001350	Scyl3	chr1:163929099-163994796	ENSMUSG00000026584	ENSMUST00000027876,ENSMUST00000161908,ENSMUST00000170359	4.16245	-0.0661433	0.90563	OK	no	LCMV	uninfected	4.16245	3.97592	-0.185313	0.75085	uninfected-vs-LCMV	4.16245	-0.058219	0.918124	OK	no	LCMV	pair_fed	4.16245	3.99782	-0.163125	0.77895	pair_fed-vs-LCMV	3.99782	-0.00792427	0.988926	OK	no	pair_fed	uninfected	3.99782	3.97592	-0.0223254	0.97025	uninfected-vs-pair_fed	Scyl3	chr1:163929099-163994796	TCONS_00002481,TCONS_00002482,TCONS_00002483,TCONS_00002484,TCONS_00002485	4.73184	2.9467	4.24923	4.33721	3.59641
XLOC_001351	XLOC_001351	Mettl18	chr1:163994888-163997243	ENSMUSG00000041396	ENSMUST00000045694,ENSMUST00000111490	1.89951	-0.63514	0.137822	OK	no	LCMV	uninfected	1.89951	1.22305	-1.17272	0.0409	uninfected-vs-LCMV	1.89951	-0.108457	0.883746	OK	no	LCMV	pair_fed	1.89951	1.76194	-0.212704	0.7071	pair_fed-vs-LCMV	1.76194	-0.526683	0.247669	OK	no	pair_fed	uninfected	1.76194	1.22305	-0.965301	0.0902	uninfected-vs-pair_fed	Mettl18	chr1:163994888-163997243	TCONS_00002486,TCONS_00002487	1.138	0.944746	1.58641	1.67654	1.7706
XLOC_001353	XLOC_001353	Sele	chr1:164048233-164057677	ENSMUSG00000026582	ENSMUST00000027874	0.145439	-0.970424	1	NOTEST	no	LCMV	uninfected	0.145439	0.0742257	0	1	uninfected-vs-LCMV	0.145439	-1.58687	1	NOTEST	no	LCMV	pair_fed	0.145439	0.0484158	0	1	pair_fed-vs-LCMV	0.0742257	0.616442	1	NOTEST	no	pair_fed	uninfected	0.0484158	0.0742257	0	1	uninfected-vs-pair_fed	Sele	chr1:164048233-164057677	TCONS_00002489	0.133828	0.0888488	0	0.164316	0.211547
XLOC_001354	XLOC_001354	Sell	chr1:164061981-164084181	ENSMUSG00000026581	ENSMUST00000027871,ENSMUST00000097491,ENSMUST00000192047	14.2162	-4.17972	0.000470085	OK	yes	LCMV	uninfected	14.2162	0.784442	-8.04794	5e-05	uninfected-vs-LCMV	14.2162	-4.30045	0.000470085	OK	yes	LCMV	pair_fed	14.2162	0.721471	-7.26229	5e-05	pair_fed-vs-LCMV	0.784442	0.120725	0.898909	OK	no	pair_fed	uninfected	0.721471	0.784442	0.182896	0.73735	uninfected-vs-pair_fed	Sell	chr1:164061981-164084181	TCONS_00002490,TCONS_00002491,TCONS_00002492,TCONS_00002493,TCONS_00002494,TCONS_00002495,TCONS_00002496	0.708022	0.91331	0.731994	25.4407	10.1252
XLOC_001355	XLOC_001355	Selp	chr1:164115263-164220958	ENSMUSG00000026580	ENSMUST00000162746	0.619233	0.508703	1	NOTEST	no	LCMV	uninfected	0.43523	0.619233	0	1	uninfected-vs-LCMV	0.949439	1.1253	0.721066	OK	no	LCMV	pair_fed	0.43523	0.949439	0.16626	0.46945	pair_fed-vs-LCMV	0.949439	-0.616593	0.852799	OK	no	pair_fed	uninfected	0.949439	0.619233	-0.0759712	0.6526	uninfected-vs-pair_fed	Selp	chr1:164115263-164220958	TCONS_00002497	0.757895	0.641724	0.45808	0.678131	0.350053
XLOC_001356	XLOC_001356	F5	chr1:164115263-164220958	ENSMUSG00000026579	ENSMUST00000086040	101.581	0.942196	0.00332215	OK	yes	LCMV	uninfected	52.867	101.581	2.05816	0.00045	uninfected-vs-LCMV	95.3556	0.85095	0.00833632	OK	yes	LCMV	pair_fed	52.867	95.3556	1.88848	0.0013	pair_fed-vs-LCMV	101.581	0.0912466	0.904153	OK	no	pair_fed	uninfected	95.3556	101.581	0.188565	0.74815	uninfected-vs-pair_fed	F5	chr1:164115263-164220958	TCONS_00002498,TCONS_00002499,TCONS_00002500	114.123	92.1046	98.517	38.8965	49.2445
XLOC_001358	XLOC_001358	Slc19a2	chr1:164249045-164265385	ENSMUSG00000040918	ENSMUST00000044021,ENSMUST00000159230,ENSMUST00000169394	55.1234	1.01067	0.000470085	OK	yes	LCMV	uninfected	27.3587	55.1234	2.92914	5e-05	uninfected-vs-LCMV	50.3684	0.880519	0.000470085	OK	yes	LCMV	pair_fed	27.3587	50.3684	2.58319	5e-05	pair_fed-vs-LCMV	55.1234	0.130147	0.759099	OK	no	pair_fed	uninfected	50.3684	55.1234	0.375344	0.51555	uninfected-vs-pair_fed	Slc19a2	chr1:164249045-164265385	TCONS_00002502,TCONS_00002503,TCONS_00002504,TCONS_00002505,TCONS_00002506,TCONS_00002507,TCONS_00002508	54.8511	50.8108	59.7084	16.9244	28.6128
XLOC_001359	XLOC_001359	Ccdc181	chr1:164275584-164287847	ENSMUSG00000026578	ENSMUST00000027867	3.51497	-0.510343	0.112453	OK	no	LCMV	uninfected	3.51497	2.4677	-1.26116	0.0315	uninfected-vs-LCMV	3.51497	-0.730268	0.0198838	OK	yes	LCMV	pair_fed	3.51497	2.11879	-1.75359	0.00365	pair_fed-vs-LCMV	2.4677	0.219925	0.623493	OK	no	pair_fed	uninfected	2.11879	2.4677	0.515946	0.3668	uninfected-vs-pair_fed	Ccdc181	chr1:164275584-164287847	TCONS_00002509	1.51681	2.80734	3.07895	3.47838	3.13254
XLOC_001360	XLOC_001360	Nme7	chr1:164307671-164458355	ENSMUSG00000026575	ENSMUST00000086028,ENSMUST00000191947,ENSMUST00000193683	3.83844	0.33246	0.906609	OK	no	LCMV	uninfected	3.04842	3.83844	0.188991	0.7533	uninfected-vs-LCMV	3.04842	-0.0652045	0.980416	OK	no	LCMV	pair_fed	3.04842	2.91371	-0.0369529	0.94465	pair_fed-vs-LCMV	3.83844	0.397664	0.870087	OK	no	pair_fed	uninfected	2.91371	3.83844	0.239861	0.6824	uninfected-vs-pair_fed	Nme7	chr1:164307671-164458355	TCONS_00002510,TCONS_00002511,TCONS_00002512,TCONS_00002513,TCONS_00002514,TCONS_00002515	3.4481	4.17681	3.89042	2.5605	2.94656
XLOC_001363	XLOC_001363	-	chr1:164458775-164463989	NA	NA	1.6491	1.69884	0.409108	OK	no	LCMV	uninfected	0.50798	1.6491	1.01938	0.1869	uninfected-vs-LCMV	0.807466	0.668629	0.810759	OK	no	LCMV	pair_fed	0.50798	0.807466	0.370191	0.58655	pair_fed-vs-LCMV	1.6491	1.03021	0.526433	OK	no	pair_fed	uninfected	0.807466	1.6491	0.663014	0.2802	uninfected-vs-pair_fed	NA	chr1:164458775-164463989	TCONS_00002518	2.65455	0.553753	1.739	0.928208	0
XLOC_001369	XLOC_001369	Dpt	chr1:164796643-164936775	ENSMUSG00000026574	ENSMUST00000027861	3.05985	1.54648	0.0468459	OK	yes	LCMV	uninfected	1.04752	3.05985	1.95337	0.0104	uninfected-vs-LCMV	2.02644	0.951968	0.210752	OK	no	LCMV	pair_fed	1.04752	2.02644	1.18837	0.07225	pair_fed-vs-LCMV	3.05985	0.594515	0.0779171	OK	no	pair_fed	uninfected	2.02644	3.05985	1.35472	0.01965	uninfected-vs-pair_fed	Dpt	chr1:164796643-164936775	TCONS_00002525	3.6846	3.41655	2.07841	1.48373	1.23975
XLOC_001373	XLOC_001373	Gpr161	chr1:165295788-165326745	ENSMUSG00000040836	ENSMUST00000111450,ENSMUST00000178700	0.0591507	-0.293856	1	NOTEST	no	LCMV	uninfected	0.0591507	0.0482503	0	1	uninfected-vs-LCMV	0.0624993	0.0794458	1	NOTEST	no	LCMV	pair_fed	0.0591507	0.0624993	0	1	pair_fed-vs-LCMV	0.0624993	-0.373302	1	NOTEST	no	pair_fed	uninfected	0.0624993	0.0482503	0	1	uninfected-vs-pair_fed	Gpr161	chr1:165295788-165326745	TCONS_00002531,TCONS_00002532,TCONS_00002533	0.0958473	0.011109	0.0377947	0.0482315	0.0515403
XLOC_001376	XLOC_001376	Mpc2	chr1:165461036-165481214	ENSMUSG00000026568	ENSMUST00000027853	190.921	0.856141	0.000470085	OK	yes	LCMV	uninfected	105.47	190.921	2.58546	5e-05	uninfected-vs-LCMV	175.027	0.730741	0.00163616	OK	yes	LCMV	pair_fed	105.47	175.027	2.21769	0.0002	pair_fed-vs-LCMV	190.921	0.1254	0.756972	OK	no	pair_fed	uninfected	175.027	190.921	0.375199	0.5128	uninfected-vs-pair_fed	Mpc2	chr1:165461036-165481214	TCONS_00002538	190.742	237.706	144.315	78.0251	122.721
XLOC_001378	XLOC_001378	Adcy10	chr1:165485182-165576774	ENSMUSG00000026567	ENSMUST00000027852,ENSMUST00000111439,ENSMUST00000111440	0.022603	-0.833527	1	NOTEST	no	LCMV	uninfected	0.022603	0.0126838	0	1	uninfected-vs-LCMV	0.022603	-2.08472	1	NOTEST	no	LCMV	pair_fed	0.022603	0.00532848	0	1	pair_fed-vs-LCMV	0.0126838	1.25119	1	NOTEST	no	pair_fed	uninfected	0.00532848	0.0126838	0	1	uninfected-vs-pair_fed	Adcy10	chr1:165485182-165576774	TCONS_00002540,TCONS_00002541,TCONS_00002542,TCONS_00002543	0.0380515	0	0	0.022697	0.0125919
XLOC_001383	XLOC_001383	Creg1	chr1:165763745-165775308	ENSMUSG00000040713	ENSMUST00000040298,ENSMUST00000111432	215.595	0.0542368	0.951984	OK	no	LCMV	uninfected	207.64	215.595	0.094238	0.8657	uninfected-vs-LCMV	233.885	0.171716	0.823598	OK	no	LCMV	pair_fed	207.64	233.885	0.292527	0.60545	pair_fed-vs-LCMV	233.885	-0.117479	0.895384	OK	no	pair_fed	uninfected	233.885	215.595	-0.196545	0.73075	uninfected-vs-pair_fed	Creg1	chr1:165763745-165775308	TCONS_00002548,TCONS_00002549,TCONS_00002550	236.691	227.21	182.883	197.781	277.782
XLOC_001384	XLOC_001384	Cd247	chr1:165781074-166002678	ENSMUSG00000005763,ENSMUSG00000089829	ENSMUST00000005907,ENSMUST00000027849,ENSMUST00000159138,ENSMUST00000161559,ENSMUST00000161971,ENSMUST00000178336,ENSMUST00000187313	1.69892	-3.65326	0.000470085	OK	yes	LCMV	uninfected	1.69892	0.13503	-1.73214	5e-05	uninfected-vs-LCMV	1.69892	-3.93729	0.000470085	OK	yes	LCMV	pair_fed	1.69892	0.1109	-1.68159	5e-05	pair_fed-vs-LCMV	0.13503	0.284026	1	NOTEST	no	pair_fed	uninfected	0.1109	0.13503	0	1	uninfected-vs-pair_fed	Cd247,Gm16565	chr1:165781074-166002678	TCONS_00002551,TCONS_00002552,TCONS_00002553,TCONS_00002554,TCONS_00002555,TCONS_00002556,TCONS_00002557,TCONS_00002558,TCONS_00002559,TCONS_00002560,TCONS_00002561,TCONS_00002562,TCONS_00002563	0.111626	0.139462	0.154003	1.69644	2.18903
XLOC_001389	XLOC_001389	Ildr2	chr1:166254138-166316923	ENSMUSG00000040612	ENSMUST00000111416,ENSMUST00000192426,ENSMUST00000192638,ENSMUST00000192732,ENSMUST00000193860,ENSMUST00000194964,ENSMUST00000195557	8.26397	-0.132693	0.72627	OK	no	LCMV	uninfected	8.26397	7.53779	-0.40413	0.4758	uninfected-vs-LCMV	8.45543	0.0330442	0.949088	OK	no	LCMV	pair_fed	8.26397	8.45543	0.101209	0.8594	pair_fed-vs-LCMV	8.45543	-0.165737	0.636971	OK	no	pair_fed	uninfected	8.45543	7.53779	-0.496939	0.38	uninfected-vs-pair_fed	Ildr2	chr1:166254138-166316923	TCONS_00002569,TCONS_00002570,TCONS_00002571,TCONS_00002572,TCONS_00002573,TCONS_00002574,TCONS_00002575,TCONS_00002576,TCONS_00002577,TCONS_00002578,TCONS_00002579,TCONS_00002580,TCONS_00002581,TCONS_00002582	6.08079	6.39838	10.1342	7.85909	8.70552
XLOC_001390	XLOC_001390	Tada1	chr1:166377877-166409863	ENSMUSG00000026563	ENSMUST00000027846	2.8452	0.131729	0.893637	OK	no	LCMV	uninfected	2.59692	2.8452	0.202386	0.7269	uninfected-vs-LCMV	2.59692	-0.0783458	0.940481	OK	no	LCMV	pair_fed	2.59692	2.45966	-0.115951	0.83705	pair_fed-vs-LCMV	2.8452	0.210074	0.810047	OK	no	pair_fed	uninfected	2.45966	2.8452	0.31025	0.5855	uninfected-vs-pair_fed	Tada1	chr1:166377877-166409863	TCONS_00002583	3.07568	2.79299	2.66694	2.59533	2.89239
XLOC_001393	XLOC_001393	Fam78b	chr1:167001416-167091302	ENSMUSG00000060568	ENSMUST00000126198,ENSMUST00000165874,ENSMUST00000190081	0.121393	-1.77872	1	NOTEST	no	LCMV	uninfected	0.121393	0.0353791	0	1	uninfected-vs-LCMV	0.121393	-1.47252	1	NOTEST	no	LCMV	pair_fed	0.121393	0.0437443	0	1	pair_fed-vs-LCMV	0.0437443	-0.306199	1	NOTEST	no	pair_fed	uninfected	0.0437443	0.0353791	0	1	uninfected-vs-pair_fed	Fam78b	chr1:167001416-167091302	TCONS_00002586,TCONS_00002587,TCONS_00002588	0.0251379	0.0343832	0.0466161	0.223346	0.0534055
XLOC_001398	XLOC_001398	Tmco1	chr1:167308377-167330785	ENSMUSG00000052428	ENSMUST00000195015	44.7313	0.386614	0.113457	OK	no	LCMV	uninfected	34.216	44.7313	1.23772	0.03185	uninfected-vs-LCMV	44.7685	0.387811	0.113167	OK	no	LCMV	pair_fed	34.216	44.7685	1.24454	0.03175	pair_fed-vs-LCMV	44.7685	-0.00119684	0.997655	OK	no	pair_fed	uninfected	44.7685	44.7313	-0.00382142	0.99455	uninfected-vs-pair_fed	Tmco1	chr1:167308377-167330785	TCONS_00002595	45.0094	44.8313	44.3533	27.9763	34.1556
XLOC_001400	XLOC_001400	Aldh9a1	chr1:167349990-167368532	ENSMUSG00000026687	ENSMUST00000028004	84.0301	0.765787	0.00163616	OK	yes	LCMV	uninfected	49.4208	84.0301	2.17927	0.0002	uninfected-vs-LCMV	81.1211	0.714958	0.00332215	OK	yes	LCMV	pair_fed	49.4208	81.1211	2.04264	0.00045	pair_fed-vs-LCMV	84.0301	0.0508298	0.928249	OK	no	pair_fed	uninfected	81.1211	84.0301	0.139341	0.8038	uninfected-vs-pair_fed	Aldh9a1	chr1:167349990-167368532	TCONS_00002597	86.5398	77.7869	87.7637	42.9545	48.7417
XLOC_001401	XLOC_001401	Rxrg	chr1:167598383-167639623	ENSMUSG00000015843	ENSMUST00000015987,ENSMUST00000111380,ENSMUST00000111384,ENSMUST00000111386	4.41813	-0.833136	0.00300157	OK	yes	LCMV	uninfected	4.41813	2.47993	-2.02906	0.0004	uninfected-vs-LCMV	4.41813	-0.755571	0.00859018	OK	yes	LCMV	pair_fed	4.41813	2.61691	-1.84934	0.00135	pair_fed-vs-LCMV	2.61691	-0.077565	0.904912	OK	no	pair_fed	uninfected	2.61691	2.47993	-0.179011	0.7496	uninfected-vs-pair_fed	Rxrg	chr1:167598383-167639623	TCONS_00002598,TCONS_00002599,TCONS_00002600,TCONS_00002601	2.08784	2.55701	2.79494	3.03069	5.2492
XLOC_001405	XLOC_001405	Rgs5	chr1:169655500-169695813	ENSMUSG00000026678	ENSMUST00000027997,ENSMUST00000152809	8.60157	0.265304	0.344347	OK	no	LCMV	uninfected	7.15671	8.60157	0.824341	0.14355	uninfected-vs-LCMV	9.86727	0.463356	0.061778	OK	no	LCMV	pair_fed	7.15671	9.86727	1.4026	0.0147	pair_fed-vs-LCMV	9.86727	-0.198052	0.535273	OK	no	pair_fed	uninfected	9.86727	8.60157	-0.60724	0.2876	uninfected-vs-pair_fed	Rgs5	chr1:169655500-169695813	TCONS_00002606,TCONS_00002607	10.9909	7.50478	7.30898	9.29792	7.65189
XLOC_001407	XLOC_001407	Ccdc190	chr1:169928647-169934653	ENSMUSG00000070532	ENSMUST00000094348,ENSMUST00000175731	0.0219175	-0.674782	1	NOTEST	no	LCMV	uninfected	0.0219175	0.0137297	0	1	uninfected-vs-LCMV	0.0652238	1.57332	1	NOTEST	no	LCMV	pair_fed	0.0219175	0.0652238	0	1	pair_fed-vs-LCMV	0.0652238	-2.2481	1	NOTEST	no	pair_fed	uninfected	0.0652238	0.0137297	0	1	uninfected-vs-pair_fed	Ccdc190	chr1:169928647-169934653	TCONS_00002609,TCONS_00002610,TCONS_00002611	0.0411891	0	0	0.0657524	0
XLOC_001408	XLOC_001408	3110045C21Rik	chr1:169969408-170110650	ENSMUSG00000097503	ENSMUST00000180638	1.67316	-0.235423	0.893078	OK	no	LCMV	uninfected	1.67316	1.42125	-0.209628	0.72535	uninfected-vs-LCMV	1.67316	-0.195111	0.918689	OK	no	LCMV	pair_fed	1.67316	1.46152	-0.167953	0.7805	pair_fed-vs-LCMV	1.46152	-0.0403127	0.981854	OK	no	pair_fed	uninfected	1.46152	1.42125	-0.036167	0.9494	uninfected-vs-pair_fed	3110045C21Rik	chr1:169969408-170110650	TCONS_00002612	1.15177	1.48752	1.62445	0.563331	1.6618
XLOC_001410	XLOC_001410	4930500M09Rik	chr1:170193419-170216422	ENSMUSG00000044306	ENSMUST00000194988	0.0524382	-0.30079	1	NOTEST	no	LCMV	uninfected	0.0524382	0.0425697	0	1	uninfected-vs-LCMV	0.119405	1.18718	1	NOTEST	no	LCMV	pair_fed	0.0524382	0.119405	0	1	pair_fed-vs-LCMV	0.119405	-1.48797	1	NOTEST	no	pair_fed	uninfected	0.119405	0.0425697	0	1	uninfected-vs-pair_fed	4930500M09Rik	chr1:170193419-170216422	TCONS_00002614	0.127709	0	0	0.103793	0.053522
XLOC_001412	XLOC_001412	Sh2d1b1	chr1:170277319-170286769	ENSMUSG00000102418	ENSMUST00000179976	0.46089	-3.8594	1	NOTEST	no	LCMV	uninfected	0.46089	0.0317542	0	1	uninfected-vs-LCMV	0.46089	-3.46671	1	NOTEST	no	LCMV	pair_fed	0.46089	0.0416881	0	1	pair_fed-vs-LCMV	0.0416881	-0.392691	1	NOTEST	no	pair_fed	uninfected	0.0416881	0.0317542	0	1	uninfected-vs-pair_fed	Sh2d1b1	chr1:170277319-170286769	TCONS_00002616	0	0.0307078	0.0645547	0.624803	0.296377
XLOC_001413	XLOC_001413	1700015E13Rik	chr1:170308802-170312125	ENSMUSG00000042800	ENSMUST00000056991	0.11337	1.89264	1	NOTEST	no	LCMV	uninfected	0.0305321	0.11337	0	1	uninfected-vs-LCMV	0.0347046	0.1848	1	NOTEST	no	LCMV	pair_fed	0.0305321	0.0347046	0	1	pair_fed-vs-LCMV	0.11337	1.70784	1	NOTEST	no	pair_fed	uninfected	0.0347046	0.11337	0	1	uninfected-vs-pair_fed	1700015E13Rik	chr1:170308802-170312125	TCONS_00002617	0.102601	0.237509	0	0.0915964	0
XLOC_001415	XLOC_001415	Olfml2b	chr1:170644531-170682789	ENSMUSG00000038463	ENSMUST00000046792	0.127057	0.218803	1	NOTEST	no	LCMV	uninfected	0.109177	0.127057	0	1	uninfected-vs-LCMV	0.109177	-0.172159	1	NOTEST	no	LCMV	pair_fed	0.109177	0.0968964	0	1	pair_fed-vs-LCMV	0.127057	0.390962	1	NOTEST	no	pair_fed	uninfected	0.0968964	0.127057	0	1	uninfected-vs-pair_fed	Olfml2b	chr1:170644531-170682789	TCONS_00002619	0.173289	0.0547988	0.153083	0.176367	0.124716
XLOC_001421	XLOC_001421	Fcgr4	chr1:171018919-171029761	ENSMUSG00000059089	ENSMUST00000078825	56.0806	-3.18773	0.000470085	OK	yes	LCMV	uninfected	56.0806	6.15477	-9.06336	5e-05	uninfected-vs-LCMV	56.0806	-3.55333	0.000470085	OK	yes	LCMV	pair_fed	56.0806	4.777	-9.85113	5e-05	pair_fed-vs-LCMV	6.15477	0.3656	0.261169	OK	no	pair_fed	uninfected	4.777	6.15477	0.956891	0.09715	uninfected-vs-pair_fed	Fcgr4	chr1:171018919-171029761	TCONS_00002625	7.84647	4.98114	5.63669	81.7102	51.0185
XLOC_001423	XLOC_001423	Cfap126	chr1:171113917-171126967	ENSMUSG00000026649	ENSMUST00000027959,ENSMUST00000129651	2.24682	0.0815812	0.919914	OK	no	LCMV	uninfected	2.12329	2.24682	0.156037	0.78405	uninfected-vs-LCMV	2.12329	-0.604344	0.216046	OK	no	LCMV	pair_fed	2.12329	1.39664	-1.02847	0.07475	pair_fed-vs-LCMV	2.24682	0.685925	0.165499	OK	no	pair_fed	uninfected	1.39664	2.24682	1.14663	0.05225	uninfected-vs-pair_fed	Cfap126	chr1:171113917-171126967	TCONS_00002627,TCONS_00002628	2.34563	1.71797	2.67687	2.7494	1.81473
XLOC_001424	XLOC_001424	Mpz	chr1:171150710-171161130	ENSMUSG00000056569	ENSMUST00000070758,ENSMUST00000111334	0.117948	0.576927	1	NOTEST	no	LCMV	uninfected	0.0790713	0.117948	0	1	uninfected-vs-LCMV	0.230307	1.54233	1	NOTEST	no	LCMV	pair_fed	0.0790713	0.230307	0	1	pair_fed-vs-LCMV	0.230307	-0.965404	1	NOTEST	no	pair_fed	uninfected	0.230307	0.117948	0	1	uninfected-vs-pair_fed	Mpz	chr1:171150710-171161130	TCONS_00002629,TCONS_00002630	0.165904	0.120646	0.0672947	0.0977	0.1028
XLOC_001425	XLOC_001425	Nr1i3	chr1:171213947-171222514	ENSMUSG00000005677	ENSMUST00000005820,ENSMUST00000075469,ENSMUST00000111328,ENSMUST00000155126	67.7255	-0.076837	0.956674	OK	no	LCMV	uninfected	67.7255	64.2129	-0.0946848	0.87675	uninfected-vs-LCMV	92.6116	0.451494	0.614193	OK	no	LCMV	pair_fed	67.7255	92.6116	0.553386	0.35795	pair_fed-vs-LCMV	92.6116	-0.528331	0.546952	OK	no	pair_fed	uninfected	92.6116	64.2129	-0.610357	0.2977	uninfected-vs-pair_fed	Nr1i3	chr1:171213947-171222514	TCONS_00002631,TCONS_00002632,TCONS_00002633,TCONS_00002634,TCONS_00002635,TCONS_00002636,TCONS_00002637,TCONS_00002638	57.3694	68.4796	66.7896	28.8474	74.7914
XLOC_001426	XLOC_001426	Apoa2	chr1:171225053-171226380	ENSMUSG00000005681	ENSMUST00000005824,ENSMUST00000111319,ENSMUST00000111320,ENSMUST00000111321	24629.1	0.981392	0.20583	OK	no	LCMV	uninfected	12474.4	24629.1	1.07962	0.0698	uninfected-vs-LCMV	24854.9	0.994562	0.17693	OK	no	LCMV	pair_fed	12474.4	24854.9	1.12152	0.0571	pair_fed-vs-LCMV	24854.9	-0.0131703	0.993673	OK	no	pair_fed	uninfected	24854.9	24629.1	-0.0125476	0.98325	uninfected-vs-pair_fed	Apoa2	chr1:171225053-171226380	TCONS_00002639,TCONS_00002640,TCONS_00002641,TCONS_00002642,TCONS_00002643	19370.8	29307.8	25208.6	8084.88	13824.7
XLOC_001427	XLOC_001427	Adamts4	chr1:171250420-171260637	ENSMUSG00000006403	ENSMUST00000111314,ENSMUST00000111315	0.255101	-0.86038	1	NOTEST	no	LCMV	uninfected	0.255101	0.140512	0	1	uninfected-vs-LCMV	0.255101	-2.42703	1	NOTEST	no	LCMV	pair_fed	0.255101	0.0474357	0	1	pair_fed-vs-LCMV	0.140512	1.56665	1	NOTEST	no	pair_fed	uninfected	0.0474357	0.140512	0	1	uninfected-vs-pair_fed	Adamts4	chr1:171250420-171260637	TCONS_00002644,TCONS_00002645	0.158719	0.109796	0.15302	0.521659	0.151879
XLOC_001428	XLOC_001428	B4galt3	chr1:171270327-171276896	ENSMUSG00000052423	ENSMUST00000064272,ENSMUST00000111313,ENSMUST00000126699	5.74843	0.170619	0.656178	OK	no	LCMV	uninfected	5.10726	5.74843	0.486211	0.3988	uninfected-vs-LCMV	5.51545	0.110929	0.804984	OK	no	LCMV	pair_fed	5.10726	5.51545	0.315839	0.57805	pair_fed-vs-LCMV	5.74843	0.0596896	0.913191	OK	no	pair_fed	uninfected	5.51545	5.74843	0.171773	0.7674	uninfected-vs-pair_fed	B4galt3	chr1:171270327-171276896	TCONS_00002646,TCONS_00002647,TCONS_00002648	6.20425	6.60788	4.43316	5.10648	5.01847
XLOC_001430	XLOC_001430	Dedd	chr1:171329144-171360798	ENSMUSG00000013973	ENSMUST00000064950,ENSMUST00000097467,ENSMUST00000111299,ENSMUST00000111300	2.78284	0.222925	0.957558	OK	no	LCMV	uninfected	2.38441	2.78284	0.118571	0.8789	uninfected-vs-LCMV	2.43156	0.028251	0.994718	OK	no	LCMV	pair_fed	2.38441	2.43156	0.0142978	0.986	pair_fed-vs-LCMV	2.78284	0.194674	0.959761	OK	no	pair_fed	uninfected	2.43156	2.78284	0.105084	0.88505	uninfected-vs-pair_fed	Dedd	chr1:171329144-171360798	TCONS_00002650,TCONS_00002651,TCONS_00002652,TCONS_00002653,TCONS_00002654,TCONS_00002655	2.71688	3.02058	2.61106	2.24327	2.25292
XLOC_001431	XLOC_001431	Pfdn2	chr1:171329144-171360798	ENSMUSG00000006412	ENSMUST00000135941	17.1144	-0.01326	0.990067	OK	no	LCMV	uninfected	17.1144	16.9578	-0.0181908	0.97345	uninfected-vs-LCMV	17.9699	0.0703713	0.955707	OK	no	LCMV	pair_fed	17.1144	17.9699	0.0941931	0.8744	pair_fed-vs-LCMV	17.9699	-0.0836313	0.945849	OK	no	pair_fed	uninfected	17.9699	16.9578	-0.111373	0.85025	uninfected-vs-pair_fed	Pfdn2	chr1:171329144-171360798	TCONS_00002656,TCONS_00002657	17.1057	17.7177	16.0501	14.2107	21.811
XLOC_001434	XLOC_001434	Nectin4	chr1:171370098-171388598	ENSMUSG00000006411	ENSMUST00000006578,ENSMUST00000094325,ENSMUST00000111286	0.494145	-1.42665	1	NOTEST	no	LCMV	uninfected	0.494145	0.183819	0	1	uninfected-vs-LCMV	0.494145	-1.43579	1	NOTEST	no	LCMV	pair_fed	0.494145	0.182658	0	1	pair_fed-vs-LCMV	0.183819	0.00913848	1	NOTEST	no	pair_fed	uninfected	0.182658	0.183819	0	1	uninfected-vs-pair_fed	Nectin4	chr1:171370098-171388598	TCONS_00002660,TCONS_00002661,TCONS_00002662	0.244566	0.186412	0.120479	0.597454	0.376881
XLOC_001435	XLOC_001435	Arhgap30	chr1:171388953-171410240	ENSMUSG00000048865	ENSMUST00000056449	5.99075	-1.76108	0.000470085	OK	yes	LCMV	uninfected	5.99075	1.76744	-5.33274	5e-05	uninfected-vs-LCMV	5.99075	-1.892	0.000470085	OK	yes	LCMV	pair_fed	5.99075	1.61411	-5.62836	5e-05	pair_fed-vs-LCMV	1.76744	0.130917	0.760534	OK	no	pair_fed	uninfected	1.61411	1.76744	0.368649	0.5175	uninfected-vs-pair_fed	Arhgap30	chr1:171388953-171410240	TCONS_00002663,TCONS_00002664	1.80016	1.96361	1.53853	6.596	6.19176
XLOC_001436	XLOC_001436	Tstd1,Usf1	chr1:171411312-171420352	ENSMUSG00000026641,ENSMUSG00000103711	ENSMUST00000160486,ENSMUST00000161241,ENSMUST00000167546,ENSMUST00000171362	41.0267	0.0570507	0.930988	OK	no	LCMV	uninfected	39.436	41.0267	0.136753	0.8115	uninfected-vs-LCMV	39.436	-0.085534	0.892372	OK	no	LCMV	pair_fed	39.436	37.1659	-0.206255	0.72305	pair_fed-vs-LCMV	41.0267	0.142585	0.785926	OK	no	pair_fed	uninfected	37.1659	41.0267	0.343787	0.5522	uninfected-vs-pair_fed	Tstd1,Usf1	chr1:171411312-171420352	TCONS_00002665,TCONS_00002666,TCONS_00002667,TCONS_00002668,TCONS_00002669,TCONS_00002670	44.3246	42.058	36.6976	30.5639	42.8851
XLOC_001437	XLOC_001437	F11r	chr1:171437534-171464603	ENSMUSG00000038235	ENSMUST00000043839	34.9697	-0.103149	0.804523	OK	no	LCMV	uninfected	34.9697	32.5568	-0.31815	0.57755	uninfected-vs-LCMV	36.8529	0.0756709	0.872118	OK	no	LCMV	pair_fed	34.9697	36.8529	0.231956	0.6857	pair_fed-vs-LCMV	36.8529	-0.17882	0.596294	OK	no	pair_fed	uninfected	36.8529	32.5568	-0.550875	0.3415	uninfected-vs-pair_fed	F11r	chr1:171437534-171464603	TCONS_00002671	33.6293	33.8708	30.1703	33.4529	34.4181
XLOC_001438	XLOC_001438	Alyref2	chr1:171500567-171504750	ENSMUSG00000060244	ENSMUST00000081527	2.964	-0.613974	0.121669	OK	no	LCMV	uninfected	2.964	1.93666	-1.22282	0.03485	uninfected-vs-LCMV	2.964	-0.504789	0.219063	OK	no	LCMV	pair_fed	2.964	2.08892	-1.04307	0.0761	pair_fed-vs-LCMV	2.08892	-0.109186	0.889129	OK	no	pair_fed	uninfected	2.08892	1.93666	-0.212435	0.71665	uninfected-vs-pair_fed	Alyref2	chr1:171500567-171504750	TCONS_00002672	2.07718	1.87788	1.85491	3.43652	3.24518
XLOC_001441	XLOC_001441	Cd244	chr1:171559192-171585318	ENSMUSG00000004709	ENSMUST00000004829	0.733857	-2.8246	0.000470085	OK	yes	LCMV	uninfected	0.733857	0.103591	-3.89406	5e-05	uninfected-vs-LCMV	0.733857	-2.94965	0.000470085	OK	yes	LCMV	pair_fed	0.733857	0.0949899	-3.8473	5e-05	pair_fed-vs-LCMV	0.103591	0.125049	1	NOTEST	no	pair_fed	uninfected	0.0949899	0.103591	0	1	uninfected-vs-pair_fed	Cd244	chr1:171559192-171585318	TCONS_00002675	0.110061	0.106355	0.0943561	1.39772	0.359323
XLOC_001443	XLOC_001443	Cd48	chr1:171682008-171705258	ENSMUSG00000015355	ENSMUST00000015499,ENSMUST00000068584	12.5998	-1.73918	0.000470085	OK	yes	LCMV	uninfected	12.5998	3.77413	-4.33268	5e-05	uninfected-vs-LCMV	12.5998	-1.85529	0.000470085	OK	yes	LCMV	pair_fed	12.5998	3.48229	-4.42419	5e-05	pair_fed-vs-LCMV	3.77413	0.116109	0.863292	OK	no	pair_fed	uninfected	3.48229	3.77413	0.247759	0.6721	uninfected-vs-pair_fed	Cd48	chr1:171682008-171705258	TCONS_00002677,TCONS_00002678	3.5585	3.57411	4.18978	10.75	15.4843
XLOC_001447	XLOC_001447	Slamf1	chr1:171767126-171801184	ENSMUSG00000015316	ENSMUST00000015460	0.228613	-2.14765	1	NOTEST	no	LCMV	uninfected	0.228613	0.0515932	0	1	uninfected-vs-LCMV	0.228613	-2.99016	1	NOTEST	no	LCMV	pair_fed	0.228613	0.0287721	0	1	pair_fed-vs-LCMV	0.0515932	0.842509	1	NOTEST	no	pair_fed	uninfected	0.0287721	0.0515932	0	1	uninfected-vs-pair_fed	Slamf1	chr1:171767126-171801184	TCONS_00002682	0.0767296	0.0579281	0.0201218	0.187805	0.230795
XLOC_001448	XLOC_001448	Cd84	chr1:171839696-171890718	ENSMUSG00000038147	ENSMUST00000042302,ENSMUST00000135386,ENSMUST00000136479,ENSMUST00000155802	7.68638	-0.933185	0.000470085	OK	yes	LCMV	uninfected	7.68638	4.02536	-2.37777	5e-05	uninfected-vs-LCMV	7.68638	-1.10674	0.000470085	OK	yes	LCMV	pair_fed	7.68638	3.5691	-2.71303	5e-05	pair_fed-vs-LCMV	4.02536	0.173557	0.716596	OK	no	pair_fed	uninfected	3.5691	4.02536	0.416502	0.4639	uninfected-vs-pair_fed	Cd84	chr1:171839696-171890718	TCONS_00002683,TCONS_00002684,TCONS_00002685,TCONS_00002686,TCONS_00002687,TCONS_00002688	4.40403	3.17704	4.49502	10.0204	6.77564
XLOC_001450	XLOC_001450	Slamf6	chr1:171909956-171953170	ENSMUSG00000015314	ENSMUST00000171330,ENSMUST00000194561,ENSMUST00000195656	1.64072	-2.2869	0.000470085	OK	yes	LCMV	uninfected	1.64072	0.336208	-2.62133	5e-05	uninfected-vs-LCMV	1.64072	-2.94259	0.000470085	OK	yes	LCMV	pair_fed	1.64072	0.213416	-2.92828	5e-05	pair_fed-vs-LCMV	0.336208	0.655686	1	NOTEST	no	pair_fed	uninfected	0.213416	0.336208	0	1	uninfected-vs-pair_fed	Slamf6	chr1:171909956-171953170	TCONS_00002690,TCONS_00002691,TCONS_00002692,TCONS_00002693	0.440874	0.297917	0.269833	1.6687	1.19651
XLOC_001451	XLOC_001451	Copa	chr1:172066012-172122330	ENSMUSG00000026553	ENSMUST00000027833,ENSMUST00000135192	62.376	-0.189251	0.699017	OK	no	LCMV	uninfected	62.376	54.7076	-0.435371	0.4439	uninfected-vs-LCMV	62.376	-0.239135	0.601657	OK	no	LCMV	pair_fed	62.376	52.8483	-0.546072	0.3461	pair_fed-vs-LCMV	54.7076	0.0498841	0.94281	OK	no	pair_fed	uninfected	52.8483	54.7076	0.113036	0.8422	uninfected-vs-pair_fed	Copa	chr1:172066012-172122330	TCONS_00002694,TCONS_00002695,TCONS_00002697	56.5777	51.9622	55.5828	72.2851	59.0563
XLOC_001453	XLOC_001453	Pex19	chr1:172126754-172136522	ENSMUSG00000003464	ENSMUST00000075895,ENSMUST00000111252	55.2007	0.266471	0.387392	OK	no	LCMV	uninfected	45.8911	55.2007	0.79135	0.1715	uninfected-vs-LCMV	69.4121	0.596973	0.0143117	OK	yes	LCMV	pair_fed	45.8911	69.4121	1.74316	0.00245	pair_fed-vs-LCMV	69.4121	-0.330502	0.252858	OK	no	pair_fed	uninfected	69.4121	55.2007	-0.965266	0.09285	uninfected-vs-pair_fed	Pex19	chr1:172126754-172136522	TCONS_00002698,TCONS_00002699,TCONS_00002700	56.2098	52.5491	56.843	40.4317	48.2423
XLOC_001454	XLOC_001454	Dcaf8	chr1:172148117-172196393	ENSMUSG00000026554	ENSMUST00000074144,ENSMUST00000191689,ENSMUST00000192704	42.2541	0.104264	0.819058	OK	no	LCMV	uninfected	39.3081	42.2541	0.303857	0.5986	uninfected-vs-LCMV	43.3411	0.140908	0.729393	OK	no	LCMV	pair_fed	39.3081	43.3411	0.410381	0.47975	pair_fed-vs-LCMV	43.3411	-0.036644	0.947762	OK	no	pair_fed	uninfected	43.3411	42.2541	-0.105681	0.85515	uninfected-vs-pair_fed	Dcaf8	chr1:172148117-172196393	TCONS_00002701,TCONS_00002702,TCONS_00002703,TCONS_00002704,TCONS_00002705,TCONS_00002706,TCONS_00002707	43.9778	42.624	40.1606	32.2054	43.18
XLOC_001457	XLOC_001457	Igsf8	chr1:172261640-172319841	ENSMUSG00000038034	ENSMUST00000039506,ENSMUST00000085912,ENSMUST00000139528	11.4915	0.264198	0.374943	OK	no	LCMV	uninfected	9.56855	11.4915	0.809651	0.16265	uninfected-vs-LCMV	9.56855	-0.195894	0.560749	OK	no	LCMV	pair_fed	9.56855	8.35365	-0.584684	0.30985	pair_fed-vs-LCMV	11.4915	0.460092	0.068771	OK	no	pair_fed	uninfected	8.35365	11.4915	1.40097	0.0168	uninfected-vs-pair_fed	Igsf8	chr1:172261640-172319841	TCONS_00002710,TCONS_00002711,TCONS_00002712	12.3535	14.5667	7.55432	9.7973	9.20696
XLOC_001459	XLOC_001459	Kcnj10	chr1:172341209-172374085	ENSMUSG00000044708	ENSMUST00000056136	0.868885	0.788773	0.0123017	OK	yes	LCMV	uninfected	0.502942	0.868885	1.76712	0.00205	uninfected-vs-LCMV	0.580388	0.206624	1	NOTEST	no	LCMV	pair_fed	0.502942	0.580388	0	1	pair_fed-vs-LCMV	0.868885	0.582149	0.0799172	OK	no	pair_fed	uninfected	0.580388	0.868885	1.35715	0.02035	uninfected-vs-pair_fed	Kcnj10	chr1:172341209-172374085	TCONS_00002714	0.728299	0.828558	1.0498	0.191207	0.618197
XLOC_001460	XLOC_001460	Pigm	chr1:172376545-172384099	ENSMUSG00000050229	ENSMUST00000052455	1.91044	-0.142855	0.719618	OK	no	LCMV	uninfected	1.91044	1.73034	-0.419012	0.4675	uninfected-vs-LCMV	1.91044	-0.135006	0.739829	OK	no	LCMV	pair_fed	1.91044	1.73978	-0.398163	0.49165	pair_fed-vs-LCMV	1.73978	-0.0078485	0.988926	OK	no	pair_fed	uninfected	1.73978	1.73034	-0.0228893	0.9701	uninfected-vs-pair_fed	Pigm	chr1:172376545-172384099	TCONS_00002715	1.67214	1.79693	1.72195	2.29014	1.86872
XLOC_001462	XLOC_001462	Slamf9	chr1:172475357-172478575	ENSMUSG00000026548	ENSMUST00000027830	3.51435	-1.82041	0.000470085	OK	yes	LCMV	uninfected	3.51435	0.995056	-3.54816	5e-05	uninfected-vs-LCMV	3.51435	-2.35217	0.000470085	OK	yes	LCMV	pair_fed	3.51435	0.688291	-4.25997	5e-05	pair_fed-vs-LCMV	0.995056	0.531759	0.337269	OK	no	pair_fed	uninfected	0.688291	0.995056	0.849054	0.1392	uninfected-vs-pair_fed	Slamf9	chr1:172475357-172478575	TCONS_00002718	0.874709	0.94992	1.16054	3.1919	4.06762
XLOC_001463	XLOC_001463	Igsf9	chr1:172482214-172498878	ENSMUSG00000037995	ENSMUST00000052629,ENSMUST00000111235	0.196269	-0.148893	1	NOTEST	no	LCMV	uninfected	0.196269	0.177023	0	1	uninfected-vs-LCMV	0.196269	-1.03014	1	NOTEST	no	LCMV	pair_fed	0.196269	0.0961054	0	1	pair_fed-vs-LCMV	0.177023	0.88125	1	NOTEST	no	pair_fed	uninfected	0.0961054	0.177023	0	1	uninfected-vs-pair_fed	Igsf9	chr1:172482214-172498878	TCONS_00002719,TCONS_00002720	0.233389	0.222533	0.0751474	0.20344	0.251963
XLOC_001464	XLOC_001464	Tagln2	chr1:172500046-172507382	ENSMUSG00000026547	ENSMUST00000111228,ENSMUST00000111230	60.6129	-1.52211	0.000470085	OK	yes	LCMV	uninfected	60.6129	21.104	-4.85274	5e-05	uninfected-vs-LCMV	60.6129	-1.6007	0.000470085	OK	yes	LCMV	pair_fed	60.6129	19.9852	-5.0834	5e-05	pair_fed-vs-LCMV	21.104	0.0785899	0.859461	OK	no	pair_fed	uninfected	19.9852	21.104	0.250642	0.66495	uninfected-vs-pair_fed	Tagln2	chr1:172500046-172507382	TCONS_00002721,TCONS_00002722,TCONS_00002723	21.4692	22.0851	19.7578	56.9092	69.161
XLOC_001466	XLOC_001466	Cfap45	chr1:172521043-172563717	ENSMUSG00000026546	ENSMUST00000085894	0.197229	-1.93481	1	NOTEST	no	LCMV	uninfected	0.197229	0.0515865	0	1	uninfected-vs-LCMV	0.197229	-0.91805	1	NOTEST	no	LCMV	pair_fed	0.197229	0.104378	0	1	pair_fed-vs-LCMV	0.104378	-1.01676	1	NOTEST	no	pair_fed	uninfected	0.104378	0.0515865	0	1	uninfected-vs-pair_fed	Cfap45	chr1:172521043-172563717	TCONS_00002725	0.0676616	0	0.0870978	0.240139	0.241652
XLOC_001467	XLOC_001467	Vsig8	chr1:172521043-172563717	ENSMUSG00000049598	ENSMUST00000061835,ENSMUST00000177086	0.0767605	#NAME?	1	NOTEST	no	LCMV	uninfected	0.0767605	0	0	1	uninfected-vs-LCMV	0.0767605	#NAME?	1	NOTEST	no	LCMV	pair_fed	0.0767605	0	0	1	pair_fed-vs-LCMV	0	0	1	NOTEST	no	pair_fed	uninfected	0	0	0	1	uninfected-vs-pair_fed	Vsig8	chr1:172521043-172563717	TCONS_00002726,TCONS_00002727	0	0	0	0.107815	0.0503453
XLOC_001468	XLOC_001468	Crp	chr1:172698054-172699962	ENSMUSG00000037942	ENSMUST00000038495	237.833	-0.000276431	0.999593	OK	no	LCMV	uninfected	237.833	237.788	-0.000696204	0.9995	uninfected-vs-LCMV	237.833	-0.223029	0.574118	OK	no	LCMV	pair_fed	237.833	203.767	-0.572385	0.3216	pair_fed-vs-LCMV	237.788	0.222752	0.570501	OK	no	pair_fed	uninfected	203.767	237.788	0.568829	0.31835	uninfected-vs-pair_fed	Crp	chr1:172698054-172699962	TCONS_00002728	222.693	243.107	247.562	234.18	261.401
XLOC_001470	XLOC_001470	-	chr1:172827450-172827976	NA	NA	1.43324	1.13235	0.17808	OK	no	LCMV	uninfected	0.653803	1.43324	1.0141	0.05755	uninfected-vs-LCMV	1.55921	1.25389	0.134413	OK	no	LCMV	pair_fed	0.653803	1.55921	1.11604	0.0396	pair_fed-vs-LCMV	1.55921	-0.121536	0.93098	OK	no	pair_fed	uninfected	1.55921	1.43324	-0.142885	0.81145	uninfected-vs-pair_fed	NA	chr1:172827450-172827976	TCONS_00002730	1.45566	1.74356	1.1005	0.974296	0.384984
XLOC_001471	XLOC_001471	-	chr1:172829115-172829816	NA	NA	1.51617	1.41747	0.033271	OK	yes	LCMV	uninfected	0.567604	1.51617	1.73298	0.0068	uninfected-vs-LCMV	2.21631	1.9652	0.00545628	OK	yes	LCMV	pair_fed	0.567604	2.21631	2.46933	0.0008	pair_fed-vs-LCMV	2.21631	-0.54773	0.30905	OK	no	pair_fed	uninfected	2.21631	1.51617	-0.88825	0.12295	uninfected-vs-pair_fed	NA	chr1:172829115-172829816	TCONS_00002731	1.59734	1.57313	1.37803	0.69461	0.405582
XLOC_001472	XLOC_001472	-	chr1:172831965-172832199	NA	NA	3.29537	-0.651087	0.754223	OK	no	LCMV	uninfected	3.29537	2.0985	-0.774445	0.50925	uninfected-vs-LCMV	3.29537	-1.51146	0.233515	OK	no	LCMV	pair_fed	3.29537	1.15587	-1.80168	0.0832	pair_fed-vs-LCMV	2.0985	0.860377	0.691218	OK	no	pair_fed	uninfected	1.15587	2.0985	0.897843	0.435	uninfected-vs-pair_fed	NA	chr1:172831965-172832199	TCONS_00002732	2.72434	0	3.57115	8.59089	0
XLOC_001473	XLOC_001473	9430083B18Rik	chr1:172854722-172874413	ENSMUSG00000102701	ENSMUST00000191908	0.854741	0.658246	0.421289	OK	no	LCMV	uninfected	0.541605	0.854741	0.639088	0.1956	uninfected-vs-LCMV	1.3713	1.34024	0.0522903	OK	no	LCMV	pair_fed	0.541605	1.3713	1.39141	0.0119	pair_fed-vs-LCMV	1.3713	-0.681989	0.302322	OK	no	pair_fed	uninfected	1.3713	0.854741	-0.807561	0.11885	uninfected-vs-pair_fed	9430083B18Rik	chr1:172854722-172874413	TCONS_00002733,TCONS_00002734	0.801797	0.487156	1.27527	0.257981	0.478667
XLOC_001474	XLOC_001474	Olfr16	chr1:172950408-172958357	ENSMUSG00000037924	ENSMUST00000038432,ENSMUST00000215254	0.253954	#NAME?	1	NOTEST	no	LCMV	uninfected	0.253954	0	0	1	uninfected-vs-LCMV	0.253954	-3.53268	1	NOTEST	no	LCMV	pair_fed	0.253954	0.0219438	0	1	pair_fed-vs-LCMV	0.0219438	#NAME?	1	NOTEST	no	pair_fed	uninfected	0.0219438	0	0	1	uninfected-vs-pair_fed	Olfr16	chr1:172950408-172958357	TCONS_00002735,TCONS_00002736	0	0	0	0.386093	0.176642
XLOC_001475	XLOC_001475	-	chr1:172990674-172996108	NA	NA	12.7538	-1.24823	0.212975	OK	no	LCMV	uninfected	12.7538	5.3689	-1.24389	0.0733	uninfected-vs-LCMV	12.7538	-3.05712	0.0268829	OK	yes	LCMV	pair_fed	12.7538	1.53234	-3.11422	0.00525	pair_fed-vs-LCMV	5.3689	1.80889	0.159519	OK	no	pair_fed	uninfected	1.53234	5.3689	1.5223	0.0497	uninfected-vs-pair_fed	NA	chr1:172990674-172996108	TCONS_00002737	2.52505	7.42839	6.15327	4.26956	18.8258
XLOC_001479	XLOC_001479	Olfr1404	chr1:173212391-173218583	ENSMUSG00000049456	ENSMUST00000056592,ENSMUST00000216556,ENSMUST00000217374	0.00620889	0.0980475	1	NOTEST	no	LCMV	uninfected	0.00580094	0.00620889	0	1	uninfected-vs-LCMV	0.00983939	0.762281	1	NOTEST	no	LCMV	pair_fed	0.00580094	0.00983939	0	1	pair_fed-vs-LCMV	0.00983939	-0.664234	1	NOTEST	no	pair_fed	uninfected	0.00983939	0.00620889	0	1	uninfected-vs-pair_fed	Olfr1404	chr1:173212391-173218583	TCONS_00002743,TCONS_00002744,TCONS_00002745	0	0	0.0186267	0.0174028	0
XLOC_001481	XLOC_001481	Aim2	chr1:173331889-173466040	ENSMUSG00000037860	ENSMUST00000147604,ENSMUST00000166137	3.32848	-1.29966	0.0107235	OK	yes	LCMV	uninfected	3.32848	1.3521	-2.10325	0.00175	uninfected-vs-LCMV	3.32848	-1.55435	0.000881446	OK	yes	LCMV	pair_fed	3.32848	1.13329	-2.66806	0.0001	pair_fed-vs-LCMV	1.3521	0.25469	0.788003	OK	no	pair_fed	uninfected	1.13329	1.3521	0.343894	0.555	uninfected-vs-pair_fed	Aim2	chr1:173331889-173466040	TCONS_00002748,TCONS_00002749	1.55112	1.2093	1.29588	3.86296	3.27109
XLOC_001483	XLOC_001483	Ifi209	chr1:173630916-173648011	ENSMUSG00000043263	ENSMUST00000056071	6.89232	-2.50085	0.000470085	OK	yes	LCMV	uninfected	6.89232	1.21769	-6.21788	5e-05	uninfected-vs-LCMV	6.89232	-2.89543	0.000470085	OK	yes	LCMV	pair_fed	6.89232	0.926303	-5.70383	5e-05	pair_fed-vs-LCMV	1.21769	0.394586	0.450186	OK	no	pair_fed	uninfected	0.926303	1.21769	0.717901	0.2178	uninfected-vs-pair_fed	Ifi209	chr1:173630916-173648011	TCONS_00002751,TCONS_00002752	1.2919	1.10513	1.25603	8.32404	6.76142
XLOC_001484	XLOC_001484	Ifi208	chr1:173673679-173698392	ENSMUSG00000066677	ENSMUST00000085876,ENSMUST00000169857	6.88418	-1.47029	0.000470085	OK	yes	LCMV	uninfected	6.88418	2.48457	-3.21108	5e-05	uninfected-vs-LCMV	6.88418	-1.97822	0.000470085	OK	yes	LCMV	pair_fed	6.88418	1.74722	-4.04317	5e-05	pair_fed-vs-LCMV	2.48457	0.507932	0.270081	OK	no	pair_fed	uninfected	1.74722	2.48457	0.954439	0.10185	uninfected-vs-pair_fed	Ifi208	chr1:173673679-173698392	TCONS_00002753,TCONS_00002754,TCONS_00002755	2.41588	2.64737	2.39045	7.65983	5.96931
XLOC_001486	XLOC_001486	Olfr433	chr1:174040704-174044411	ENSMUSG00000045381	ENSMUST00000052975,ENSMUST00000214690	0.0291184	-0.660174	1	NOTEST	no	LCMV	uninfected	0.0291184	0.0184262	0	1	uninfected-vs-LCMV	0.054178	0.895778	1	NOTEST	no	LCMV	pair_fed	0.0291184	0.054178	0	1	pair_fed-vs-LCMV	0.054178	-1.55595	1	NOTEST	no	pair_fed	uninfected	0.054178	0.0184262	0	1	uninfected-vs-pair_fed	Olfr433	chr1:174040704-174044411	TCONS_00002758,TCONS_00002759,TCONS_00002760	0.0264638	0.0288147	0	0.0404608	0.0468943
XLOC_001487	XLOC_001487	Olfr432	chr1:174049204-174054752	ENSMUSG00000047048,ENSMUSG00000102603	ENSMUST00000062665,ENSMUST00000192435,ENSMUST00000213211,ENSMUST00000213381	0.0115502	1.14743	1	NOTEST	no	LCMV	uninfected	0.00521408	0.0115502	0	1	uninfected-vs-LCMV	0.0133711	1.35863	1	NOTEST	no	LCMV	pair_fed	0.00521408	0.0133711	0	1	pair_fed-vs-LCMV	0.0133711	-0.211203	1	NOTEST	no	pair_fed	uninfected	0.0133711	0.0115502	0	1	uninfected-vs-pair_fed	Olfr431-ps1,Olfr432	chr1:174049204-174054752	TCONS_00002761,TCONS_00002762,TCONS_00002763,TCONS_00002764	0.0346506	0	0	0	0.0156422
XLOC_001493	XLOC_001493	Olfr424	chr1:174131516-174138257	ENSMUSG00000051528	ENSMUST00000053941,ENSMUST00000214751	0.0250055	#NAME?	1	NOTEST	no	LCMV	uninfected	0.0250055	0	0	1	uninfected-vs-LCMV	0.0250055	#NAME?	1	NOTEST	no	LCMV	pair_fed	0.0250055	0	0	1	pair_fed-vs-LCMV	0	0	1	NOTEST	no	pair_fed	uninfected	0	0	0	1	uninfected-vs-pair_fed	Olfr424	chr1:174131516-174138257	TCONS_00002775,TCONS_00002776	0	0	0	0	0.0750164
XLOC_001496	XLOC_001496	Olfr420	chr1:174155632-174162195	ENSMUSG00000055033	ENSMUST00000068403,ENSMUST00000213748	0.183811	1.25969	1	NOTEST	no	LCMV	uninfected	0.0767656	0.183811	0	1	uninfected-vs-LCMV	0.405855	2.40243	1	NOTEST	no	LCMV	pair_fed	0.0767656	0.405855	0	1	pair_fed-vs-LCMV	0.405855	-1.14275	1	NOTEST	no	pair_fed	uninfected	0.405855	0.183811	0	1	uninfected-vs-pair_fed	Olfr420	chr1:174155632-174162195	TCONS_00002779,TCONS_00002780	0.238931	0.177185	0.135317	0.0726465	0.0714776
XLOC_001498	XLOC_001498	Spta1	chr1:174172775-174248450	ENSMUSG00000026532	ENSMUST00000027817	0.221917	-5.28462	1	NOTEST	no	LCMV	uninfected	0.221917	0.00569327	0	1	uninfected-vs-LCMV	0.221917	-5.09732	1	NOTEST	no	LCMV	pair_fed	0.221917	0.00648255	0	1	pair_fed-vs-LCMV	0.00648255	-0.187304	1	NOTEST	no	pair_fed	uninfected	0.00648255	0.00569327	0	1	uninfected-vs-pair_fed	Spta1	chr1:174172775-174248450	TCONS_00002782	0	0.010803	0.00627685	0.0224057	0.591643
XLOC_001503	XLOC_001503	Olfr414	chr1:174424063-174434747	ENSMUSG00000051509	ENSMUST00000053178,ENSMUST00000192358	0.091963	-1.97612	1	NOTEST	no	LCMV	uninfected	0.091963	0.0233745	0	1	uninfected-vs-LCMV	0.091963	-0.96094	1	NOTEST	no	LCMV	pair_fed	0.091963	0.0472434	0	1	pair_fed-vs-LCMV	0.0472434	-1.01518	1	NOTEST	no	pair_fed	uninfected	0.0472434	0.0233745	0	1	uninfected-vs-pair_fed	Olfr414	chr1:174424063-174434747	TCONS_00002787,TCONS_00002788	0.0353773	0.0203553	0.014391	0.052826	0.113139
XLOC_001505	XLOC_001505	Fmn2	chr1:174501824-174822729	ENSMUSG00000028354	ENSMUST00000030039	0.0775969	-2.60447	1	NOTEST	no	LCMV	uninfected	0.0775969	0.0127591	0	1	uninfected-vs-LCMV	0.0775969	-0.793168	1	NOTEST	no	LCMV	pair_fed	0.0775969	0.0447793	0	1	pair_fed-vs-LCMV	0.0447793	-1.8113	1	NOTEST	no	pair_fed	uninfected	0.0447793	0.0127591	0	1	uninfected-vs-pair_fed	Fmn2	chr1:174501824-174822729	TCONS_00002791	0.0219418	0	0.0163355	0.0867191	0.0682094
XLOC_001507	XLOC_001507	Kmo	chr1:175631995-175662116	ENSMUSG00000039783	ENSMUST00000040250,ENSMUST00000097458	72.9145	-0.0379182	0.946909	OK	no	LCMV	uninfected	72.9145	71.0231	-0.106394	0.8533	uninfected-vs-LCMV	86.0895	0.239631	0.488485	OK	no	LCMV	pair_fed	72.9145	86.0895	0.660289	0.248	pair_fed-vs-LCMV	86.0895	-0.277549	0.393237	OK	no	pair_fed	uninfected	86.0895	71.0231	-0.763227	0.1756	uninfected-vs-pair_fed	Kmo	chr1:175631995-175662116	TCONS_00002793,TCONS_00002794,TCONS_00002795	74.8403	62.7268	75.5021	70.3059	76.7295
XLOC_001510	XLOC_001510	Exo1	chr1:175880580-175913489	ENSMUSG00000039748	ENSMUST00000039725	0.131051	-1.49456	1	NOTEST	no	LCMV	uninfected	0.131051	0.0465086	0	1	uninfected-vs-LCMV	0.131051	-2.03149	1	NOTEST	no	LCMV	pair_fed	0.131051	0.0320554	0	1	pair_fed-vs-LCMV	0.0465086	0.536929	1	NOTEST	no	pair_fed	uninfected	0.0320554	0.0465086	0	1	uninfected-vs-pair_fed	Exo1	chr1:175880580-175913489	TCONS_00002801	0.0256716	0.0698365	0.0440176	0.124983	0.194183
XLOC_001518	XLOC_001518	Sdccag8	chr1:176814659-177258231	ENSMUSG00000026504	ENSMUST00000027785,ENSMUST00000056773	5.19979	-0.604773	0.192846	OK	no	LCMV	uninfected	5.19979	3.41925	-1.04734	0.0639	uninfected-vs-LCMV	5.19979	-0.424816	0.402727	OK	no	LCMV	pair_fed	5.19979	3.8735	-0.759358	0.1821	pair_fed-vs-LCMV	3.8735	-0.179957	0.806225	OK	no	pair_fed	uninfected	3.8735	3.41925	-0.317075	0.5802	uninfected-vs-pair_fed	Sdccag8	chr1:176814659-177258231	TCONS_00002810,TCONS_00002811,TCONS_00002812,TCONS_00002813,TCONS_00002815	2.82456	3.37763	4.05557	5.08732	6.01477
XLOC_001525	XLOC_001525	Zbtb18	chr1:177428337-177450764	ENSMUSG00000063659	ENSMUST00000077225,ENSMUST00000094276,ENSMUST00000193480,ENSMUST00000195612	8.67869	0.393506	0.11356	OK	no	LCMV	uninfected	6.60689	8.67869	1.23398	0.0319	uninfected-vs-LCMV	7.82038	0.243269	0.396269	OK	no	LCMV	pair_fed	6.60689	7.82038	0.765794	0.17785	pair_fed-vs-LCMV	8.67869	0.150237	0.664743	OK	no	pair_fed	uninfected	7.82038	8.67869	0.474513	0.40695	uninfected-vs-pair_fed	Zbtb18	chr1:177428337-177450764	TCONS_00002821,TCONS_00002823,TCONS_00002824,TCONS_00002825,TCONS_00002826,TCONS_00002827,TCONS_00002828	9.5913	8.12658	8.31818	5.82768	7.79098
XLOC_001534	XLOC_001534	Desi2	chr1:178187416-178257301	ENSMUSG00000026502	ENSMUST00000027783,ENSMUST00000069568,ENSMUST00000161075	3.66729	-0.484635	0.141641	OK	no	LCMV	uninfected	3.66729	2.62093	-1.16921	0.0424	uninfected-vs-LCMV	3.66729	-0.199122	0.64503	OK	no	LCMV	pair_fed	3.66729	3.1945	-0.49361	0.38795	pair_fed-vs-LCMV	3.1945	-0.285514	0.473145	OK	no	pair_fed	uninfected	3.1945	2.62093	-0.678109	0.23515	uninfected-vs-pair_fed	Desi2	chr1:178187416-178257301	TCONS_00002836,TCONS_00002837,TCONS_00002838,TCONS_00002839	3.40178	2.11471	2.3463	3.75108	4.06709
XLOC_001537	XLOC_001537	Cox20	chr1:178319129-178337797	ENSMUSG00000026500	ENSMUST00000027781	49.9559	0.251555	0.918815	OK	no	LCMV	uninfected	41.9625	49.9559	0.153804	0.7808	uninfected-vs-LCMV	54.161	0.368155	0.875289	OK	no	LCMV	pair_fed	41.9625	54.161	0.222319	0.69105	pair_fed-vs-LCMV	54.161	-0.1166	0.958582	OK	no	pair_fed	uninfected	54.161	49.9559	-0.0837226	0.8815	uninfected-vs-pair_fed	Cox20	chr1:178319129-178337797	TCONS_00002842	44.7521	45.8005	59.315	31.2446	52.8195
XLOC_001540	XLOC_001540	Efcab2	chr1:178406102-178484513	ENSMUSG00000026495	ENSMUST00000027775	1.40576	0.813887	0.00885579	OK	yes	LCMV	uninfected	0.799661	1.40576	1.856	0.0014	uninfected-vs-LCMV	1.75108	1.13079	0.000470085	OK	yes	LCMV	pair_fed	0.799661	1.75108	2.59455	5e-05	pair_fed-vs-LCMV	1.75108	-0.316901	0.386959	OK	no	pair_fed	uninfected	1.75108	1.40576	-0.788561	0.1712	uninfected-vs-pair_fed	Efcab2	chr1:178406102-178484513	TCONS_00002845	1.28088	1.4068	1.52959	0.784485	0.740125
XLOC_001541	XLOC_001541	Kif26b	chr1:178529124-178939200	ENSMUSG00000026494	ENSMUST00000160789,ENSMUST00000161017	0.0931905	-0.254661	1	NOTEST	no	LCMV	uninfected	0.0931905	0.0781108	0	1	uninfected-vs-LCMV	0.0931905	-0.474395	1	NOTEST	no	LCMV	pair_fed	0.0931905	0.0670756	0	1	pair_fed-vs-LCMV	0.0781108	0.219734	1	NOTEST	no	pair_fed	uninfected	0.0670756	0.0781108	0	1	uninfected-vs-pair_fed	Kif26b	chr1:178529124-178939200	TCONS_00002846,TCONS_00002849,TCONS_00002850	0.0680167	0.0760922	0.0902235	0.0864821	0.08996
XLOC_001545	XLOC_001545	Cnst	chr1:179546369-179627478	ENSMUSG00000038949	ENSMUST00000040706	4.6641	0.614933	0.00806391	OK	yes	LCMV	uninfected	3.04547	4.6641	1.87306	0.00125	uninfected-vs-LCMV	4.46055	0.550556	0.0223493	OK	yes	LCMV	pair_fed	3.04547	4.46055	1.66983	0.0042	pair_fed-vs-LCMV	4.6641	0.064377	0.892769	OK	no	pair_fed	uninfected	4.46055	4.6641	0.199445	0.7241	uninfected-vs-pair_fed	Cnst	chr1:179546369-179627478	TCONS_00002852	5.5696	4.87595	3.54674	2.83307	3.17482
XLOC_001546	XLOC_001546	Sccpdh	chr1:179668209-179687189	ENSMUSG00000038936	ENSMUST00000040538	1.72169	0.259108	0.588009	OK	no	LCMV	uninfected	1.43865	1.72169	0.541644	0.334	uninfected-vs-LCMV	2.49724	0.795621	0.0167136	OK	yes	LCMV	pair_fed	1.43865	2.49724	1.73638	0.00295	pair_fed-vs-LCMV	2.49724	-0.536513	0.125453	OK	no	pair_fed	uninfected	2.49724	1.72169	-1.20489	0.0362	uninfected-vs-pair_fed	Sccpdh	chr1:179668209-179687189	TCONS_00002853	1.7594	1.66545	1.74022	1.22873	1.45419
XLOC_001548	XLOC_001548	Cdc42bpa	chr1:179960471-180196020	ENSMUSG00000026490	ENSMUST00000076687,ENSMUST00000097450,ENSMUST00000097453,ENSMUST00000111117,ENSMUST00000212756	4.2033	0.809873	0.485136	OK	no	LCMV	uninfected	2.3977	4.2033	0.593118	0.24535	uninfected-vs-LCMV	4.08472	0.76859	0.543791	OK	no	LCMV	pair_fed	2.3977	4.08472	0.551235	0.29475	pair_fed-vs-LCMV	4.2033	0.041283	0.978717	OK	no	pair_fed	uninfected	4.08472	4.2033	0.0413124	0.9408	uninfected-vs-pair_fed	Cdc42bpa	chr1:179960471-180196020	TCONS_00002855,TCONS_00002856,TCONS_00002857,TCONS_00002858,TCONS_00002859,TCONS_00002860,TCONS_00002861,TCONS_00002862,TCONS_00002863,TCONS_00002864	5.0875	3.71243	3.80996	2.14794	2.66069
XLOC_001551	XLOC_001551	Itpkb	chr1:180326969-180424802	ENSMUSG00000038855	ENSMUST00000070181	3.39774	0.888005	0.000470085	OK	yes	LCMV	uninfected	1.83601	3.39774	2.64579	5e-05	uninfected-vs-LCMV	2.23001	0.280479	0.362892	OK	no	LCMV	pair_fed	1.83601	2.23001	0.814351	0.1548	pair_fed-vs-LCMV	3.39774	0.607526	0.00749886	OK	yes	pair_fed	uninfected	2.23001	3.39774	1.86741	0.00115	uninfected-vs-pair_fed	Itpkb	chr1:180326969-180424802	TCONS_00002867	3.84859	3.70834	2.63629	2.65353	1.57827
XLOC_001555	XLOC_001555	Parp1	chr1:180568928-180601254	ENSMUSG00000026496,ENSMUSG00000098926	ENSMUST00000027777,ENSMUST00000183443	10.4611	0.0781655	0.870837	OK	no	LCMV	uninfected	9.90941	10.4611	0.210206	0.6838	uninfected-vs-LCMV	10.3136	0.0576723	0.912089	OK	no	LCMV	pair_fed	9.90941	10.3136	0.155134	0.7648	pair_fed-vs-LCMV	10.4611	0.0204932	0.969994	OK	no	pair_fed	uninfected	10.3136	10.4611	0.0560213	0.91695	uninfected-vs-pair_fed	Mir6904,Parp1	chr1:180568928-180601254	TCONS_00002871,TCONS_00002872	10.3003	11.5088	9.57424	7.25066	11.4827
XLOC_001556	XLOC_001556	Lin9	chr1:180641149-180690687	ENSMUSG00000058729	ENSMUST00000192561	1.60951	0.911181	0.00749886	OK	yes	LCMV	uninfected	0.855859	1.60951	2.01168	0.00115	uninfected-vs-LCMV	1.14491	0.419794	0.305021	OK	no	LCMV	pair_fed	0.855859	1.14491	0.899984	0.12075	pair_fed-vs-LCMV	1.60951	0.491387	0.164695	OK	no	pair_fed	uninfected	1.14491	1.60951	1.12974	0.0519	uninfected-vs-pair_fed	Lin9	chr1:180641149-180690687	TCONS_00002873	1.93642	1.62972	1.26241	0.958788	0.831307
XLOC_001558	XLOC_001558	Acbd3	chr1:180726042-180756034	ENSMUSG00000026499	ENSMUST00000027780	6.89133	-0.529535	0.0304503	OK	yes	LCMV	uninfected	6.89133	4.77416	-1.58018	0.0061	uninfected-vs-LCMV	6.89133	-0.287912	0.31663	OK	no	LCMV	pair_fed	6.89133	5.64459	-0.870424	0.12725	pair_fed-vs-LCMV	5.64459	-0.241622	0.447152	OK	no	pair_fed	uninfected	5.64459	4.77416	-0.719871	0.2153	uninfected-vs-pair_fed	Acbd3	chr1:180726042-180756034	TCONS_00002875,TCONS_00002876	5.72776	4.10546	4.48927	7.38338	7.01211
XLOC_001561	XLOC_001561	H3f3aos	chr1:180800831-180816859	ENSMUSG00000073485	ENSMUST00000097448,ENSMUST00000159740	0.504986	-1.796	1	NOTEST	no	LCMV	uninfected	0.504986	0.145422	0	1	uninfected-vs-LCMV	0.504986	-3.55322	1	NOTEST	no	LCMV	pair_fed	0.504986	0.0430184	0	1	pair_fed-vs-LCMV	0.145422	1.75722	1	NOTEST	no	pair_fed	uninfected	0.0430184	0.145422	0	1	uninfected-vs-pair_fed	H3f3aos	chr1:180800831-180816859	TCONS_00002879,TCONS_00002880	0.129244	0.217172	0.0898492	1.409	0
XLOC_001563	XLOC_001563	Sde2	chr1:180851126-180868113	ENSMUSG00000038806	ENSMUST00000038091	4.56582	-0.182174	0.594663	OK	no	LCMV	uninfected	4.56582	4.0242	-0.540171	0.34015	uninfected-vs-LCMV	4.56582	-0.165049	0.649905	OK	no	LCMV	pair_fed	4.56582	4.07225	-0.492099	0.3927	pair_fed-vs-LCMV	4.07225	-0.017125	0.973654	OK	no	pair_fed	uninfected	4.07225	4.0242	-0.0505527	0.9274	uninfected-vs-pair_fed	Sde2	chr1:180851126-180868113	TCONS_00002882	4.25607	3.82116	3.99536	4.64301	4.79778
XLOC_001565	XLOC_001565	Lefty2	chr1:180893107-180899103	ENSMUSG00000066652	ENSMUST00000085797	0.0113396	#NAME?	1	NOTEST	no	LCMV	uninfected	0.0113396	0	0	1	uninfected-vs-LCMV	0.0113396	-0.10429	1	NOTEST	no	LCMV	pair_fed	0.0113396	0.0105488	0	1	pair_fed-vs-LCMV	0.0105488	#NAME?	1	NOTEST	no	pair_fed	uninfected	0.0105488	0	0	1	uninfected-vs-pair_fed	Lefty2	chr1:180893107-180899103	TCONS_00002884	0	0	0	0	0
XLOC_001566	XLOC_001566	Pycr2	chr1:180904292-180908088	ENSMUSG00000026520	ENSMUST00000027802	4.68691	-1.05545	0.000881446	OK	yes	LCMV	uninfected	4.68691	2.2551	-2.59027	0.0001	uninfected-vs-LCMV	4.68691	-1.15915	0.000470085	OK	yes	LCMV	pair_fed	4.68691	2.09869	-2.84915	5e-05	pair_fed-vs-LCMV	2.2551	0.103701	0.872481	OK	no	pair_fed	uninfected	2.09869	2.2551	0.239305	0.68615	uninfected-vs-pair_fed	Pycr2	chr1:180904292-180908088	TCONS_00002885	1.81136	2.71741	2.23652	4.8908	4.62824
XLOC_001567	XLOC_001567	Lefty1	chr1:180935021-180938400	ENSMUSG00000038793	ENSMUST00000037361	0.607146	1.6272	1	NOTEST	no	LCMV	uninfected	0.196543	0.607146	0	1	uninfected-vs-LCMV	0.438936	1.15917	1	NOTEST	no	LCMV	pair_fed	0.196543	0.438936	0	1	pair_fed-vs-LCMV	0.607146	0.468032	1	NOTEST	no	pair_fed	uninfected	0.438936	0.607146	0	1	uninfected-vs-pair_fed	Lefty1	chr1:180935021-180938400	TCONS_00002886	0.540396	0.878532	0.402511	0.300369	0.0445147
XLOC_001568	XLOC_001568	Tmem63a	chr1:180942458-180975112	ENSMUSG00000026519	ENSMUST00000027800,ENSMUST00000161523	6.89145	0.326553	0.223262	OK	no	LCMV	uninfected	5.49551	6.89145	1.01201	0.0781	uninfected-vs-LCMV	5.88534	0.0988727	0.820292	OK	no	LCMV	pair_fed	5.49551	5.88534	0.306119	0.6004	pair_fed-vs-LCMV	6.89145	0.227681	0.459979	OK	no	pair_fed	uninfected	5.88534	6.89145	0.712779	0.22495	uninfected-vs-pair_fed	Tmem63a	chr1:180942458-180975112	TCONS_00002887,TCONS_00002888,TCONS_00002889,TCONS_00002890	6.63456	6.8792	7.1606	5.49691	5.588
XLOC_001570	XLOC_001570	9130409I23Rik	chr1:181051236-181060667	ENSMUSG00000038768	ENSMUST00000036819	3.09737	0.68051	0.0588372	OK	no	LCMV	uninfected	1.93259	3.09737	1.47664	0.0138	uninfected-vs-LCMV	1.93259	-0.133704	0.837854	OK	no	LCMV	pair_fed	1.93259	1.76153	-0.278616	0.62905	pair_fed-vs-LCMV	3.09737	0.814214	0.013816	OK	yes	pair_fed	uninfected	1.76153	3.09737	1.79204	0.00235	uninfected-vs-pair_fed	9130409I23Rik	chr1:181051236-181060667	TCONS_00002892	5.58244	1.185	2.52467	0.327694	3.95209
XLOC_001573	XLOC_001573	Fgfr3-ps	chr1:181087137-181144204	ENSMUSG00000103178	ENSMUST00000195511	1.84329	-0.0988827	0.953059	OK	no	LCMV	uninfected	1.84329	1.72118	-0.095222	0.86835	uninfected-vs-LCMV	1.84329	-0.147421	0.931567	OK	no	LCMV	pair_fed	1.84329	1.66424	-0.135841	0.8127	pair_fed-vs-LCMV	1.72118	0.0485379	0.975575	OK	no	pair_fed	uninfected	1.66424	1.72118	0.0455626	0.9333	uninfected-vs-pair_fed	Fgfr3-ps	chr1:181087137-181144204	TCONS_00002895	1.8881	1.87975	1.3957	1.68505	1.8244
XLOC_001574	XLOC_001574	Cnih4	chr1:181144692-181168994	ENSMUSG00000062169	ENSMUST00000111059,ENSMUST00000134115,ENSMUST00000193907	7.21053	-0.243933	0.76372	OK	no	LCMV	uninfected	7.21053	6.08886	-0.367871	0.522	uninfected-vs-LCMV	7.21053	-0.490555	0.474334	OK	no	LCMV	pair_fed	7.21053	5.13211	-0.685942	0.23615	pair_fed-vs-LCMV	6.08886	0.246622	0.776295	OK	no	pair_fed	uninfected	5.13211	6.08886	0.348214	0.5391	uninfected-vs-pair_fed	Cnih4	chr1:181144692-181168994	TCONS_00002896,TCONS_00002897,TCONS_00002898,TCONS_00002899	6.45352	6.52321	5.28986	6.03557	9.81593
XLOC_001575	XLOC_001575	A430110L20Rik	chr1:181225985-181228498	ENSMUSG00000054135	ENSMUST00000181680	0.433445	0.468433	1	NOTEST	no	LCMV	uninfected	0.313272	0.433445	0	1	uninfected-vs-LCMV	0.533952	0.769293	1	NOTEST	no	LCMV	pair_fed	0.313272	0.533952	0	1	pair_fed-vs-LCMV	0.533952	-0.30086	1	NOTEST	no	pair_fed	uninfected	0.533952	0.433445	0	1	uninfected-vs-pair_fed	A430110L20Rik	chr1:181225985-181228498	TCONS_00002900	0.519982	0.502206	0.278147	0.264645	0.33669
XLOC_001577	XLOC_001577	Cnih3	chr1:181352627-181460641	ENSMUSG00000026514	ENSMUST00000027795,ENSMUST00000161880,ENSMUST00000162685,ENSMUST00000209607	0	0	1	NOTEST	no	LCMV	uninfected	0	0	0	1	uninfected-vs-LCMV	0.0100058	Inf	1	NOTEST	no	LCMV	pair_fed	0	0.0100058	0	1	pair_fed-vs-LCMV	0.0100058	#NAME?	1	NOTEST	no	pair_fed	uninfected	0.0100058	0	0	1	uninfected-vs-pair_fed	Cnih3	chr1:181352627-181460641	TCONS_00002902,TCONS_00002903,TCONS_00002904,TCONS_00002905,TCONS_00002906,TCONS_00002907,TCONS_00002908	0	0	0	0	0
XLOC_001579	XLOC_001579	Dnah14	chr1:181576558-181814741	ENSMUSG00000047369	ENSMUST00000208001	0.0053709	-0.873992	1	NOTEST	no	LCMV	uninfected	0.0053709	0.00293055	0	1	uninfected-vs-LCMV	0.0053709	#NAME?	1	NOTEST	no	LCMV	pair_fed	0.0053709	0	0	1	pair_fed-vs-LCMV	0.00293055	Inf	1	NOTEST	no	pair_fed	uninfected	0	0.00293055	0	1	uninfected-vs-pair_fed	Dnah14	chr1:181576558-181814741	TCONS_00002910	0	0	0.00879165	0.00457204	0.00500688
XLOC_001581	XLOC_001581	Srp9	chr1:182124736-182132407	ENSMUSG00000026511	ENSMUST00000027792,ENSMUST00000111018	49.3346	-0.0401775	0.941258	OK	no	LCMV	uninfected	49.3346	47.9797	-0.118849	0.8384	uninfected-vs-LCMV	55.611	0.17277	0.637553	OK	no	LCMV	pair_fed	49.3346	55.611	0.504821	0.3806	pair_fed-vs-LCMV	55.611	-0.212948	0.521813	OK	no	pair_fed	uninfected	55.611	47.9797	-0.629299	0.27605	uninfected-vs-pair_fed	Srp9	chr1:182124736-182132407	TCONS_00002912,TCONS_00002913	47.2259	47.0414	49.6718	43.7515	57.5114
XLOC_001582	XLOC_001582	1700047M11Rik	chr1:182287989-182303325	ENSMUSG00000100147	ENSMUST00000189594	1.05895	0.981203	0.0150811	OK	yes	LCMV	uninfected	0.536418	1.05895	1.856	0.0026	uninfected-vs-LCMV	1.00481	0.905495	0.0266714	OK	yes	LCMV	pair_fed	0.536418	1.00481	1.70843	0.0052	pair_fed-vs-LCMV	1.05895	0.0757088	0.920474	OK	no	pair_fed	uninfected	1.00481	1.05895	0.15732	0.78545	uninfected-vs-pair_fed	1700047M11Rik	chr1:182287989-182303325	TCONS_00002914	0.730639	1.24672	1.19949	0.513701	0.597954
XLOC_001583	XLOC_001583	Trp53bp2	chr1:182409171-182462432	ENSMUSG00000026510	ENSMUST00000117245	4.75096	-0.118377	0.762228	OK	no	LCMV	uninfected	4.75096	4.37669	-0.369176	0.5199	uninfected-vs-LCMV	6.43087	0.436796	0.0700541	OK	no	LCMV	pair_fed	4.75096	6.43087	1.37584	0.0172	pair_fed-vs-LCMV	6.43087	-0.555173	0.0120438	OK	yes	pair_fed	uninfected	6.43087	4.37669	-1.74672	0.002	uninfected-vs-pair_fed	Trp53bp2	chr1:182409171-182462432	TCONS_00002915	4.1599	4.349	4.62118	4.61519	4.80388
XLOC_001587	XLOC_001587	Capn8	chr1:182565006-182632352	ENSMUSG00000038599	ENSMUST00000048941,ENSMUST00000168514	0.183379	-2.0293	1	NOTEST	no	LCMV	uninfected	0.183379	0.044923	0	1	uninfected-vs-LCMV	0.183379	-1.00225	1	NOTEST	no	LCMV	pair_fed	0.183379	0.0915465	0	1	pair_fed-vs-LCMV	0.0915465	-1.02705	1	NOTEST	no	pair_fed	uninfected	0.0915465	0.044923	0	1	uninfected-vs-pair_fed	Capn8	chr1:182565006-182632352	TCONS_00002922,TCONS_00002923	0.0281703	0.0666988	0.0399	0.197416	0.262532
XLOC_001590	XLOC_001590	Susd4	chr1:182764011-182896591	ENSMUSG00000038576	ENSMUST00000085724,ENSMUST00000153348	0.778765	0.910011	0.0310978	OK	yes	LCMV	uninfected	0.414444	0.778765	1.5357	0.00625	uninfected-vs-LCMV	0.684214	0.723269	1	NOTEST	no	LCMV	pair_fed	0.414444	0.684214	0	1	pair_fed-vs-LCMV	0.778765	0.186742	0.751062	OK	no	pair_fed	uninfected	0.684214	0.778765	0.363072	0.50535	uninfected-vs-pair_fed	Susd4	chr1:182764011-182896591	TCONS_00002926,TCONS_00002927,TCONS_00002928	0.815671	0.485312	1.03531	0.139578	0.369074
XLOC_001592	XLOC_001592	Tlr5	chr1:182954787-182976044	ENSMUSG00000079164	ENSMUST00000110997,ENSMUST00000191820	1.64169	0.165448	0.731838	OK	no	LCMV	uninfected	1.46382	1.64169	0.406876	0.48245	uninfected-vs-LCMV	1.68827	0.205809	0.628199	OK	no	LCMV	pair_fed	1.46382	1.68827	0.505586	0.37115	pair_fed-vs-LCMV	1.68827	-0.040361	0.950079	OK	no	pair_fed	uninfected	1.68827	1.64169	-0.0997983	0.86125	uninfected-vs-pair_fed	Tlr5	chr1:182954787-182976044	TCONS_00002930,TCONS_00002931,TCONS_00002932	1.52227	1.25481	2.14799	1.20089	1.42614
XLOC_001594	XLOC_001594	-	chr1:182979142-182979547	NA	NA	2.5186	1.1612	0.206193	OK	no	LCMV	uninfected	1.12617	2.5186	1.09897	0.07	uninfected-vs-LCMV	1.68135	0.578196	0.631324	OK	no	LCMV	pair_fed	1.12617	1.68135	0.516864	0.37435	pair_fed-vs-LCMV	2.5186	0.583005	0.530405	OK	no	pair_fed	uninfected	1.68135	2.5186	0.650305	0.2836	uninfected-vs-pair_fed	NA	chr1:182979142-182979547	TCONS_00002934	3.62372	1.1657	2.76639	2.28276	0.293274
XLOC_001595	XLOC_001595	-	chr1:182980060-182980341	NA	NA	2.62125	1.12418	0.360321	OK	no	LCMV	uninfected	1.20254	2.62125	0.770845	0.15325	uninfected-vs-LCMV	1.20254	-0.910534	0.561413	OK	no	LCMV	pair_fed	1.20254	0.639735	-0.52168	0.3104	pair_fed-vs-LCMV	2.62125	2.03471	0.0859461	OK	no	pair_fed	uninfected	0.639735	2.62125	1.38761	0.02235	uninfected-vs-pair_fed	NA	chr1:182980060-182980341	TCONS_00002935	1.61892	2.04012	4.20472	1.90446	1.15527
XLOC_001597	XLOC_001597	Aida	chr1:183276351-183325476	ENSMUSG00000042901	ENSMUST00000109166,ENSMUST00000193625	7.44652	-0.918193	0.0804742	OK	no	LCMV	uninfected	7.44652	3.94048	-1.35363	0.02055	uninfected-vs-LCMV	7.44652	-0.821272	0.114521	OK	no	LCMV	pair_fed	7.44652	4.2143	-1.25161	0.03225	pair_fed-vs-LCMV	4.2143	-0.0969212	0.929841	OK	no	pair_fed	uninfected	4.2143	3.94048	-0.142152	0.80855	uninfected-vs-pair_fed	Aida	chr1:183276351-183325476	TCONS_00002937,TCONS_00002938,TCONS_00002939	3.77136	3.22244	4.82765	5.63124	8.39738
XLOC_001599	XLOC_001599	Taf1a	chr1:183388980-183410189	ENSMUSG00000072258	ENSMUST00000097043	3.51288	-0.390192	0.223557	OK	no	LCMV	uninfected	3.51288	2.68043	-1.01181	0.07825	uninfected-vs-LCMV	3.51288	-0.459245	0.1518	OK	no	LCMV	pair_fed	3.51288	2.55515	-1.12912	0.0464	pair_fed-vs-LCMV	2.68043	0.0690524	0.913449	OK	no	pair_fed	uninfected	2.55515	2.68043	0.166295	0.768	uninfected-vs-pair_fed	Taf1a	chr1:183388980-183410189	TCONS_00002941,TCONS_00002942	2.62518	2.86276	2.55334	3.46945	3.32671
XLOC_001601	XLOC_001601	Hhipl2	chr1:183418461-183436808	ENSMUSG00000053461	ENSMUST00000065900,ENSMUST00000192527	0.783678	-0.551263	0.308656	OK	no	LCMV	uninfected	0.783678	0.534799	-0.900745	0.12275	uninfected-vs-LCMV	0.783678	-0.0655006	0.944541	OK	no	LCMV	pair_fed	0.783678	0.748893	-0.11363	0.8463	pair_fed-vs-LCMV	0.748893	-0.485763	0.352951	OK	no	pair_fed	uninfected	0.748893	0.534799	-0.83955	0.1487	uninfected-vs-pair_fed	Hhipl2	chr1:183418461-183436808	TCONS_00002944,TCONS_00002945	0.648369	0.455013	0.501016	1.10143	0.428872
XLOC_001607	XLOC_001607	Dusp10	chr1:184034380-184075636	ENSMUSG00000039384	ENSMUST00000048655	2.4953	-0.73231	0.0112606	OK	yes	LCMV	uninfected	2.4953	1.50202	-1.8441	0.00185	uninfected-vs-LCMV	2.4953	-1.29838	0.000470085	OK	yes	LCMV	pair_fed	2.4953	1.01455	-3.08883	5e-05	pair_fed-vs-LCMV	1.50202	0.566069	0.0999264	OK	no	pair_fed	uninfected	1.01455	1.50202	1.27266	0.02705	uninfected-vs-pair_fed	Dusp10	chr1:184034380-184075636	TCONS_00002951	1.62789	1.57512	1.30304	2.10347	3.29953
XLOC_001610	XLOC_001610	Rpl21-ps1	chr1:184610279-184629473	ENSMUSG00000102606	ENSMUST00000193804	0.0854717	#NAME?	1	NOTEST	no	LCMV	uninfected	0.0854717	0	0	1	uninfected-vs-LCMV	0.0854717	-0.0261272	1	NOTEST	no	LCMV	pair_fed	0.0854717	0.0839377	0	1	pair_fed-vs-LCMV	0.0839377	#NAME?	1	NOTEST	no	pair_fed	uninfected	0.0839377	0	0	1	uninfected-vs-pair_fed	Rpl21-ps1	chr1:184610279-184629473	TCONS_00002955	0	0	0	0	0
XLOC_001614	XLOC_001614	-	chr1:184853460-184853933	NA	NA	1.62128	1.92716	0.275453	OK	no	LCMV	uninfected	0.42631	1.62128	1.16505	0.10455	uninfected-vs-LCMV	1.58414	1.89373	0.276252	OK	no	LCMV	pair_fed	0.42631	1.58414	1.14214	0.10495	pair_fed-vs-LCMV	1.62128	0.0334313	0.97851	OK	no	pair_fed	uninfected	1.58414	1.62128	0.0385073	0.9403	uninfected-vs-pair_fed	NA	chr1:184853460-184853933	TCONS_00002959	2.1864	1.67584	1.00161	0.227133	0.741269
XLOC_001618	XLOC_001618	Rab3gap2	chr1:185204116-185357777	ENSMUSG00000039318	ENSMUST00000069652,ENSMUST00000194740	5.15716	0.0520167	0.971499	OK	no	LCMV	uninfected	4.97453	5.15716	0.059151	0.92075	uninfected-vs-LCMV	5.24474	0.0763129	0.959265	OK	no	LCMV	pair_fed	4.97453	5.24474	0.0872038	0.88315	pair_fed-vs-LCMV	5.24474	-0.0242962	0.986529	OK	no	pair_fed	uninfected	5.24474	5.15716	-0.0280709	0.9639	uninfected-vs-pair_fed	Rab3gap2	chr1:185204116-185357777	TCONS_00002963,TCONS_00002964,TCONS_00002965	5.88417	5.48117	4.10612	5.26535	4.79563
XLOC_001622	XLOC_001622	Bpnt1	chr1:185204116-185357777	ENSMUSG00000026617	ENSMUST00000027916,ENSMUST00000110965,ENSMUST00000210277	24.3678	-0.0757696	0.937504	OK	no	LCMV	uninfected	24.3678	23.121	-0.122488	0.82845	uninfected-vs-LCMV	24.3678	-0.0713926	0.942483	OK	no	LCMV	pair_fed	24.3678	23.1913	-0.118906	0.8416	pair_fed-vs-LCMV	23.1913	-0.00437705	0.996266	OK	no	pair_fed	uninfected	23.1913	23.121	-0.00670411	0.9906	uninfected-vs-pair_fed	Bpnt1	chr1:185204116-185357777	TCONS_00002971,TCONS_00002973,TCONS_00002974,TCONS_00002975,TCONS_00002976,TCONS_00002977	29.6447	22.1573	17.5611	18.7513	31.4093
XLOC_001624	XLOC_001624	Eprs	chr1:185363043-185428360	ENSMUSG00000026615	ENSMUST00000046514	40.4	-0.49871	0.0587057	OK	no	LCMV	uninfected	40.4	28.5926	-1.43141	0.01375	uninfected-vs-LCMV	40.4	-0.383287	0.174159	OK	no	LCMV	pair_fed	40.4	30.9742	-1.09772	0.05595	pair_fed-vs-LCMV	30.9742	-0.115423	0.793958	OK	no	pair_fed	uninfected	30.9742	28.5926	-0.334008	0.5626	uninfected-vs-pair_fed	Eprs	chr1:185363043-185428360	TCONS_00002978,TCONS_00002979	27.5153	28.0703	30.1924	42.7328	36.091
XLOC_001625	XLOC_001625	Slc30a10	chr1:185447115-185468762	ENSMUSG00000026614	ENSMUST00000061093	3.62407	-0.210143	0.533734	OK	no	LCMV	uninfected	3.62407	3.13283	-0.621225	0.2864	uninfected-vs-LCMV	3.62407	-0.962197	0.000470085	OK	yes	LCMV	pair_fed	3.62407	1.86014	-2.77857	5e-05	pair_fed-vs-LCMV	3.13283	0.752053	0.00127048	OK	yes	pair_fed	uninfected	1.86014	3.13283	2.16182	0.00015	uninfected-vs-pair_fed	Slc30a10	chr1:185447115-185468762	TCONS_00002980	4.81134	2.50836	2.07879	4.04558	4.79436
XLOC_001634	XLOC_001634	A430105J06Rik	chr1:186749395-186752921	ENSMUSG00000097784	ENSMUST00000180869	0.155384	-0.475391	1	NOTEST	no	LCMV	uninfected	0.155384	0.111763	0	1	uninfected-vs-LCMV	0.155384	-3.08051	1	NOTEST	no	LCMV	pair_fed	0.155384	0.0183688	0	1	pair_fed-vs-LCMV	0.111763	2.60512	1	NOTEST	no	pair_fed	uninfected	0.0183688	0.111763	0	1	uninfected-vs-pair_fed	A430105J06Rik	chr1:186749395-186752921	TCONS_00002990	0.0593359	0.122781	0.153174	0.179601	0.147093
XLOC_001638	XLOC_001638	1700007P06Rik	chr1:187044647-187215465	ENSMUSG00000089730	ENSMUST00000160380	0	0	1	NOTEST	no	LCMV	uninfected	0	0	0	1	uninfected-vs-LCMV	0.0428357	Inf	1	NOTEST	no	LCMV	pair_fed	0	0.0428357	0	1	pair_fed-vs-LCMV	0.0428357	#NAME?	1	NOTEST	no	pair_fed	uninfected	0.0428357	0	0	1	uninfected-vs-pair_fed	1700007P06Rik	chr1:187044647-187215465	TCONS_00002996	0	0	0	0	0
XLOC_001639	XLOC_001639	Gpatch2	chr1:187215510-187377469	ENSMUSG00000039210	ENSMUST00000044812,ENSMUST00000065573,ENSMUST00000110943,ENSMUST00000160471,ENSMUST00000160570	3.2835	0.105312	0.858337	OK	no	LCMV	uninfected	3.05236	3.2835	0.24167	0.663	uninfected-vs-LCMV	3.05236	-0.192909	0.686224	OK	no	LCMV	pair_fed	3.05236	2.67032	-0.441645	0.43	pair_fed-vs-LCMV	3.2835	0.298221	0.470051	OK	no	pair_fed	uninfected	2.67032	3.2835	0.678549	0.2329	uninfected-vs-pair_fed	Gpatch2	chr1:187215510-187377469	TCONS_00002997,TCONS_00002998,TCONS_00002999,TCONS_00003000,TCONS_00003001,TCONS_00003002,TCONS_00003003,TCONS_00003004	3.75372	2.87731	3.21948	3.59183	2.74564
XLOC_001642	XLOC_001642	Esrrg	chr1:187609028-188214885	ENSMUSG00000026610	ENSMUST00000027906,ENSMUST00000110938,ENSMUST00000110939	0.502152	0.359033	1	NOTEST	no	LCMV	uninfected	0.391521	0.502152	0	1	uninfected-vs-LCMV	0.967343	1.30494	0.000881446	OK	yes	LCMV	pair_fed	0.391521	0.967343	2.63927	0.0001	pair_fed-vs-LCMV	0.967343	-0.945905	0.00720788	OK	yes	pair_fed	uninfected	0.967343	0.502152	-2.01882	0.0011	uninfected-vs-pair_fed	Esrrg	chr1:187609028-188214885	TCONS_00003007,TCONS_00003008,TCONS_00003009	0.729963	0.200845	0.575647	0.0216774	0.565527
XLOC_001645	XLOC_001645	Ush2a	chr1:188263033-188965041	ENSMUSG00000026609	ENSMUST00000060479	0.00431873	1.8315	1	NOTEST	no	LCMV	uninfected	0.00121344	0.00431873	0	1	uninfected-vs-LCMV	0.00329079	1.43933	1	NOTEST	no	LCMV	pair_fed	0.00121344	0.00329079	0	1	pair_fed-vs-LCMV	0.00431873	0.392175	1	NOTEST	no	pair_fed	uninfected	0.00329079	0.00431873	0	1	uninfected-vs-pair_fed	Ush2a	chr1:188263033-188965041	TCONS_00003012	0.00412703	0	0.00882917	0.00364033	0
XLOC_001651	XLOC_001651	Ptpn14	chr1:189728267-189876695	ENSMUSG00000026604	ENSMUST00000027898,ENSMUST00000097442	0.477418	0.825344	1	NOTEST	no	LCMV	uninfected	0.26943	0.477418	0	1	uninfected-vs-LCMV	0.442736	0.716539	1	NOTEST	no	LCMV	pair_fed	0.26943	0.442736	0	1	pair_fed-vs-LCMV	0.477418	0.108805	1	NOTEST	no	pair_fed	uninfected	0.442736	0.477418	0	1	uninfected-vs-pair_fed	Ptpn14	chr1:189728267-189876695	TCONS_00003019,TCONS_00003020,TCONS_00003021	0.667524	0.330259	0.43447	0.271842	0.270888
XLOC_001654	XLOC_001654	-	chr1:190088029-190088366	NA	NA	2.07758	-0.306206	0.830138	OK	no	LCMV	uninfected	2.07758	1.68028	-0.328434	0.61585	uninfected-vs-LCMV	3.58286	0.786205	0.344347	OK	no	LCMV	pair_fed	2.07758	3.58286	0.878471	0.14355	pair_fed-vs-LCMV	3.58286	-1.09241	0.209347	OK	no	pair_fed	uninfected	3.58286	1.68028	-1.30524	0.0715	uninfected-vs-pair_fed	NA	chr1:190088029-190088366	TCONS_00003024	3.99819	0	1.04264	1.48795	2.66649
XLOC_001655	XLOC_001655	-	chr1:190089031-190091291	NA	NA	2.09252	-0.781202	0.0167136	OK	yes	LCMV	uninfected	2.09252	1.2176	-1.78577	0.00295	uninfected-vs-LCMV	2.09252	-0.560723	0.0968061	OK	no	LCMV	pair_fed	2.09252	1.41865	-1.30068	0.026	pair_fed-vs-LCMV	1.41865	-0.220479	0.659817	OK	no	pair_fed	uninfected	1.41865	1.2176	-0.482512	0.40235	uninfected-vs-pair_fed	NA	chr1:190089031-190091291	TCONS_00003025	1.63602	0.790949	1.22583	1.72922	2.1904
XLOC_001657	XLOC_001657	Prox1os	chr1:190118034-190217276	ENSMUSG00000079045	ENSMUST00000110279	10.2115	1.4099	0.404675	OK	no	LCMV	uninfected	3.84298	10.2115	0.798889	0.1835	uninfected-vs-LCMV	13.8438	1.84894	0.279919	OK	no	LCMV	pair_fed	3.84298	13.8438	1.05925	0.10695	pair_fed-vs-LCMV	13.8438	-0.439041	0.780807	OK	no	pair_fed	uninfected	13.8438	10.2115	-0.352512	0.5454	uninfected-vs-pair_fed	Prox1os	chr1:190118034-190217276	TCONS_00003027	10.2909	8.3706	11.9731	4.81187	3.88275
XLOC_001660	XLOC_001660	Angel2	chr1:190925111-190946962	ENSMUSG00000026634	ENSMUST00000027947,ENSMUST00000066632,ENSMUST00000110899	7.36478	0.326952	0.213543	OK	no	LCMV	uninfected	5.87135	7.36478	1.02995	0.0736	uninfected-vs-LCMV	7.17293	0.288872	0.293887	OK	no	LCMV	pair_fed	5.87135	7.17293	0.908694	0.11415	pair_fed-vs-LCMV	7.36478	0.03808	0.940222	OK	no	pair_fed	uninfected	7.17293	7.36478	0.120953	0.83625	uninfected-vs-pair_fed	Angel2	chr1:190925111-190946962	TCONS_00003030,TCONS_00003031,TCONS_00003032,TCONS_00003033	7.56392	6.84333	7.6871	4.89719	6.18356
XLOC_001662	XLOC_001662	A230020J21Rik	chr1:191005846-191029781	ENSMUSG00000097845	ENSMUST00000192407	0.228009	-1.1162	1	NOTEST	no	LCMV	uninfected	0.228009	0.105182	0	1	uninfected-vs-LCMV	0.228009	-0.590443	1	NOTEST	no	LCMV	pair_fed	0.228009	0.15143	0	1	pair_fed-vs-LCMV	0.15143	-0.525757	1	NOTEST	no	pair_fed	uninfected	0.15143	0.105182	0	1	uninfected-vs-pair_fed	A230020J21Rik	chr1:191005846-191029781	TCONS_00003035	0.170844	0.0687665	0.0759356	0.356283	0.187667
XLOC_001663	XLOC_001663	Spata45	chr1:191036638-191042942	ENSMUSG00000057072	ENSMUST00000077889,ENSMUST00000192151	0.201779	#NAME?	1	NOTEST	no	LCMV	uninfected	0.201779	0	0	1	uninfected-vs-LCMV	0.390981	0.954322	1	NOTEST	no	LCMV	pair_fed	0.201779	0.390981	0	1	pair_fed-vs-LCMV	0.390981	#NAME?	1	NOTEST	no	pair_fed	uninfected	0.390981	0	0	1	uninfected-vs-pair_fed	Spata45	chr1:191036638-191042942	TCONS_00003036,TCONS_00003037	0	0	0	0.605337	0
XLOC_001664	XLOC_001664	Nsl1	chr1:191063023-191086474	ENSMUSG00000062510	ENSMUST00000078259,ENSMUST00000139340	0.578216	-1.48885	1	NOTEST	no	LCMV	uninfected	0.578216	0.206017	0	1	uninfected-vs-LCMV	0.578216	-1.8806	1	NOTEST	no	LCMV	pair_fed	0.578216	0.157027	0	1	pair_fed-vs-LCMV	0.206017	0.391748	1	NOTEST	no	pair_fed	uninfected	0.157027	0.206017	0	1	uninfected-vs-pair_fed	Nsl1	chr1:191063023-191086474	TCONS_00003038,TCONS_00003039	0.157013	0.21765	0.243388	0.633938	0.665538
XLOC_001665	XLOC_001665	Batf3	chr1:191098123-191108943	ENSMUSG00000026630	ENSMUST00000027943	7.50246	-1.88201	0.000470085	OK	yes	LCMV	uninfected	7.50246	2.03546	-3.54728	5e-05	uninfected-vs-LCMV	7.50246	-1.98091	0.000470085	OK	yes	LCMV	pair_fed	7.50246	1.90059	-3.616	5e-05	pair_fed-vs-LCMV	2.03546	0.0989024	0.918596	OK	no	pair_fed	uninfected	1.90059	2.03546	0.156556	0.78025	uninfected-vs-pair_fed	Batf3	chr1:191098123-191108943	TCONS_00003040,TCONS_00003041	1.62967	1.56019	2.91652	6.28526	8.67767
XLOC_001668	XLOC_001668	D730003I15Rik	chr1:191224453-191226140	ENSMUSG00000073478	ENSMUST00000139056,ENSMUST00000194375	1.64884	-0.41164	0.619964	OK	no	LCMV	uninfected	1.64884	1.23955	-0.530331	0.36325	uninfected-vs-LCMV	1.64884	-0.10637	0.930532	OK	no	LCMV	pair_fed	1.64884	1.53165	-0.144386	0.81025	pair_fed-vs-LCMV	1.53165	-0.305271	0.731467	OK	no	pair_fed	uninfected	1.53165	1.23955	-0.397061	0.48195	uninfected-vs-pair_fed	D730003I15Rik	chr1:191224453-191226140	TCONS_00003044,TCONS_00003045	0.689915	0.566908	2.46182	1.1308	1.06324
XLOC_001671	XLOC_001671	Tmem206	chr1:191325911-191350914	ENSMUSG00000026627	ENSMUST00000027940	1.88218	-0.98823	0.00163616	OK	yes	LCMV	uninfected	1.88218	0.948797	-2.11146	0.0002	uninfected-vs-LCMV	1.88218	-1.30205	0.000470085	OK	yes	LCMV	pair_fed	1.88218	0.763315	-2.70519	5e-05	pair_fed-vs-LCMV	0.948797	0.313822	0.545294	OK	no	pair_fed	uninfected	0.763315	0.948797	0.603705	0.2962	uninfected-vs-pair_fed	Tmem206	chr1:191325911-191350914	TCONS_00003048	1.13467	0.813159	0.898565	1.32918	1.9718
XLOC_001674	XLOC_001674	Ints7	chr1:191575635-191623688	ENSMUSG00000037461	ENSMUST00000045450	4.48774	-0.236792	0.42467	OK	no	LCMV	uninfected	4.48774	3.80843	-0.734787	0.1981	uninfected-vs-LCMV	4.48774	-0.167254	0.621076	OK	no	LCMV	pair_fed	4.48774	3.99649	-0.521043	0.36435	pair_fed-vs-LCMV	3.99649	-0.0695378	0.884913	OK	no	pair_fed	uninfected	3.99649	3.80843	-0.217805	0.7089	uninfected-vs-pair_fed	Ints7	chr1:191575635-191623688	TCONS_00003051,TCONS_00003052	4.23179	3.78086	3.41264	5.55284	4.01902
XLOC_001676	XLOC_001676	Lpgat1	chr1:191717833-191784255	ENSMUSG00000026623	ENSMUST00000110855,ENSMUST00000110856	36.9708	-0.164173	0.703646	OK	no	LCMV	uninfected	36.9708	32.9942	-0.43942	0.4493	uninfected-vs-LCMV	36.9708	-0.197234	0.615562	OK	no	LCMV	pair_fed	36.9708	32.2467	-0.529914	0.35925	pair_fed-vs-LCMV	32.9942	0.0330612	0.95348	OK	no	pair_fed	uninfected	32.2467	32.9942	0.0912082	0.869	uninfected-vs-pair_fed	Lpgat1	chr1:191717833-191784255	TCONS_00003054,TCONS_00003055,TCONS_00003056,TCONS_00003057,TCONS_00003058	34.5337	27.0613	37.3877	46.5285	34.4705
XLOC_001677	XLOC_001677	Nek2	chr1:191820369-191833050	ENSMUSG00000026622	ENSMUST00000027931	0.896119	-0.796319	0.044255	OK	yes	LCMV	uninfected	0.896119	0.516	-1.55508	0.0097	uninfected-vs-LCMV	0.896119	-1.7573	0.000470085	OK	yes	LCMV	pair_fed	0.896119	0.265073	-2.92416	5e-05	pair_fed-vs-LCMV	0.516	0.960981	1	NOTEST	no	pair_fed	uninfected	0.265073	0.516	0	1	uninfected-vs-pair_fed	Nek2	chr1:191820369-191833050	TCONS_00003059	0.517467	0.649511	0.381022	1.23566	0.931492
XLOC_001678	XLOC_001678	Slc30a1	chr1:191890230-191913247	ENSMUSG00000037434	ENSMUST00000044954	12.1489	0.503358	0.0292317	OK	yes	LCMV	uninfected	8.57062	12.1489	1.60478	0.0058	uninfected-vs-LCMV	8.73046	0.0266584	0.95875	OK	no	LCMV	pair_fed	8.57062	8.73046	0.0854498	0.88205	pair_fed-vs-LCMV	12.1489	0.4767	0.0407928	OK	yes	pair_fed	uninfected	8.73046	12.1489	1.5204	0.00875	uninfected-vs-pair_fed	Slc30a1	chr1:191890230-191913247	TCONS_00003060	15.6974	11.0641	9.68524	8.08637	8.76196
XLOC_001679	XLOC_001679	Rd3	chr1:191977369-191990122	ENSMUSG00000049353	ENSMUST00000175680,ENSMUST00000180463,ENSMUST00000181512	0.778735	0.959117	0.303935	OK	no	LCMV	uninfected	0.400559	0.778735	1.0192	0.12015	uninfected-vs-LCMV	0.599653	0.582111	1	NOTEST	no	LCMV	pair_fed	0.400559	0.599653	0	1	pair_fed-vs-LCMV	0.778735	0.377006	0.601344	OK	no	pair_fed	uninfected	0.599653	0.778735	0.501395	0.34585	uninfected-vs-pair_fed	Rd3	chr1:191977369-191990122	TCONS_00003061,TCONS_00003062,TCONS_00003063,TCONS_00003064,TCONS_00003065	0.981563	0.787139	0.567504	0.0388747	0.37046
XLOC_001690	XLOC_001690	A130010J15Rik,Irf6	chr1:193153110-193201547	ENSMUSG00000026638,ENSMUSG00000079144	ENSMUST00000076521,ENSMUST00000110831,ENSMUST00000160822,ENSMUST00000161235,ENSMUST00000178744	12.9497	0.927793	0.000470085	OK	yes	LCMV	uninfected	6.80717	12.9497	2.61916	5e-05	uninfected-vs-LCMV	7.51618	0.142945	0.730421	OK	no	LCMV	pair_fed	6.80717	7.51618	0.405342	0.48075	pair_fed-vs-LCMV	12.9497	0.784849	0.000470085	OK	yes	pair_fed	uninfected	7.51618	12.9497	2.37626	5e-05	uninfected-vs-pair_fed	A130010J15Rik,Irf6	chr1:193153110-193201547	TCONS_00003077,TCONS_00003078,TCONS_00003079,TCONS_00003080,TCONS_00003081,TCONS_00003082,TCONS_00003083,TCONS_00003084,TCONS_00003085	13.3413	14.06	11.4478	4.98699	7.04932
XLOC_001692	XLOC_001692	4930570N18Rik	chr1:193203037-193343878	ENSMUSG00000089683	ENSMUST00000159273	1.5304	2.21221	0.508327	OK	no	LCMV	uninfected	0.330265	1.5304	0.0897671	0.2651	uninfected-vs-LCMV	0.925887	1.48721	0.779896	OK	no	LCMV	pair_fed	0.330265	0.925887	0.0568885	0.5438	pair_fed-vs-LCMV	1.5304	0.724998	0.893417	OK	no	pair_fed	uninfected	0.925887	1.5304	0.0327125	0.7265	uninfected-vs-pair_fed	4930570N18Rik	chr1:193203037-193343878	TCONS_00003087	0.998715	2.75368	0.838801	0.232171	0.326675
XLOC_001693	XLOC_001693	Lamb3	chr1:193203037-193343878	ENSMUSG00000026639	ENSMUST00000016315,ENSMUST00000159955,ENSMUST00000194677	1.03975	-1.02278	0.720737	OK	no	LCMV	uninfected	1.03975	0.511732	-0.189427	0.469	uninfected-vs-LCMV	1.03975	-0.0211685	0.995267	OK	no	LCMV	pair_fed	1.03975	1.02461	-0.00471591	0.9875	pair_fed-vs-LCMV	1.02461	-1.00161	0.617705	OK	no	pair_fed	uninfected	1.02461	0.511732	-0.16183	0.36135	uninfected-vs-pair_fed	Lamb3	chr1:193203037-193343878	TCONS_00003088,TCONS_00003090,TCONS_00003091	0.484963	0.49224	0.557992	1.81545	0.621745
XLOC_001699	XLOC_001699	Plxna2	chr1:194619824-194816869	ENSMUSG00000026640	ENSMUST00000027952	2.4407	0.425991	0.085399	OK	no	LCMV	uninfected	1.81668	2.4407	1.31593	0.02215	uninfected-vs-LCMV	1.99453	0.134746	0.720433	OK	no	LCMV	pair_fed	1.81668	1.99453	0.414984	0.4685	pair_fed-vs-LCMV	2.4407	0.291245	0.274554	OK	no	pair_fed	uninfected	1.99453	2.4407	0.92131	0.1041	uninfected-vs-pair_fed	Plxna2	chr1:194619824-194816869	TCONS_00003096	2.93679	2.42448	1.96084	1.01114	2.48343
XLOC_001706	XLOC_001706	Cd34	chr1:194938818-195092249	ENSMUSG00000016494	ENSMUST00000016638,ENSMUST00000110815	2.13756	-0.818474	0.14897	OK	no	LCMV	uninfected	2.13756	1.21209	-1.18155	0.04525	uninfected-vs-LCMV	2.13756	-0.586348	0.359617	OK	no	LCMV	pair_fed	2.13756	1.42367	-0.823104	0.15285	pair_fed-vs-LCMV	1.42367	-0.232126	0.8298	OK	no	pair_fed	uninfected	1.42367	1.21209	-0.294107	0.615	uninfected-vs-pair_fed	Cd34	chr1:194938818-195092249	TCONS_00003103,TCONS_00003104	1.16868	1.37603	1.09155	2.56298	1.89352
XLOC_001707	XLOC_001707	A330023F24Rik	chr1:194938818-195092249	ENSMUSG00000096929	ENSMUST00000181226,ENSMUST00000181273	1.571	0.259635	0.655039	OK	no	LCMV	uninfected	1.31226	1.571	0.466712	0.39765	uninfected-vs-LCMV	1.31226	-0.00168919	0.99781	OK	no	LCMV	pair_fed	1.31226	1.31072	-0.00279207	0.9956	pair_fed-vs-LCMV	1.571	0.261324	0.665842	OK	no	pair_fed	uninfected	1.31072	1.571	0.453387	0.40815	uninfected-vs-pair_fed	A330023F24Rik	chr1:194938818-195092249	TCONS_00003105,TCONS_00003106,TCONS_00003109	1.56748	1.82317	1.32235	1.56396	1.16376
XLOC_001709	XLOC_001709	9630010A21Rik	chr1:194938818-195092249	ENSMUSG00000103867	ENSMUST00000192348	0.0246529	-0.654329	1	NOTEST	no	LCMV	uninfected	0.0246529	0.0156638	0	1	uninfected-vs-LCMV	0.0246529	-0.431955	1	NOTEST	no	LCMV	pair_fed	0.0246529	0.0182742	0	1	pair_fed-vs-LCMV	0.0182742	-0.222374	1	NOTEST	no	pair_fed	uninfected	0.0182742	0.0156638	0	1	uninfected-vs-pair_fed	9630010A21Rik	chr1:194938818-195092249	TCONS_00003108	0.0273471	0	0.0196442	0	0.0231643
XLOC_001727	XLOC_001727	Sox17	chr1:4490930-4497354	ENSMUSG00000025902	ENSMUST00000027035,ENSMUST00000116652,ENSMUST00000192650,ENSMUST00000195555	0.898522	0.946117	0.0575032	OK	no	LCMV	uninfected	0.466358	0.898522	1.39289	0.0134	uninfected-vs-LCMV	0.894397	0.939478	0.0632114	OK	no	LCMV	pair_fed	0.466358	0.894397	1.38284	0.0151	pair_fed-vs-LCMV	0.898522	0.00663908	0.993348	OK	no	pair_fed	uninfected	0.894397	0.898522	0.0122022	0.98265	uninfected-vs-pair_fed	Sox17	chr1:4490930-4497354	TCONS_00003133,TCONS_00003134,TCONS_00003135,TCONS_00003136,TCONS_00003137,TCONS_00003138	0.810432	1.0862	0.798932	0.801886	0.445592
XLOC_001734	XLOC_001734	Mrpl15	chr1:4773205-4785739	ENSMUSG00000033845	ENSMUST00000130201,ENSMUST00000146665,ENSMUST00000156816	17.2603	0.370859	0.218448	OK	no	LCMV	uninfected	13.3478	17.2603	1.0257	0.0758	uninfected-vs-LCMV	14.8096	0.149926	0.726621	OK	no	LCMV	pair_fed	13.3478	14.8096	0.415962	0.47625	pair_fed-vs-LCMV	17.2603	0.220933	0.53483	OK	no	pair_fed	uninfected	14.8096	17.2603	0.612718	0.28725	uninfected-vs-pair_fed	Mrpl15	chr1:4773205-4785739	TCONS_00003145,TCONS_00003146,TCONS_00003148	17.2896	16.1007	18.3908	10.2246	15.4897
XLOC_001738	XLOC_001738	Rgs20	chr1:4909575-5162529	ENSMUSG00000002459	ENSMUST00000002533,ENSMUST00000118000,ENSMUST00000119256	0.123516	1.18697	1	NOTEST	no	LCMV	uninfected	0.0542514	0.123516	0	1	uninfected-vs-LCMV	0.122935	1.18017	1	NOTEST	no	LCMV	pair_fed	0.0542514	0.122935	0	1	pair_fed-vs-LCMV	0.123516	0.00680472	1	NOTEST	no	pair_fed	uninfected	0.122935	0.123516	0	1	uninfected-vs-pair_fed	Rgs20	chr1:4909575-5162529	TCONS_00003151,TCONS_00003152,TCONS_00003153,TCONS_00003154	0.139171	0.0527454	0.178633	0.0804066	0.0823475
XLOC_001747	XLOC_001747	4732440D04Rik	chr1:6209865-6276648	ENSMUSG00000090031	ENSMUST00000159618,ENSMUST00000191825	0.375836	0.469711	1	NOTEST	no	LCMV	uninfected	0.271394	0.375836	0	1	uninfected-vs-LCMV	0.36698	0.435312	1	NOTEST	no	LCMV	pair_fed	0.271394	0.36698	0	1	pair_fed-vs-LCMV	0.375836	0.0343988	1	NOTEST	no	pair_fed	uninfected	0.36698	0.375836	0	1	uninfected-vs-pair_fed	4732440D04Rik	chr1:6209865-6276648	TCONS_00003163,TCONS_00003164,TCONS_00003165	0.140833	0.605649	0.381026	0.417712	0.194715
XLOC_001755	XLOC_001755	Sntg1	chr1:8361474-9299238	ENSMUSG00000025909	ENSMUST00000115488,ENSMUST00000132064,ENSMUST00000140295,ENSMUST00000191683	0.104483	0.309136	1	NOTEST	no	LCMV	uninfected	0.0843307	0.104483	0	1	uninfected-vs-LCMV	0.105728	0.326229	1	NOTEST	no	LCMV	pair_fed	0.0843307	0.105728	0	1	pair_fed-vs-LCMV	0.105728	-0.0170927	1	NOTEST	no	pair_fed	uninfected	0.105728	0.104483	0	1	uninfected-vs-pair_fed	Sntg1	chr1:8361474-9299238	TCONS_00003175,TCONS_00003176,TCONS_00003177,TCONS_00003178	0.09059	0.117702	0.105156	0.0426976	0.0888585
XLOC_001769	XLOC_001769	2610203C22Rik	chr1:9547947-9631144	ENSMUSG00000079671	ENSMUST00000115480,ENSMUST00000148585	0.669932	1.06998	1	NOTEST	no	LCMV	uninfected	0.319106	0.669932	0	1	uninfected-vs-LCMV	0.600259	0.911553	1	NOTEST	no	LCMV	pair_fed	0.319106	0.600259	0	1	pair_fed-vs-LCMV	0.669932	0.158428	1	NOTEST	no	pair_fed	uninfected	0.600259	0.669932	0	1	uninfected-vs-pair_fed	2610203C22Rik	chr1:9547947-9631144	TCONS_00003192,TCONS_00003193	0.563825	0.564401	0.88157	0.385014	0.364748
XLOC_001771	XLOC_001771	Mybl1	chr1:9667414-9700209	ENSMUSG00000025912	ENSMUST00000088658,ENSMUST00000115468	0.207012	0.155735	1	NOTEST	no	LCMV	uninfected	0.18583	0.207012	0	1	uninfected-vs-LCMV	0.18583	-0.287898	1	NOTEST	no	LCMV	pair_fed	0.18583	0.152212	0	1	pair_fed-vs-LCMV	0.207012	0.443632	1	NOTEST	no	pair_fed	uninfected	0.152212	0.207012	0	1	uninfected-vs-pair_fed	Mybl1	chr1:9667414-9700209	TCONS_00003195,TCONS_00003196,TCONS_00003197	0.283741	0.151613	0.185682	0.21579	0.164794
XLOC_001772	XLOC_001772	Vcpip1	chr1:9718621-9791924	ENSMUSG00000045210	ENSMUST00000057438	4.40882	0.313484	0.245025	OK	no	LCMV	uninfected	3.54776	4.40882	0.989418	0.0889	uninfected-vs-LCMV	4.33774	0.290036	0.289949	OK	no	LCMV	pair_fed	3.54776	4.33774	0.922136	0.1121	pair_fed-vs-LCMV	4.40882	0.0234481	0.963153	OK	no	pair_fed	uninfected	4.33774	4.40882	0.0740668	0.8958	uninfected-vs-pair_fed	Vcpip1	chr1:9718621-9791924	TCONS_00003198	5.29737	3.38509	4.544	2.9367	3.83874
XLOC_001775	XLOC_001775	Snhg6	chr1:9908637-9944118	ENSMUSG00000098234	ENSMUST00000182580,ENSMUST00000182819	39.7474	0.265883	0.461705	OK	no	LCMV	uninfected	33.0575	39.7474	0.710253	0.2263	uninfected-vs-LCMV	33.0575	-0.185079	0.66505	OK	no	LCMV	pair_fed	33.0575	29.0774	-0.475424	0.4072	pair_fed-vs-LCMV	39.7474	0.450961	0.148448	OK	no	pair_fed	uninfected	29.0774	39.7474	1.16516	0.04505	uninfected-vs-pair_fed	Snhg6	chr1:9908637-9944118	TCONS_00003203,TCONS_00003204,TCONS_00003205	39.8591	57.4099	21.973	41.7107	29.4156
XLOC_001777	XLOC_001777	Tcf24	chr1:9960162-10009136	ENSMUSG00000099032	ENSMUST00000097824,ENSMUST00000185184	2.79577	1.91136	0.000470085	OK	yes	LCMV	uninfected	0.743236	2.79577	3.94128	5e-05	uninfected-vs-LCMV	2.98706	2.00684	0.000470085	OK	yes	LCMV	pair_fed	0.743236	2.98706	4.20269	5e-05	pair_fed-vs-LCMV	2.98706	-0.0954785	0.873738	OK	no	pair_fed	uninfected	2.98706	2.79577	-0.236361	0.6884	uninfected-vs-pair_fed	Tcf24	chr1:9960162-10009136	TCONS_00003207,TCONS_00003208,TCONS_00003209	2.71869	4.16879	1.49985	0.373928	1.05143
XLOC_001778	XLOC_001778	Ppp1r42	chr1:9960162-10009136	ENSMUSG00000025916	ENSMUST00000027049	0.232802	-0.0191299	1	NOTEST	no	LCMV	uninfected	0.232802	0.229735	0	1	uninfected-vs-LCMV	0.232802	-0.107615	1	NOTEST	no	LCMV	pair_fed	0.232802	0.216068	0	1	pair_fed-vs-LCMV	0.229735	0.0884853	1	NOTEST	no	pair_fed	uninfected	0.216068	0.229735	0	1	uninfected-vs-pair_fed	Ppp1r42	chr1:9960162-10009136	TCONS_00003210	0.253844	0.222136	0.213225	0.0538764	0.116682
XLOC_001780	XLOC_001780	Cops5	chr1:10024600-10038127	ENSMUSG00000025917	ENSMUST00000027050	33.7502	-0.0401003	0.937316	OK	no	LCMV	uninfected	33.7502	32.825	-0.128582	0.82765	uninfected-vs-LCMV	33.7502	-0.0149944	0.976135	OK	no	LCMV	pair_fed	33.7502	33.4012	-0.0480687	0.9347	pair_fed-vs-LCMV	33.4012	-0.025106	0.959818	OK	no	pair_fed	uninfected	33.4012	32.825	-0.0805996	0.8855	uninfected-vs-pair_fed	Cops5	chr1:10024600-10038127	TCONS_00003212	32.4908	34.0281	31.9561	28.0771	37.6903
XLOC_001782	XLOC_001782	Arfgef1	chr1:10137570-10232670	ENSMUSG00000067851,ENSMUSG00000102556	ENSMUST00000088615,ENSMUST00000131556,ENSMUST00000192111	14.8809	0.540707	0.0160053	OK	yes	LCMV	uninfected	10.2296	14.8809	1.68522	0.0028	uninfected-vs-LCMV	15.0941	0.561231	0.0130793	OK	yes	LCMV	pair_fed	10.2296	15.0941	1.75773	0.0022	pair_fed-vs-LCMV	15.0941	-0.0205236	0.967913	OK	no	pair_fed	uninfected	15.0941	14.8809	-0.0632351	0.91135	uninfected-vs-pair_fed	Arfgef1,Gm37569	chr1:10137570-10232670	TCONS_00003214,TCONS_00003215,TCONS_00003216,TCONS_00003217	16.0111	14.8305	13.8011	10.6694	10.1426
XLOC_001793	XLOC_001793	Slco5a1	chr1:12866548-12992650	ENSMUSG00000025938	ENSMUST00000115402,ENSMUST00000115403,ENSMUST00000136197,ENSMUST00000146763,ENSMUST00000147606,ENSMUST00000188454	0.0193866	-2.15072	1	NOTEST	no	LCMV	uninfected	0.0193866	0.00436586	0	1	uninfected-vs-LCMV	0.0193866	#NAME?	1	NOTEST	no	LCMV	pair_fed	0.0193866	0	0	1	pair_fed-vs-LCMV	0.00436586	Inf	1	NOTEST	no	pair_fed	uninfected	0	0.00436586	0	1	uninfected-vs-pair_fed	Slco5a1	chr1:12866548-12992650	TCONS_00003230,TCONS_00003231,TCONS_00003232,TCONS_00003233,TCONS_00003234,TCONS_00003235,TCONS_00003236,TCONS_00003237,TCONS_00003238,TCONS_00003239,TCONS_00003240	0	0	0.0130976	0.00633431	0.0431211
XLOC_001795	XLOC_001795	Prdm14	chr1:13113456-13127163	ENSMUSG00000042414	ENSMUST00000047577	0.0205231	Inf	1	NOTEST	no	LCMV	uninfected	0	0.0205231	0	1	uninfected-vs-LCMV	0	0	1	NOTEST	no	LCMV	pair_fed	0	0	0	1	pair_fed-vs-LCMV	0.0205231	Inf	1	NOTEST	no	pair_fed	uninfected	0	0.0205231	0	1	uninfected-vs-pair_fed	Prdm14	chr1:13113456-13127163	TCONS_00003242	0.0281702	0.033399	0	0	0
XLOC_001796	XLOC_001796	Ncoa2	chr1:13139104-13374083	ENSMUSG00000005886	ENSMUST00000006037,ENSMUST00000068304,ENSMUST00000081713	7.28388	0.469682	0.0437755	OK	yes	LCMV	uninfected	5.25986	7.28388	1.49614	0.00955	uninfected-vs-LCMV	5.85778	0.155329	0.641882	OK	no	LCMV	pair_fed	5.25986	5.85778	0.495734	0.3848	pair_fed-vs-LCMV	7.28388	0.314353	0.234975	OK	no	pair_fed	uninfected	5.85778	7.28388	0.999119	0.08395	uninfected-vs-pair_fed	Ncoa2	chr1:13139104-13374083	TCONS_00003243,TCONS_00003244,TCONS_00003245,TCONS_00003246	8.50699	6.30123	7.04342	4.87924	4.55983
XLOC_001805	XLOC_001805	Tram1	chr1:13564697-13589910	ENSMUSG00000025935	ENSMUST00000027068	48.0857	0.295297	0.304189	OK	no	LCMV	uninfected	39.1853	48.0857	0.903257	0.1203	uninfected-vs-LCMV	40.9203	0.0625066	0.898564	OK	no	LCMV	pair_fed	39.1853	40.9203	0.193031	0.73655	pair_fed-vs-LCMV	48.0857	0.232791	0.455638	OK	no	pair_fed	uninfected	40.9203	48.0857	0.712785	0.22185	uninfected-vs-pair_fed	Tram1	chr1:13564697-13589910	TCONS_00003255	57.5278	46.2038	40.5255	35.1875	48.4947
XLOC_001806	XLOC_001806	Lactb2	chr1:13623329-13660546	ENSMUSG00000025937	ENSMUST00000027071	59.6411	1.38439	0.000470085	OK	yes	LCMV	uninfected	22.8456	59.6411	3.85606	5e-05	uninfected-vs-LCMV	47.8086	1.06535	0.000470085	OK	yes	LCMV	pair_fed	22.8456	47.8086	3.05538	5e-05	pair_fed-vs-LCMV	59.6411	0.319037	0.30295	OK	no	pair_fed	uninfected	47.8086	59.6411	0.888829	0.11935	uninfected-vs-pair_fed	Lactb2	chr1:13623329-13660546	TCONS_00003256	70.0626	54.5666	54.2942	10.6489	32.4572
XLOC_001812	XLOC_001812	Eya1	chr1:14168953-14310235	ENSMUSG00000025932	ENSMUST00000027066,ENSMUST00000080664,ENSMUST00000168081,ENSMUST00000190337	0.0234563	#NAME?	1	NOTEST	no	LCMV	uninfected	0.0234563	0	0	1	uninfected-vs-LCMV	0.0234563	#NAME?	1	NOTEST	no	LCMV	pair_fed	0.0234563	0	0	1	pair_fed-vs-LCMV	0	0	1	NOTEST	no	pair_fed	uninfected	0	0	0	1	uninfected-vs-pair_fed	Eya1	chr1:14168953-14310235	TCONS_00003262,TCONS_00003263,TCONS_00003264,TCONS_00003265,TCONS_00003266	0	0	0	0.0275656	0
XLOC_001814	XLOC_001814	Msc	chr1:14752936-14776931	ENSMUSG00000025930	ENSMUST00000027062	0.268872	-0.87654	1	NOTEST	no	LCMV	uninfected	0.268872	0.146447	0	1	uninfected-vs-LCMV	0.268872	-0.0368799	1	NOTEST	no	LCMV	pair_fed	0.268872	0.262086	0	1	pair_fed-vs-LCMV	0.262086	-0.83966	1	NOTEST	no	pair_fed	uninfected	0.262086	0.146447	0	1	uninfected-vs-pair_fed	Msc	chr1:14752936-14776931	TCONS_00003268	0.178883	0.112807	0.147651	0.506061	0.201359
XLOC_001821	XLOC_001821	Sbspon	chr1:15853330-15892722	ENSMUSG00000032719	ENSMUST00000040695	0.0881158	2.93026	1	NOTEST	no	LCMV	uninfected	0.01156	0.0881158	0	1	uninfected-vs-LCMV	0.0307876	1.4132	1	NOTEST	no	LCMV	pair_fed	0.01156	0.0307876	0	1	pair_fed-vs-LCMV	0.0881158	1.51705	1	NOTEST	no	pair_fed	uninfected	0.0307876	0.0881158	0	1	uninfected-vs-pair_fed	Sbspon	chr1:15853330-15892722	TCONS_00003275	0.152393	0.0658378	0.0461165	0	0
XLOC_001822	XLOC_001822	4930444P10Rik	chr1:16065978-16093325	ENSMUSG00000067795	ENSMUST00000115367,ENSMUST00000145070,ENSMUST00000151004	0.0745406	0.877478	1	NOTEST	no	LCMV	uninfected	0.0405738	0.0745406	0	1	uninfected-vs-LCMV	0.0779719	0.942404	1	NOTEST	no	LCMV	pair_fed	0.0405738	0.0779719	0	1	pair_fed-vs-LCMV	0.0779719	-0.0649265	1	NOTEST	no	pair_fed	uninfected	0.0779719	0.0745406	0	1	uninfected-vs-pair_fed	4930444P10Rik	chr1:16065978-16093325	TCONS_00003276,TCONS_00003277,TCONS_00003278	0.0392247	0.151398	0.0329989	0.0312764	0.0388675
XLOC_001823	XLOC_001823	Rpl7	chr1:16101294-16104662	ENSMUSG00000043716	ENSMUST00000058437	180.527	0.0120162	0.982174	OK	no	LCMV	uninfected	179.03	180.527	0.0350213	0.9509	uninfected-vs-LCMV	185.85	0.0539422	0.919202	OK	no	LCMV	pair_fed	179.03	185.85	0.157179	0.7816	pair_fed-vs-LCMV	185.85	-0.041926	0.93929	OK	no	pair_fed	uninfected	185.85	180.527	-0.121613	0.8331	uninfected-vs-pair_fed	Rpl7	chr1:16101294-16104662	TCONS_00003279	175.816	200.57	165.195	170.726	184.365
XLOC_001825	XLOC_001825	Stau2	chr1:16228505-16520112	ENSMUSG00000025920	ENSMUST00000027052,ENSMUST00000054668,ENSMUST00000115359,ENSMUST00000128957,ENSMUST00000131257,ENSMUST00000144138,ENSMUST00000145092,ENSMUST00000149320,ENSMUST00000159558,ENSMUST00000162007,ENSMUST00000162435,ENSMUST00000162627,ENSMUST00000162751	2.43905	0.788379	0.107087	OK	no	LCMV	uninfected	1.4122	2.43905	1.06984	0.0296	uninfected-vs-LCMV	2.59796	0.879438	0.0721467	OK	no	LCMV	pair_fed	1.4122	2.59796	1.1666	0.01785	pair_fed-vs-LCMV	2.59796	-0.0910594	0.917912	OK	no	pair_fed	uninfected	2.59796	2.43905	-0.145261	0.778	uninfected-vs-pair_fed	Stau2	chr1:16228505-16520112	TCONS_00003281,TCONS_00003282,TCONS_00003283,TCONS_00003284,TCONS_00003285,TCONS_00003286,TCONS_00003287,TCONS_00003288,TCONS_00003289,TCONS_00003290,TCONS_00003291,TCONS_00003292,TCONS_00003293,TCONS_00003294,TCONS_00003295,TCONS_00003296,TCONS_00003297,TCONS_00003298	2.78947	2.42403	2.10366	1.48334	1.3002
XLOC_001826	XLOC_001826	Ube2w	chr1:16569781-16621539	ENSMUSG00000025939	ENSMUST00000117146	9.38885	0.318523	0.263959	OK	no	LCMV	uninfected	7.52883	9.38885	0.959858	0.0986	uninfected-vs-LCMV	9.28647	0.302705	0.295906	OK	no	LCMV	pair_fed	7.52883	9.28647	0.911196	0.1153	pair_fed-vs-LCMV	9.38885	0.0158177	0.974829	OK	no	pair_fed	uninfected	9.28647	9.38885	0.0479962	0.93145	uninfected-vs-pair_fed	Ube2w	chr1:16569781-16621539	TCONS_00003299	9.07608	7.76519	11.3253	7.08846	8.12772
XLOC_001827	XLOC_001827	Tceb1	chr1:16641724-16657042	ENSMUSG00000079658	ENSMUST00000115352,ENSMUST00000185771,ENSMUST00000186948,ENSMUST00000187910,ENSMUST00000188641	36.324	0.129123	0.788501	OK	no	LCMV	uninfected	33.2142	36.324	0.337491	0.5557	uninfected-vs-LCMV	37.071	0.158489	0.713554	OK	no	LCMV	pair_fed	33.2142	37.071	0.428157	0.4605	pair_fed-vs-LCMV	37.071	-0.0293655	0.961936	OK	no	pair_fed	uninfected	37.071	36.324	-0.0785594	0.89265	uninfected-vs-pair_fed	Tceb1	chr1:16641724-16657042	TCONS_00003300,TCONS_00003301,TCONS_00003302,TCONS_00003303,TCONS_00003304,TCONS_00003305,TCONS_00003306,TCONS_00003307,TCONS_00003308	33.8826	39.5473	35.5421	29.7771	34.3766
XLOC_001831	XLOC_001831	Jph1	chr1:16898184-17097889	ENSMUSG00000042686	ENSMUST00000038382	0.680069	2.94014	1	NOTEST	no	LCMV	uninfected	0.0886097	0.680069	0	1	uninfected-vs-LCMV	0.487284	2.45923	1	NOTEST	no	LCMV	pair_fed	0.0886097	0.487284	0	1	pair_fed-vs-LCMV	0.680069	0.480917	1	NOTEST	no	pair_fed	uninfected	0.487284	0.680069	0	1	uninfected-vs-pair_fed	Jph1	chr1:16898184-17097889	TCONS_00003312	0.806154	0.675024	0.559028	0.0560396	0.120096
XLOC_001833	XLOC_001833	Rbm6-ps1	chr1:17397411-17400281	ENSMUSG00000101589	ENSMUST00000186192	0.0286657	0.462591	1	NOTEST	no	LCMV	uninfected	0.0208022	0.0286657	0	1	uninfected-vs-LCMV	0.0208022	-0.167842	1	NOTEST	no	LCMV	pair_fed	0.0208022	0.0185175	0	1	pair_fed-vs-LCMV	0.0286657	0.630433	1	NOTEST	no	pair_fed	uninfected	0.0185175	0.0286657	0	1	uninfected-vs-pair_fed	Rbm6-ps1	chr1:17397411-17400281	TCONS_00003314	0.0227455	0	0.0632516	0.0624066	0
XLOC_001850	XLOC_001850	Pkhd1	chr1:20057778-20618064	ENSMUSG00000043760	ENSMUST00000088448	1.01345	1.66234	0.000470085	OK	yes	LCMV	uninfected	0.320176	1.01345	3.8804	5e-05	uninfected-vs-LCMV	0.525479	0.71477	1	NOTEST	no	LCMV	pair_fed	0.320176	0.525479	0	1	pair_fed-vs-LCMV	1.01345	0.94757	0.000470085	OK	yes	pair_fed	uninfected	0.525479	1.01345	2.50799	5e-05	uninfected-vs-pair_fed	Pkhd1	chr1:20057778-20618064	TCONS_00003340,TCONS_00003342	1.20936	0.990211	0.840782	0.10607	0.428022
XLOC_001854	XLOC_001854	Il17f	chr1:20777145-20784270	ENSMUSG00000041872	ENSMUST00000039046	0	0	1	NOTEST	no	LCMV	uninfected	0	0	0	1	uninfected-vs-LCMV	0.025103	Inf	1	NOTEST	no	LCMV	pair_fed	0	0.025103	0	1	pair_fed-vs-LCMV	0.025103	#NAME?	1	NOTEST	no	pair_fed	uninfected	0.025103	0	0	1	uninfected-vs-pair_fed	Il17f	chr1:20777145-20784270	TCONS_00003345	0	0	0	0	0
XLOC_001855	XLOC_001855	Mcm3	chr1:20802967-20820312	ENSMUSG00000041859	ENSMUST00000053266	5.54789	-1.20577	0.000470085	OK	yes	LCMV	uninfected	5.54789	2.40522	-3.398	5e-05	uninfected-vs-LCMV	5.54789	-1.92786	0.000470085	OK	yes	LCMV	pair_fed	5.54789	1.4581	-5.10833	5e-05	pair_fed-vs-LCMV	2.40522	0.722081	0.0117791	OK	yes	pair_fed	uninfected	1.4581	2.40522	1.81625	0.00195	uninfected-vs-pair_fed	Mcm3	chr1:20802967-20820312	TCONS_00003346	2.15959	2.44621	2.60984	5.57296	6.37814
XLOC_001857	XLOC_001857	6720483E21Rik	chr1:20888649-20890473	ENSMUSG00000097934	ENSMUST00000181654	0.0160839	Inf	1	NOTEST	no	LCMV	uninfected	0	0.0160839	0	1	uninfected-vs-LCMV	0.0454572	Inf	1	NOTEST	no	LCMV	pair_fed	0	0.0454572	0	1	pair_fed-vs-LCMV	0.0454572	-1.49889	1	NOTEST	no	pair_fed	uninfected	0.0454572	0.0160839	0	1	uninfected-vs-pair_fed	6720483E21Rik	chr1:20888649-20890473	TCONS_00003348	0	0	0.0482518	0	0
XLOC_001859	XLOC_001859	Tram2	chr1:20996298-21079229	ENSMUSG00000041779	ENSMUST00000037998	2.52274	-0.447246	0.0788153	OK	no	LCMV	uninfected	2.52274	1.85028	-1.31528	0.01995	uninfected-vs-LCMV	2.88911	0.195634	0.538221	OK	no	LCMV	pair_fed	2.52274	2.88911	0.592467	0.2901	pair_fed-vs-LCMV	2.88911	-0.64288	0.00517782	OK	yes	pair_fed	uninfected	2.88911	1.85028	-1.95121	0.00075	uninfected-vs-pair_fed	Tram2	chr1:20996298-21079229	TCONS_00003350	1.837	1.73415	1.9797	3.69096	1.94723
XLOC_001863	XLOC_001863	Kcnq5	chr1:21398402-21962530	ENSMUSG00000028033	ENSMUST00000029667,ENSMUST00000115300,ENSMUST00000173058,ENSMUST00000173404	0.0479909	-0.212384	1	NOTEST	no	LCMV	uninfected	0.0479909	0.0414214	0	1	uninfected-vs-LCMV	0.0769942	0.681989	1	NOTEST	no	LCMV	pair_fed	0.0479909	0.0769942	0	1	pair_fed-vs-LCMV	0.0769942	-0.894373	1	NOTEST	no	pair_fed	uninfected	0.0769942	0.0414214	0	1	uninfected-vs-pair_fed	Kcnq5	chr1:21398402-21962530	TCONS_00003356,TCONS_00003357,TCONS_00003358,TCONS_00003359,TCONS_00003360,TCONS_00003361	0.0350649	0.0807374	0.00846193	0.0744399	0.0202458
XLOC_001868	XLOC_001868	Rims1	chr1:22286250-22805724	ENSMUSG00000041670	ENSMUST00000081544,ENSMUST00000097809,ENSMUST00000097810,ENSMUST00000097811,ENSMUST00000115273,ENSMUST00000164877	0.0544478	Inf	1	NOTEST	no	LCMV	uninfected	0	0.0544478	0	1	uninfected-vs-LCMV	0	0	1	NOTEST	no	LCMV	pair_fed	0	0	0	1	pair_fed-vs-LCMV	0.0544478	Inf	1	NOTEST	no	pair_fed	uninfected	0	0.0544478	0	1	uninfected-vs-pair_fed	Rims1	chr1:22286250-22805724	TCONS_00003366,TCONS_00003367,TCONS_00003368,TCONS_00003369,TCONS_00003370,TCONS_00003371,TCONS_00003372,TCONS_00003373,TCONS_00003374	0.0660572	0.0346122	0.062674	0	0
XLOC_001874	XLOC_001874	Ogfrl1	chr1:23366423-23383175	ENSMUSG00000026158	ENSMUST00000027343	4.71943	-0.34261	0.198368	OK	no	LCMV	uninfected	4.71943	3.7218	-1.05491	0.0664	uninfected-vs-LCMV	4.71943	-0.520923	0.0300631	OK	yes	LCMV	pair_fed	4.71943	3.28909	-1.58366	0.006	pair_fed-vs-LCMV	3.7218	0.178312	0.613397	OK	no	pair_fed	uninfected	3.28909	3.7218	0.534725	0.3572	uninfected-vs-pair_fed	Ogfrl1	chr1:23366423-23383175	TCONS_00003380	3.38341	3.22642	4.55557	5.00565	4.53017
XLOC_001875	XLOC_001875	Smap1	chr1:23761752-23922317	ENSMUSG00000026155	ENSMUST00000027339,ENSMUST00000129254	14.7886	-0.115887	0.765654	OK	no	LCMV	uninfected	14.7886	13.6471	-0.36297	0.524	uninfected-vs-LCMV	14.7886	-0.123015	0.74672	OK	no	LCMV	pair_fed	14.7886	13.5799	-0.385343	0.49985	pair_fed-vs-LCMV	13.6471	0.00712727	0.988946	OK	no	pair_fed	uninfected	13.5799	13.6471	0.0223879	0.97045	uninfected-vs-pair_fed	Smap1	chr1:23761752-23922317	TCONS_00003381,TCONS_00003382,TCONS_00003383	13.5697	13.901	13.4707	15.082	15.6362
XLOC_001876	XLOC_001876	Sdhaf4	chr1:23995938-24005894	ENSMUSG00000026154	ENSMUST00000027338	19.9703	-0.00594107	0.992169	OK	no	LCMV	uninfected	19.9703	19.8882	-0.0164866	0.9782	uninfected-vs-LCMV	21.558	0.110368	0.819139	OK	no	LCMV	pair_fed	19.9703	21.558	0.308157	0.59885	pair_fed-vs-LCMV	21.558	-0.116309	0.801674	OK	no	pair_fed	uninfected	21.558	19.8882	-0.325213	0.5733	uninfected-vs-pair_fed	Sdhaf4	chr1:23995938-24005894	TCONS_00003384	19.3542	18.7778	21.5326	13.187	26.7333
XLOC_001877	XLOC_001877	Fam135a	chr1:24011038-24100333	ENSMUSG00000026153	ENSMUST00000027337,ENSMUST00000187369,ENSMUST00000187752	5.08144	0.569561	0.0117791	OK	yes	LCMV	uninfected	3.42398	5.08144	1.7521	0.00195	uninfected-vs-LCMV	5.11063	0.577826	0.0104619	OK	yes	LCMV	pair_fed	3.42398	5.11063	1.79874	0.0017	pair_fed-vs-LCMV	5.11063	-0.00826501	0.986437	OK	no	pair_fed	uninfected	5.11063	5.08144	-0.0261205	0.96365	uninfected-vs-pair_fed	Fam135a	chr1:24011038-24100333	TCONS_00003385,TCONS_00003386,TCONS_00003387,TCONS_00003388,TCONS_00003389,TCONS_00003390,TCONS_00003391,TCONS_00003392,TCONS_00003393	5.94954	4.36326	4.93152	3.29824	3.1662
XLOC_001880	XLOC_001880	Tubb4b-ps2	chr1:24594086-24595423	ENSMUSG00000099997	ENSMUST00000187481	0.0180913	-0.451514	1	NOTEST	no	LCMV	uninfected	0.0180913	0.0132297	0	1	uninfected-vs-LCMV	0.0233757	0.369709	1	NOTEST	no	LCMV	pair_fed	0.0180913	0.0233757	0	1	pair_fed-vs-LCMV	0.0233757	-0.821223	1	NOTEST	no	pair_fed	uninfected	0.0233757	0.0132297	0	1	uninfected-vs-pair_fed	Tubb4b-ps2	chr1:24594086-24595423	TCONS_00003397	0	0	0.0396892	0.054274	0
XLOC_001910	XLOC_001910	2900022M07Rik	chr1:25067475-25829707	ENSMUSG00000102386	ENSMUST00000193912	0.121815	1.34085	1	NOTEST	no	LCMV	uninfected	0.0480912	0.121815	0	1	uninfected-vs-LCMV	0.0480912	-0.418628	1	NOTEST	no	LCMV	pair_fed	0.0480912	0.0359788	0	1	pair_fed-vs-LCMV	0.121815	1.75948	1	NOTEST	no	pair_fed	uninfected	0.0359788	0.121815	0	1	uninfected-vs-pair_fed	2900022M07Rik	chr1:25067475-25829707	TCONS_00003432	0.189924	0.10529	0.0702316	0.0598386	0
XLOC_001926	XLOC_001926	Phf3	chr1:30802338-30873683	ENSMUSG00000048874	ENSMUST00000088310,ENSMUST00000186733	8.72127	0.408838	0.0997932	OK	no	LCMV	uninfected	6.56912	8.72127	1.27397	0.027	uninfected-vs-LCMV	8.25875	0.330224	0.209183	OK	no	LCMV	pair_fed	6.56912	8.25875	1.0447	0.0714	pair_fed-vs-LCMV	8.72127	0.0786142	0.864489	OK	no	pair_fed	uninfected	8.25875	8.72127	0.243654	0.6741	uninfected-vs-pair_fed	Phf3	chr1:30802338-30873683	TCONS_00003448,TCONS_00003449,TCONS_00003450,TCONS_00003451,TCONS_00003452	10.2428	8.48555	7.43547	6.6775	6.29317
XLOC_001929	XLOC_001929	Ptp4a1	chr1:30940301-30949770	ENSMUSG00000026064	ENSMUST00000027232,ENSMUST00000076587,ENSMUST00000202889	60.6861	-0.110023	0.86473	OK	no	LCMV	uninfected	60.6861	56.2301	-0.115205	0.67455	uninfected-vs-LCMV	69.4406	0.194413	0.751704	OK	no	LCMV	pair_fed	60.6861	69.4406	0.118007	0.5062	pair_fed-vs-LCMV	69.4406	-0.304436	0.477876	OK	no	pair_fed	uninfected	69.4406	56.2301	-0.215216	0.23935	uninfected-vs-pair_fed	Ptp4a1	chr1:30940301-30949770	TCONS_00003455,TCONS_00003456,TCONS_00003457,TCONS_00003458	63.5125	56.4223	48.7556	74.3582	56.0031
XLOC_001935	XLOC_001935	4931428L18Rik	chr1:31136025-31222684	ENSMUSG00000086727	ENSMUST00000127775,ENSMUST00000135245,ENSMUST00000187659	0.11186	0.0493751	1	NOTEST	no	LCMV	uninfected	0.108096	0.11186	0	1	uninfected-vs-LCMV	0.108096	-1.74057	1	NOTEST	no	LCMV	pair_fed	0.108096	0.032348	0	1	pair_fed-vs-LCMV	0.11186	1.78994	1	NOTEST	no	pair_fed	uninfected	0.032348	0.11186	0	1	uninfected-vs-pair_fed	4931428L18Rik	chr1:31136025-31222684	TCONS_00003464,TCONS_00003465,TCONS_00003466	0.242794	0.092786	0	0.136787	0
XLOC_001947	XLOC_001947	Prim2	chr1:33453809-33669795	ENSMUSG00000026134	ENSMUST00000027312	2.12785	-0.53748	0.146506	OK	no	LCMV	uninfected	2.12785	1.46603	-1.16983	0.0443	uninfected-vs-LCMV	2.12785	-0.766025	0.0329018	OK	yes	LCMV	pair_fed	2.12785	1.25125	-1.61966	0.0067	pair_fed-vs-LCMV	1.46603	0.228544	0.677796	OK	no	pair_fed	uninfected	1.25125	1.46603	0.461297	0.42115	uninfected-vs-pair_fed	Prim2	chr1:33453809-33669795	TCONS_00003482	1.62117	1.37419	1.40273	1.58736	2.29277
XLOC_001950	XLOC_001950	Bag2	chr1:33745483-33757795	ENSMUSG00000042215	ENSMUST00000044691,ENSMUST00000187602	1.96767	0.0690023	0.964578	OK	no	LCMV	uninfected	1.87577	1.96767	0.0543127	0.9011	uninfected-vs-LCMV	1.87577	-0.237553	0.885713	OK	no	LCMV	pair_fed	1.87577	1.591	-0.175895	0.7108	pair_fed-vs-LCMV	1.96767	0.306555	0.755441	OK	no	pair_fed	uninfected	1.591	1.96767	0.328103	0.5109	uninfected-vs-pair_fed	Bag2	chr1:33745483-33757795	TCONS_00003485,TCONS_00003486,TCONS_00003487	2.31751	1.54945	2.03604	2.06309	1.18616
XLOC_001951	XLOC_001951	Zfp451	chr1:33761544-33814570	ENSMUSG00000042197	ENSMUST00000019861,ENSMUST00000044455	2.62208	-0.0279933	0.963435	OK	no	LCMV	uninfected	2.62208	2.5717	-0.0731087	0.8968	uninfected-vs-LCMV	2.71994	0.052863	0.930612	OK	no	LCMV	pair_fed	2.62208	2.71994	0.13928	0.8105	pair_fed-vs-LCMV	2.71994	-0.0808563	0.880047	OK	no	pair_fed	uninfected	2.71994	2.5717	-0.217451	0.69965	uninfected-vs-pair_fed	Zfp451	chr1:33761544-33814570	TCONS_00003488,TCONS_00003489	2.56348	2.69323	2.45837	2.88097	2.38098
XLOC_001953	XLOC_001953	Bend6	chr1:33852051-33907816	ENSMUSG00000042182	ENSMUST00000062289,ENSMUST00000115161,ENSMUST00000129464	0.154036	-0.305439	1	NOTEST	no	LCMV	uninfected	0.154036	0.124646	0	1	uninfected-vs-LCMV	0.154036	-1.40387	1	NOTEST	no	LCMV	pair_fed	0.154036	0.0582127	0	1	pair_fed-vs-LCMV	0.124646	1.09843	1	NOTEST	no	pair_fed	uninfected	0.0582127	0.124646	0	1	uninfected-vs-pair_fed	Bend6	chr1:33852051-33907816	TCONS_00003491,TCONS_00003492,TCONS_00003493	0.0344358	0.144896	0.194604	0.185139	0.0609231
XLOC_001958	XLOC_001958	A930005N03Rik	chr1:33908224-34308661	ENSMUSG00000103001	ENSMUST00000194920	2.37591	0.190265	0.947762	OK	no	LCMV	uninfected	2.08236	2.37591	0.0839053	0.85505	uninfected-vs-LCMV	2.27181	0.125623	0.915756	OK	no	LCMV	pair_fed	2.08236	2.27181	0.0529407	0.7728	pair_fed-vs-LCMV	2.37591	0.0646414	0.943903	OK	no	pair_fed	uninfected	2.27181	2.37591	0.0296479	0.8446	uninfected-vs-pair_fed	A930005N03Rik	chr1:33908224-34308661	TCONS_00003498	3.2425	1.9484	1.93683	2.72447	1.63488
XLOC_001962	XLOC_001962	Ccdc115	chr1:34436669-34449356	ENSMUSG00000042111,ENSMUSG00000101711	ENSMUST00000042493,ENSMUST00000191315	7.50435	-0.92493	0.0665469	OK	no	LCMV	uninfected	7.50435	3.95259	-1.41004	0.0161	uninfected-vs-LCMV	7.50435	-0.736227	0.187237	OK	no	LCMV	pair_fed	7.50435	4.50492	-1.08502	0.0615	pair_fed-vs-LCMV	4.50492	-0.188703	0.848716	OK	no	pair_fed	uninfected	4.50492	3.95259	-0.264372	0.6454	uninfected-vs-pair_fed	Ccdc115,Gm28306	chr1:34436669-34449356	TCONS_00003503,TCONS_00003504,TCONS_00003505	3.57451	4.09482	4.18843	7.55989	6.97011
XLOC_001964	XLOC_001964	4930568A12Rik	chr1:34477166-34485933	ENSMUSG00000101223	ENSMUST00000186117,ENSMUST00000188292	0.0652302	#NAME?	1	NOTEST	no	LCMV	uninfected	0.0652302	0	0	1	uninfected-vs-LCMV	0.0652302	-0.760496	1	NOTEST	no	LCMV	pair_fed	0.0652302	0.0385049	0	1	pair_fed-vs-LCMV	0.0385049	#NAME?	1	NOTEST	no	pair_fed	uninfected	0.0385049	0	0	1	uninfected-vs-pair_fed	4930568A12Rik	chr1:34477166-34485933	TCONS_00003508,TCONS_00003509	0	0	0	0.0759505	0
XLOC_001974	XLOC_001974	Fam168b	chr1:34678187-34843065	ENSMUSG00000037503	ENSMUST00000047534,ENSMUST00000167518,ENSMUST00000170092,ENSMUST00000191307	15.1708	0.298726	0.280647	OK	no	LCMV	uninfected	12.3334	15.1708	0.908749	0.1073	uninfected-vs-LCMV	12.972	0.0728293	0.870775	OK	no	LCMV	pair_fed	12.3334	12.972	0.226381	0.68365	pair_fed-vs-LCMV	15.1708	0.225897	0.453102	OK	no	pair_fed	uninfected	12.972	15.1708	0.676432	0.21995	uninfected-vs-pair_fed	Fam168b	chr1:34678187-34843065	TCONS_00003519,TCONS_00003520,TCONS_00003521,TCONS_00003522,TCONS_00003523,TCONS_00003524,TCONS_00003525	19.0667	14.0715	12.3743	14.813	11.7144
XLOC_001982	XLOC_001982	Uggt1	chr1:36140026-36244305	ENSMUSG00000037470	ENSMUST00000046875	9.43435	-0.133977	0.722006	OK	no	LCMV	uninfected	9.43435	8.59767	-0.418228	0.47055	uninfected-vs-LCMV	9.43435	-0.207769	0.498727	OK	no	LCMV	pair_fed	9.43435	8.16897	-0.648407	0.25735	pair_fed-vs-LCMV	8.59767	0.0737923	0.873336	OK	no	pair_fed	uninfected	8.16897	8.59767	0.231369	0.68735	uninfected-vs-pair_fed	Uggt1	chr1:36140026-36244305	TCONS_00003533,TCONS_00003534,TCONS_00003535	9.62015	8.10986	8.06302	9.23265	10.4431
XLOC_001984	XLOC_001984	Neurl3	chr1:36264596-36274679	ENSMUSG00000047180	ENSMUST00000056946,ENSMUST00000188666	8.46219	-0.717677	0.000881446	OK	yes	LCMV	uninfected	8.46219	5.14565	-2.20566	0.0001	uninfected-vs-LCMV	8.46219	-1.27145	0.000470085	OK	yes	LCMV	pair_fed	8.46219	3.50541	-3.7273	5e-05	pair_fed-vs-LCMV	5.14565	0.553772	0.030892	OK	yes	pair_fed	uninfected	3.50541	5.14565	1.59203	0.0062	uninfected-vs-pair_fed	Neurl3	chr1:36264596-36274679	TCONS_00003537,TCONS_00003538,TCONS_00003539	5.75492	5.63949	4.04255	9.43657	9.2532
XLOC_001985	XLOC_001985	Kansl3	chr1:36335729-36369181	ENSMUSG00000010453	ENSMUST00000010597,ENSMUST00000185912,ENSMUST00000186470,ENSMUST00000187628	15.662	0.458433	0.0782557	OK	no	LCMV	uninfected	11.3985	15.662	1.03711	0.01975	uninfected-vs-LCMV	15.129	0.408476	0.111331	OK	no	LCMV	pair_fed	11.3985	15.129	1.02482	0.0311	pair_fed-vs-LCMV	15.662	0.0499572	0.926184	OK	no	pair_fed	uninfected	15.129	15.662	0.104498	0.7997	uninfected-vs-pair_fed	Kansl3	chr1:36335729-36369181	TCONS_00003540,TCONS_00003541,TCONS_00003542,TCONS_00003543,TCONS_00003544,TCONS_00003545,TCONS_00003546,TCONS_00003547,TCONS_00003549	14.8121	15.203	16.971	10.1709	10.3527
XLOC_001987	XLOC_001987	Lman2l	chr1:36372290-36445271	ENSMUSG00000001143	ENSMUST00000115011,ENSMUST00000125304	8.18085	-0.665754	0.00964674	OK	yes	LCMV	uninfected	8.18085	5.15687	-1.86347	0.00155	uninfected-vs-LCMV	8.18085	-0.690361	0.00778702	OK	yes	LCMV	pair_fed	8.18085	5.06966	-1.92702	0.0012	pair_fed-vs-LCMV	5.15687	0.0246069	0.967535	OK	no	pair_fed	uninfected	5.06966	5.15687	0.0674959	0.91025	uninfected-vs-pair_fed	Lman2l	chr1:36372290-36445271	TCONS_00003550,TCONS_00003551,TCONS_00003552	5.41821	4.77519	5.27721	11.2894	6.73301
XLOC_001989	XLOC_001989	Ankrd23,Ankrd39,Gm42417	chr1:36530187-36547445	ENSMUSG00000067653,ENSMUSG00000079610,ENSMUSG00000109510	ENSMUST00000001172,ENSMUST00000054665,ENSMUST00000191849,ENSMUST00000193083,ENSMUST00000194853,ENSMUST00000194894	3.04989	-0.933369	0.0264593	OK	yes	LCMV	uninfected	3.04989	1.59703	-1.48332	0.00515	uninfected-vs-LCMV	3.04989	-0.0819801	0.944048	OK	no	LCMV	pair_fed	3.04989	2.88142	-0.0899218	0.8454	pair_fed-vs-LCMV	2.88142	-0.851389	0.233875	OK	no	pair_fed	uninfected	2.88142	1.59703	-0.919991	0.08335	uninfected-vs-pair_fed	Ankrd23,Ankrd39,Gm42417	chr1:36530187-36547445	TCONS_00003554,TCONS_00003555,TCONS_00003556,TCONS_00003557,TCONS_00003558,TCONS_00003559,TCONS_00003560,TCONS_00003561,TCONS_00003562,TCONS_00003563,TCONS_00003564,TCONS_00003565,TCONS_00003566,TCONS_00003567	1.33973	1.38745	2.06391	2.83016	3.99457
XLOC_001990	XLOC_001990	Sema4c	chr1:36548638-36558349	ENSMUSG00000026121	ENSMUST00000114991,ENSMUST00000191642,ENSMUST00000191677,ENSMUST00000195620	2.47589	-0.3342	0.291338	OK	no	LCMV	uninfected	2.47589	1.96394	-0.919312	0.1128	uninfected-vs-LCMV	2.47589	-1.00317	0.000470085	OK	yes	LCMV	pair_fed	2.47589	1.23523	-2.65481	5e-05	pair_fed-vs-LCMV	1.96394	0.668973	0.0155226	OK	yes	pair_fed	uninfected	1.23523	1.96394	1.75674	0.0027	uninfected-vs-pair_fed	Sema4c	chr1:36548638-36558349	TCONS_00003568,TCONS_00003569,TCONS_00003570,TCONS_00003571,TCONS_00003572,TCONS_00003573	2.52434	1.90108	1.46639	3.19936	2.34986
XLOC_001991	XLOC_001991	Fam178b	chr1:36558358-36683183	ENSMUSG00000046337	ENSMUST00000114981,ENSMUST00000170295	0.0439987	#NAME?	1	NOTEST	no	LCMV	uninfected	0.0439987	0	0	1	uninfected-vs-LCMV	0.057863	0.395179	1	NOTEST	no	LCMV	pair_fed	0.0439987	0.057863	0	1	pair_fed-vs-LCMV	0.057863	#NAME?	1	NOTEST	no	pair_fed	uninfected	0.057863	0	0	1	uninfected-vs-pair_fed	Fam178b	chr1:36558358-36683183	TCONS_00003574,TCONS_00003575	0	0	0	0	0.0560234
XLOC_001992	XLOC_001992	Actr1b	chr1:36698113-36710008	ENSMUSG00000037351	ENSMUST00000043951	19.3597	0.324698	0.21084	OK	no	LCMV	uninfected	15.4581	19.3597	1.04162	0.0723	uninfected-vs-LCMV	20.0621	0.37611	0.123743	OK	no	LCMV	pair_fed	15.4581	20.0621	1.20559	0.0356	pair_fed-vs-LCMV	20.0621	-0.0514116	0.915946	OK	no	pair_fed	uninfected	20.0621	19.3597	-0.164415	0.77375	uninfected-vs-pair_fed	Actr1b	chr1:36698113-36710008	TCONS_00003576	19.6587	20.4789	17.9415	16.2707	15.8244
XLOC_001995	XLOC_001995	Tmem131	chr1:36792190-36939822	ENSMUSG00000026116	ENSMUST00000027290,ENSMUST00000194563	6.07113	0.0519041	0.915877	OK	no	LCMV	uninfected	5.85659	6.07113	0.166361	0.7731	uninfected-vs-LCMV	6.86813	0.229857	0.438635	OK	no	LCMV	pair_fed	5.85659	6.86813	0.731429	0.20805	pair_fed-vs-LCMV	6.86813	-0.177953	0.574397	OK	no	pair_fed	uninfected	6.86813	6.07113	-0.569276	0.32185	uninfected-vs-pair_fed	Tmem131	chr1:36792190-36939822	TCONS_00003581,TCONS_00003582	6.90544	5.37212	5.93582	6.71993	4.66813
XLOC_001998	XLOC_001998	F830112A20Rik	chr1:36792190-36939822	ENSMUSG00000103159	ENSMUST00000194249	0.0120607	Inf	1	NOTEST	no	LCMV	uninfected	0	0.0120607	0	1	uninfected-vs-LCMV	0.0323503	Inf	1	NOTEST	no	LCMV	pair_fed	0	0.0323503	0	1	pair_fed-vs-LCMV	0.0323503	-1.42346	1	NOTEST	no	pair_fed	uninfected	0.0323503	0.0120607	0	1	uninfected-vs-pair_fed	F830112A20Rik	chr1:36792190-36939822	TCONS_00003585	0.0226825	0	0.0134997	0	0
XLOC_002004	XLOC_002004	Coa5	chr1:37417083-37430103	ENSMUSG00000026112	ENSMUST00000027286	24.8265	0.347631	0.186575	OK	no	LCMV	uninfected	19.5105	24.8265	1.09023	0.0612	uninfected-vs-LCMV	25.0645	0.361398	0.160467	OK	no	LCMV	pair_fed	19.5105	25.0645	1.13619	0.0501	pair_fed-vs-LCMV	25.0645	-0.0137668	0.980253	OK	no	pair_fed	uninfected	25.0645	24.8265	-0.0428053	0.94415	uninfected-vs-pair_fed	Coa5	chr1:37417083-37430103	TCONS_00003591,TCONS_00003592	26.3805	23.5816	24.5173	16.1667	21.8019
XLOC_002005	XLOC_002005	Mgat4a	chr1:37439339-37541016	ENSMUSG00000026110	ENSMUST00000042161,ENSMUST00000143636,ENSMUST00000151952,ENSMUST00000154819	0.746559	-0.994726	0.00127048	OK	yes	LCMV	uninfected	0.746559	0.374647	-2.00241	0.00015	uninfected-vs-LCMV	0.746559	-1.37013	0.000470085	OK	yes	LCMV	pair_fed	0.746559	0.288811	-2.51781	5e-05	pair_fed-vs-LCMV	0.374647	0.375407	1	NOTEST	no	pair_fed	uninfected	0.288811	0.374647	0	1	uninfected-vs-pair_fed	Mgat4a	chr1:37439339-37541016	TCONS_00003593,TCONS_00003594,TCONS_00003595,TCONS_00003596,TCONS_00003597	0.416991	0.307907	0.399043	0.710662	0.774731
XLOC_002006	XLOC_002006	4930594C11Rik,Gm43213	chr1:37439339-37541016	ENSMUSG00000087233,ENSMUSG00000103948	ENSMUST00000151866,ENSMUST00000192316	0.00938301	Inf	1	NOTEST	no	LCMV	uninfected	0	0.00938301	0	1	uninfected-vs-LCMV	0	0	1	NOTEST	no	LCMV	pair_fed	0	0	0	1	pair_fed-vs-LCMV	0.00938301	Inf	1	NOTEST	no	pair_fed	uninfected	0	0.00938301	0	1	uninfected-vs-pair_fed	4930594C11Rik,Gm43213	chr1:37439339-37541016	TCONS_00003598,TCONS_00003599	0	0	0.028149	0	0
XLOC_002007	XLOC_002007	2010300C02Rik	chr1:37611676-37720085	ENSMUSG00000026090	ENSMUST00000162875	0.0400741	-0.308781	1	NOTEST	no	LCMV	uninfected	0.0400741	0.0323528	0	1	uninfected-vs-LCMV	0.0400741	-0.253596	1	NOTEST	no	LCMV	pair_fed	0.0400741	0.0336143	0	1	pair_fed-vs-LCMV	0.0336143	-0.0551853	1	NOTEST	no	pair_fed	uninfected	0.0336143	0.0323528	0	1	uninfected-vs-pair_fed	2010300C02Rik	chr1:37611676-37720085	TCONS_00003600	0.0263848	0.0192325	0.0514411	0.0553871	0.0272117
XLOC_002009	XLOC_002009	Tsga10	chr1:37754775-37871388	ENSMUSG00000060771	ENSMUST00000041815,ENSMUST00000088072,ENSMUST00000114902,ENSMUST00000123082,ENSMUST00000155852,ENSMUST00000193669	0.527641	0.157906	1	NOTEST	no	LCMV	uninfected	0.472938	0.527641	0	1	uninfected-vs-LCMV	0.472938	-0.14113	1	NOTEST	no	LCMV	pair_fed	0.472938	0.428864	0	1	pair_fed-vs-LCMV	0.527641	0.299036	1	NOTEST	no	pair_fed	uninfected	0.428864	0.527641	0	1	uninfected-vs-pair_fed	Tsga10	chr1:37754775-37871388	TCONS_00003602,TCONS_00003603,TCONS_00003604,TCONS_00003605,TCONS_00003606,TCONS_00003607,TCONS_00003608,TCONS_00003609,TCONS_00003610,TCONS_00003611,TCONS_00003612,TCONS_00003613,TCONS_00003614,TCONS_00003615,TCONS_00003616	0.857884	0.3065	0.418538	0.396004	0.63583
XLOC_002010	XLOC_002010	Mitd1	chr1:37872205-37890411	ENSMUSG00000026088	ENSMUST00000027257,ENSMUST00000139725	9.50531	-0.777564	0.0205341	OK	yes	LCMV	uninfected	9.50531	5.54493	-1.75827	0.0038	uninfected-vs-LCMV	9.50531	-0.857196	0.00859018	OK	yes	LCMV	pair_fed	9.50531	5.24716	-1.93869	0.00135	pair_fed-vs-LCMV	5.54493	0.0796323	0.914656	OK	no	pair_fed	uninfected	5.24716	5.54493	0.164924	0.77055	uninfected-vs-pair_fed	Mitd1	chr1:37872205-37890411	TCONS_00003617,TCONS_00003618	6.0981	4.90827	5.62842	5.99313	11.7305
XLOC_002013	XLOC_002013	Txndc9	chr1:37985188-37997893	ENSMUSG00000058407	ENSMUST00000162031,ENSMUST00000192960,ENSMUST00000193832,ENSMUST00000195032,ENSMUST00000195247	31.6018	-0.340124	0.49872	OK	no	LCMV	uninfected	31.6018	24.9646	-0.639938	0.25725	uninfected-vs-LCMV	31.6018	-0.22077	0.714123	OK	no	LCMV	pair_fed	31.6018	27.1177	-0.41456	0.46125	pair_fed-vs-LCMV	27.1177	-0.119354	0.873891	OK	no	pair_fed	uninfected	27.1177	24.9646	-0.226869	0.68905	uninfected-vs-pair_fed	Txndc9	chr1:37985188-37997893	TCONS_00003622,TCONS_00003623,TCONS_00003624,TCONS_00003625,TCONS_00003626,TCONS_00003627,TCONS_00003628,TCONS_00003629,TCONS_00003630,TCONS_00003631,TCONS_00003632	22.3504	24.4722	28.0711	29.8326	31.5132
XLOC_002014	XLOC_002014	Rev1	chr1:37998009-38129662	ENSMUSG00000026082	ENSMUST00000027251	5.83304	0.712555	0.333567	OK	no	LCMV	uninfected	3.55954	5.83304	0.851364	0.13705	uninfected-vs-LCMV	5.81388	0.707809	0.336706	OK	no	LCMV	pair_fed	3.55954	5.81388	0.842903	0.13885	pair_fed-vs-LCMV	5.83304	0.00474651	0.996155	OK	no	pair_fed	uninfected	5.81388	5.83304	0.00697168	0.9903	uninfected-vs-pair_fed	Rev1	chr1:37998009-38129662	TCONS_00003633,TCONS_00003634	6.12551	5.95059	5.42301	2.55948	3.46471
XLOC_002016	XLOC_002016	Aff3	chr1:38177325-38664955	ENSMUSG00000037138	ENSMUST00000039827,ENSMUST00000095027	0.263436	0.731814	1	NOTEST	no	LCMV	uninfected	0.158627	0.263436	0	1	uninfected-vs-LCMV	0.176599	0.154838	1	NOTEST	no	LCMV	pair_fed	0.158627	0.176599	0	1	pair_fed-vs-LCMV	0.263436	0.576975	1	NOTEST	no	pair_fed	uninfected	0.176599	0.263436	0	1	uninfected-vs-pair_fed	Aff3	chr1:38177325-38664955	TCONS_00003636,TCONS_00003637,TCONS_00003638	0.255953	0.204676	0.329679	0.131007	0.175028
XLOC_002017	XLOC_002017	Lonrf2	chr1:38793644-38836711	ENSMUSG00000048814	ENSMUST00000039612,ENSMUST00000147695	0.00662814	-0.829149	1	NOTEST	no	LCMV	uninfected	0.00662814	0.00373072	0	1	uninfected-vs-LCMV	0.0160015	1.27153	1	NOTEST	no	LCMV	pair_fed	0.00662814	0.0160015	0	1	pair_fed-vs-LCMV	0.0160015	-2.10068	1	NOTEST	no	pair_fed	uninfected	0.0160015	0.00373072	0	1	uninfected-vs-pair_fed	Lonrf2	chr1:38793644-38836711	TCONS_00003639,TCONS_00003640	0.0111922	0	0	0.0085584	0
XLOC_002018	XLOC_002018	Chst10	chr1:38863866-38898161	ENSMUSG00000026080	ENSMUST00000027249,ENSMUST00000193441,ENSMUST00000194361	0.0407083	-0.880799	1	NOTEST	no	LCMV	uninfected	0.0407083	0.0221073	0	1	uninfected-vs-LCMV	0.0407083	-2.20442	1	NOTEST	no	LCMV	pair_fed	0.0407083	0.00883255	0	1	pair_fed-vs-LCMV	0.0221073	1.32362	1	NOTEST	no	pair_fed	uninfected	0.00883255	0.0221073	0	1	uninfected-vs-pair_fed	Chst10	chr1:38863866-38898161	TCONS_00003641,TCONS_00003642,TCONS_00003643,TCONS_00003644	0.066322	0	0	0.0388871	0.0832379
XLOC_002023	XLOC_002023	Tbc1d8	chr1:39367841-39478755	ENSMUSG00000003134	ENSMUST00000054462,ENSMUST00000193823	8.19526	-0.642807	0.35689	OK	no	LCMV	uninfected	8.19526	5.24878	-0.863161	0.15115	uninfected-vs-LCMV	8.19526	-0.0682872	0.955526	OK	no	LCMV	pair_fed	8.19526	7.81639	-0.0932212	0.87405	pair_fed-vs-LCMV	7.81639	-0.57452	0.325897	OK	no	pair_fed	uninfected	7.81639	5.24878	-0.90038	0.1326	uninfected-vs-pair_fed	Tbc1d8	chr1:39367841-39478755	TCONS_00003649,TCONS_00003650	4.73612	6.20456	4.80567	13.0786	5.46573
XLOC_002025	XLOC_002025	Rnf149	chr1:39547569-39577405	ENSMUSG00000048234,ENSMUSG00000085894	ENSMUST00000062525,ENSMUST00000146314,ENSMUST00000195705	44.2907	-0.275951	0.342276	OK	no	LCMV	uninfected	44.2907	36.5799	-0.794084	0.1422	uninfected-vs-LCMV	44.2907	-0.203968	0.541105	OK	no	LCMV	pair_fed	44.2907	38.4514	-0.573125	0.29255	pair_fed-vs-LCMV	38.4514	-0.0719838	0.883198	OK	no	pair_fed	uninfected	38.4514	36.5799	-0.196248	0.70615	uninfected-vs-pair_fed	Gm15832,Rnf149	chr1:39547569-39577405	TCONS_00003652,TCONS_00003653,TCONS_00003654,TCONS_00003656,TCONS_00003657	43.9274	36.1379	29.6745	44.8769	51.0793
XLOC_002028	XLOC_002028	-	chr1:39589661-39591543	NA	NA	2.4854	0.531844	0.378233	OK	no	LCMV	uninfected	1.71908	2.4854	0.781104	0.1651	uninfected-vs-LCMV	1.71908	-0.699575	0.307616	OK	no	LCMV	pair_fed	1.71908	1.05853	-0.881434	0.1221	pair_fed-vs-LCMV	2.4854	1.23142	0.040968	OK	yes	pair_fed	uninfected	1.05853	2.4854	1.69335	0.0088	uninfected-vs-pair_fed	NA	chr1:39589661-39591543	TCONS_00003659	2.59089	2.12963	2.73568	1.14017	3.0468
XLOC_002030	XLOC_002030	Creg2	chr1:39618405-39657390	ENSMUSG00000050967	ENSMUST00000053355	0.0436687	-0.552815	1	NOTEST	no	LCMV	uninfected	0.0436687	0.0297685	0	1	uninfected-vs-LCMV	0.0436687	-1.41437	1	NOTEST	no	LCMV	pair_fed	0.0436687	0.0163833	0	1	pair_fed-vs-LCMV	0.0297685	0.861554	1	NOTEST	no	pair_fed	uninfected	0.0163833	0.0297685	0	1	uninfected-vs-pair_fed	Creg2	chr1:39618405-39657390	TCONS_00003661	0.0340856	0.0134125	0.0418072	0.0296139	0.0509342
XLOC_002031	XLOC_002031	Rfx8	chr1:39665300-39720997	ENSMUSG00000057173	ENSMUST00000151913	0.0334607	-1.92938	1	NOTEST	no	LCMV	uninfected	0.0334607	0.00878485	0	1	uninfected-vs-LCMV	0.0334607	-0.233861	1	NOTEST	no	LCMV	pair_fed	0.0334607	0.0284535	0	1	pair_fed-vs-LCMV	0.0284535	-1.69552	1	NOTEST	no	pair_fed	uninfected	0.0284535	0.00878485	0	1	uninfected-vs-pair_fed	Rfx8	chr1:39665300-39720997	TCONS_00003662	0	0	0.0263545	0.0656377	0.0347445
XLOC_002034	XLOC_002034	4930456G14Rik	chr1:40049038-40050368	ENSMUSG00000102985	ENSMUST00000193054	0.0301879	#NAME?	1	NOTEST	no	LCMV	uninfected	0.0301879	0	0	1	uninfected-vs-LCMV	0.0301879	#NAME?	1	NOTEST	no	LCMV	pair_fed	0.0301879	0	0	1	pair_fed-vs-LCMV	0	0	1	NOTEST	no	pair_fed	uninfected	0	0	0	1	uninfected-vs-pair_fed	4930456G14Rik	chr1:40049038-40050368	TCONS_00003667	0	0	0	0.0905637	0
XLOC_002036	XLOC_002036	-	chr1:40131790-40132101	NA	NA	2.37535	#NAME?	0.000470085	OK	yes	LCMV	uninfected	2.37535	0	NA	5e-05	uninfected-vs-LCMV	2.37535	#NAME?	0.000470085	OK	yes	LCMV	pair_fed	2.37535	0	NA	5e-05	pair_fed-vs-LCMV	0	0	1	NOTEST	no	pair_fed	uninfected	0	0	0	1	uninfected-vs-pair_fed	NA	chr1:40131790-40132101	TCONS_00003669	0	0	0	6.61739	0.508642
XLOC_002040	XLOC_002040	Mfsd9	chr1:40771384-40790663	ENSMUSG00000041945	ENSMUST00000039672	0.624505	-0.0216969	1	NOTEST	no	LCMV	uninfected	0.624505	0.615184	0	1	uninfected-vs-LCMV	0.7819	0.32427	0.500858	OK	no	LCMV	pair_fed	0.624505	0.7819	0.647999	0.25915	pair_fed-vs-LCMV	0.7819	-0.345967	0.462061	OK	no	pair_fed	uninfected	0.7819	0.615184	-0.692682	0.22655	uninfected-vs-pair_fed	Mfsd9	chr1:40771384-40790663	TCONS_00003673	0.543972	0.623284	0.678294	0.51586	0.584912
XLOC_002050	XLOC_002050	Tgfbrap1	chr1:43047199-43098622	ENSMUSG00000070939	ENSMUST00000095014,ENSMUST00000186694	8.09249	-0.00482732	0.992475	OK	no	LCMV	uninfected	8.09249	8.06546	-0.0154108	0.97945	uninfected-vs-LCMV	8.91352	0.139411	0.692143	OK	no	LCMV	pair_fed	8.09249	8.91352	0.443215	0.43605	pair_fed-vs-LCMV	8.91352	-0.144238	0.683856	OK	no	pair_fed	uninfected	8.91352	8.06546	-0.459093	0.42745	uninfected-vs-pair_fed	Tgfbrap1	chr1:43047199-43098622	TCONS_00003691,TCONS_00003692,TCONS_00003693	8.46713	8.24584	7.4834	7.89519	8.45674
XLOC_002051	XLOC_002051	Fhl2	chr1:43123073-43196984	ENSMUSG00000008136	ENSMUST00000008280,ENSMUST00000185893	1.26664	-1.12818	0.0294422	OK	yes	LCMV	uninfected	1.26664	0.579475	-1.66205	0.00585	uninfected-vs-LCMV	1.26664	-2.361	0.00163616	OK	yes	LCMV	pair_fed	1.26664	0.246558	-2.40061	0.0002	pair_fed-vs-LCMV	0.579475	1.23282	1	NOTEST	no	pair_fed	uninfected	0.246558	0.579475	0	1	uninfected-vs-pair_fed	Fhl2	chr1:43123073-43196984	TCONS_00003694,TCONS_00003695	0.308343	1.00811	0.421966	0.490099	1.05876
XLOC_002055	XLOC_002055	Uxs1	chr1:43746965-43827800	ENSMUSG00000057363	ENSMUST00000126008	2.34925	-0.28174	0.375766	OK	no	LCMV	uninfected	2.34925	1.93249	-0.79575	0.1632	uninfected-vs-LCMV	2.34925	-0.367085	0.214804	OK	no	LCMV	pair_fed	2.34925	1.82149	-1.02592	0.0742	pair_fed-vs-LCMV	1.93249	0.0853453	0.867785	OK	no	pair_fed	uninfected	1.82149	1.93249	0.232753	0.6793	uninfected-vs-pair_fed	Uxs1	chr1:43746965-43827800	TCONS_00003700	1.86079	1.90582	2.03086	1.57728	2.85164
XLOC_002057	XLOC_002057	-	chr1:43932287-43933811	NA	NA	8.48064	2.09411	0.0120438	OK	yes	LCMV	uninfected	1.98627	8.48064	1.94052	0.002	uninfected-vs-LCMV	6.43603	1.69611	0.0319152	OK	yes	LCMV	pair_fed	1.98627	6.43603	1.52439	0.00645	pair_fed-vs-LCMV	8.48064	0.398002	0.601056	OK	no	pair_fed	uninfected	6.43603	8.48064	0.546117	0.3456	uninfected-vs-pair_fed	NA	chr1:43932287-43933811	TCONS_00003702	4.24425	7.19308	14.0046	2.23934	1.73662
XLOC_002058	XLOC_002058	Mettl21c	chr1:44009407-44020006	ENSMUSG00000047343	ENSMUST00000061421	0.0884647	#NAME?	1	NOTEST	no	LCMV	uninfected	0.0884647	0	0	1	uninfected-vs-LCMV	0.0884647	#NAME?	1	NOTEST	no	LCMV	pair_fed	0.0884647	0	0	1	pair_fed-vs-LCMV	0	0	1	NOTEST	no	pair_fed	uninfected	0	0	0	1	uninfected-vs-pair_fed	Mettl21c	chr1:44009407-44020006	TCONS_00003703	0	0	0	0.0620456	0
XLOC_002061	XLOC_002061	Kdelc1,Tex30	chr1:44086612-44118944	ENSMUSG00000026047,ENSMUSG00000026049,ENSMUSG00000101104	ENSMUST00000027213,ENSMUST00000027215,ENSMUST00000065767,ENSMUST00000128190,ENSMUST00000133677,ENSMUST00000147571,ENSMUST00000148542,ENSMUST00000150911,ENSMUST00000152239,ENSMUST00000156392	6.58914	-0.0481635	0.939764	OK	no	LCMV	uninfected	6.58914	6.3728	-0.117548	0.83485	uninfected-vs-LCMV	6.58914	-0.34154	0.344754	OK	no	LCMV	pair_fed	6.58914	5.20014	-0.794849	0.1438	pair_fed-vs-LCMV	6.3728	0.293377	0.460059	OK	no	pair_fed	uninfected	5.20014	6.3728	0.665502	0.225	uninfected-vs-pair_fed	Gm29247,Kdelc1,Tex30	chr1:44086612-44118944	TCONS_00003706,TCONS_00003707,TCONS_00003708,TCONS_00003709,TCONS_00003710,TCONS_00003711,TCONS_00003712,TCONS_00003713,TCONS_00003714,TCONS_00003715,TCONS_00003716,TCONS_00003717,TCONS_00003718,TCONS_00003719,TCONS_00003720	7.78214	5.40035	5.93592	7.08598	6.59129
XLOC_002062	XLOC_002062	Mettl21e	chr1:44204069-44218961	ENSMUSG00000046828	ENSMUST00000054801	0.0908463	0.965198	1	NOTEST	no	LCMV	uninfected	0.0465322	0.0908463	0	1	uninfected-vs-LCMV	0.0762064	0.711682	1	NOTEST	no	LCMV	pair_fed	0.0465322	0.0762064	0	1	pair_fed-vs-LCMV	0.0908463	0.253516	1	NOTEST	no	pair_fed	uninfected	0.0762064	0.0908463	0	1	uninfected-vs-pair_fed	Mettl21e	chr1:44204069-44218961	TCONS_00003721	0.117733	0.057015	0.0977911	0.0953548	0.0442418
XLOC_002064	XLOC_002064	Txn-ps1	chr1:44463922-44464231	ENSMUSG00000101567	ENSMUST00000186385	0.464866	0.969273	1	NOTEST	no	LCMV	uninfected	0.237437	0.464866	0	1	uninfected-vs-LCMV	0.237437	#NAME?	1	NOTEST	no	LCMV	pair_fed	0.237437	0	0	1	pair_fed-vs-LCMV	0.464866	Inf	1	NOTEST	no	pair_fed	uninfected	0	0.464866	0	1	uninfected-vs-pair_fed	Txn-ps1	chr1:44463922-44464231	TCONS_00003723	0	0.917603	0.476997	0	0.71231
XLOC_002068	XLOC_002068	Col5a2	chr1:45374320-45503282	ENSMUSG00000026042	ENSMUST00000086430	1.62122	-0.77986	0.00234043	OK	yes	LCMV	uninfected	1.62122	0.944236	-2.17487	0.0003	uninfected-vs-LCMV	1.62122	-0.969473	0.000470085	OK	yes	LCMV	pair_fed	1.62122	0.827945	-2.69986	5e-05	pair_fed-vs-LCMV	0.944236	0.189612	0.649445	OK	no	pair_fed	uninfected	0.827945	0.944236	0.503105	0.39215	uninfected-vs-pair_fed	Col5a2	chr1:45374320-45503282	TCONS_00003727	1.05421	0.792032	0.986463	1.6767	1.85702
XLOC_002076	XLOC_002076	Slc40a1	chr1:45908067-45926510	ENSMUSG00000025993	ENSMUST00000027137	79.3614	-0.0402704	0.947538	OK	no	LCMV	uninfected	79.3614	77.1767	-0.110085	0.85475	uninfected-vs-LCMV	79.3614	-0.231732	0.515607	OK	no	LCMV	pair_fed	79.3614	67.5851	-0.641678	0.271	pair_fed-vs-LCMV	77.1767	0.191461	0.613041	OK	no	pair_fed	uninfected	67.5851	77.1767	0.531912	0.35675	uninfected-vs-pair_fed	Slc40a1	chr1:45908067-45926510	TCONS_00003735,TCONS_00003736	89.9714	70.079	71.4799	72.2152	88.6951
XLOC_002079	XLOC_002079	Slc39a10	chr1:46807543-46854046	ENSMUSG00000025986	ENSMUST00000027131	1.03279	-0.179598	0.717648	OK	no	LCMV	uninfected	1.03279	0.9119	-0.417779	0.4652	uninfected-vs-LCMV	1.03279	-0.0913674	0.879469	OK	no	LCMV	pair_fed	1.03279	0.969409	-0.214182	0.69845	pair_fed-vs-LCMV	0.969409	-0.0882303	0.894358	OK	no	pair_fed	uninfected	0.969409	0.9119	-0.204526	0.72875	uninfected-vs-pair_fed	Slc39a10	chr1:46807543-46854046	TCONS_00003740	1.23554	0.683015	0.817142	1.16439	1.25585
XLOC_002099	XLOC_002099	9330175M20Rik	chr1:51218385-51333779	ENSMUSG00000101799	ENSMUST00000189867	0	0	1	NOTEST	no	LCMV	uninfected	0	0	0	1	uninfected-vs-LCMV	0.0260613	Inf	1	NOTEST	no	LCMV	pair_fed	0	0.0260613	0	1	pair_fed-vs-LCMV	0.0260613	#NAME?	1	NOTEST	no	pair_fed	uninfected	0.0260613	0	0	1	uninfected-vs-pair_fed	9330175M20Rik	chr1:51218385-51333779	TCONS_00003760	0	0	0	0	0
XLOC_002101	XLOC_002101	1700072G22Rik	chr1:51457931-51458931	ENSMUSG00000101702	ENSMUST00000189460	0.0469357	#NAME?	1	NOTEST	no	LCMV	uninfected	0.0469357	0	0	1	uninfected-vs-LCMV	0.0469357	#NAME?	1	NOTEST	no	LCMV	pair_fed	0.0469357	0	0	1	pair_fed-vs-LCMV	0	0	1	NOTEST	no	pair_fed	uninfected	0	0	0	1	uninfected-vs-pair_fed	1700072G22Rik	chr1:51457931-51458931	TCONS_00003762	0	0	0	0.140807	0
XLOC_002102	XLOC_002102	Nabp1	chr1:51468506-51478425	ENSMUSG00000026107	ENSMUST00000027279,ENSMUST00000185534,ENSMUST00000186684,ENSMUST00000188051,ENSMUST00000188204	10.1172	-0.484434	0.104314	OK	no	LCMV	uninfected	10.1172	7.23155	-1.24406	0.0286	uninfected-vs-LCMV	10.1172	-0.860617	0.00234043	OK	yes	LCMV	pair_fed	10.1172	5.57172	-2.22462	0.0003	pair_fed-vs-LCMV	7.23155	0.376183	0.276901	OK	no	pair_fed	uninfected	5.57172	7.23155	0.89748	0.1053	uninfected-vs-pair_fed	Nabp1	chr1:51468506-51478425	TCONS_00003763,TCONS_00003764,TCONS_00003765,TCONS_00003766,TCONS_00003767,TCONS_00003768,TCONS_00003769,TCONS_00003770,TCONS_00003771,TCONS_00003772	9.19867	5.10353	7.39244	7.67413	13.0033
XLOC_002106	XLOC_002106	Myo1b	chr1:51749741-51916071	ENSMUSG00000018417	ENSMUST00000018561,ENSMUST00000046390,ENSMUST00000114537,ENSMUST00000114541	28.5824	0.245427	0.432167	OK	no	LCMV	uninfected	24.1112	28.5824	0.727637	0.20335	uninfected-vs-LCMV	38.3931	0.671147	0.00456607	OK	yes	LCMV	pair_fed	24.1112	38.3931	1.94965	0.00065	pair_fed-vs-LCMV	38.3931	-0.42572	0.116586	OK	no	pair_fed	uninfected	38.3931	28.5824	-1.22663	0.033	uninfected-vs-pair_fed	Myo1b	chr1:51749741-51916071	TCONS_00003778,TCONS_00003779,TCONS_00003780,TCONS_00003781,TCONS_00003782,TCONS_00003783,TCONS_00003784,TCONS_00003785	33.9545	26.1092	25.6837	19.7212	27.6203
XLOC_002115	XLOC_002115	Gls	chr1:52163447-52233232	ENSMUSG00000026103	ENSMUST00000114510,ENSMUST00000114512,ENSMUST00000114513	2.32798	-0.0335008	0.955478	OK	no	LCMV	uninfected	2.32798	2.27454	-0.0895773	0.87385	uninfected-vs-LCMV	2.43351	0.0639621	0.911328	OK	no	LCMV	pair_fed	2.32798	2.43351	0.175478	0.76235	pair_fed-vs-LCMV	2.43351	-0.0974629	0.836806	OK	no	pair_fed	uninfected	2.43351	2.27454	-0.277322	0.627	uninfected-vs-pair_fed	Gls	chr1:52163447-52233232	TCONS_00003794,TCONS_00003795,TCONS_00003796,TCONS_00003797,TCONS_00003798	2.47492	2.34296	2.00575	2.10526	2.93027
XLOC_002118	XLOC_002118	Nab1	chr1:52457145-52500679	ENSMUSG00000002881	ENSMUST00000069792,ENSMUST00000170269,ENSMUST00000186764	27.5767	0.40028	0.117305	OK	no	LCMV	uninfected	20.8952	27.5767	1.22722	0.03325	uninfected-vs-LCMV	23.9196	0.195026	0.541542	OK	no	LCMV	pair_fed	20.8952	23.9196	0.609878	0.2929	pair_fed-vs-LCMV	27.5767	0.205254	0.522055	OK	no	pair_fed	uninfected	23.9196	27.5767	0.630245	0.2763	uninfected-vs-pair_fed	Nab1	chr1:52457145-52500679	TCONS_00003801,TCONS_00003802,TCONS_00003803,TCONS_00003804,TCONS_00003805,TCONS_00003806	30.0114	28.6846	24.034	23.488	19.7859
XLOC_002122	XLOC_002122	Mfsd6	chr1:52656285-52727462	ENSMUSG00000041439	ENSMUST00000087701,ENSMUST00000156876	3.23868	-0.257381	0.40398	OK	no	LCMV	uninfected	3.23868	2.7095	-0.771743	0.1831	uninfected-vs-LCMV	3.23868	-0.338087	0.226358	OK	no	LCMV	pair_fed	3.23868	2.56209	-1.00907	0.0796	pair_fed-vs-LCMV	2.7095	0.0807062	0.86473	OK	no	pair_fed	uninfected	2.56209	2.7095	0.240026	0.6745	uninfected-vs-pair_fed	Mfsd6	chr1:52656285-52727462	TCONS_00003810,TCONS_00003811	3.23329	2.584	2.31122	4.07429	3.16722
XLOC_002124	XLOC_002124	Inpp1	chr1:52785426-52817688	ENSMUSG00000026102	ENSMUST00000027271	2.62229	0.0590115	0.908667	OK	no	LCMV	uninfected	2.51719	2.62229	0.176259	0.75735	uninfected-vs-LCMV	2.51719	-0.0237859	0.963977	OK	no	LCMV	pair_fed	2.51719	2.47603	-0.0711028	0.89915	pair_fed-vs-LCMV	2.62229	0.0827974	0.859448	OK	no	pair_fed	uninfected	2.47603	2.62229	0.247388	0.6649	uninfected-vs-pair_fed	Inpp1	chr1:52785426-52817688	TCONS_00003813	2.87393	2.66151	2.33142	1.83623	2.69703
XLOC_002126	XLOC_002126	1700019D03Rik	chr1:52922323-53020179	ENSMUSG00000043629	ENSMUST00000050567,ENSMUST00000114492,ENSMUST00000114493,ENSMUST00000186266,ENSMUST00000190726,ENSMUST00000190831,ENSMUST00000191441	0.165754	-0.379909	1	NOTEST	no	LCMV	uninfected	0.165754	0.12738	0	1	uninfected-vs-LCMV	0.215521	0.378781	1	NOTEST	no	LCMV	pair_fed	0.165754	0.215521	0	1	pair_fed-vs-LCMV	0.215521	-0.75869	1	NOTEST	no	pair_fed	uninfected	0.215521	0.12738	0	1	uninfected-vs-pair_fed	1700019D03Rik	chr1:52922323-53020179	TCONS_00003815,TCONS_00003816,TCONS_00003817,TCONS_00003818,TCONS_00003819,TCONS_00003820,TCONS_00003821,TCONS_00003822,TCONS_00003823,TCONS_00003824,TCONS_00003825	0.141739	0.103136	0.137264	0.260225	0.103989
XLOC_002128	XLOC_002128	Pms1	chr1:53189186-53297018	ENSMUSG00000026098	ENSMUST00000027267	1.11837	0.236706	0.642875	OK	no	LCMV	uninfected	0.949141	1.11837	0.504369	0.38565	uninfected-vs-LCMV	1.00855	0.087587	0.905114	OK	no	LCMV	pair_fed	0.949141	1.00855	0.183452	0.75	pair_fed-vs-LCMV	1.11837	0.149118	0.809282	OK	no	pair_fed	uninfected	1.00855	1.11837	0.318667	0.58435	uninfected-vs-pair_fed	Pms1	chr1:53189186-53297018	TCONS_00003828	0.751032	1.16491	1.43918	0.634728	1.11958
XLOC_002129	XLOC_002129	Asnsd1,Gm28551	chr1:53297094-53352752	ENSMUSG00000026095,ENSMUSG00000099913,ENSMUSG00000101838	ENSMUST00000027264,ENSMUST00000123519,ENSMUST00000144660,ENSMUST00000186588,ENSMUST00000188688	17.4282	0.225562	0.705597	OK	no	LCMV	uninfected	14.9057	17.4282	0.423805	0.4515	uninfected-vs-LCMV	16.5148	0.147902	0.822225	OK	no	LCMV	pair_fed	14.9057	16.5148	0.294825	0.6028	pair_fed-vs-LCMV	17.4282	0.0776605	0.921342	OK	no	pair_fed	uninfected	16.5148	17.4282	0.15207	0.78735	uninfected-vs-pair_fed	Asnsd1,Gm18800,Gm28551	chr1:53297094-53352752	TCONS_00003829,TCONS_00003830,TCONS_00003831,TCONS_00003832,TCONS_00003833,TCONS_00003834,TCONS_00003835,TCONS_00003836,TCONS_00003837	15.194	19.6351	17.4555	13.7094	14.9421
XLOC_002133	XLOC_002133	Stk17b	chr1:53755505-53785224	ENSMUSG00000026094	ENSMUST00000027263	6.4792	-1.08135	0.000470085	OK	yes	LCMV	uninfected	6.4792	3.06199	-3.10952	5e-05	uninfected-vs-LCMV	6.4792	-1.2961	0.000470085	OK	yes	LCMV	pair_fed	6.4792	2.63849	-3.70644	5e-05	pair_fed-vs-LCMV	3.06199	0.214758	0.571439	OK	no	pair_fed	uninfected	2.63849	3.06199	0.591268	0.3193	uninfected-vs-pair_fed	Stk17b	chr1:53755505-53785224	TCONS_00003841	2.87153	2.67382	3.64061	8.59049	6.12502
XLOC_002134	XLOC_002134	Hecw2	chr1:53806875-54195034	ENSMUSG00000042807	ENSMUST00000087659,ENSMUST00000097741,ENSMUST00000120904	0.469321	1.06033	1	NOTEST	no	LCMV	uninfected	0.225049	0.469321	0	1	uninfected-vs-LCMV	0.523322	1.21746	1	NOTEST	no	LCMV	pair_fed	0.225049	0.523322	0	1	pair_fed-vs-LCMV	0.523322	-0.157125	1	NOTEST	no	pair_fed	uninfected	0.523322	0.469321	0	1	uninfected-vs-pair_fed	Hecw2	chr1:53806875-54195034	TCONS_00003842,TCONS_00003843,TCONS_00003844,TCONS_00003845,TCONS_00003847	0.493048	0.427668	0.487248	0.309473	0.243798
XLOC_002138	XLOC_002138	Gtf3c3	chr1:54396003-54438971	ENSMUSG00000041303	ENSMUST00000041638	2.78251	0.183993	0.607005	OK	no	LCMV	uninfected	2.44934	2.78251	0.532098	0.3512	uninfected-vs-LCMV	2.84555	0.216313	0.516116	OK	no	LCMV	pair_fed	2.44934	2.84555	0.628073	0.2714	pair_fed-vs-LCMV	2.84555	-0.0323195	0.953291	OK	no	pair_fed	uninfected	2.84555	2.78251	-0.0944857	0.86865	uninfected-vs-pair_fed	Gtf3c3	chr1:54396003-54438971	TCONS_00003850	2.93442	2.55192	2.8612	2.45873	2.59553
XLOC_002140	XLOC_002140	Pgap1	chr1:54472993-54557682	ENSMUSG00000073678	ENSMUST00000097739	2.42235	1.42216	0.000470085	OK	yes	LCMV	uninfected	0.903906	2.42235	4.22866	5e-05	uninfected-vs-LCMV	1.57413	0.800307	0.000470085	OK	yes	LCMV	pair_fed	0.903906	1.57413	2.33369	5e-05	pair_fed-vs-LCMV	2.42235	0.621856	0.00486789	OK	yes	pair_fed	uninfected	1.57413	2.42235	1.93902	0.0007	uninfected-vs-pair_fed	Pgap1	chr1:54472993-54557682	TCONS_00003852	2.48346	2.13771	2.64588	0.71374	1.1762
XLOC_002142	XLOC_002142	Ankrd44	chr1:54645339-54926387	ENSMUSG00000052331	ENSMUST00000044359,ENSMUST00000179030	1.51315	-0.331925	0.301515	OK	no	LCMV	uninfected	1.51315	1.20216	-0.887172	0.11835	uninfected-vs-LCMV	1.51315	-0.355151	0.25273	OK	no	LCMV	pair_fed	1.51315	1.18297	-0.951778	0.09275	pair_fed-vs-LCMV	1.20216	0.0232265	0.97058	OK	no	pair_fed	uninfected	1.18297	1.20216	0.0614379	0.91825	uninfected-vs-pair_fed	Ankrd44	chr1:54645339-54926387	TCONS_00003854,TCONS_00003855	1.22999	1.13905	1.23746	1.95289	1.31451
XLOC_002145	XLOC_002145	Sf3b1	chr1:54985168-55027481	ENSMUSG00000025982	ENSMUST00000027127	25.382	0.326507	0.243439	OK	no	LCMV	uninfected	20.2413	25.382	0.975728	0.0882	uninfected-vs-LCMV	27.5545	0.444989	0.0856999	OK	no	LCMV	pair_fed	20.2413	27.5545	1.32564	0.02225	pair_fed-vs-LCMV	27.5545	-0.118483	0.776624	OK	no	pair_fed	uninfected	27.5545	25.382	-0.351268	0.5396	uninfected-vs-pair_fed	Sf3b1	chr1:54985168-55027481	TCONS_00003858	26.2299	25.3542	24.5619	22.9225	19.207
XLOC_002146	XLOC_002146	E330011M16Rik	chr1:55051318-55072702	ENSMUSG00000103030	ENSMUST00000193614	0.242247	0.462015	1	NOTEST	no	LCMV	uninfected	0.175864	0.242247	0	1	uninfected-vs-LCMV	0.359867	1.033	1	NOTEST	no	LCMV	pair_fed	0.175864	0.359867	0	1	pair_fed-vs-LCMV	0.359867	-0.570987	1	NOTEST	no	pair_fed	uninfected	0.359867	0.242247	0	1	uninfected-vs-pair_fed	E330011M16Rik	chr1:55051318-55072702	TCONS_00003859	0.304124	0.158222	0.264395	0.134198	0
XLOC_002147	XLOC_002147	Hspd1	chr1:55077834-55088024	ENSMUSG00000025980	ENSMUST00000027123	144.927	0.304217	0.363319	OK	no	LCMV	uninfected	117.373	144.927	0.817808	0.15505	uninfected-vs-LCMV	165.662	0.497142	0.0894305	OK	no	LCMV	pair_fed	117.373	165.662	1.32393	0.0235	pair_fed-vs-LCMV	165.662	-0.192924	0.640201	OK	no	pair_fed	uninfected	165.662	144.927	-0.503327	0.3833	uninfected-vs-pair_fed	Hspd1	chr1:55077834-55088024	TCONS_00003860,TCONS_00003861,TCONS_00003862	151.688	145.299	137.792	112.966	129.745
XLOC_002150	XLOC_002150	Rftn2	chr1:55170158-55235622	ENSMUSG00000025978	ENSMUST00000027121,ENSMUST00000114428	0.286263	0.614762	1	NOTEST	no	LCMV	uninfected	0.186941	0.286263	0	1	uninfected-vs-LCMV	0.350094	0.90516	1	NOTEST	no	LCMV	pair_fed	0.186941	0.350094	0	1	pair_fed-vs-LCMV	0.350094	-0.290399	1	NOTEST	no	pair_fed	uninfected	0.350094	0.286263	0	1	uninfected-vs-pair_fed	Rftn2	chr1:55170158-55235622	TCONS_00003865,TCONS_00003866	0.317916	0.245142	0.295731	0.16757	0.262689
XLOC_002151	XLOC_002151	Boll	chr1:55300068-55363469	ENSMUSG00000025977	ENSMUST00000087585,ENSMUST00000114423,ENSMUST00000159398	0.0386526	Inf	1	NOTEST	no	LCMV	uninfected	0	0.0386526	0	1	uninfected-vs-LCMV	0.0328904	Inf	1	NOTEST	no	LCMV	pair_fed	0	0.0328904	0	1	pair_fed-vs-LCMV	0.0386526	0.232899	1	NOTEST	no	pair_fed	uninfected	0.0328904	0.0386526	0	1	uninfected-vs-pair_fed	Boll	chr1:55300068-55363469	TCONS_00003867,TCONS_00003868,TCONS_00003869	0	0.115958	0	0	0
XLOC_002157	XLOC_002157	Satb2	chr1:56793980-57050084	ENSMUSG00000038331	ENSMUST00000042857,ENSMUST00000114415,ENSMUST00000177424	0.132057	-0.193095	1	NOTEST	no	LCMV	uninfected	0.132057	0.115514	0	1	uninfected-vs-LCMV	0.132057	-0.517397	1	NOTEST	no	LCMV	pair_fed	0.132057	0.0922592	0	1	pair_fed-vs-LCMV	0.115514	0.324302	1	NOTEST	no	pair_fed	uninfected	0.0922592	0.115514	0	1	uninfected-vs-pair_fed	Satb2	chr1:56793980-57050084	TCONS_00003875,TCONS_00003876,TCONS_00003877,TCONS_00003878	0.127424	0.130634	0.0884838	0.263908	0.0707639
XLOC_002159	XLOC_002159	BC055402	chr1:57200644-57214993	ENSMUSG00000101429	ENSMUST00000190488	0.00593955	#NAME?	1	NOTEST	no	LCMV	uninfected	0.00593955	0	0	1	uninfected-vs-LCMV	0.00593955	#NAME?	1	NOTEST	no	LCMV	pair_fed	0.00593955	0	0	1	pair_fed-vs-LCMV	0	0	1	NOTEST	no	pair_fed	uninfected	0	0	0	1	uninfected-vs-pair_fed	BC055402	chr1:57200644-57214993	TCONS_00003880	0	0	0	0.0178186	0
XLOC_002161	XLOC_002161	4930558J18Rik	chr1:57359221-57377544	ENSMUSG00000097519	ENSMUST00000181949	0.0110244	#NAME?	1	NOTEST	no	LCMV	uninfected	0.0110244	0	0	1	uninfected-vs-LCMV	0.0110244	#NAME?	1	NOTEST	no	LCMV	pair_fed	0.0110244	0	0	1	pair_fed-vs-LCMV	0	0	1	NOTEST	no	pair_fed	uninfected	0	0	0	1	uninfected-vs-pair_fed	4930558J18Rik	chr1:57359221-57377544	TCONS_00003882	0	0	0	0	0.0330733
XLOC_002162	XLOC_002162	Tyw5	chr1:57388236-57417953	ENSMUSG00000048495	ENSMUST00000162686	2.70654	0.101482	0.925717	OK	no	LCMV	uninfected	2.5227	2.70654	0.147726	0.7989	uninfected-vs-LCMV	2.71929	0.108261	0.919914	OK	no	LCMV	pair_fed	2.5227	2.71929	0.159736	0.7842	pair_fed-vs-LCMV	2.71929	-0.00677909	0.995357	OK	no	pair_fed	uninfected	2.71929	2.70654	-0.0102886	0.98825	uninfected-vs-pair_fed	Tyw5	chr1:57388236-57417953	TCONS_00003883	3.06494	2.33916	2.71551	2.94139	2.23827
XLOC_002168	XLOC_002168	Kctd18	chr1:57955100-57970128	ENSMUSG00000054770	ENSMUST00000114410,ENSMUST00000164963	2.46359	-0.756351	0.0171668	OK	yes	LCMV	uninfected	2.46359	1.45842	-1.79327	0.00305	uninfected-vs-LCMV	2.46359	-0.46918	0.156241	OK	no	LCMV	pair_fed	2.46359	1.77963	-1.14101	0.0483	pair_fed-vs-LCMV	1.77963	-0.28717	0.487469	OK	no	pair_fed	uninfected	1.77963	1.45842	-0.662063	0.2472	uninfected-vs-pair_fed	Kctd18	chr1:57955100-57970128	TCONS_00003889,TCONS_00003890	1.54065	1.53641	1.29822	3.00261	2.38302
XLOC_002172	XLOC_002172	Clk1	chr1:58411999-58424066	ENSMUSG00000026034	ENSMUST00000034868	31.4482	0.355528	0.14936	OK	no	LCMV	uninfected	24.5794	31.4482	1.14198	0.0454	uninfected-vs-LCMV	34.7895	0.501202	0.0230105	OK	yes	LCMV	pair_fed	24.5794	34.7895	1.614	0.00435	pair_fed-vs-LCMV	34.7895	-0.145674	0.671548	OK	no	pair_fed	uninfected	34.7895	31.4482	-0.46482	0.41445	uninfected-vs-pair_fed	Clk1	chr1:58411999-58424066	TCONS_00003894,TCONS_00003895,TCONS_00003896	31.7133	30.6948	31.9367	23.8891	23.3938
XLOC_002173	XLOC_002173	Ppil3	chr1:58430993-58505109	ENSMUSG00000026035	ENSMUST00000081677,ENSMUST00000114345,ENSMUST00000114348,ENSMUST00000117069	7.94176	-0.196096	0.827006	OK	no	LCMV	uninfected	7.94176	6.93244	-0.298683	0.6105	uninfected-vs-LCMV	7.94176	-0.140783	0.887477	OK	no	LCMV	pair_fed	7.94176	7.20339	-0.213599	0.71445	pair_fed-vs-LCMV	7.20339	-0.0553121	0.959497	OK	no	pair_fed	uninfected	7.20339	6.93244	-0.0855792	0.8838	uninfected-vs-pair_fed	Ppil3	chr1:58430993-58505109	TCONS_00003897,TCONS_00003898,TCONS_00003899,TCONS_00003900	6.92259	7.15456	6.72018	7.61282	8.71229
XLOC_002174	XLOC_002174	Orc2	chr1:58430993-58505109	ENSMUSG00000026037	ENSMUST00000027198,ENSMUST00000114325	1.96878	-0.28286	0.749046	OK	no	LCMV	uninfected	1.96878	1.61826	-0.385572	0.50235	uninfected-vs-LCMV	1.99244	0.0172341	0.989189	OK	no	LCMV	pair_fed	1.96878	1.99244	0.0223967	0.97125	pair_fed-vs-LCMV	1.99244	-0.300094	0.769443	OK	no	pair_fed	uninfected	1.99244	1.61826	-0.371362	0.52975	uninfected-vs-pair_fed	Orc2	chr1:58430993-58505109	TCONS_00003901,TCONS_00003902,TCONS_00003903	1.63285	1.56944	1.65248	1.92294	1.86764
XLOC_002176	XLOC_002176	Fam126b	chr1:58505151-58586323	ENSMUSG00000038174	ENSMUST00000038372,ENSMUST00000097724,ENSMUST00000161600	3.09857	0.928733	0.000470085	OK	yes	LCMV	uninfected	1.62774	3.09857	2.83195	5e-05	uninfected-vs-LCMV	3.2432	0.99455	0.000470085	OK	yes	LCMV	pair_fed	1.62774	3.2432	3.0673	5e-05	pair_fed-vs-LCMV	3.2432	-0.0658173	0.885603	OK	no	pair_fed	uninfected	3.2432	3.09857	-0.209434	0.7105	uninfected-vs-pair_fed	Fam126b	chr1:58505151-58586323	TCONS_00003905,TCONS_00003906,TCONS_00003907,TCONS_00003908,TCONS_00003909,TCONS_00003910,TCONS_00003911	3.91474	2.56839	2.81257	1.3669	1.64468
XLOC_002178	XLOC_002178	Als2cr12	chr1:58646687-58695989	ENSMUSG00000047528	ENSMUST00000055313,ENSMUST00000188772,ENSMUST00000191565	0.114748	-1.57866	1	NOTEST	no	LCMV	uninfected	0.114748	0.0384167	0	1	uninfected-vs-LCMV	0.130569	0.186343	1	NOTEST	no	LCMV	pair_fed	0.114748	0.130569	0	1	pair_fed-vs-LCMV	0.130569	-1.765	1	NOTEST	no	pair_fed	uninfected	0.130569	0.0384167	0	1	uninfected-vs-pair_fed	Als2cr12	chr1:58646687-58695989	TCONS_00003913,TCONS_00003914,TCONS_00003915,TCONS_00003916	0	0.0700962	0.0451538	0.0499189	0.21616
XLOC_002180	XLOC_002180	Trak2	chr1:58900448-58973442	ENSMUSG00000026028	ENSMUST00000027186,ENSMUST00000174120	5.20515	0.390199	0.106116	OK	no	LCMV	uninfected	3.97166	5.20515	1.25377	0.02925	uninfected-vs-LCMV	5.29615	0.415205	0.0837224	OK	no	LCMV	pair_fed	3.97166	5.29615	1.32337	0.0216	pair_fed-vs-LCMV	5.29615	-0.0250053	0.961845	OK	no	pair_fed	uninfected	5.29615	5.20515	-0.0800633	0.89205	uninfected-vs-pair_fed	Trak2	chr1:58900448-58973442	TCONS_00003918,TCONS_00003919,TCONS_00003920	6.34416	4.60178	4.66951	3.61227	4.423
XLOC_002181	XLOC_002181	Als2cr11b	chr1:58997122-59003539	ENSMUSG00000047383	ENSMUST00000054653	0.0682341	Inf	1	NOTEST	no	LCMV	uninfected	0	0.0682341	0	1	uninfected-vs-LCMV	0.0982862	Inf	1	NOTEST	no	LCMV	pair_fed	0	0.0982862	0	1	pair_fed-vs-LCMV	0.0982862	-0.526497	1	NOTEST	no	pair_fed	uninfected	0.0982862	0.0682341	0	1	uninfected-vs-pair_fed	Als2cr11b	chr1:58997122-59003539	TCONS_00003921	0.107268	0	0.0974344	0	0
XLOC_002182	XLOC_002182	Als2cr11	chr1:59014223-59094900	ENSMUSG00000072295	ENSMUST00000097080	0.0101494	Inf	1	NOTEST	no	LCMV	uninfected	0	0.0101494	0	1	uninfected-vs-LCMV	0	0	1	NOTEST	no	LCMV	pair_fed	0	0	0	1	pair_fed-vs-LCMV	0.0101494	Inf	1	NOTEST	no	pair_fed	uninfected	0	0.0101494	0	1	uninfected-vs-pair_fed	Als2cr11	chr1:59014223-59094900	TCONS_00003922	0	0	0.0304482	0	0
XLOC_002183	XLOC_002183	Tmem237	chr1:59100589-59237231	ENSMUSG00000038079	ENSMUST00000087475,ENSMUST00000094917,ENSMUST00000186794	2.34577	0.153521	0.963966	OK	no	LCMV	uninfected	2.10898	2.34577	0.0884787	0.899	uninfected-vs-LCMV	2.6049	0.304685	0.918571	OK	no	LCMV	pair_fed	2.10898	2.6049	0.195851	0.77995	pair_fed-vs-LCMV	2.6049	-0.151164	0.964999	OK	no	pair_fed	uninfected	2.6049	2.34577	-0.0901101	0.9026	uninfected-vs-pair_fed	Tmem237	chr1:59100589-59237231	TCONS_00003923,TCONS_00003924,TCONS_00003925,TCONS_00003926	1.46985	3.22465	2.34282	1.99181	2.3886
XLOC_002184	XLOC_002184	Als2,Mpp4	chr1:59100589-59237231	ENSMUSG00000026024,ENSMUSG00000079550	ENSMUST00000027178,ENSMUST00000066374,ENSMUST00000078874,ENSMUST00000114275,ENSMUST00000163058,ENSMUST00000186477,ENSMUST00000191200	12.0436	0.313348	0.271978	OK	no	LCMV	uninfected	9.69239	12.0436	0.939469	0.1028	uninfected-vs-LCMV	9.69239	-0.111633	0.784144	OK	no	LCMV	pair_fed	9.69239	8.97069	-0.33242	0.54965	pair_fed-vs-LCMV	12.0436	0.424981	0.0915019	OK	no	pair_fed	uninfected	8.97069	12.0436	1.29304	0.0242	uninfected-vs-pair_fed	Als2,Mpp4	chr1:59100589-59237231	TCONS_00003927,TCONS_00003928,TCONS_00003929,TCONS_00003930,TCONS_00003931,TCONS_00003932,TCONS_00003933,TCONS_00003934,TCONS_00003935,TCONS_00003936,TCONS_00003937,TCONS_00003938,TCONS_00003939,TCONS_00003940,TCONS_00003941	13.4016	11.0152	11.7141	6.97748	11.6925
XLOC_002189	XLOC_002189	Sumo1	chr1:59639433-59670834	ENSMUSG00000026021	ENSMUST00000091374,ENSMUST00000185265	33.2972	-0.168447	0.608233	OK	no	LCMV	uninfected	33.2972	29.6279	-0.535219	0.35235	uninfected-vs-LCMV	33.2972	-0.360704	0.151895	OK	no	LCMV	pair_fed	33.2972	25.9314	-1.14397	0.04645	pair_fed-vs-LCMV	29.6279	0.192257	0.535552	OK	no	pair_fed	uninfected	25.9314	29.6279	0.611342	0.2879	uninfected-vs-pair_fed	Sumo1	chr1:59639433-59670834	TCONS_00003947,TCONS_00003948	29.3111	28.9795	30.593	21.1078	43.79
XLOC_002190	XLOC_002190	D430013B06Rik	chr1:59639433-59670834	ENSMUSG00000103821	ENSMUST00000192922	0.293973	0.473381	1	NOTEST	no	LCMV	uninfected	0.211741	0.293973	0	1	uninfected-vs-LCMV	0.284787	0.42758	1	NOTEST	no	LCMV	pair_fed	0.211741	0.284787	0	1	pair_fed-vs-LCMV	0.293973	0.0458008	1	NOTEST	no	pair_fed	uninfected	0.284787	0.293973	0	1	uninfected-vs-pair_fed	D430013B06Rik	chr1:59639433-59670834	TCONS_00003949	0.423623	0.244311	0.213985	0.117991	0.271376
XLOC_002193	XLOC_002193	Ica1l	chr1:59989067-60043122	ENSMUSG00000026018	ENSMUST00000027172,ENSMUST00000189776,ENSMUST00000191251	0.0362839	-0.533937	1	NOTEST	no	LCMV	uninfected	0.0362839	0.0250601	0	1	uninfected-vs-LCMV	0.0362839	-2.21199	1	NOTEST	no	LCMV	pair_fed	0.0362839	0.00783138	0	1	pair_fed-vs-LCMV	0.0250601	1.67805	1	NOTEST	no	pair_fed	uninfected	0.00783138	0.0250601	0	1	uninfected-vs-pair_fed	Ica1l	chr1:59989067-60043122	TCONS_00003952,TCONS_00003953,TCONS_00003954,TCONS_00003955,TCONS_00003956	0.0597265	0	0.0154538	0.108852	0
XLOC_002194	XLOC_002194	Wdr12	chr1:60069784-60098645	ENSMUSG00000026019	ENSMUST00000027173,ENSMUST00000117438,ENSMUST00000122038	4.70203	-0.384465	0.188939	OK	no	LCMV	uninfected	4.70203	3.60205	-1.07478	0.0622	uninfected-vs-LCMV	4.70203	-0.464101	0.101775	OK	no	LCMV	pair_fed	4.70203	3.4086	-1.26571	0.0277	pair_fed-vs-LCMV	3.60205	0.0796359	0.886845	OK	no	pair_fed	uninfected	3.4086	3.60205	0.214347	0.7133	uninfected-vs-pair_fed	Wdr12	chr1:60069784-60098645	TCONS_00003957,TCONS_00003958,TCONS_00003959,TCONS_00003960,TCONS_00003961	3.86698	3.40234	3.53682	4.21523	5.58394
XLOC_002196	XLOC_002196	Raph1	chr1:60482291-60566779	ENSMUSG00000026014	ENSMUST00000027168,ENSMUST00000090293,ENSMUST00000140485	12.9338	-0.224581	0.657769	OK	no	LCMV	uninfected	12.9338	11.0694	-0.463082	0.40035	uninfected-vs-LCMV	12.9338	-0.548854	0.192446	OK	no	LCMV	pair_fed	12.9338	8.8411	-1.11733	0.0637	pair_fed-vs-LCMV	11.0694	0.324273	0.335339	OK	no	pair_fed	uninfected	8.8411	11.0694	0.865979	0.13795	uninfected-vs-pair_fed	Raph1	chr1:60482291-60566779	TCONS_00003963,TCONS_00003964,TCONS_00003965,TCONS_00003966,TCONS_00003967,TCONS_00003968,TCONS_00003969	11.706	10.904	10.5981	16.9995	11.5289
XLOC_002200	XLOC_002200	-	chr1:60598251-60598600	NA	NA	1.42242	-1.6419	0.286147	OK	no	LCMV	uninfected	1.42242	0.455792	-1.09511	0.11015	uninfected-vs-LCMV	1.42242	-3.16407	0.38579	OK	no	LCMV	pair_fed	1.42242	0.158689	-1.42405	0.17035	pair_fed-vs-LCMV	0.455792	1.52218	1	NOTEST	no	pair_fed	uninfected	0.158689	0.455792	0	1	uninfected-vs-pair_fed	NA	chr1:60598251-60598600	TCONS_00003973	0	0.39703	0.970345	2.8937	0
XLOC_002208	XLOC_002208	Pard3bos1	chr1:61638823-62642284	ENSMUSG00000085842	ENSMUST00000138535	0	0	1	NOTEST	no	LCMV	uninfected	0	0	0	1	uninfected-vs-LCMV	0.0208296	Inf	1	NOTEST	no	LCMV	pair_fed	0	0.0208296	0	1	pair_fed-vs-LCMV	0.0208296	#NAME?	1	NOTEST	no	pair_fed	uninfected	0.0208296	0	0	1	uninfected-vs-pair_fed	Pard3bos1	chr1:61638823-62642284	TCONS_00003981	0	0	0	0	0
XLOC_002212	XLOC_002212	Pard3bos3	chr1:61638823-62642284	ENSMUSG00000085400	ENSMUST00000147177	1.1054	-1.21658	0.454005	OK	no	LCMV	uninfected	1.1054	0.475658	-0.771262	0.2206	uninfected-vs-LCMV	1.27336	0.204069	0.922264	OK	no	LCMV	pair_fed	1.1054	1.27336	0.163322	0.78955	pair_fed-vs-LCMV	1.27336	-1.42065	0.377374	OK	no	pair_fed	uninfected	1.27336	0.475658	-0.885128	0.16425	uninfected-vs-pair_fed	Pard3bos3	chr1:61638823-62642284	TCONS_00003985	0.36581	0.260782	0.800381	0.673784	2.02211
XLOC_002217	XLOC_002217	Ino80d	chr1:63047800-63176822	ENSMUSG00000040865	ENSMUST00000097718,ENSMUST00000165066,ENSMUST00000172416	1.82241	0.626563	0.43997	OK	no	LCMV	uninfected	1.18041	1.82241	0.738988	0.20935	uninfected-vs-LCMV	1.40231	0.248518	0.845108	OK	no	LCMV	pair_fed	1.18041	1.40231	0.263943	0.64045	pair_fed-vs-LCMV	1.82241	0.378045	0.746525	OK	no	pair_fed	uninfected	1.40231	1.82241	0.393043	0.49965	uninfected-vs-pair_fed	Ino80d	chr1:63047800-63176822	TCONS_00003990,TCONS_00003991,TCONS_00003992,TCONS_00003993,TCONS_00003994	2.25309	1.86495	1.34921	1.3399	1.21361
XLOC_002218	XLOC_002218	Ndufs1	chr1:63047800-63176822	ENSMUSG00000025968	ENSMUST00000027111,ENSMUST00000168099	44.6699	0.932471	0.000470085	OK	yes	LCMV	uninfected	23.4052	44.6699	2.4456	5e-05	uninfected-vs-LCMV	50.8041	1.11811	0.000470085	OK	yes	LCMV	pair_fed	23.4052	50.8041	2.94116	5e-05	pair_fed-vs-LCMV	50.8041	-0.185642	0.652402	OK	no	pair_fed	uninfected	50.8041	44.6699	-0.490684	0.395	uninfected-vs-pair_fed	Ndufs1	chr1:63047800-63176822	TCONS_00003995,TCONS_00003996,TCONS_00003997	49.3276	41.4624	43.2196	20.2874	25.5176
XLOC_002219	XLOC_002219	Gpr1	chr1:63182690-63214543	ENSMUSG00000046856	ENSMUST00000050536	0.0143845	-0.0469013	1	NOTEST	no	LCMV	uninfected	0.0143845	0.0139244	0	1	uninfected-vs-LCMV	0.0295373	1.03802	1	NOTEST	no	LCMV	pair_fed	0.0143845	0.0295373	0	1	pair_fed-vs-LCMV	0.0295373	-1.08492	1	NOTEST	no	pair_fed	uninfected	0.0295373	0.0139244	0	1	uninfected-vs-pair_fed	Gpr1	chr1:63182690-63214543	TCONS_00003998	0.0417731	0	0	0	0
XLOC_002228	XLOC_002228	Mdh1b	chr1:63698818-63730318	ENSMUSG00000025963	ENSMUST00000114094	0.0279032	-1.43712	1	NOTEST	no	LCMV	uninfected	0.0279032	0.0103048	0	1	uninfected-vs-LCMV	0.0279032	#NAME?	1	NOTEST	no	LCMV	pair_fed	0.0279032	0	0	1	pair_fed-vs-LCMV	0.0103048	Inf	1	NOTEST	no	pair_fed	uninfected	0	0.0103048	0	1	uninfected-vs-pair_fed	Mdh1b	chr1:63698818-63730318	TCONS_00004009	0	0	0.0309144	0.0373797	0
XLOC_002229	XLOC_002229	4933402D24Rik	chr1:63754906-63769267	ENSMUSG00000025961	ENSMUST00000027102	0.0378271	Inf	1	NOTEST	no	LCMV	uninfected	0	0.0378271	0	1	uninfected-vs-LCMV	0.0470204	Inf	1	NOTEST	no	LCMV	pair_fed	0	0.0470204	0	1	pair_fed-vs-LCMV	0.0470204	-0.313866	1	NOTEST	no	pair_fed	uninfected	0.0470204	0.0378271	0	1	uninfected-vs-pair_fed	4933402D24Rik	chr1:63754906-63769267	TCONS_00004010	0.0814627	0	0.0320187	0	0
XLOC_002231	XLOC_002231	Klf7	chr1:64029446-64121491	ENSMUSG00000025959	ENSMUST00000055001,ENSMUST00000114086	0.92971	0.912727	0.0844473	OK	no	LCMV	uninfected	0.493844	0.92971	1.26224	0.02185	uninfected-vs-LCMV	0.654524	0.406391	1	NOTEST	no	LCMV	pair_fed	0.493844	0.654524	0	1	pair_fed-vs-LCMV	0.92971	0.506336	0.476355	OK	no	pair_fed	uninfected	0.654524	0.92971	0.634896	0.238	uninfected-vs-pair_fed	Klf7	chr1:64029446-64121491	TCONS_00004012,TCONS_00004013,TCONS_00004014,TCONS_00004015	0.972936	0.955412	0.860783	0.638682	0.542457
XLOC_002235	XLOC_002235	Mettl21a	chr1:64606472-64617242	ENSMUSG00000025956	ENSMUST00000053469,ENSMUST00000114079	3.11898	-0.144295	0.761257	OK	no	LCMV	uninfected	3.11898	2.82212	-0.372902	0.5184	uninfected-vs-LCMV	3.56821	0.194127	0.626596	OK	no	LCMV	pair_fed	3.11898	3.56821	0.51267	0.36975	pair_fed-vs-LCMV	3.56821	-0.338422	0.320395	OK	no	pair_fed	uninfected	3.56821	2.82212	-0.875682	0.12945	uninfected-vs-pair_fed	Mettl21a	chr1:64606472-64617242	TCONS_00004019,TCONS_00004020	2.79553	2.44257	3.22824	3.08147	3.09384
XLOC_002236	XLOC_002236	2810408I11Rik	chr1:64679870-64725644	ENSMUSG00000087213	ENSMUST00000122813,ENSMUST00000150749	1.81579	-1.05047	0.383401	OK	no	LCMV	uninfected	1.81579	0.87668	-0.762227	0.1685	uninfected-vs-LCMV	1.81579	-0.94177	0.479302	OK	no	LCMV	pair_fed	1.81579	0.945287	-0.699167	0.2405	pair_fed-vs-LCMV	0.945287	-0.108701	0.966815	OK	no	pair_fed	uninfected	0.945287	0.87668	-0.0687431	0.90795	uninfected-vs-pair_fed	2810408I11Rik	chr1:64679870-64725644	TCONS_00004021,TCONS_00004022	1.3458	0.608478	0.675758	2.12315	1.77668
XLOC_002237	XLOC_002237	Fzd5	chr1:64730557-64740607	ENSMUSG00000045005	ENSMUST00000063982,ENSMUST00000116133	1.36456	1.09591	0.000470085	OK	yes	LCMV	uninfected	0.638399	1.36456	2.68988	5e-05	uninfected-vs-LCMV	1.10249	0.78823	0.00938731	OK	yes	LCMV	pair_fed	0.638399	1.10249	1.87912	0.0015	pair_fed-vs-LCMV	1.36456	0.307677	0.36425	OK	no	pair_fed	uninfected	1.10249	1.36456	0.806408	0.1556	uninfected-vs-pair_fed	Fzd5	chr1:64730557-64740607	TCONS_00004023,TCONS_00004024,TCONS_00004025	1.50231	1.46626	1.12511	0.649477	0.624402
XLOC_002238	XLOC_002238	Plekhm3	chr1:64789120-64956824	ENSMUSG00000051344	ENSMUST00000097713	0.975906	-1.31432	0.000470085	OK	yes	LCMV	uninfected	0.975906	0.392426	-3.22927	5e-05	uninfected-vs-LCMV	0.975906	-1.47261	0.000470085	OK	yes	LCMV	pair_fed	0.975906	0.351647	-3.54669	5e-05	pair_fed-vs-LCMV	0.392426	0.158293	1	NOTEST	no	pair_fed	uninfected	0.351647	0.392426	0	1	uninfected-vs-pair_fed	Plekhm3	chr1:64789120-64956824	TCONS_00004026	0.418471	0.306834	0.451974	1.28589	0.936535
XLOC_002239	XLOC_002239	Rpl10a-ps1	chr1:64993950-64994604	ENSMUSG00000084416	ENSMUST00000120360	0.172084	Inf	1	NOTEST	no	LCMV	uninfected	0	0.172084	0	1	uninfected-vs-LCMV	0	0	1	NOTEST	no	LCMV	pair_fed	0	0	0	1	pair_fed-vs-LCMV	0.172084	Inf	1	NOTEST	no	pair_fed	uninfected	0	0.172084	0	1	uninfected-vs-pair_fed	Rpl10a-ps1	chr1:64993950-64994604	TCONS_00004027	0.285221	0	0.231031	0	0
XLOC_002242	XLOC_002242	Cryge	chr1:65048553-65051149	ENSMUSG00000070870	ENSMUST00000087359,ENSMUST00000161960	0.070324	Inf	1	NOTEST	no	LCMV	uninfected	0	0.070324	0	1	uninfected-vs-LCMV	0	0	1	NOTEST	no	LCMV	pair_fed	0	0	0	1	pair_fed-vs-LCMV	0.070324	Inf	1	NOTEST	no	pair_fed	uninfected	0	0.070324	0	1	uninfected-vs-pair_fed	Cryge	chr1:65048553-65051149	TCONS_00004031,TCONS_00004032	0	0.210972	0	0	0
XLOC_002246	XLOC_002246	Cryga,D630023F18Rik,Gm28845	chr1:65100388-65123214	ENSMUSG00000044429,ENSMUSG00000044816,ENSMUSG00000100846	ENSMUST00000050047,ENSMUST00000061497,ENSMUST00000144760,ENSMUST00000148020	0.28085	-4.94109	1	NOTEST	no	LCMV	uninfected	0.28085	0.00914237	0	1	uninfected-vs-LCMV	0.28085	-3.23988	1	NOTEST	no	LCMV	pair_fed	0.28085	0.0297286	0	1	pair_fed-vs-LCMV	0.0297286	-1.70121	1	NOTEST	no	pair_fed	uninfected	0.0297286	0.00914237	0	1	uninfected-vs-pair_fed	Cryga,D630023F18Rik,Gm28845	chr1:65100388-65123214	TCONS_00004037,TCONS_00004038,TCONS_00004039,TCONS_00004040,TCONS_00004041,TCONS_00004042	0	0	0.0274271	0.118784	0.391537
XLOC_002247	XLOC_002247	Idh1	chr1:65158615-65186479	ENSMUSG00000025950	ENSMUST00000097709,ENSMUST00000169032	201.488	1.01517	0.000470085	OK	yes	LCMV	uninfected	99.6904	201.488	2.49584	5e-05	uninfected-vs-LCMV	158.903	0.672625	0.0167136	OK	yes	LCMV	pair_fed	99.6904	158.903	1.69312	0.00295	pair_fed-vs-LCMV	201.488	0.342542	0.345265	OK	no	pair_fed	uninfected	158.903	201.488	0.840042	0.14415	uninfected-vs-pair_fed	Idh1	chr1:65158615-65186479	TCONS_00004043,TCONS_00004044	237.568	180.662	186.233	47.592	131.28
XLOC_002257	XLOC_002257	Kansl1l	chr1:66700830-66817562	ENSMUSG00000026004	ENSMUST00000068168,ENSMUST00000113987	3.77292	1.10769	0.00720788	OK	yes	LCMV	uninfected	1.75078	3.77292	2.01709	0.0011	uninfected-vs-LCMV	3.13062	0.838453	0.0487144	OK	yes	LCMV	pair_fed	1.75078	3.13062	1.52812	0.0109	pair_fed-vs-LCMV	3.77292	0.269233	0.58725	OK	no	pair_fed	uninfected	3.13062	3.77292	0.556055	0.33335	uninfected-vs-pair_fed	Kansl1l	chr1:66700830-66817562	TCONS_00004055,TCONS_00004056	4.18221	3.43639	3.70018	1.25626	2.12542
XLOC_002260	XLOC_002260	6820402A03Rik	chr1:66700830-66817562	ENSMUSG00000103706	ENSMUST00000194648	0.0305328	0.428163	1	NOTEST	no	LCMV	uninfected	0.0226922	0.0305328	0	1	uninfected-vs-LCMV	0.0295487	0.380897	1	NOTEST	no	LCMV	pair_fed	0.0226922	0.0295487	0	1	pair_fed-vs-LCMV	0.0305328	0.0472656	1	NOTEST	no	pair_fed	uninfected	0.0295487	0.0305328	0	1	uninfected-vs-pair_fed	6820402A03Rik	chr1:66700830-66817562	TCONS_00004059	0.0591148	0.0324837	0	0.0680767	0
XLOC_002263	XLOC_002263	Acadl	chr1:66830838-66863277	ENSMUSG00000026003	ENSMUST00000027153	122.374	0.201476	0.562014	OK	no	LCMV	uninfected	106.424	122.374	0.573069	0.31085	uninfected-vs-LCMV	168.694	0.664579	0.00633038	OK	yes	LCMV	pair_fed	106.424	168.694	1.84234	0.00095	pair_fed-vs-LCMV	168.694	-0.463103	0.0940115	OK	no	pair_fed	uninfected	168.694	122.374	-1.27498	0.02505	uninfected-vs-pair_fed	Acadl	chr1:66830838-66863277	TCONS_00004062	117.26	129.413	120.45	116.535	93.5288
XLOC_002266	XLOC_002266	Rpl31-ps14	chr1:66948562-66948940	ENSMUSG00000094191	ENSMUST00000143596	0.814148	-0.290266	1	NOTEST	no	LCMV	uninfected	0.814148	0.665771	0	1	uninfected-vs-LCMV	0.814148	-1.19207	1	NOTEST	no	LCMV	pair_fed	0.814148	0.356332	0	1	pair_fed-vs-LCMV	0.665771	0.901803	1	NOTEST	no	pair_fed	uninfected	0.356332	0.665771	0	1	uninfected-vs-pair_fed	Rpl31-ps14	chr1:66948562-66948940	TCONS_00004068	0	0.554955	1.44236	1.8001	0
XLOC_002267	XLOC_002267	Lancl1	chr1:67000516-67038872	ENSMUSG00000026000	ENSMUST00000027149,ENSMUST00000113979,ENSMUST00000119559	13.5143	-0.251584	0.434694	OK	no	LCMV	uninfected	13.5143	11.3517	-0.727491	0.20535	uninfected-vs-LCMV	13.5143	-0.156633	0.692996	OK	no	LCMV	pair_fed	13.5143	12.1239	-0.449167	0.43725	pair_fed-vs-LCMV	12.1239	-0.0949518	0.841957	OK	no	pair_fed	uninfected	12.1239	11.3517	-0.268884	0.63555	uninfected-vs-pair_fed	Lancl1	chr1:67000516-67038872	TCONS_00004069,TCONS_00004070,TCONS_00004071,TCONS_00004072	9.94542	12.7327	11.3768	13.8068	12.5236
XLOC_002268	XLOC_002268	-	chr1:67103046-67104210	NA	NA	1.2159	-0.513617	0.432251	OK	no	LCMV	uninfected	1.2159	0.851694	-0.77332	0.2034	uninfected-vs-LCMV	2.30761	0.924374	0.0600133	OK	no	LCMV	pair_fed	1.2159	2.30761	1.55584	0.01415	pair_fed-vs-LCMV	2.30761	-1.43799	0.00486789	OK	yes	pair_fed	uninfected	2.30761	0.851694	-2.22683	0.0007	uninfected-vs-pair_fed	NA	chr1:67103046-67104210	TCONS_00004073	0.654486	0.630769	1.26983	2.43167	1.21603
XLOC_002269	XLOC_002269	-	chr1:67114327-67116451	NA	NA	3.2632	-1.25212	0.399552	OK	no	LCMV	uninfected	3.2632	1.37	-0.671027	0.18005	uninfected-vs-LCMV	3.2632	-0.209558	0.92491	OK	no	LCMV	pair_fed	3.2632	2.82202	-0.123066	0.79635	pair_fed-vs-LCMV	2.82202	-1.04256	0.526646	OK	no	pair_fed	uninfected	2.82202	1.37	-0.647667	0.28035	uninfected-vs-pair_fed	NA	chr1:67114327-67116451	TCONS_00004074	0.748795	0.720655	2.64054	7.10515	1.1567
XLOC_002270	XLOC_002270	-	chr1:67114327-67116451	NA	NA	2.36747	-4.02464	0.462061	OK	no	LCMV	uninfected	2.36747	0.145461	-1.3729	0.22655	uninfected-vs-LCMV	2.36747	-0.315498	0.886475	OK	no	LCMV	pair_fed	2.36747	1.90244	-0.192675	0.7123	pair_fed-vs-LCMV	1.90244	-3.70914	0.463649	OK	no	pair_fed	uninfected	1.90244	0.145461	-1.25412	0.22775	uninfected-vs-pair_fed	NA	chr1:67114327-67116451	TCONS_00004075	0	0	0.436384	5.77279	0.583529
XLOC_002271	XLOC_002271	-	chr1:67114327-67116451	NA	NA	1.80149	-2.2034	0.403292	OK	no	LCMV	uninfected	1.80149	0.391149	-1.11362	0.1826	uninfected-vs-LCMV	1.80149	-1.66439	0.483994	OK	no	LCMV	pair_fed	1.80149	0.568332	-1.42389	0.2444	pair_fed-vs-LCMV	0.568332	-0.539016	1	NOTEST	no	pair_fed	uninfected	0.568332	0.391149	0	1	uninfected-vs-pair_fed	NA	chr1:67114327-67116451	TCONS_00004076	0.624888	0.361694	0.186865	5.11311	0.291371
XLOC_002272	XLOC_002272	Erbb4	chr1:68032185-69108059	ENSMUSG00000062209	ENSMUST00000119142,ENSMUST00000121473	0.671922	4.44589	1	NOTEST	no	LCMV	uninfected	0.03083	0.671922	0	1	uninfected-vs-LCMV	0.219513	2.8319	1	NOTEST	no	LCMV	pair_fed	0.03083	0.219513	0	1	pair_fed-vs-LCMV	0.671922	1.61399	1	NOTEST	no	pair_fed	uninfected	0.219513	0.671922	0	1	uninfected-vs-pair_fed	Erbb4	chr1:68032185-69108059	TCONS_00004077,TCONS_00004078	0.903291	0.49635	0.616126	0	0.0170029
XLOC_002283	XLOC_002283	Ikzf2	chr1:69513931-69687245	ENSMUSG00000025997	ENSMUST00000027146,ENSMUST00000187184,ENSMUST00000188110,ENSMUST00000190771,ENSMUST00000190855,ENSMUST00000191262	0.0930567	-0.422524	1	NOTEST	no	LCMV	uninfected	0.0930567	0.0694313	0	1	uninfected-vs-LCMV	0.0930567	-1.67181	1	NOTEST	no	LCMV	pair_fed	0.0930567	0.0292068	0	1	pair_fed-vs-LCMV	0.0694313	1.24928	1	NOTEST	no	pair_fed	uninfected	0.0292068	0.0694313	0	1	uninfected-vs-pair_fed	Ikzf2	chr1:69513931-69687245	TCONS_00004089,TCONS_00004090,TCONS_00004091,TCONS_00004092,TCONS_00004093,TCONS_00004094,TCONS_00004095,TCONS_00004096,TCONS_00004097,TCONS_00004098,TCONS_00004099,TCONS_00004100,TCONS_00004101,TCONS_00004102	0.0434361	0.134101	0.0307566	0.0806287	0.134486
XLOC_002291	XLOC_002291	Bard1	chr1:71027497-71103146	ENSMUSG00000026196	ENSMUST00000027393	0.346744	-1.9282	1	NOTEST	no	LCMV	uninfected	0.346744	0.0911092	0	1	uninfected-vs-LCMV	0.346744	-4.09093	1	NOTEST	no	LCMV	pair_fed	0.346744	0.0203478	0	1	pair_fed-vs-LCMV	0.0911092	2.16272	1	NOTEST	no	pair_fed	uninfected	0.0203478	0.0911092	0	1	uninfected-vs-pair_fed	Bard1	chr1:71027497-71103146	TCONS_00004115	0.106293	0.0432372	0.123797	0.346711	0.39611
XLOC_002296	XLOC_002296	Fn1	chr1:71585519-71662843	ENSMUSG00000026193	ENSMUST00000055226,ENSMUST00000186129,ENSMUST00000186940,ENSMUST00000187938,ENSMUST00000188674,ENSMUST00000188894,ENSMUST00000189821,ENSMUST00000190780	296.809	0.0178125	0.986529	OK	no	LCMV	uninfected	293.167	296.809	0.0243983	0.9642	uninfected-vs-LCMV	293.167	-0.347291	0.648517	OK	no	LCMV	pair_fed	293.167	230.447	-0.482109	0.391	pair_fed-vs-LCMV	296.809	0.365103	0.624489	OK	no	pair_fed	uninfected	230.447	296.809	0.512895	0.36775	uninfected-vs-pair_fed	Fn1	chr1:71585519-71662843	TCONS_00004120,TCONS_00004121,TCONS_00004122,TCONS_00004123,TCONS_00004124,TCONS_00004125,TCONS_00004126,TCONS_00004127,TCONS_00004128	308.586	288.823	293.019	338.355	229.809
XLOC_002301	XLOC_002301	-	chr1:71929690-71929970	NA	NA	1.81794	-3.61324	0.303409	OK	no	LCMV	uninfected	1.81794	0.148555	-1.20728	0.11985	uninfected-vs-LCMV	1.81794	#NAME?	0.000470085	OK	yes	LCMV	pair_fed	1.81794	0	NA	5e-05	pair_fed-vs-LCMV	0.148555	Inf	1	NOTEST	no	pair_fed	uninfected	0	0.148555	0	1	uninfected-vs-pair_fed	NA	chr1:71929690-71929970	TCONS_00004133	0	0	0.445665	4.84732	0
XLOC_002302	XLOC_002302	-	chr1:71931841-71932684	NA	NA	1.94632	-3.46857	0.153679	OK	no	LCMV	uninfected	1.94632	0.175821	-2.45457	0.0472	uninfected-vs-LCMV	1.94632	-1.65452	0.00964674	OK	yes	LCMV	pair_fed	1.94632	0.618235	-2.16585	0.00155	pair_fed-vs-LCMV	0.618235	-1.81405	1	NOTEST	no	pair_fed	uninfected	0.618235	0.175821	0	1	uninfected-vs-pair_fed	NA	chr1:71931841-71932684	TCONS_00004134	0.104147	0.343204	0.0801127	2.66496	1.42435
XLOC_002303	XLOC_002303	-	chr1:71933406-71933747	NA	NA	4.75348	-2.5092	0.243515	OK	no	LCMV	uninfected	4.75348	0.834964	-1.67726	0.08825	uninfected-vs-LCMV	4.75348	-2.72214	0.188939	OK	no	LCMV	pair_fed	4.75348	0.720387	-2.30395	0.0622	pair_fed-vs-LCMV	0.834964	0.212941	0.956673	OK	no	pair_fed	uninfected	0.720387	0.834964	0.12102	0.87675	uninfected-vs-pair_fed	NA	chr1:71933406-71933747	TCONS_00004135	0.493518	0.621312	1.39006	8.54573	3.30085
XLOC_002304	XLOC_002304	-	chr1:71935235-71935863	NA	NA	0.960984	-1.64802	0.188155	OK	no	LCMV	uninfected	0.960984	0.306629	-1.32187	0.06185	uninfected-vs-LCMV	0.960984	-1.53542	0.230235	OK	no	LCMV	pair_fed	0.960984	0.331519	-1.22544	0.0815	pair_fed-vs-LCMV	0.331519	-0.112596	1	NOTEST	no	pair_fed	uninfected	0.331519	0.306629	0	1	uninfected-vs-pair_fed	NA	chr1:71935235-71935863	TCONS_00004136	0	0.292751	0.627137	1.55732	0.956728
[truncated: 19,273 more rows]
[truncated: 4 more columns]

## Sheet: B - UP ClueGO enrichments
GOID	GOTerm	Ontology Source	Term PValue	Term PValue Corrected with Bonferroni step down	Group PValue	Group PValue Corrected with Bonferroni step down	GOLevels	GOGroups	% Associated Genes	Nr. Genes	Associated Genes Found
[truncated: 144 more rows]

## Sheet: C - DOWN ClueGO enrichments
GOID	GOTerm	Ontology Source	Term PValue	Term PValue Corrected with Bonferroni step down	Group PValue	Group PValue Corrected with Bonferroni step down	GOLevels	GOGroups	% Associated Genes	Nr. Genes	Associated Genes Found
[truncated: 45 more rows]
