# Supplementary material for: Type I Interferon Signaling Disrupts the Hepatic Urea Cycle and Alters Systemic Metabolism to Suppress T Cell Function
Source: Immunity. 2019 Dec 17;51(6):1074–1087.e9. doi: 10.1016/j.immuni.2019.10.014 (PMC6926485; doi:10.1016/j.immuni.2019.10.014)
Supplement: Table S5. Transcriptomic and Gene Ontology Enrichment Data of Alb-Cre ERT2 Ifnar1 Mice, Related to Figure 3 [file mmc6.xlsx]

## Sheet: Info
		A	Limma interaction model results for AlbCre Ifnar +/+ and fl/fl, uninfected and 36 hours post infection (hpi). Columns to be used for filtering: MaxAvgExp (>=0 CPM), log2FC (>= 0.6 in absolute values), adj.P.Val (<= 0.05). Expression is reported as log2 Counts per Million (CPM).
		B	K-means clustering of the differentially expressed genes (526) in the interaction model. The genes are organised in the 4 clusters and their average across replicates FPKM is reported.
		C	Cytoscape ClueGO enrichments on the genes in each cluster (reported in B). Only enriched terms with a FDR <= 0.05 are reported. Enriched terms are grouped (column GOGroups) according to genes overlaps and sorted in decreasing order according to the adjusted p-values of the groups. The lead term of each group is defined as the enriched term with the lowest adjusted p-value. The lead term are highl…

## Sheet: A -AlbCre interaction model
genes	geneName	MaxAvgExp	log2FC	adj.P.Val	AveExpr	t	P.Value	B	Avg_blk_wt_uninf	Avg_blk_wt_36hpi	Avg_blk_Ifnar_KO_uninf	Avg_blk_Ifnar_KO_36hpi	blk_wt_uninf_norm	blk_wt_uninf.1_norm	blk_wt_uninf.2_norm	blk_wt_36hpi_norm	blk_wt_36hpi.1_norm	blk_wt_36hpi.2_norm	blk_Ifnar_KO_uninf.1_norm	blk_Ifnar_KO_uninf.2_norm	blk_Ifnar_KO_uninf_norm	blk_Ifnar_KO_36hpi_norm	blk_Ifnar_KO_36hpi.1_norm	blk_Ifnar_KO_36hpi.2_norm	blk_wt_uninf	blk_wt_uninf.1	blk_wt_uninf.2	blk_wt_36hpi	blk_wt_36hpi.1	blk_wt_36hpi.2	blk_Ifnar_KO_uninf	blk_Ifnar_KO_uninf.1	blk_Ifnar_KO_uninf.2	blk_Ifnar_KO_36hpi	blk_Ifnar_KO_36hpi.1	blk_Ifnar_KO_36hpi.2
ENSMUSG00000029561	Oasl2	9.92305	3.10432	4.0487e-10	6.16166	25.0132	2.13202e-14	22.0081	4.16906	9.92305	3.96315	6.5914	4.08539	4.35895	4.06283	9.9504	9.89868	9.92008	3.95638	3.80231	4.13075	6.64445	6.55038	6.57937	302	372	285	25303	23340	21619	214	269	251	1723	1794	1615
ENSMUSG00000032083	Apoa1	13.2574	2.01552	1.06257e-08	12.7031	19.4481	1.11908e-12	19.2753	12.9754	13.2574	13.1564	11.4231	12.9226	13.0017	13.0017	13.2574	13.2574	13.2574	13.0017	13.3554	13.112	11.4574	11.3545	11.4574	144193	161747	150415	196817	202155	171904	113583	138314	200599	53543	52776	54845
ENSMUSG00000074896	Ifit3	10.9972	2.83827	4.29061e-08	6.60947	16.7925	1.09094e-11	16.8169	4.63842	10.9972	3.65401	7.14828	4.75042	4.85995	4.30489	11.0511	10.9243	11.0161	3.67573	3.4479	3.83839	7.22784	7.05914	7.15787	483	531	339	53038	46620	45691	174	223	196	2564	2513	2379
ENSMUSG00000033308	Dpyd	8.77469	-1.65906	4.29061e-08	8.1648	-16.5571	1.35564e-11	16.8739	8.38386	7.21389	8.28678	8.77469	8.35599	8.38176	8.41383	7.13025	7.19588	7.31553	8.33743	8.16287	8.36004	8.74333	8.69514	8.88559	6318	6788	6231	3980	3808	3707	4256	5605	5751	7136	7748	7795
ENSMUSG00000024378	Stard4	6.94392	-1.8984	4.29061e-08	6.18051	-16.7312	1.15408e-11	16.9486	6.74485	4.46871	6.94392	6.56456	6.77709	6.74339	6.71408	4.52973	4.27902	4.59738	6.90941	6.88792	7.03442	6.67062	6.46076	6.56231	2054	2059	1889	677	509	583	1675	2064	2329	1753	1696	1596
ENSMUSG00000033306	Lpp	6.40216	-2.07311	4.29061e-08	5.76633	-16.5645	1.34639e-11	16.7793	6.16423	4.36331	6.1356	6.40216	6.03626	6.16668	6.28976	4.32243	4.22701	4.54051	6.20477	6.02099	6.18106	6.3682	6.49771	6.34058	1202	1356	1388	595	492	560	920	1272	1263	1427	1729	1364
ENSMUSG00000046805	Mpeg1	10.046	2.02016	5.07341e-08	8.10299	15.9563	2.39083e-11	16.3253	7.0205	10.046	7.17093	8.17456	7.07727	6.86512	7.11911	10.1571	10.0304	9.9504	7.29884	6.95223	7.26172	8.1157	8.20098	8.20699	2498	2236	2472	28371	24881	22036	1974	2678	2434	4691	5445	4877
ENSMUSG00000039501	Znfx1	8.78837	1.52892	5.07341e-08	6.91718	16.1545	1.97871e-11	16.4752	5.97192	8.78837	5.8104	7.09804	6.01386	5.95848	5.94342	8.87262	8.75719	8.73529	5.92288	5.72945	5.77886	7.03019	7.12136	7.14257	1182	1168	1090	12733	10802	9765	686	1048	1019	2233	2635	2352
ENSMUSG00000021208	Ifi27l2b	6.53213	3.33404	5.07341e-08	3.09429	15.9504	2.40446e-11	14.1258	2.41142	6.53213	1.31839	2.11521	2.63638	2.2279	2.36999	6.59143	6.5321	6.47285	1.2789	1.39004	1.28624	2.04422	2.10017	2.20123	111	78	86	2735	2344	2089	30	43	45	77	89	84
ENSMUSG00000025647	Shisa5	8.31694	1.45883	1.42287e-07	6.31939	14.7121	8.24202e-11	15.0858	5.51721	8.31694	5.05413	6.38929	5.44805	5.64146	5.4621	8.3698	8.27378	8.30725	5.09399	4.96498	5.10341	6.41669	6.42208	6.32909	786	925	776	8968	7726	7338	422	589	587	1475	1654	1356
ENSMUSG00000066258	Trim12a	7.27441	2.59146	1.42287e-07	4.36624	14.7795	7.68964e-11	14.6274	3.26521	7.27441	2.76954	4.15582	3.2309	3.26204	3.30267	7.30433	7.29313	7.22577	2.4801	2.68917	3.13936	4.34988	4.08037	4.03722	167	168	165	4450	4014	3507	107	98	115	353	339	285
ENSMUSG00000021884	Hacl1	9.36099	-1.91544	1.80005e-07	8.55415	-14.4025	1.13747e-10	14.8198	8.70412	7.88819	8.2633	9.36099	8.79709	8.69514	8.62012	7.84531	7.74512	8.07414	8.30972	8.07414	8.40604	9.4559	9.2331	9.39397	8519	8410	7270	6286	5369	6241	4373	5463	5295	12600	11449	11306
ENSMUSG00000056116	H2-T22	9.37281	1.61571	1.92911e-07	7.37526	14.2609	1.32061e-10	14.6634	6.69437	9.37281	6.18542	7.24844	6.72775	6.70923	6.64613	9.50841	9.27422	9.33581	6.17733	6.19963	6.1793	7.39946	7.27036	7.07551	1977	2003	1790	19846	16024	14986	918	1243	1432	2856	2941	2251
ENSMUSG00000030921	Trim30a	8.28841	2.02011	2.39826e-07	5.69955	13.9877	1.76807e-10	14.2735	4.16558	8.28841	4.12994	6.21426	4.35749	4.20488	3.93438	8.38001	8.24375	8.24145	4.18106	3.93307	4.27569	6.22351	6.12852	6.29075	367	331	261	9057	7500	6960	236	314	276	1287	1349	1317
ENSMUSG00000032372	Plscr2	6.40901	1.4271	2.71377e-07	5.05109	13.8098	2.14357e-10	14.0957	4.84097	6.40901	4.40606	4.54833	4.79177	4.82969	4.90146	6.39211	6.42262	6.41229	4.51069	4.34631	4.36118	4.6271	4.55239	4.46549	497	520	519	2418	2164	2002	252	396	377	429	467	379
ENSMUSG00000022533	Atp13a3	6.99699	-1.15939	3.65957e-07	6.5211	-13.4793	3.08336e-10	13.8318	6.94605	5.46491	6.99699	6.67643	6.94327	6.90826	6.98663	5.4791	5.49446	5.42116	7.07628	6.98774	6.92697	6.63678	6.73058	6.66193	2288	2301	2242	1313	1180	1031	1563	2310	2493	1717	2011	1689
ENSMUSG00000032802	Srxn1	6.75739	1.20491	3.8613e-07	5.92111	13.3768	3.45666e-10	13.7087	5.59167	6.75739	5.68479	5.6506	5.61094	5.59978	5.5643	6.81707	6.74588	6.70923	5.73513	5.74251	5.57672	5.66459	5.65327	5.63395	887	895	834	3207	2740	2462	593	921	1029	870	982	838
ENSMUSG00000068877	Selenbp2	9.28508	1.92962	4.17072e-07	8.27273	13.2093	4.17291e-10	13.5417	9.23781	8.22452	9.28508	6.34352	9.23087	9.34192	9.14065	8.0486	8.24145	8.3835	9.164	9.4559	9.23533	6.34464	6.14393	6.54198	11447	13181	10254	7251	7469	7662	7648	9526	14006	1406	1362	1570
ENSMUSG00000032392	Parp16	5.74996	1.75864	4.17072e-07	4.76786	13.2224	4.11158e-10	13.4608	4.4846	5.74996	4.66366	4.17323	4.58279	4.35612	4.5149	5.85035	5.83682	5.5627	4.63756	4.69557	4.65785	4.10885	4.23885	4.17198	430	371	396	1658	1472	1140	311	433	484	301	380	310
ENSMUSG00000049401	Ogfr	7.66229	1.13385	4.87054e-07	6.47527	13.0278	5.12958e-10	13.3322	5.99009	7.66229	5.8559	6.39281	6.02316	5.9874	5.95972	7.64262	7.68563	7.65862	5.80258	5.87564	5.88949	6.29453	6.46497	6.41893	1192	1191	1103	5549	5137	4638	743	966	1135	1353	1704	1440
ENSMUSG00000026365	Cfh	9.8209	-1.69872	5.24173e-07	8.36698	-12.902	5.92645e-10	13.1954	7.76093	8.54036	7.34573	9.8209	7.73534	7.76793	7.77952	8.59576	8.44101	8.58432	7.42361	7.1137	7.49989	9.63899	9.8733	9.9504	3982	4254	3964	10439	8680	8735	2330	2968	2716	14426	18007	17349
ENSMUSG00000062488	Ifit3b	9.62256	2.72983	5.24173e-07	5.06566	12.8809	6.07257e-10	12.6325	3.04117	9.62256	1.89883	5.70009	3.14799	3.18729	2.78822	9.73066	9.5374	9.59962	1.75211	1.62812	2.31627	5.77974	5.58014	5.7404	158	158	114	22496	18368	17376	61	60	53	951	932	907
ENSMUSG00000061808	Ttr	13.5033	1.32526	6.95832e-07	12.7368	12.5337	9.1085e-10	12.7637	12.853	13.5033	12.6327	11.958	12.8524	12.9226	12.7841	13.5033	13.5033	13.5033	12.7841	12.648	12.4659	12.0604	11.8497	11.964	141954	158426	131703	251220	242285	221395	74665	120350	139934	87284	85737	79686
ENSMUSG00000029695	Aass	8.57238	-1.12779	6.95832e-07	8.15966	-12.4957	9.52692e-10	12.725	8.31079	7.77673	7.97875	8.57238	8.30725	8.42994	8.19517	7.7902	7.79687	7.74311	8.05463	7.93045	7.95118	8.57677	8.59204	8.54831	6141	7034	5369	6083	5519	4959	3136	4518	4878	6368	7231	5997
ENSMUSG00000038507	Parp12	8.18614	1.17867	6.95832e-07	6.43519	12.5424	9.01549e-10	12.7768	5.68843	8.18614	5.2748	6.5914	5.70946	5.64887	5.70697	8.25878	8.14757	8.15207	5.36939	5.16432	5.2907	6.63238	6.59706	6.54476	954	929	917	8440	7053	6561	485	713	680	1712	1853	1572
ENSMUSG00000032869	Psmf1	6.56912	1.44188	6.95832e-07	5.5778	12.5261	9.19035e-10	12.7484	5.37112	6.56912	5.30514	5.06584	5.33548	5.51859	5.2593	6.52883	6.60222	6.57631	5.29603	5.43442	5.18496	5.03443	5.16143	5.00165	728	846	671	2635	2436	2238	447	682	822	566	701	542
ENSMUSG00000020010	Vnn3	7.12526	1.29829	7.20849e-07	5.50738	12.4341	1.0249e-09	12.6318	5.02481	7.12526	4.54139	5.33804	5.05242	5.03069	4.99133	7.08907	7.16459	7.12211	4.60322	4.44288	4.57806	5.22423	5.33813	5.45177	595	595	555	3860	3682	3282	293	423	404	647	791	736
ENSMUSG00000028037	Ifi44	8.97792	2.4628	7.22528e-07	5.05665	12.4016	1.06534e-09	12.2985	3.22774	8.97792	2.35128	5.66966	3.27771	3.4558	2.9497	8.98205	8.97358	8.97814	2.6335	2.44302	1.97733	5.79944	5.52431	5.68523	172	192	127	13723	12581	11782	48	108	96	960	898	869
ENSMUSG00000029298	Gbp9	7.53392	1.59885	7.51488e-07	4.90047	12.2836	1.22676e-09	12.3222	3.61794	7.53392	3.06698	5.38305	3.78323	3.54663	3.52394	7.56004	7.49535	7.54637	3.13766	3.00596	3.05734	5.4696	5.37042	5.30912	244	204	195	5274	4557	4323	100	153	143	762	810	669
ENSMUSG00000032527	Pccb	7.38578	-1.05282	7.51488e-07	7.10711	-12.2946	1.21061e-09	12.4891	7.38578	6.30647	7.38148	7.35472	7.35314	7.38209	7.42211	6.18631	6.35424	6.37886	7.3751	7.41221	7.35713	7.34754	7.3515	7.36512	3076	3277	3068	2085	2063	1957	2114	2891	3328	2777	3085	2710
ENSMUSG00000040855	Reps2	5.45173	-1.37473	7.51488e-07	5.01102	-12.3237	1.16913e-09	12.4984	5.25944	4.18288	5.15003	5.45173	5.25177	5.29062	5.23593	4.17735	4.05398	4.3173	5.21555	5.19257	5.04197	5.49699	5.49658	5.36162	686	717	658	536	439	486	405	644	693	777	881	695
ENSMUSG00000002227	Mov10	7.1786	1.28066	8.18364e-07	5.66752	12.1864	1.37902e-09	12.3511	5.21945	7.1786	4.79369	5.47835	5.14268	5.30927	5.20641	7.19696	7.15831	7.18055	4.78724	4.89847	4.69538	5.45672	5.58626	5.39206	636	728	643	4119	3667	3419	319	480	563	755	935	708
ENSMUSG00000040612	Ildr2	5.41019	-2.24306	8.49042e-07	4.74405	-12.1306	1.47543e-09	12.2523	5.19328	3.74044	4.6323	5.41019	5.12955	5.47267	4.97761	3.79642	3.97327	3.45164	4.62442	4.48887	4.78362	5.3602	5.49658	5.37381	629	819	550	415	414	271	339	430	419	709	881	700
ENSMUSG00000022419	Deptor	7.63742	-1.8301	9.33198e-07	6.96415	-12.0284	1.67081e-09	12.1707	7.63742	5.40961	7.60659	7.20298	7.56225	7.61723	7.73276	5.1268	5.38327	5.71875	7.68064	7.4698	7.66933	7.20718	7.2898	7.11197	3564	3836	3844	1034	1084	1250	2641	3530	3481	2528	2978	2305
ENSMUSG00000024066	Xdh	9.67855	1.22056	9.39914e-07	8.1532	11.9989	1.73233e-09	12.1312	7.57011	9.67855	7.23767	8.12649	7.60767	7.61856	7.4841	9.79541	9.66127	9.57896	7.33393	7.20589	7.17318	8.21721	8.04502	8.11724	3661	3837	3230	23369	19352	17157	1845	2769	2867	4957	5063	4537
ENSMUSG00000010358	Ifi35	7.24184	1.3118	9.81367e-07	5.74108	11.9086	1.93538e-09	12.022	5.18788	7.24184	4.89545	5.63916	5.21581	5.34618	5.00165	7.23846	7.22457	7.26248	4.86516	4.95982	4.86135	5.681	5.61855	5.61794	667	745	559	4249	3866	3574	357	506	585	883	957	830
ENSMUSG00000068587	Mgam	7.01665	-1.14842	9.81367e-07	6.63353	-11.8967	1.96377e-09	12.0109	6.82349	6.00624	6.68773	7.01665	6.78534	6.88522	6.79991	6.01386	5.87814	6.12672	6.67411	6.63839	6.75068	7.0416	7.04729	6.96106	2066	2268	1984	1842	1508	1651	1383	1748	1944	2251	2493	2072
ENSMUSG00000065954	Tacc1	5.59718	-1.25388	9.81367e-07	5.03531	-11.9256	1.89521e-09	12.029	5.59718	3.86303	5.58144	5.09957	5.53958	5.62254	5.62941	3.7311	3.92375	3.93423	5.53146	5.63615	5.57672	5.15634	5.02769	5.11469	839	914	871	396	401	375	593	796	950	620	643	586
ENSMUSG00000064360	mt-Nd3	10.3477	-0.966397	1.03268e-06	10.0542	-11.8344	2.12083e-09	11.923	10.2871	9.27741	10.3477	10.3045	10.3246	10.2822	10.2547	9.28452	9.21951	9.32819	10.4363	10.3246	10.2822	10.2547	10.3246	10.3343	23997	26123	23030	16400	15293	14957	16040	23174	26233	21878	24660	21967
ENSMUSG00000060613	Cyp2c70	10.2315	-1.38472	1.04562e-06	9.58	-11.8039	2.20246e-09	11.8866	9.62094	9.3026	9.16497	10.2315	9.67273	9.78715	9.40293	9.25753	9.30257	9.34772	9.11825	9.2432	9.13346	10.3246	10.1301	10.2398	15863	17838	11990	16178	16242	15118	7146	9214	12016	23560	21686	20872
ENSMUSG00000046814	Gchfr	6.77373	-1.66305	1.19383e-06	6.1125	-11.6777	2.57751e-09	11.7437	6.69995	4.62219	6.77373	6.35415	6.63197	6.83589	6.63197	4.39345	4.66362	4.80949	6.60787	6.94658	6.76675	6.36976	6.40063	6.29206	1832	2202	1776	621	658	679	1393	1679	2420	1428	1627	1319
ENSMUSG00000063388	BC023105	7.398	-3.74456	1.2044e-06	3.87419	-11.6514	2.66376e-09	10.6895	2.20327	5.21534	0.680155	7.398	2.70546	1.91889	1.98546	5.02135	5.26863	5.35604	0.28013	0.621013	1.13932	7.36031	7.46544	7.36825	116	63	65	962	1001	991	27	22	26	2794	3329	2725
ENSMUSG00000046718	Bst2	10.6423	1.05234	1.26131e-06	8.80707	11.5801	2.91329e-09	11.6103	8.2531	10.6423	7.49837	8.83451	8.35166	8.14444	8.2632	10.6531	10.6207	10.6531	7.3934	7.51695	7.58477	8.8563	8.84608	8.80115	6302	5525	5669	38752	36298	33739	2470	2919	3612	7881	8629	7272
ENSMUSG00000096188	Cmtm4	5.76923	-1.33843	1.26131e-06	5.18381	-11.5776	2.92246e-09	11.6129	5.66429	3.93125	5.76923	5.37048	5.70292	5.5198	5.77016	3.86091	4.01573	3.91709	5.70664	5.75892	5.84213	5.32232	5.46495	5.32417	948	847	959	433	427	370	714	906	1040	693	861	676
ENSMUSG00000021484	Lman2	8.298	-0.86456	1.2737e-06	8.0126	-11.552	3.01824e-09	11.577	8.21999	7.295	8.298	8.23739	8.20308	8.27094	8.18595	7.29313	7.25941	7.33246	8.29201	8.30725	8.29472	8.21721	8.26099	8.23398	5624	6098	5314	4416	3928	3739	4068	5407	6391	4957	5568	4969
ENSMUSG00000028518	Prkaa2	6.49159	-1.07992	1.39694e-06	5.94326	-11.4616	3.38385e-09	11.4749	6.49159	4.9305	6.4174	5.93356	6.48352	6.47761	6.51364	4.83805	4.89634	5.0571	6.45305	6.36619	6.43297	6.0005	5.90806	5.89213	1652	1680	1625	847	776	806	1090	1509	1606	1100	1163	1000
ENSMUSG00000018846	Pank3	6.33295	-1.31752	1.49215e-06	5.72099	-11.3929	3.69305e-09	11.3891	6.33295	4.47995	6.30412	5.76692	6.23596	6.25955	6.50335	4.47293	4.36716	4.59976	6.32874	6.2399	6.34373	5.79794	5.69946	5.80338	1379	1438	1613	652	539	584	1031	1387	1473	959	1014	948
ENSMUSG00000020150	Gamt	7.91192	-1.39775	1.63053e-06	6.95938	-11.3071	4.12139e-09	11.2741	7.82624	5.30965	7.91192	6.7897	7.82187	7.87942	7.77742	5.15029	5.38581	5.39285	7.83193	7.84274	8.06111	6.96266	6.7122	6.69424	4236	4676	3963	1049	1087	1017	3433	3877	4574	2121	1987	1723
ENSMUSG00000026342	Slc35f5	7.11886	1.1516	1.68846e-06	6.0362	11.2639	4.35674e-09	11.2251	5.56197	7.11886	5.53037	5.93358	5.53371	5.45771	5.69449	7.14257	7.07987	7.13415	5.49632	5.51502	5.57978	5.84777	6.03983	5.91315	835	811	908	3998	3469	3303	594	776	868	990	1259	1014
ENSMUSG00000028268	Gbp3	8.8546	1.09364	1.73354e-06	5.96835	11.2278	4.56436e-09	11.1693	5.08474	8.8546	3.63399	6.30008	5.06683	5.06928	5.11811	8.86817	8.86136	8.83425	3.6621	3.52571	3.71415	6.33378	6.29701	6.26946	603	614	607	12690	11489	10306	160	221	208	1397	1509	1293
ENSMUSG00000029798	Herc6	8.22366	1.33731	1.85113e-06	5.54888	11.159	4.98899e-09	11.0726	4.51788	8.22366	3.53636	5.91763	4.68709	4.43348	4.43306	8.27964	8.17323	8.2181	3.56067	3.62347	3.42494	5.94493	5.92808	5.87988	463	392	374	8588	7160	6838	130	206	222	1062	1176	993
ENSMUSG00000037795	N4bp2	5.03274	-1.46136	1.85113e-06	4.49053	-11.1467	5.06893e-09	11.0538	4.67456	3.67683	4.578	5.03274	4.5963	4.72202	4.70536	3.53387	3.65993	3.83669	4.72643	4.45403	4.55355	4.95038	5.07937	5.06846	435	484	453	342	332	351	288	459	408	534	666	566
ENSMUSG00000020091	Eif4ebp2	6.10381	-1.07538	1.88353e-06	5.66273	-11.1187	5.25683e-09	11.0406	6.10381	4.7097	6.07648	5.76092	6.03165	6.10541	6.17439	4.81835	4.65289	4.65785	6.14226	6.06401	6.02316	5.76627	5.79183	5.72467	1200	1293	1280	835	654	610	825	1210	1300	941	1085	897
ENSMUSG00000024863	Mbl2	11.2251	1.61247	1.9707e-06	10.5191	10.9921	6.20177e-09	10.8446	10.3374	11.2251	10.6191	9.89474	10.5599	10.0474	10.4049	11.0966	11.2983	11.2803	10.671	10.671	10.5154	9.9291	9.99073	9.76439	29687	22339	26015	57110	57361	53550	18353	27325	33693	16975	19428	15244
ENSMUSG00000022906	Parp9	8.35467	1.15961	1.9707e-06	6.78327	11.036	5.85574e-09	10.9265	6.18438	8.35467	5.79146	6.80257	6.31598	6.15653	6.08063	8.42994	8.30972	8.32436	5.83009	5.75724	5.78705	6.90285	6.68224	6.82261	1473	1340	1204	9450	7910	7397	689	983	1039	2035	1950	1882
ENSMUSG00000026896	Ifih1	8.23324	1.33527	1.9707e-06	6.29393	10.9958	6.17236e-09	10.8807	5.77406	8.23324	5.02106	6.14734	5.8166	5.91122	5.59437	8.35166	8.18351	8.16454	5.14757	4.97184	4.94378	6.199	6.101	6.14203	1038	1129	849	8858	7214	6616	377	612	590	1263	1320	1187
ENSMUSG00000058216	Gstp3	6.46417	2.23966	1.9707e-06	4.96472	10.9891	6.22654e-09	10.8654	4.54022	6.46417	4.59105	4.26343	4.61086	4.48693	4.52288	6.20858	6.81533	6.36861	4.45265	4.62005	4.70046	4.16318	4.48162	4.14549	440	406	398	2113	2871	1932	320	379	459	312	446	306
ENSMUSG00000040848	Sft2d2	6.36105	-1.02335	1.9707e-06	5.96652	-11.0497	5.75195e-09	10.9489	6.36105	5.17475	6.2476	6.08266	6.35424	6.35447	6.37445	5.07174	5.13437	5.31815	6.25766	6.25114	6.23398	6.07836	6.1098	6.05981	1516	1539	1468	997	916	961	956	1324	1483	1160	1330	1128
ENSMUSG00000045795	Whamm	6.32818	1.05902	1.9707e-06	5.75933	11.0218	5.96526e-09	10.9151	5.70584	6.32818	5.7199	5.28339	5.66171	5.76427	5.69153	6.33645	6.32094	6.32715	5.63749	5.81142	5.71078	5.18192	5.35683	5.31143	920	1007	907	2318	2019	1880	652	864	1080	630	801	670
ENSMUSG00000008575	Nfib	6.17709	-1.25968	1.9707e-06	5.8574	-11.0459	5.78033e-09	10.9449	6.16431	5.16392	5.92429	6.17709	6.25574	6.15378	6.0834	4.97704	5.23175	5.28296	5.91982	5.83918	6.01386	6.19699	6.13066	6.20363	1402	1338	1206	936	980	938	820	1046	1099	1260	1351	1241
ENSMUSG00000030131	Mug2	9.49846	-1.52258	1.99997e-06	8.59698	-10.9653	6.42435e-09	10.8179	8.45582	8.67109	7.76255	9.49846	8.46275	8.53088	8.37384	8.52648	8.82256	8.66423	7.88511	7.53741	7.86514	9.52638	9.33886	9.63014	6733	7485	6040	10086	11165	9404	2986	4030	3663	13049	12659	13674
ENSMUSG00000005089	Slc1a2	7.08029	-1.34473	2.01859e-06	6.30568	-10.9459	6.59045e-09	10.8123	7.08029	4.87144	7.06953	6.20146	6.99832	7.10474	7.13781	4.78958	4.8393	4.98543	6.94766	7.08775	7.17318	6.01124	6.27665	6.31649	2385	2628	2512	814	745	766	1845	2126	2662	1107	1485	1341
ENSMUSG00000060961	Slc4a4	7.3199	-1.58391	2.02113e-06	6.1219	-10.9208	6.81161e-09	10.7804	5.71129	5.64919	5.80721	7.3199	5.74912	5.56898	5.81576	5.77849	5.54668	5.6224	5.84195	5.55348	6.02621	7.29465	7.42211	7.24295	981	873	990	1586	1219	1183	826	990	895	2670	3207	2501
ENSMUSG00000036995	Asap3	6.34401	2.056	2.02113e-06	4.92814	10.9256	6.76875e-09	10.7832	4.70622	6.34401	4.53026	4.13206	4.52803	4.74843	4.84219	6.57242	6.29418	6.16543	4.45526	4.81738	4.31815	4.05829	4.26745	4.07045	413	491	498	2697	1982	1691	244	380	532	292	386	292
ENSMUSG00000029405	G3bp2	6.96155	1.28453	2.06843e-06	5.71878	10.8857	7.13502e-09	10.7396	5.10337	6.96155	5.11881	5.69139	5.32985	4.95524	5.02501	7.01804	6.97931	6.8873	5.1545	5.06194	5.13997	5.69918	5.70857	5.66642	725	567	570	3648	3247	2791	432	615	634	894	1022	858
ENSMUSG00000035284	Vps13c	5.84503	-1.42103	2.06843e-06	5.12582	-10.88	7.18886e-09	10.7328	5.11445	4.49698	5.04682	5.84503	5.1119	5.05085	5.18059	4.55424	4.43306	4.50365	5.20226	4.83766	5.10053	5.98287	5.7952	5.75701	620	605	631	691	563	548	421	639	538	1086	1087	916
ENSMUSG00000039114	Nrn1	6.97162	-0.942153	2.1845e-06	6.61868	-10.8274	7.70728e-09	10.6502	6.97162	6.07919	6.6877	6.73623	6.95696	7.04587	6.91204	6.012	6.08471	6.14086	6.6613	6.6955	6.70629	6.78606	6.75003	6.6726	2299	2520	2142	1838	1740	1665	1336	1728	2027	1879	2038	1696
ENSMUSG00000046329	Slc25a23	8.61871	-0.95278	2.31357e-06	8.28978	-10.7731	8.2845e-09	10.5637	8.61871	7.48468	8.61808	8.43765	8.58432	8.70722	8.56459	7.50581	7.4722	7.47603	8.7017	8.65468	8.49784	8.43847	8.42994	8.44454	7473	8431	7016	5064	4514	4111	4628	7188	8052	5871	6376	5675
ENSMUSG00000031765	Mt1	9.50373	-3.92201	2.32036e-06	7.63244	-10.76	8.431e-09	10.5531	7.71313	6.48319	6.82971	9.50373	7.36512	8.0486	7.72567	6.49543	6.12244	6.8317	6.37412	6.43968	7.67534	9.32819	9.72083	9.46217	3098	5227	3818	2561	1784	2670	2650	1433	1689	11136	16630	11948
ENSMUSG00000022587	Ly6e	11.5895	1.07316	2.33991e-06	9.78399	10.7429	8.62525e-09	10.5163	9.1184	11.5895	8.51495	9.91308	9.11825	9.1279	9.10905	11.4574	11.6788	11.6324	8.5906	8.47712	8.47712	10.0474	9.8428	9.84906	10709	11137	10103	69120	68151	64164	4584	6623	7085	17781	17617	16497
ENSMUSG00000041471	Fam35a	5.59024	1.79285	2.36761e-06	4.1889	10.7235	8.85206e-09	10.469	4.05871	5.59024	3.67945	3.42721	4.16265	4.0538	3.95967	5.60095	5.7819	5.38788	3.68357	3.76992	3.58487	3.31213	3.50191	3.46759	318	295	266	1412	1418	1014	145	224	246	178	229	195
ENSMUSG00000057880	Abat	8.59344	-1.1199	2.59174e-06	8.26665	-10.6456	9.82651e-09	10.3922	8.50002	7.56309	8.41003	8.59344	8.5213	8.52648	8.45229	7.51695	7.6516	7.52073	8.46275	8.41135	8.35599	8.78037	8.52648	8.47346	7090	7456	6459	5105	5047	4255	4238	6114	6845	7321	6822	5714
ENSMUSG00000020707	Rnf135	6.35276	1.28595	2.6662e-06	5.00819	10.6143	1.02492e-08	10.3816	4.48367	6.35276	4.30848	4.88787	4.58279	4.53668	4.33154	6.36861	6.29175	6.39792	4.13872	4.40135	4.38537	4.93133	4.88355	4.84872	430	422	345	2366	1981	1985	256	304	392	527	581	488
ENSMUSG00000022304	Dpys	7.905	-1.4572	2.67023e-06	7.46273	-10.598	1.04777e-08	10.3346	7.905	6.37033	7.82757	7.74803	7.892	7.85871	7.96428	6.05336	6.5515	6.50611	7.86326	7.75617	7.86326	7.82617	7.69528	7.72263	4448	4599	4536	1891	2377	2137	2985	3952	4295	3916	3879	3489
ENSMUSG00000038305	Spats2l	6.31922	3.47201	2.67023e-06	2.60564	10.5846	1.0668e-08	9.11439	1.32413	6.31922	0.61097	2.16824	1.74189	1.01724	1.21327	6.38834	6.39529	6.17403	1.16212	0.512778	0.158011	2.14744	2.26811	2.08918	61	33	38	2414	2119	1708	14	40	24	82	99	78
ENSMUSG00000089872	Rps6kc1	5.05234	1.34443	2.67023e-06	4.10971	10.5833	1.06865e-08	10.2976	3.86483	5.05234	3.83749	3.68418	3.94299	3.96453	3.68697	5.09006	5.0546	5.01236	3.90417	3.85174	3.75658	3.67016	3.7166	3.66578	273	275	219	1009	864	780	165	261	261	226	268	222
ENSMUSG00000025175	Fn3k	4.16679	-1.9247	2.70435e-06	3.43982	-10.5643	1.09655e-08	10.1351	4.16679	1.88681	4.03657	3.66913	4.19244	4.23927	4.06865	1.56839	2.08637	2.00568	3.86063	4.13821	4.11086	3.78028	3.58286	3.64423	325	340	286	84	108	98	211	252	326	243	244	219
ENSMUSG00000017830	Dhx58	7.93293	1.88555	2.86169e-06	4.96183	10.5054	1.18765e-08	10.1895	3.7236	7.93293	2.95141	5.23939	3.81285	3.95723	3.40074	7.99511	7.9046	7.89907	2.84799	2.76836	3.23788	5.30955	5.1403	5.26833	250	274	178	6977	6020	5530	114	127	121	687	691	655
ENSMUSG00000052776	Oas1a	6.94102	1.58255	2.86169e-06	4.25771	10.5036	1.19049e-08	10.0633	2.78708	6.94102	2.36823	4.93448	2.64921	2.92381	2.78822	6.90999	6.9154	6.99768	2.36279	2.34466	2.39725	5.03443	4.8736	4.89542	112	130	114	3384	3077	3000	64	90	89	566	577	503
ENSMUSG00000061273	Mmgt1	4.99414	-1.49969	2.92995e-06	4.29627	-10.477	1.23431e-08	10.1745	4.81662	2.85171	4.99414	4.52262	4.86238	4.87468	4.71281	2.83689	2.75314	2.9651	4.98227	4.92324	5.07689	4.463	4.38537	4.7195	524	538	455	213	174	192	416	546	571	385	417	447
ENSMUSG00000037270	4932438A13Rik	6.2128	-1.09952	3.16971e-06	5.55036	-10.4103	1.35201e-08	10.1057	5.43748	5.10785	5.4433	6.2128	5.42607	5.50818	5.3782	5.23908	4.98543	5.09906	5.39567	5.46949	5.46474	6.1835	6.2988	6.1561	775	839	730	1110	826	832	548	726	842	1247	1510	1199
ENSMUSG00000021999	Cpb2	9.87064	-0.85316	3.2756e-06	9.0336	-10.3773	1.41442e-08	10.021	8.62289	9.2293	8.41156	9.87064	8.62012	8.66423	8.58432	9.23533	9.18873	9.26385	8.3952	8.38719	8.45229	9.7727	9.89868	9.94054	7639	8216	7121	15901	15100	14291	4488	5811	6700	15682	18496	17063
ENSMUSG00000001750	Tcirg1	8.03754	1.21445	3.47926e-06	6.71773	10.3159	1.53901e-08	9.96026	6.29692	8.03754	6.00331	6.53318	6.40142	6.3621	6.12723	8.14127	7.95588	8.01547	6.06093	6.07168	5.87731	6.44422	6.6277	6.52761	1563	1549	1243	7734	6256	5988	736	1147	1307	1506	1883	1551
ENSMUSG00000034382	AI661453	5.44634	1.25807	3.47926e-06	5.03116	10.3214	1.52737e-08	9.99164	4.83728	5.44634	5.24181	4.59924	4.78417	4.84137	4.88629	5.5627	5.44193	5.33438	5.13468	5.40578	5.18496	4.62005	4.65614	4.52151	494	525	514	1381	1133	975	447	607	802	427	499	395
ENSMUSG00000019139	Isyna1	8.92829	-2.52984	3.53503e-06	6.78261	-10.2958	1.58229e-08	9.9341	5.89267	6.42711	5.88237	8.92829	5.96414	5.84599	5.86787	6.28444	6.10523	6.89167	5.81858	5.56898	6.25955	8.7017	9.08442	8.99875	1143	1069	1032	2240	1763	2802	973	976	905	6926	10171	8461
ENSMUSG00000030609	Aen	6.47854	1.38171	3.56234e-06	5.70696	10.2733	1.63204e-08	9.91722	5.30219	6.47854	5.62369	5.42342	5.31815	5.14991	5.43851	6.56276	6.45078	6.42208	5.56657	5.76431	5.54018	5.24272	5.5969	5.43064	717	653	762	2682	2219	2017	577	816	1044	655	942	727
ENSMUSG00000039221	Rpl22l1	4.16914	-1.64687	3.56234e-06	3.55456	-10.2741	1.63041e-08	9.81126	4.03759	2.12986	4.16914	3.88165	3.94924	4.09099	4.07253	1.89441	2.2279	2.26726	4.14842	4.05412	4.30489	3.83937	3.99016	3.81541	274	303	287	107	120	119	241	306	303	254	320	245
ENSMUSG00000036427	Gpi1	7.96918	1.0149	3.72584e-06	7.60519	10.2326	1.72656e-08	9.83093	7.66052	7.74903	7.96918	7.04202	7.53163	7.73276	7.71717	7.8178	7.70237	7.72691	8.02296	7.89907	7.98553	7.02653	7.14257	6.95696	3475	4119	3794	6212	5192	4913	3196	4421	4798	2226	2678	2062
ENSMUSG00000025702	March8	6.69603	-0.871131	3.73607e-06	6.36073	-10.2225	1.75098e-08	9.83284	6.69603	5.66704	6.61981	6.46005	6.64171	6.68056	6.76583	5.62584	5.64798	5.7273	6.62158	6.56879	6.66906	6.43855	6.48514	6.45645	1843	1965	1938	1435	1295	1254	1301	1690	1862	1501	1720	1480
ENSMUSG00000040249	Lrp1	10.4063	-0.867938	3.75657e-06	9.92886	-10.2105	1.78036e-08	9.78339	9.88524	9.62132	9.80257	10.4063	9.90797	9.84906	9.89868	9.57325	9.58979	9.70093	9.88388	9.70847	9.81537	10.457	10.3942	10.3676	18112	18343	18360	20580	18958	18042	11302	15938	16564	24422	26007	22568
ENSMUSG00000026491	Ahctf1	7.35072	-0.97735	3.80097e-06	6.62787	-10.1891	1.83409e-08	9.78274	6.39459	6.37201	6.39416	7.35072	6.36165	6.41944	6.40268	6.40324	6.40557	6.30723	6.39505	6.42389	6.36355	7.42069	7.20221	7.42925	1526	1610	1494	2432	2141	1862	1044	1451	1675	2889	2780	2842
ENSMUSG00000045211	Nudt18	5.34869	1.25465	3.80097e-06	4.54641	10.1862	1.84144e-08	9.80415	4.14985	5.34869	4.36763	4.31947	4.24065	4.07576	4.13314	5.37847	5.33216	5.33543	4.25114	4.50777	4.34397	4.20381	4.31133	4.44328	336	300	300	1224	1049	976	249	329	425	321	397	373
ENSMUSG00000060036	Rpl3	7.20978	-1.28067	3.86233e-06	6.6112	-10.1669	1.89151e-08	9.75323	7.0687	5.37177	7.20978	6.79455	7.0005	7.15831	7.04729	5.54668	5.42155	5.14708	7.15743	7.18497	7.28694	6.69121	6.92153	6.7709	2386	2756	2328	1371	1117	857	2009	2444	2837	1772	2283	1824
ENSMUSG00000030340	Scnn1a	5.0998	-1.50069	3.98455e-06	4.58969	-10.1369	1.97234e-08	9.73975	4.825	3.94281	4.49114	5.0998	4.80902	4.99235	4.67365	3.69933	4.13844	3.99066	4.49186	4.48513	4.49643	5.01717	5.16755	5.11469	504	582	444	387	466	391	277	390	418	560	705	586
ENSMUSG00000054757	Akr1c20	8.16747	1.65724	4.03677e-06	6.3631	10.118	2.02514e-08	9.69491	6.04163	8.16747	5.39193	5.85139	6.29123	5.99189	5.84177	8.16454	8.21632	8.12156	5.36674	5.22415	5.58491	6.00315	5.61003	5.94097	1436	1195	1012	7833	7375	6422	596	711	708	1102	949	1032
ENSMUSG00000040296	Ddx58	7.95002	1.27562	4.03677e-06	6.17406	10.1051	2.06196e-08	9.68294	5.37589	7.95002	5.03885	6.33147	5.54597	5.45598	5.12574	8.03712	7.89907	7.91389	5.04148	4.97685	5.09821	6.37265	6.3491	6.27265	843	810	609	7175	5966	5580	420	569	592	1432	1562	1296
ENSMUSG00000036278	Macrod1	5.63225	-1.81224	4.03677e-06	4.88815	-10.1078	2.05419e-08	9.70042	5.63225	3.24781	5.63199	5.04054	5.50723	5.7833	5.60623	2.95562	3.36059	3.42721	5.7164	5.48219	5.69738	5.11524	5.20811	4.79826	819	1022	857	233	269	266	646	912	849	601	724	473
ENSMUSG00000023070	Rgn	9.2111	-1.22466	4.09112e-06	8.66626	-10.0882	2.11127e-08	9.61887	9.2111	8.02501	8.69547	8.73345	9.38162	9.19484	9.05684	8.00865	8.08446	7.98193	8.66222	8.61332	8.81086	8.83425	8.57171	8.79438	12471	11652	9883	7035	6808	5928	5742	6946	7753	7804	7038	7259
ENSMUSG00000038776	Ephx1	9.64632	1.49012	4.27166e-06	9.26595	10.0502	2.22693e-08	9.56123	9.37653	9.63029	9.64632	8.41067	9.5188	9.08442	9.52638	9.5188	9.72083	9.65123	9.61716	9.79541	9.52638	8.37384	8.53088	8.32731	13998	10806	13421	20140	19895	17666	8806	13343	17822	5648	6837	5211
ENSMUSG00000027784	Ppm1l	4.10413	-1.54275	4.31145e-06	3.71507	-10.0364	2.27038e-08	9.54552	4.10413	2.66732	3.98799	4.10086	4.07576	4.03428	4.20235	2.66776	2.54763	2.78656	3.97464	4.01371	3.97562	4.12121	3.90384	4.27753	300	291	315	188	151	170	192	272	295	303	303	333
ENSMUSG00000028199	Cryz	6.55502	-0.947366	4.40328e-06	6.21742	-10.0143	2.34192e-08	9.54433	6.55502	5.40715	6.55464	6.35288	6.50538	6.59001	6.56968	5.32163	5.50445	5.39537	6.55207	6.5342	6.57766	6.45564	6.33353	6.26946	1674	1832	1701	1173	1189	1018	1204	1621	1814	1519	1545	1293
ENSMUSG00000045659	Plekha7	3.87261	1.82383	4.43529e-06	3.35825	10.0022	2.3823e-08	9.39069	3.81115	3.87261	3.74496	2.00428	3.92718	3.89388	3.6124	3.87376	3.95745	3.78663	3.76974	3.90472	3.56042	2.09265	1.92532	1.99487	270	261	208	436	410	338	143	237	271	79	79	73
ENSMUSG00000034636	Zyg11b	5.76423	-0.906041	4.54339e-06	5.37172	-9.97822	2.46429e-08	9.51245	5.76423	4.55354	5.73625	5.43284	5.75184	5.77849	5.76236	4.53283	4.52803	4.59976	5.75747	5.77849	5.67279	5.45672	5.48345	5.35835	983	1018	954	678	602	584	633	935	1052	755	872	694
ENSMUSG00000054263	Lifr	9.77604	-1.71601	5.46324e-06	9.00206	-9.84145	2.99198e-08	9.26435	9.0854	8.34338	8.80341	9.77604	9.14656	9.22167	8.88798	8.11071	8.42334	8.49609	8.90428	8.64965	8.8563	9.56317	9.70847	10.0565	10835	11793	8751	7599	8582	8142	6062	8060	8048	13364	16561	18170
ENSMUSG00000009614	Sardh	10.1601	-0.907237	5.56216e-06	9.71308	-9.82217	3.07545e-08	9.23182	10.1601	8.87703	10.0954	9.71975	10.1113	10.1846	10.1846	8.79438	8.90428	8.93243	10.094	10.1448	10.0474	9.85679	9.65123	9.65123	21785	24550	21939	12082	12008	11195	13947	18499	22627	16485	15996	13880
ENSMUSG00000051285	Pcmtd1	6.7962	-0.843578	5.8456e-06	6.57798	-9.77424	3.29373e-08	9.19459	6.7962	6.06181	6.67302	6.7809	6.77942	6.78878	6.8204	6.07113	6.08876	6.02554	6.60307	6.6726	6.74339	6.6952	6.8317	6.81579	2060	2127	2005	1912	1745	1543	1378	1673	1982	1773	2139	1876
ENSMUSG00000028766	Alpl	5.6837	2.04337	5.8456e-06	4.76338	9.77792	3.27639e-08	9.24284	4.50615	5.6837	4.85005	4.01361	4.42271	4.54813	4.54761	5.96342	5.69482	5.39285	4.86516	5.1403	4.5447	4.07683	3.95616	4.00784	385	424	405	1782	1335	1017	286	506	668	295	314	280
ENSMUSG00000027828	Ssr3	7.99745	-0.940798	5.9346e-06	7.65539	-9.75721	3.37513e-08	9.15459	7.78381	6.84698	7.99334	7.99745	7.90036	7.70237	7.74871	6.86595	6.84449	6.83048	8.0289	7.94248	8.00865	7.95118	7.91669	8.12448	4459	4063	3874	3301	2916	2668	3292	4455	4948	4253	4575	4555
ENSMUSG00000035944	Ttc38	7.02794	-1.24387	6.69922e-06	6.54415	-9.66664	3.84526e-08	9.04043	7.02794	5.61916	6.84822	6.68129	6.93395	7.22149	6.92837	5.43913	5.68732	5.73104	6.94327	6.81181	6.78958	6.58344	6.72362	6.73682	2279	2884	2160	1278	1328	1256	1416	2119	2213	1652	2005	1773
ENSMUSG00000041827	Oasl1	9.58771	1.89297	6.77606e-06	5.9615	9.64706	3.95562e-08	9.05753	4.31345	9.58771	3.29261	6.65224	4.37234	4.57864	3.98938	9.80539	9.50841	9.44934	3.23647	3.19406	3.44729	6.58113	6.66871	6.70688	372	433	272	23536	18022	15848	132	164	165	1649	1936	1744
ENSMUSG00000033610	Pank1	7.36281	-1.21555	6.77606e-06	7.02328	-9.64617	3.96073e-08	9.00209	7.36281	6.08142	7.35862	7.29026	7.25153	7.29949	7.53741	5.92944	6.04102	6.27381	7.37957	7.28806	7.40822	7.25756	7.38641	7.2268	2829	3048	3368	1742	1685	1828	2171	2896	3043	2621	3132	2470
ENSMUSG00000068744	Psrc1	4.04665	3.60257	6.8659e-06	2.01658	9.63088	4.0494e-08	8.15245	1.31239	4.04665	1.77033	0.936944	1.83042	0.467542	1.63922	3.99052	4.07899	4.07045	1.59906	2.02503	1.6869	1.24001	0.975625	0.595197	65	22	51	474	448	413	39	53	70	45	40	28
ENSMUSG00000036833	Pnpla7	7.84582	0.806933	6.97418e-06	7.27642	9.61395	4.14998e-08	8.95153	6.91306	7.84582	7.11017	7.23663	6.86595	6.96266	6.91057	7.87942	7.85871	7.79935	7.17269	7.11055	7.04729	7.2404	7.29255	7.17695	2183	2403	2140	6424	5825	5170	1686	2472	2707	2596	2981	2402
ENSMUSG00000054733	Msra	7.67876	-1.03868	7.22128e-06	7.32104	-9.5839	4.33505e-08	8.90628	7.67876	6.51058	7.61249	7.48233	7.69528	7.66748	7.67351	6.34819	6.57193	6.61163	7.46409	7.74119	7.63218	7.4841	7.50388	7.45901	3876	3963	3702	2337	2397	2295	2589	3050	4255	3013	3414	2902
ENSMUSG00000026623	Lpgat1	8.80892	-1.32801	7.31128e-06	8.1335	-9.56566	4.45159e-08	8.86987	8.12195	7.29434	8.30881	8.80892	8.10097	8.11071	8.15417	7.39717	7.16459	7.32124	8.55992	8.05679	8.30972	8.80515	8.71733	8.90428	5232	5420	5213	4737	3682	3717	4105	6498	5261	7590	7835	7823
ENSMUSG00000029780	Nt5c3	6.33375	1.04497	7.31128e-06	5.0946	9.56343	4.46608e-08	8.93483	4.58893	6.33375	4.37801	5.07773	4.56478	4.48693	4.71508	6.34494	6.26638	6.38992	4.43586	4.31279	4.38537	5.04729	5.04245	5.14343	424	406	456	2332	1951	1975	256	375	369	571	650	598
ENSMUSG00000037679	Inf2	10.0205	-1.85846	7.45705e-06	8.94493	-9.54399	4.59439e-08	8.83101	8.79744	8.50478	8.45697	10.0205	8.81695	9.11825	8.45711	8.56459	8.55455	8.3952	8.62306	8.15207	8.59576	10.0665	10.1113	9.88388	8651	11118	6467	10200	9541	7692	5043	6776	5687	17995	21500	16686
ENSMUSG00000027597	Ahcy	9.87308	-0.988695	7.52567e-06	9.19316	-9.50905	4.83482e-08	8.77741	9.82627	8.01918	9.87308	9.0541	9.70093	9.99073	9.78715	8.03538	7.9377	8.08446	9.80539	9.8733	9.94054	9.09209	9.09209	8.97814	15940	20985	16549	7172	6184	6291	12182	15199	18913	9347	10220	8195
ENSMUSG00000070427	Il18bp	7.97106	1.02871	7.52567e-06	6.49654	9.52541	4.72064e-08	8.84507	5.45224	7.97106	5.5401	7.02276	5.49632	5.43611	5.42429	8.06434	7.88243	7.9664	5.53524	5.40234	5.6827	7.02198	6.94327	7.10303	813	797	756	7376	5898	5853	639	798	800	2217	2314	2296
ENSMUSG00000085438	1700020I14Rik	6.35321	-0.84248	7.52567e-06	6.12638	-9.52441	4.72752e-08	8.84085	6.31957	5.54671	6.28604	6.35321	6.32339	6.33156	6.30377	5.5183	5.46537	5.65647	6.29418	6.243	6.32094	6.34464	6.39266	6.32234	1485	1513	1400	1344	1153	1206	1007	1356	1475	1406	1617	1347
ENSMUSG00000035936	Aldh5a1	5.81582	-1.044	7.52567e-06	5.43089	-9.51679	4.78045e-08	8.85109	5.80303	4.52517	5.81582	5.57955	5.80308	5.80104	5.80499	4.40496	4.61615	4.55439	5.82805	5.77514	5.84428	5.74251	5.48183	5.51432	1027	1036	980	625	637	565	715	982	1051	924	871	773
ENSMUSG00000019906	Lin7a	4.7808	-2.13684	7.52567e-06	4.19938	-9.51349	4.80351e-08	8.86377	4.7808	3.18484	4.16329	4.66858	4.88843	4.87468	4.5793	3.05048	3.36059	3.14344	4.3045	3.75749	4.42788	4.92613	4.57881	4.50079	533	538	415	247	269	219	264	342	244	524	477	390
ENSMUSG00000030137	Tuba8	6.2827	2.65657	7.79926e-06	3.74876	9.47907	5.05165e-08	8.66789	2.11207	6.2827	2.51929	4.081	2.18539	2.24527	1.90555	6.40113	6.25764	6.18934	2.42235	2.96451	2.17101	3.79306	4.01053	4.43941	81	79	61	2429	1939	1728	55	94	137	245	324	372
ENSMUSG00000031960	Aars	8.72138	0.964576	8.01333e-06	7.91549	9.45508	5.23251e-08	8.70941	7.55002	8.72138	7.59151	7.79904	7.69026	7.53912	7.42069	8.79176	8.73529	8.63708	7.62503	7.5997	7.5498	7.75014	7.75014	7.89683	3866	3676	3067	11996	10632	9220	2414	3408	3837	3723	4064	3977
ENSMUSG00000058163	Gm5431	5.37909	2.15281	8.6621e-06	2.65573	9.3967	5.70175e-08	8.04663	1.23175	5.37909	1.01838	2.9937	1.03106	1.20415	1.46004	5.42414	5.31296	5.40016	1.08578	0.830038	1.13932	2.88568	3.09652	2.9989	37	38	45	1265	1035	1021	27	38	30	134	174	143
ENSMUSG00000002222	Rmnd5a	7.16602	-1.19531	8.97715e-06	6.74486	-9.36457	5.97864e-08	8.59216	7.15729	5.72818	7.16602	6.92793	7.04219	7.13989	7.2898	5.59882	5.66284	5.92288	7.12286	7.08325	7.29196	6.9065	7.03817	6.83913	2448	2705	2808	1411	1307	1430	2024	2389	2649	2044	2469	1905
ENSMUSG00000036678	Aaas	4.92447	1.38304	8.97715e-06	4.29029	9.36174	6.00367e-08	8.64821	4.36911	4.92447	4.33974	3.52786	4.48621	4.23116	4.38996	4.86821	4.89847	5.00674	4.29996	4.50777	4.21148	3.71878	3.49111	3.37368	402	338	361	864	778	777	226	341	425	233	227	183
ENSMUSG00000021477	Ctsl	10.1108	0.854278	9.33586e-06	9.36867	9.32471	6.3419e-08	8.50109	9.06905	10.1108	9.05366	9.24113	9.00844	9.05215	9.14656	10.2286	10.0565	10.0474	8.97358	9.07442	9.11299	9.20576	9.2331	9.28452	9732	10630	10358	29140	25584	23564	7094	8473	10673	10072	11449	10490
ENSMUSG00000003526	Prodh	8.38612	-1.18882	9.33586e-06	7.76209	-9.32628	6.32721e-08	8.51846	8.38612	6.92404	8.00636	7.73184	8.28731	8.63708	8.23398	6.82587	6.95783	6.98842	8.08446	7.90784	8.02677	7.79811	7.69301	7.7044	6080	8060	5528	3228	3189	2985	3334	4631	4838	3852	3874	3456
ENSMUSG00000054843	Atrnl1	5.01198	-1.05738	9.5077e-06	4.55958	-9.30721	6.50869e-08	8.56889	5.01198	3.6275	4.96286	4.63597	5.04493	5.00966	4.98136	3.69426	3.59398	3.59426	4.99197	4.91151	4.9851	4.78511	4.60128	4.52151	592	587	551	386	315	297	388	549	567	479	483	395
ENSMUSG00000008167	Fbxw9	5.41712	1.26992	1.00963e-05	5.04418	9.26166	6.96478e-08	8.48972	5.03331	5.29995	5.41712	4.42632	5.03069	5.0849	4.98434	5.23563	5.34967	5.31456	5.35848	5.67927	5.21361	4.47554	4.40594	4.39746	587	621	552	1108	1058	959	458	707	982	388	423	361
ENSMUSG00000033684	Qsox1	10.1763	-1.04273	1.06236e-05	9.20357	-9.22112	7.39895e-08	8.34622	8.75216	9.30937	8.57646	10.1763	8.62306	8.82256	8.81086	9.32267	9.22383	9.38162	8.39909	8.70722	8.62306	10.094	10.2062	10.2286	7649	9163	8384	16844	15315	15294	5134	5830	8288	18247	22810	20728
ENSMUSG00000002475	Abhd3	6.21481	-0.808696	1.06236e-05	5.97983	-9.21737	7.44042e-08	8.38889	6.21481	5.41238	6.1426	6.14953	6.26104	6.20266	6.18074	5.43523	5.41401	5.38788	6.21943	6.08063	6.12774	6.18571	6.08303	6.17985	1407	1386	1287	1275	1110	1014	882	1289	1312	1248	1302	1219
ENSMUSG00000031845	Bco1	3.92638	1.81659	1.06601e-05	3.15192	9.21006	7.52216e-08	8.32013	2.88017	3.92638	3.27661	2.5245	2.95874	2.59869	3.0831	3.96916	3.98363	3.82636	3.23647	3.37213	3.22124	2.2771	2.51026	2.78614	139	102	141	466	417	348	113	164	186	90	117	123
ENSMUSG00000005823	Gpr108	6.10402	-1.13055	1.09488e-05	5.5291	-9.18724	7.78351e-08	8.35975	5.51758	4.86705	5.62774	6.10402	5.54479	5.60337	5.40459	4.78724	5.02917	4.78473	5.46552	5.7045	5.71319	6.12104	6.15785	6.03316	842	899	744	813	851	669	653	760	1000	1189	1373	1107
ENSMUSG00000036892	Prodh2	8.54895	-0.746646	1.09546e-05	8.01701	-9.18196	7.84534e-08	8.29762	8.41764	7.11199	8.54895	7.98946	8.45711	8.38719	8.40861	7.01804	7.16005	7.15787	8.51767	8.56459	8.56459	8.00865	8.01547	7.94428	6671	6795	6161	3648	3678	3340	4869	6362	7506	4416	4943	4089
ENSMUSG00000034371	Tkfc	9.79854	1.43502	1.10497e-05	9.2854	9.14374	8.30841e-08	8.22765	9.30593	9.49054	9.79854	8.54658	9.25066	9.23533	9.43181	9.47017	9.53127	9.47017	9.9291	9.5374	9.9291	8.46275	8.81695	8.36004	11601	11953	12383	19195	18297	16116	12057	16395	14816	5969	8466	5256
ENSMUSG00000029063	Nadk	8.24026	0.74424	1.10497e-05	7.85712	9.14445	8.29956e-08	8.24259	7.81528	8.24026	7.84577	7.52716	7.80349	7.82949	7.81287	8.33961	8.22126	8.15989	7.86707	7.85965	7.81058	7.52225	7.51906	7.54017	4168	4467	4051	8822	7380	6593	2900	3978	4611	3071	3460	3064
ENSMUSG00000030096	Slc6a6	8.22522	1.27262	1.10497e-05	7.22822	9.14275	8.32072e-08	8.25081	7.04253	8.22522	6.86602	6.77912	7.03943	7.05522	7.03293	8.3952	8.1795	8.10097	6.81978	7.03594	6.74234	6.93935	6.84206	6.55596	2443	2528	2308	9156	7193	6358	1377	1949	2585	2091	2156	1586
ENSMUSG00000035517	Tdrd7	6.95808	0.953618	1.10497e-05	5.73732	9.15135	8.21395e-08	8.30763	5.29031	6.95808	4.98829	5.71262	5.37807	5.22608	5.26677	7.02961	6.89238	6.95223	4.95922	5.12732	4.87832	5.73229	5.67967	5.7259	750	689	675	3694	3018	2920	362	539	663	917	999	898
ENSMUSG00000032788	Pdxk	6.95074	-0.849058	1.10497e-05	6.06741	-9.15158	8.21107e-08	8.29433	6.88822	4.7587	6.95074	5.67196	6.84028	6.84142	6.98298	4.76433	4.71999	4.79177	6.92666	7.01155	6.91402	5.6918	5.6042	5.7199	2146	2211	2236	803	685	672	1548	2097	2544	890	945	893
ENSMUSG00000025810	Nrp1	6.04423	-0.970679	1.10497e-05	5.73758	-9.15373	8.18471e-08	8.30115	6.04423	5.112	5.88087	5.91321	6.0925	6.01275	6.02744	4.99459	5.10515	5.23624	5.94727	5.74638	5.94896	5.94638	5.92106	5.87219	1255	1210	1154	946	897	903	779	1067	1031	1063	1171	989
ENSMUSG00000066861	Oas1g	6.01953	1.95867	1.10497e-05	3.39591	9.15081	8.22057e-08	8.06177	1.62922	6.01953	1.76055	4.17434	1.68377	1.85427	1.34961	6.02443	5.94744	6.08672	1.73562	1.72676	1.81927	4.05311	4.33956	4.13035	59	60	42	1857	1582	1607	43	59	57	291	404	303
ENSMUSG00000036752	Tubb4b	7.25917	1.37942	1.10591e-05	6.37381	9.13755	8.38602e-08	8.26133	5.83489	7.25917	6.17378	6.2274	6.0606	5.76645	5.67762	7.22577	7.39946	7.15227	6.28339	6.31741	5.92055	6.24484	6.16194	6.27542	1227	1009	902	4213	4273	3332	763	1344	1559	1308	1376	1297
ENSMUSG00000039145	Camk1d	6.71961	-1.18182	1.15956e-05	5.90586	-9.10149	8.85395e-08	8.22475	5.67473	6.19439	5.03472	6.71961	5.66171	5.83918	5.52329	6.11177	6.16843	6.30296	5.01184	4.85793	5.2344	6.75003	6.69472	6.71408	920	1064	808	1982	1830	1858	465	556	546	1829	1976	1751
ENSMUSG00000023944	Hsp90ab1	10.3773	0.832854	1.17371e-05	9.80936	9.08889	9.0238e-08	8.13995	9.59544	10.3773	9.65767	9.60705	9.63899	9.5477	9.59962	10.5154	10.3343	10.2822	9.63899	9.67273	9.66127	9.67273	9.53127	9.61716	15191	15293	13900	35532	30397	27583	10097	13454	16177	14880	14261	13555
ENSMUSG00000035692	Isg15	10.4789	1.72518	1.19419e-05	6.38421	9.06843	9.30699e-08	8.21893	4.81281	10.4789	3.16799	7.07709	5.02459	4.91289	4.50097	10.5931	10.3676	10.4761	3.31646	2.82862	3.35887	7.13025	7.01155	7.08947	585	552	391	37322	31059	30563	124	174	126	2406	2416	2267
ENSMUSG00000038370	Pcp4l1	5.68867	-2.29434	1.19419e-05	5.11185	-9.06855	9.30525e-08	8.20544	5.68867	3.59139	5.49781	5.66955	5.71748	5.8357	5.51283	3.34651	3.6096	3.81805	5.43432	5.25128	5.80784	5.39845	5.49501	6.11519	960	1061	803	302	319	346	700	746	719	728	880	1167
ENSMUSG00000038121	Fam210a	6.35173	-1.30704	1.27956e-05	5.96203	-9.01838	1.00397e-07	8.08948	6.22547	5.10348	6.16745	6.35173	6.11492	6.32992	6.23158	4.87179	5.36849	5.07015	6.15741	6.25114	6.09379	6.33156	6.4823	6.24132	1275	1512	1332	866	1071	814	864	1225	1483	1396	1718	1271
ENSMUSG00000029571	Tmem106b	7.14923	-1.02796	1.28285e-05	6.86507	-9.01228	1.01331e-07	8.0562	7.09374	6.11333	7.10396	7.14923	7.00755	7.12812	7.14556	6.09412	6.04016	6.20572	7.17695	6.99504	7.13989	7.1137	7.31908	7.0149	2396	2673	2528	1953	1684	1751	1803	2477	2526	2374	3020	2155
ENSMUSG00000036110	Slc17a2	7.66464	-0.877708	1.33029e-05	7.22885	-8.98401	1.05779e-07	8.00625	7.61359	6.35463	7.66464	7.28256	7.63218	7.5923	7.61627	6.30208	6.25955	6.50226	7.58226	7.72393	7.68772	7.32124	7.32124	7.20521	3735	3774	3589	2276	1942	2134	2667	3303	4210	2723	3024	2439
ENSMUSG00000037234	Hook3	5.86261	-1.01257	1.43353e-05	5.50016	-8.93064	1.14743e-07	7.97122	5.64412	4.81084	5.68307	5.86261	5.55348	5.61003	5.76884	4.9102	4.75913	4.7632	5.69537	5.6629	5.69094	5.76236	6.0108	5.81466	849	907	958	892	703	657	643	898	970	937	1236	952
ENSMUSG00000032777	Gtf3c1	6.58302	0.723405	1.44828e-05	6.16108	8.91965	1.16686e-07	7.93197	6.07205	6.58302	6.10055	5.8887	6.03626	6.05094	6.12896	6.60538	6.55	6.59368	6.08807	6.12244	6.09114	5.90837	5.90484	5.85288	1202	1243	1244	2760	2376	2268	862	1168	1359	1035	1162	974
ENSMUSG00000025408	Ddit3	4.87703	2.12319	1.47408e-05	3.39247	8.90384	1.19541e-07	7.90293	2.50925	4.87703	2.94811	3.2355	2.42168	2.2279	2.87818	4.83805	4.89542	4.89762	3.29628	3.05378	2.49426	3.06326	3.43184	3.21141	95	78	121	847	775	722	68	172	148	151	217	164
ENSMUSG00000028186	Uox	10.0776	-1.04303	1.47586e-05	9.78476	-8.89463	1.2124e-07	7.83996	10.0776	9.2163	9.83214	10.013	10.0304	10.2286	9.97366	9.20576	9.23087	9.21229	9.81537	9.73066	9.9504	10.172	10.0102	9.85679	20587	25148	19002	15628	15373	13880	12251	15264	17157	19678	19660	16628
ENSMUSG00000057522	Spop	7.04454	-0.745614	1.47586e-05	6.73156	-8.89592	1.21e-07	7.8793	6.79101	6.27404	6.81665	7.04454	6.83468	6.75068	6.78765	6.1883	6.26638	6.36745	6.80812	6.81447	6.82737	7.0416	7.04277	7.04926	2133	2067	1968	2087	1951	1931	1444	1924	2215	2251	2487	2222
ENSMUSG00000018796	Acsl1	9.90114	-0.748618	1.59837e-05	9.33789	-8.8376	1.32329e-07	7.75455	9.90114	8.50401	9.79764	9.14875	9.8428	9.92008	9.94054	8.46541	8.54155	8.50506	9.79541	9.74072	9.85679	9.24638	9.11825	9.08162	17671	19178	18927	9651	9415	8190	11739	14879	17214	10342	10470	9087
ENSMUSG00000024424	Ttc39c	8.32599	-1.31411	1.59837e-05	7.80777	-8.83438	1.32987e-07	7.7656	8.32599	6.838	8.12155	7.94554	8.33743	8.38176	8.25878	6.86085	6.79232	6.86085	8.16454	7.93359	8.26651	7.65068	8.03178	8.15417	6264	6788	5652	3290	2832	2722	4001	5011	4898	3427	4996	4664
ENSMUSG00000039197	Adk	8.8194	-0.74852	1.75533e-05	8.56491	-8.76956	1.46971e-07	7.6547	8.6844	8.1379	8.61795	8.8194	8.63708	8.79307	8.62306	8.15207	8.14286	8.11877	8.64965	8.55455	8.64965	8.76259	8.86136	8.83425	7743	8909	7271	7783	7050	6418	5221	6940	7420	7274	8704	7544
ENSMUSG00000001123	Lgals9	10.8384	1.0316	1.79526e-05	9.28592	8.75097	1.51259e-07	7.62056	8.70919	10.8384	8.24894	9.34717	8.65468	8.89285	8.58004	10.9243	10.7954	10.7954	8.42334	8.19517	8.12832	9.37112	9.32267	9.34772	7776	9446	7067	47818	40879	37577	3629	5945	5922	11501	12264	10881
ENSMUSG00000034459	Ifit1	10.1622	2.02628	1.80293e-05	5.79409	8.7442	1.52855e-07	7.73321	4.57622	10.1622	2.44291	5.99506	4.80361	4.73139	4.19366	10.3556	10.0745	10.0565	2.49426	2.38697	2.4475	5.98803	6.101	5.89615	501	486	313	32796	25662	23565	66	99	92	1090	1320	1002
ENSMUSG00000021270	Hsp90aa1	7.55362	1.36973	1.83897e-05	6.60923	8.72744	1.56879e-07	7.62291	6.16168	7.55362	6.34779	6.37383	6.48514	6.0606	5.93931	7.64778	7.56545	7.44765	6.36681	6.41416	6.26239	6.53276	6.25049	6.33825	1654	1252	1087	5575	4779	4051	975	1427	1660	1603	1457	1362
ENSMUSG00000050565	Tor1aip2	8.78073	0.690116	1.85237e-05	7.74501	8.71547	1.59819e-07	7.58206	7.25299	8.78073	7.05399	7.89233	7.31019	7.21828	7.23049	8.84608	8.74333	8.75279	7.06066	7.07804	7.02327	7.86326	7.9046	7.90911	2964	2882	2692	12593	10698	9903	1663	2289	2647	4020	4515	4014
ENSMUSG00000038522	Mfsd4b1	5.64702	-1.0688	1.85237e-05	4.99327	-8.71485	1.59973e-07	7.6656	5.64702	3.91299	5.54185	4.87122	5.57007	5.67651	5.69449	3.77585	4.04067	3.92245	5.60881	5.50445	5.5123	4.86026	5.02226	4.73114	864	944	908	409	435	371	567	844	862	501	641	451
ENSMUSG00000078349	AW011738	5.14158	2.3034	1.95202e-05	2.82297	8.67562	1.70036e-07	7.34773	1.74111	5.14158	1.64668	2.7625	2.08851	1.61203	1.52279	5.26245	4.97284	5.18946	1.71203	1.75211	1.4759	2.96596	2.81428	2.50725	76	51	47	1127	819	879	34	58	58	142	145	103
ENSMUSG00000021770	Samd8	4.95904	-0.936871	1.95202e-05	4.56415	-8.67337	1.70634e-07	7.61574	4.63685	4.05089	4.60982	4.95904	4.72909	4.63783	4.54362	4.00941	4.1065	4.03677	4.52474	4.65909	4.64563	5.00689	4.94508	4.92516	475	456	404	480	457	404	308	399	473	555	608	514
ENSMUSG00000003809	Gcdh	9.07279	-0.719921	2.01412e-05	8.81262	-8.64112	1.79437e-07	7.44955	9.07279	8.20957	9.05583	8.91229	9.02561	9.14656	9.04619	8.10671	8.25878	8.2632	9.07442	9.05684	9.03622	8.93243	8.91885	8.88559	9823	11324	9697	7574	7585	7043	6651	8954	10496	8389	9173	7795
ENSMUSG00000036093	Arl5a	6.91088	-0.691589	2.01412e-05	6.71814	-8.63803	1.80306e-07	7.47608	6.8708	6.30949	6.78138	6.91088	6.89782	6.87482	6.83977	6.28124	6.33848	6.30875	6.74684	6.78765	6.80966	6.84405	6.94766	6.94094	2232	2251	2037	2234	2042	1864	1430	1838	2183	1953	2327	2036
ENSMUSG00000062949	Atp11c	6.88848	-1.03971	2.01412e-05	6.40046	-8.64064	1.79571e-07	7.48921	6.42936	6.11057	6.17344	6.88848	6.52602	6.43787	6.32419	6.08611	6.1377	6.10788	6.27424	5.9476	6.29848	6.96005	6.8983	6.80709	1691	1634	1421	1939	1798	1628	992	1336	1199	2116	2251	1855
ENSMUSG00000013878	Rnf170	4.53398	-0.928971	2.01412e-05	4.27878	-8.64847	1.7739e-07	7.587	4.49118	3.59799	4.49199	4.53398	4.50551	4.47554	4.49247	3.62923	3.66342	3.50133	4.52474	4.50587	4.44536	4.48837	4.52054	4.59303	407	403	389	367	333	280	267	399	424	392	457	414
ENSMUSG00000037287	Tbcel	7.02429	0.984199	2.02895e-05	6.32801	8.62958	1.82702e-07	7.47577	6.0813	7.02429	6.12197	6.08447	6.08961	6.04416	6.11013	7.06066	7.15743	6.85477	6.26568	6.09614	6.00408	6.10609	6.08512	6.06221	1252	1239	1226	3779	3661	2708	816	1330	1331	1182	1304	1129
ENSMUSG00000007458	M6pr	7.60573	0.802632	2.03874e-05	6.85147	8.61538	1.86804e-07	7.43955	6.57874	7.60573	6.49835	6.72308	6.62823	6.53243	6.57556	7.71013	7.53217	7.57489	6.50572	6.49211	6.4972	6.81238	6.72728	6.62959	1824	1741	1713	5773	4657	4430	1153	1564	1755	1912	2008	1663
ENSMUSG00000022708	Zbtb20	6.60445	-1.3396	2.03874e-05	6.24584	-8.61978	1.85522e-07	7.46106	6.5557	5.40854	6.41468	6.60445	6.55252	6.60742	6.50716	5.5418	5.2608	5.42303	6.59995	6.17125	6.47285	6.78016	6.6456	6.38759	1721	1854	1618	1367	996	1032	1128	1669	1412	1863	1905	1404
ENSMUSG00000027937	Jtb	5.70134	-0.828179	2.03874e-05	5.46604	-8.61657	1.86456e-07	7.4846	5.64239	4.89763	5.62277	5.70134	5.66363	5.66746	5.59609	4.78146	4.92261	4.98882	5.58243	5.61648	5.66941	5.6494	5.74122	5.71341	921	939	850	810	791	768	632	824	936	859	1049	888
ENSMUSG00000030513	Pcsk6	8.15486	-1.50033	2.11882e-05	7.40382	-8.58713	1.95257e-07	7.38246	7.40181	6.75121	7.30742	8.15486	7.39614	7.40311	7.40619	6.38466	6.83679	7.03219	7.40039	7.22457	7.29729	7.95392	8.17323	8.33743	3179	3342	3045	2410	2903	3078	2027	2923	2903	4255	5387	5235
ENSMUSG00000049502	Dtx3l	7.60981	1.00869	2.20538e-05	6.24365	8.5508	2.06718e-07	7.36275	5.61571	7.60981	5.38159	6.36751	5.63711	5.5374	5.67262	7.78362	7.50096	7.54484	5.44534	5.326	5.37342	6.47102	6.37478	6.25673	906	857	900	6056	4566	4319	513	750	761	1534	1595	1282
ENSMUSG00000036986	Pml	7.04738	0.928909	2.20538e-05	5.6317	8.55682	2.04773e-07	7.40263	4.88922	7.04738	4.68054	5.90966	4.94531	5.00211	4.72025	7.09974	7.00613	7.03629	4.7369	4.65909	4.64563	5.9738	5.90484	5.85035	554	585	458	3890	3308	3086	308	463	473	1083	1162	973
ENSMUSG00000085995	Gm2788	5.26982	-1.92629	2.20538e-05	3.89215	-8.55369	2.05781e-07	7.42534	3.45779	4.49466	2.34631	5.26982	3.67573	3.50359	3.19406	4.30042	4.51955	4.66402	2.22259	2.17939	2.63695	5.43408	5.28222	5.09317	226	198	153	586	597	613	75	82	78	742	762	577
ENSMUSG00000004951	Hspb1	5.71455	2.96275	2.21273e-05	3.3605	8.54513	2.08572e-07	7.33871	2.69051	5.71455	2.4556	2.58135	3.00049	2.65555	2.4155	5.66717	5.89822	5.57827	2.0274	3.09514	2.24425	2.92042	2.04973	2.7739	143	107	89	1480	1528	1151	58	72	153	137	86	122
ENSMUSG00000054408	Spcs3	6.56571	-0.873591	2.36075e-05	6.20645	-8.5005	2.23767e-07	7.27249	6.4719	5.40996	6.56571	6.37824	6.63375	6.43021	6.35176	5.43432	5.40767	5.38788	6.51364	6.61107	6.57242	6.45078	6.32264	6.3613	1834	1626	1446	1274	1105	1014	1201	1572	1913	1514	1534	1384
ENSMUSG00000031924	Cyb5b	8.85133	-0.985832	2.39666e-05	8.53494	-8.48744	2.28434e-07	7.20708	8.85133	7.85157	8.7252	8.71164	9.03622	8.83008	8.68768	7.9046	7.82949	7.82063	8.60159	8.82519	8.74882	8.79438	8.63333	8.70722	9959	9231	7590	6574	5714	5268	5517	6665	8966	7458	7361	6816
ENSMUSG00000026385	Dbi	9.45377	-0.899055	2.67945e-05	9.02863	-8.41358	2.56798e-07	7.08314	9.05277	8.37598	9.232	9.45377	9.14065	9.08162	8.93604	8.41876	8.19865	8.51055	9.18873	9.21951	9.28776	9.49154	9.4559	9.41388	10809	10793	9019	9308	7291	8207	7865	9613	11825	12918	13763	11431
ENSMUSG00000031168	Ebp	8.23975	-0.878766	2.72368e-05	7.95464	-8.39984	2.62472e-07	7.07307	8.1087	7.24036	8.22976	8.23975	8.16454	8.19517	7.9664	7.15166	7.17908	7.39032	8.17619	8.29988	8.21321	8.22728	8.24375	8.24822	5402	5816	4552	4020	3744	3894	3876	5034	6372	4997	5554	4997
ENSMUSG00000073411	H2-D1	11.1954	0.893558	2.75291e-05	9.89583	8.38436	2.69017e-07	7.02953	9.16414	11.1954	9.04287	10.1809	9.25753	8.96067	9.27422	11.2983	11.1562	11.1317	9.03622	9.04619	9.04619	10.2286	10.1571	10.1571	11604	9982	11301	63331	54151	49799	6705	8770	10386	20837	21780	20064
ENSMUSG00000022216	Psme1	8.52946	0.686951	2.75291e-05	7.64916	8.38219	2.69952e-07	7.05104	7.29846	8.52946	7.11247	7.65625	7.34979	7.29551	7.25008	8.61332	8.5016	8.47346	7.10741	7.09974	7.13025	7.66572	7.68772	7.61532	3073	3038	2725	10532	9123	8087	1794	2360	2684	3482	3870	3251
ENSMUSG00000055737	Ghr	8.49672	-0.844267	2.75291e-05	8.24361	-8.37955	2.71087e-07	7.03639	8.41204	7.87271	8.19297	8.49672	8.5016	8.45033	8.28417	7.84274	7.91669	7.85871	8.20098	8.0859	8.29201	8.44101	8.45711	8.59204	6947	7156	5756	6283	6097	5367	4065	5100	5376	5876	6433	6226
ENSMUSG00000026811	St6galnac6	7.10323	-0.950194	2.75291e-05	6.52969	-8.38531	2.68611e-07	7.07856	6.42895	6.31171	6.27488	7.10323	6.42235	6.46793	6.39658	6.13066	6.36976	6.43471	6.18232	6.24574	6.39658	7.02827	7.10303	7.17838	1594	1670	1489	2004	2083	2040	1066	1247	1477	2228	2607	2403
ENSMUSG00000030762	Aqp8	7.79749	-1.45835	2.78414e-05	6.56619	-8.36913	2.75628e-07	7.05731	6.06048	6.61265	5.79413	7.79749	6.19581	5.99792	5.98771	6.64338	6.43685	6.75771	5.7833	5.64772	5.95138	8.12156	7.66183	7.6091	1345	1197	1124	2823	2194	2540	780	954	959	4712	3789	3222
ENSMUSG00000027078	Ube2l6	8.5446	0.770989	2.81895e-05	7.09541	8.35755	2.80767e-07	7.027	6.5928	8.5446	6.03172	7.2125	6.70429	6.56048	6.51364	8.47346	8.56459	8.59576	6.08105	6.00026	6.01386	7.25941	7.22457	7.15352	1941	1777	1625	9751	9562	8812	820	1163	1244	2628	2854	2374
ENSMUSG00000021037	Ahsa1	7.21787	0.769896	2.81895e-05	6.61652	8.35143	2.83528e-07	7.02231	6.47237	7.21787	6.39905	6.37681	6.50171	6.55	6.36539	7.2198	7.23793	7.19588	6.36681	6.50572	6.32462	6.37373	6.37852	6.37817	1669	1766	1461	4206	3890	3452	1012	1427	1774	1433	1598	1396
ENSMUSG00000020326	Ccng1	7.01595	1.06983	2.81895e-05	6.35144	8.35463	2.82081e-07	7.03571	6.02841	7.01595	6.21886	6.14253	6.08961	5.85733	6.1383	7.0149	6.94658	7.08637	6.2988	6.33156	6.02621	6.13984	6.253	6.03476	1252	1079	1251	3638	3161	3210	826	1358	1567	1211	1461	1108
ENSMUSG00000031762	Mt2	9.09708	-4.35973	2.84414e-05	7.0384	-8.34259	2.87559e-07	7.0083	7.12533	6.2491	5.68209	9.09708	6.96519	7.52225	6.88855	6.03616	6.15817	6.55298	4.88951	5.00165	7.15512	8.80939	9.46217	9.0197	2315	3616	2105	1868	1819	2201	1824	513	607	7594	13822	8784
ENSMUSG00000010277	2610507B11Rik	7.42391	-0.69901	2.86746e-05	7.16618	-8.33423	2.91427e-07	6.98001	7.39195	6.55881	7.42391	7.29003	7.40509	7.33393	7.43682	6.60196	6.51548	6.559	7.47603	7.38083	7.41485	7.35656	7.28358	7.22997	3200	3141	3116	2755	2319	2213	2180	3088	3261	2788	2969	2474
ENSMUSG00000040483	Xaf1	7.28105	1.16315	2.86941e-05	5.21518	8.33057	2.93136e-07	7.08118	4.34907	7.28105	3.72264	5.50797	4.40902	4.48693	4.15126	7.31358	7.21828	7.3113	3.60459	3.96574	3.59758	5.49918	5.4729	5.55182	382	406	304	4463	3857	3706	146	213	284	778	865	792
ENSMUSG00000020184	Mdm2	6.59096	1.18826	2.8882e-05	5.824	8.32328	2.96576e-07	7.00666	5.56227	6.59096	5.65124	5.49153	5.62584	5.36648	5.69449	6.53888	6.4316	6.80241	5.77536	5.54708	5.63127	5.51502	5.51656	5.44301	896	759	908	2657	2183	2610	616	946	892	786	894	733
ENSMUSG00000027048	Abcb11	9.57248	-1.51117	3.02058e-05	9.00379	-8.29212	3.11761e-07	6.8862	9.19172	8.28491	8.96605	9.57248	9.2432	9.25753	9.07442	8.36644	8.28731	8.20098	8.89285	9.27422	8.73109	9.82606	9.61716	9.27422	11574	12169	9985	8934	7768	6759	5486	8032	12199	15915	15252	10464
ENSMUSG00000061232	H2-K1	12.0095	0.83015	3.03604e-05	10.9691	8.28577	3.14955e-07	6.8611	10.5371	12.0095	10.3435	10.9863	10.546	10.3942	10.671	12.0936	11.9996	11.9354	10.3556	10.3676	10.3074	11.0808	10.9243	10.954	29663	28030	29934	98199	82116	77388	16112	21535	26680	38042	39681	34526
ENSMUSG00000058921	Slc10a5	5.54723	-1.06447	3.09144e-05	5.19777	-8.27135	3.22331e-07	6.94925	5.37734	4.78531	5.0812	5.54723	5.45758	5.38857	5.28587	4.72335	4.76626	4.86632	5.27127	4.87179	5.10053	5.57007	5.46182	5.60982	791	768	683	781	707	706	421	669	552	819	860	826
ENSMUSG00000020053	Igf1	9.37453	-0.810551	3.15961e-05	9.10607	-8.25466	3.31101e-07	6.82382	9.37453	8.60336	9.2037	9.24271	9.34772	9.50841	9.26747	8.55001	8.64459	8.61547	9.28056	9.11825	9.21229	9.23087	9.17459	9.32267	12298	15056	11210	10183	10014	9105	7538	10343	11017	10164	11184	10765
ENSMUSG00000073678	Pgap1	4.24439	-1.48313	3.20093e-05	3.3327	-8.24347	3.37117e-07	6.9281	4.16142	1.67799	4.24439	3.247	4.16265	4.00566	4.31596	1.90816	1.52043	1.60539	4.29669	4.11832	4.31815	3.28971	3.22014	3.23116	318	285	342	108	72	73	244	340	320	175	188	166
ENSMUSG00000022679	Mpv17l	5.07688	-1.30183	3.29036e-05	4.48012	-8.22328	3.48269e-07	6.91621	5.07688	3.41928	4.89007	4.53425	5.09033	5.2717	4.8686	3.39489	3.55257	3.31039	4.9862	4.82265	4.86135	4.712	4.47155	4.41921	613	710	509	311	307	244	357	547	533	455	443	367
ENSMUSG00000057729	Prtn3	7.01477	-3.09333	3.30519e-05	5.05392	-8.21741	3.51579e-07	6.8903	4.6051	4.23022	4.3656	7.01477	4.83944	4.7084	4.26745	4.01276	3.71609	4.9618	4.54493	3.7002	4.85167	6.91461	6.90513	7.22457	515	479	331	481	345	754	355	404	234	2055	2265	2467
ENSMUSG00000032679	Cd59a	6.28668	-0.837742	3.32174e-05	5.99472	-8.21126	3.55088e-07	6.81285	6.28668	5.33815	6.23457	6.11946	6.33054	6.34876	6.18074	5.21402	5.34967	5.45076	6.23596	6.18963	6.27812	6.11098	6.1793	6.06811	1494	1529	1287	1095	1058	1054	982	1299	1425	1184	1389	1135
ENSMUSG00000042073	Abhd14b	7.9947	-0.898443	3.33293e-05	7.56106	-8.20429	3.59111e-07	6.76093	7.9947	6.80329	7.87037	7.57586	7.89379	8.12832	7.962	6.67307	6.84726	6.88953	7.79687	7.90036	7.91389	7.5741	7.67744	7.47603	4449	5468	4532	2876	2927	2796	3064	3812	4800	3216	3845	2932
ENSMUSG00000019590	Cyb561	4.98997	-1.37042	3.33293e-05	4.20921	-8.20311	3.59795e-07	6.89443	4.10699	3.72574	4.01414	4.98997	4.00328	4.37294	3.94474	3.83543	3.61572	3.72608	3.96815	3.97933	4.09493	4.88607	5.18238	4.90146	284	375	263	427	321	324	209	271	287	510	712	505
ENSMUSG00000052957	Gas1	3.30714	-2.41771	3.34551e-05	2.67072	-8.19776	3.62914e-07	6.74277	3.30714	1.03465	3.12238	3.21872	3.51103	3.20192	3.20848	0.508153	1.64467	0.951121	3.23647	2.80419	3.32648	3.10807	3.41197	3.13613	202	160	155	39	79	46	121	164	124	155	214	156
ENSMUSG00000055322	Tns1	8.58003	-1.55666	3.34739e-05	7.63149	-8.19442	3.64881e-07	6.7444	7.46166	7.17653	7.30774	8.58003	7.44233	7.57489	7.36776	7.00755	7.30054	7.22149	7.46048	7.25822	7.20453	8.44454	8.30538	8.99017	3277	3742	2975	3629	4032	3502	1898	3041	2982	5883	5753	8447
ENSMUSG00000037316	Bag4	4.42589	-1.28493	3.45965e-05	3.99847	-8.17105	3.78941e-07	6.84883	4.21056	3.37466	3.98275	4.42589	4.10598	4.32337	4.20235	3.0892	3.44605	3.58873	3.98014	4.05868	3.90942	4.35749	4.50097	4.41921	306	362	315	253	284	296	183	273	304	355	451	367
ENSMUSG00000028211	Trp53inp1	8.25825	1.47293	3.46997e-05	6.77248	8.16625	3.81898e-07	6.72224	6.41681	8.25825	6.0201	6.39476	6.54557	6.2245	6.48035	8.1157	8.08734	8.57171	6.06476	6.15341	5.84213	6.47474	6.51054	6.199	1717	1401	1582	7629	6816	8630	714	1151	1393	1539	1742	1238
ENSMUSG00000027957	Slc35a3	6.03704	-0.697715	3.57817e-05	5.66987	-8.14437	3.95691e-07	6.71823	6.03704	4.97646	6.01558	5.65042	6.04742	6.02744	6.03626	4.90416	4.97563	5.0496	6.0005	6.00764	6.0386	5.67833	5.65807	5.61485	1216	1221	1162	886	821	802	836	1108	1254	881	984	828
ENSMUSG00000049858	Suox	7.81711	-1.03195	3.61061e-05	7.33649	-8.13297	4.0308e-07	6.64773	7.37204	6.95618	7.20065	7.81711	7.46902	7.45703	7.19008	6.76178	7.03367	7.07309	7.16661	7.29949	7.13584	7.82949	7.73806	7.88377	3348	3436	2605	3061	3367	3190	1797	2469	3061	3920	3986	3946
ENSMUSG00000003746	Man1a	7.79945	-0.710519	3.61061e-05	7.55999	-8.13527	4.01579e-07	6.64707	7.67542	7.10468	7.66039	7.79945	7.63397	7.6396	7.75269	7.03147	7.11952	7.16306	7.73276	7.57489	7.67351	7.80725	7.80628	7.78483	3738	3883	3887	3698	3562	3349	2644	3683	3751	3860	4274	3653
ENSMUSG00000022108	Itm2b	10.5738	0.601894	3.61397e-05	10.0602	8.12951	4.05358e-07	6.60988	9.8971	10.5738	9.84746	9.92235	9.94054	9.8428	9.90797	10.5599	10.5808	10.5808	9.8428	9.85679	9.8428	9.97366	9.92008	9.8733	18409	18300	18603	36280	35724	32081	11626	15486	18692	17169	18602	16658
ENSMUSG00000011148	Adssl1	7.31321	-1.44723	3.63364e-05	6.62425	-8.12328	4.09479e-07	6.64888	6.65555	6.06684	6.46141	7.31321	6.56382	6.94237	6.46047	6.01928	6.16543	6.0158	6.64903	6.15341	6.58179	7.27246	7.45464	7.21252	1739	2361	1550	1851	1828	1533	1209	1715	1393	2641	3308	2446
ENSMUSG00000031147	Magix	4.03811	-1.55014	3.66083e-05	3.58461	-8.11583	4.1447e-07	6.76238	3.90306	2.59827	3.79902	4.03811	3.95374	4.12328	3.63215	2.42168	2.81806	2.55508	3.72392	3.83475	3.83839	4.16318	3.87496	4.07618	275	311	211	157	183	146	174	230	257	312	298	293
ENSMUSG00000022149	C9	7.69162	-1.1839	3.70226e-05	7.28864	-8.10606	4.2111e-07	6.60474	7.47565	7.11914	6.86815	7.69162	7.70687	7.36776	7.35232	7.0579	7.13065	7.16886	6.64319	6.86371	7.09756	7.75269	7.71717	7.60501	3895	3233	2955	3772	3600	3378	1754	1710	2296	3735	3930	3216
ENSMUSG00000020017	Hal	9.64445	-1.05043	3.89649e-05	9.17748	-8.06989	4.46682e-07	6.51842	9.23618	8.70589	9.1234	9.64445	9.18096	9.36359	9.164	8.61547	8.82519	8.67703	9.1279	9.28776	8.95453	9.76439	9.69369	9.47526	11130	13524	10405	10577	11167	9426	6384	9220	12272	15657	16508	12106
ENSMUSG00000024371	C2	7.09687	0.797743	3.89649e-05	6.43598	8.06904	4.47306e-07	6.56649	6.17244	7.09687	6.17403	6.30058	6.17316	6.11409	6.23007	7.04878	7.1137	7.12812	6.13116	6.22131	6.16963	6.3284	6.41893	6.15441	1324	1300	1331	3747	3548	3292	911	1202	1453	1394	1651	1198
ENSMUSG00000037646	Vps13b	5.71946	-0.836494	3.91639e-05	5.33733	-8.06311	4.51654e-07	6.60317	5.64878	4.53722	5.71946	5.44386	5.64055	5.6455	5.6603	4.69111	4.46618	4.45435	5.73229	5.63025	5.79583	5.4236	5.42978	5.47821	909	928	892	759	576	532	693	920	946	738	842	751
ENSMUSG00000022620	Arsa	6.09939	-1.43182	3.94005e-05	4.93299	-8.05664	4.56457e-07	6.6291	4.49	4.90519	4.23737	6.09939	4.61615	4.348	4.50587	4.93314	5.02379	4.75863	4.39455	4.22262	4.09493	6.07052	5.8632	6.36445	441	369	392	909	848	655	209	366	347	1153	1141	1386
ENSMUSG00000024140	Epas1	7.34188	-0.811819	4.12955e-05	6.81141	-8.02515	4.80584e-07	6.48169	7.26804	5.87557	7.34188	6.76016	7.21828	7.24458	7.34126	5.72511	6.03372	5.86787	7.34412	7.32839	7.35314	6.70349	6.78606	6.79094	2743	2923	2924	1536	1677	1383	2108	2800	3134	1779	2073	1841
ENSMUSG00000070394	Tmem256	5.93417	-1.13251	4.18305e-05	5.64133	-8.01454	4.89014e-07	6.50678	5.9118	4.81877	5.90057	5.93417	6.09533	5.92793	5.71215	4.67301	4.86146	4.92185	5.72272	5.97491	6.00408	5.86304	5.9424	5.99707	1259	1143	919	750	758	733	816	915	1223	1002	1187	1082
ENSMUSG00000032224	Fam81a	3.85669	-2.90396	4.19882e-05	2.38898	-8.0095	4.93068e-07	6.11545	3.59656	-0.517351	3.85669	2.62001	3.69065	3.55198	3.54705	-0.426047	-0.947479	-0.178526	3.76974	3.8569	3.94342	2.62222	3.09652	2.14129	228	205	198	20	12	20	188	237	262	112	174	81
ENSMUSG00000076441	Ass1	11.5825	-1.33372	4.22332e-05	11.107	-8.00323	4.98169e-07	6.3924	11.5825	10.2264	11.3205	11.2988	11.4574	11.9354	11.3545	10.2822	10.1571	10.2398	11.3867	11.4783	11.0966	11.336	11.2803	11.2803	53497	78659	47770	30602	27864	26667	28057	46417	58471	47679	52047	45899
ENSMUSG00000026946	Nmi	6.58874	0.97461	4.41933e-05	5.23015	7.9729	5.23617e-07	6.48039	4.81069	6.58874	4.35648	5.16467	4.92899	4.82514	4.67795	6.5443	6.6008	6.62112	4.53677	4.27873	4.25395	5.2608	5.08597	5.14723	549	518	445	2661	2435	2318	233	402	360	662	669	600
ENSMUSG00000030088	Aldh1l1	10.8687	-1.01428	4.50025e-05	10.6028	-7.95917	5.35575e-07	6.3218	10.8687	9.99667	10.7017	10.8442	10.7954	11.0511	10.7596	10.0304	9.9291	10.0304	10.7503	10.7503	10.6045	11.0511	10.7954	10.6861	33707	45466	32767	26745	24211	23345	19983	28591	34246	37560	35553	29192
ENSMUSG00000052310	Slc39a1	6.78093	-0.671345	4.52475e-05	6.30983	-7.9532	5.40873e-07	6.37667	6.17324	6.22588	6.05927	6.78093	6.20858	6.15224	6.1589	6.14299	6.26201	6.27265	6.02554	6.03616	6.11611	6.77319	6.77141	6.79818	1354	1337	1272	2022	1945	1827	876	1122	1279	1853	2053	1845
ENSMUSG00000029201	Ugdh	8.58837	1.15665	4.57344e-05	8.09136	7.94403	5.49102e-07	6.32152	8.14647	8.58837	8.17145	7.45916	8.3698	7.9377	8.13192	8.67078	8.56786	8.52648	8.17323	8.28649	8.05463	7.64567	7.27804	7.45376	6343	4903	5163	10966	9577	8311	3410	5032	6277	3423	2957	2898
ENSMUSG00000030007	Cct7	7.23498	0.649988	4.6956e-05	6.85911	7.9254	5.66242e-07	6.31366	6.75998	7.23498	6.80798	6.63348	6.84829	6.73964	6.69202	7.27804	7.22577	7.20114	6.80928	6.81707	6.79758	6.63551	6.6172	6.64773	2157	2055	1854	4372	3869	3461	1419	1928	2218	1715	1871	1678
ENSMUSG00000037119	Fam91a1	6.50485	-0.830301	4.71246e-05	6.16178	-7.92059	5.70756e-07	6.32682	6.47708	5.40457	6.50485	6.26063	6.371	6.44372	6.61651	5.39354	5.30765	5.51251	6.53943	6.43762	6.53749	6.2355	6.31088	6.2355	1535	1641	1761	1238	1030	1097	1175	1606	1687	1295	1522	1265
ENSMUSG00000032652	Crebl2	5.84946	-0.830999	4.86212e-05	5.47286	-7.89904	5.91443e-07	6.32324	5.84946	4.76863	5.7636	5.50975	5.81902	5.87321	5.85615	4.63388	4.86914	4.80286	5.77358	5.74251	5.77471	5.38208	5.59234	5.55485	1039	1091	1022	729	761	676	684	944	1029	721	939	794
ENSMUSG00000020641	Rsad2	10.3525	1.39841	4.91161e-05	6.4165	7.88771	6.02636e-07	6.37618	4.38562	10.3525	3.19012	7.73771	4.56478	4.38008	4.21199	10.5808	10.2062	10.2706	3.04526	3.11827	3.40683	7.77742	7.70038	7.73534	424	377	317	36505	28552	27496	128	145	156	3822	3889	3529
ENSMUSG00000018415	Gid4	5.00087	-0.80753	4.91161e-05	4.62213	-7.88993	6.00427e-07	6.36303	5.00087	3.85234	4.98735	4.64797	4.93244	5.05344	5.01673	3.85206	3.90293	3.80202	5.03887	4.96191	4.96127	4.60578	4.62506	4.71307	550	606	565	431	394	342	382	568	586	424	489	445
ENSMUSG00000058793	Cds2	7.47752	-0.734115	5.00855e-05	7.25968	-7.87333	6.17168e-07	6.2162	7.47752	6.81778	7.33495	7.40848	7.47603	7.47411	7.48242	6.80459	6.7959	6.85285	7.23582	7.3826	7.38641	7.45703	7.49038	7.27804	3364	3478	3225	3167	2836	2705	2145	2573	3263	2964	3365	2583
ENSMUSG00000023991	Foxp4	5.17274	1.03469	5.08938e-05	4.58731	7.8611	6.29808e-07	6.32136	4.41971	5.17274	4.52014	4.23664	4.32382	4.45017	4.48513	5.21273	5.2608	5.0447	4.38777	4.59976	4.57289	4.0856	4.31981	4.3045	359	396	387	1094	996	799	292	364	453	297	399	339
ENSMUSG00000027177	Hipk3	6.3482	-0.966211	5.11837e-05	6.00937	-7.85512	6.3609e-07	6.22369	6.29842	5.19138	6.3482	6.19946	6.29453	6.2687	6.33203	5.01089	5.19798	5.36528	6.34656	6.2229	6.47514	6.15537	6.31235	6.13066	1438	1452	1427	956	958	997	1131	1408	1455	1225	1524	1178
ENSMUSG00000075590	Nrbp2	5.49302	-1.10021	5.11874e-05	5.0119	-7.85253	6.38832e-07	6.27467	5.07719	4.60169	4.87569	5.49302	5.00159	5.26317	4.96683	4.46712	4.65289	4.68507	4.95366	4.81738	4.85603	5.32755	5.64333	5.50818	576	705	546	649	654	623	356	537	532	695	975	771
ENSMUSG00000024338	Psmb8	7.7276	0.881056	5.29204e-05	6.23335	7.82995	6.63247e-07	6.1896	5.60406	7.7276	5.17433	6.4274	5.76143	5.52937	5.52139	7.77035	7.71419	7.69826	5.26602	5.25367	5.00331	6.48923	6.41996	6.373	989	853	807	5967	5258	4780	393	666	721	1554	1652	1393
ENSMUSG00000027466	Rbck1	6.70728	0.750959	5.3307e-05	6.28891	7.81874	6.7574e-07	6.15214	6.18522	6.70728	6.24595	6.0172	6.12813	6.26702	6.16051	6.7122	6.6814	6.72822	6.29237	6.26277	6.18272	5.98667	6.14275	5.9222	1285	1446	1273	2942	2613	2495	921	1354	1493	1088	1361	1021
ENSMUSG00000026072	Il1r1	5.75526	-1.30342	5.3307e-05	5.23855	-7.81805	6.76513e-07	6.20548	5.36843	5.0526	4.77793	5.75526	5.30783	5.44219	5.35526	4.87468	5.28675	4.99636	4.95922	4.58547	4.78909	5.60168	5.97202	5.69207	712	800	719	868	1015	773	340	539	449	834	1209	874
ENSMUSG00000051412	Vamp7	4.86945	-0.843842	5.3307e-05	4.61561	-7.82115	6.73027e-07	6.24795	4.86945	4.0667	4.74281	4.78349	4.87468	4.86506	4.8686	4.13002	4.06886	4.00122	4.85532	4.62415	4.74897	4.80616	4.73775	4.80654	528	534	509	518	444	394	331	501	460	486	529	475
ENSMUSG00000054008	Ndst1	7.19204	-0.899201	5.33894e-05	6.78423	-7.81463	6.80371e-07	6.12853	6.82574	6.31447	6.80467	7.19204	6.94142	6.69296	6.84283	6.39529	6.17439	6.37373	6.91831	6.67469	6.82102	7.1393	7.20221	7.23461	2286	1985	2040	2420	1837	1945	1436	2080	1990	2424	2780	2484
ENSMUSG00000028712	Cyp4a31	3.22365	3.17749	5.56441e-05	2.26034	7.78734	7.12034e-07	6.0088	1.81035	3.22365	2.86476	1.14262	1.59906	1.1605	2.6715	3.22781	3.18729	3.25584	2.4801	3.24695	2.86724	0.961642	0.975625	1.49058	55	37	105	279	237	235	88	98	171	37	40	53
ENSMUSG00000032596	Uba7	7.46428	0.926475	5.83921e-05	5.72892	7.75403	7.5278e-07	6.10064	4.82166	7.46428	4.4628	6.16694	4.89596	4.89963	4.66938	7.54637	7.42286	7.42361	4.54813	4.29165	4.54863	6.22828	6.15537	6.11718	536	547	443	5224	4359	4008	287	405	364	1290	1371	1169
ENSMUSG00000061959	Ces1e	6.37077	-1.15129	5.83921e-05	6.07042	-7.75358	7.53347e-07	6.04932	6.37077	5.37862	6.1904	6.3419	6.4985	6.2988	6.31501	5.22886	5.43086	5.47612	6.13612	6.02916	6.40592	6.38181	6.14735	6.49655	1666	1485	1413	1104	1121	1071	1072	1205	1271	1439	1364	1519
ENSMUSG00000049624	Slc17a5	4.88613	-1.03792	5.91118e-05	4.37352	-7.74383	7.65745e-07	6.14053	4.85627	3.33732	4.88613	4.41434	4.78747	4.80374	4.97761	3.47365	3.36741	3.17091	4.81253	4.98983	4.85603	4.31658	4.50725	4.41921	495	508	550	328	270	223	356	488	600	346	453	367
ENSMUSG00000027605	Acss2	7.58072	-1.19482	6.01636e-05	7.102	-7.73088	7.82539e-07	5.97902	7.22007	6.73138	6.87585	7.58072	7.20022	7.43958	7.0204	6.78534	6.57058	6.83821	6.75771	6.93525	6.9346	7.78737	7.55167	7.40311	2702	3416	2293	3121	2396	2680	1576	1848	2404	3842	3535	2800
ENSMUSG00000015083	C8g	8.96479	-0.837847	6.06655e-05	8.72508	-7.72351	7.92261e-07	5.93949	8.90406	8.1208	8.91065	8.96479	8.8832	8.99017	8.83881	7.98193	8.20098	8.1795	8.7739	9.02561	8.93243	8.89285	9.04086	8.96067	8990	10203	8547	6911	7310	6682	6309	7574	10185	8173	10031	8123
ENSMUSG00000026082	Rev1	3.53443	1.23646	6.09156e-05	3.18038	7.71866	7.98735e-07	6.11474	3.33707	3.44057	3.53443	2.40946	3.21847	3.36525	3.42748	3.41101	3.38677	3.52394	3.53387	3.6626	3.40683	2.33706	2.552	2.33932	165	181	182	314	273	284	128	202	228	93	121	92
ENSMUSG00000071253	Slc25a16	5.91432	-0.836262	6.3279e-05	5.61797	-7.69122	8.3639e-07	5.96515	5.91432	4.92167	5.8976	5.73827	5.88569	5.94449	5.91278	4.87179	4.9925	4.90072	6.01124	5.73707	5.94449	5.77753	5.64171	5.79557	1090	1159	1070	866	830	723	776	1115	1023	950	974	943
ENSMUSG00000033885	Pxk	5.90619	0.738202	6.3279e-05	5.19284	7.69159	8.35877e-07	5.99979	4.8091	5.90619	4.84893	5.20713	4.79177	4.82514	4.81039	5.99457	5.89515	5.82885	4.89762	4.80405	4.84511	5.19668	5.23488	5.18983	497	518	487	1816	1524	1343	353	516	526	636	738	619
ENSMUSG00000025813	Homer2	6.04282	-1.03006	6.35057e-05	5.08844	-7.68673	8.4273e-07	6.00971	5.95168	3.61515	6.04282	4.74412	5.9476	5.94607	5.96138	3.73938	3.6707	3.43538	6.13325	5.92655	6.06866	4.79957	4.55239	4.8804	1130	1161	1104	398	335	268	851	1203	1184	484	467	499
ENSMUSG00000016664	Pacsin2	6.55396	0.830178	6.44738e-05	6.12878	7.67304	8.62367e-07	5.91153	6.0323	6.55396	6.11854	5.8103	6.13858	6.02621	5.9321	6.67804	6.53749	6.44636	6.14894	6.06838	6.1383	5.9163	5.73946	5.77514	1296	1220	1083	2883	2350	2061	887	1216	1303	1040	1048	928
ENSMUSG00000058624	Gda	5.61443	-0.926706	6.44738e-05	5.34502	-7.67327	8.62032e-07	5.95026	5.61443	4.8236	5.40727	5.53477	5.75487	5.5772	5.51122	4.83452	4.78244	4.85383	5.44193	5.23227	5.5476	5.54326	5.46182	5.59922	986	879	802	845	714	700	580	749	711	804	860	820
ENSMUSG00000026427	Eif2d	5.71622	0.773009	6.45724e-05	5.38834	7.6698	8.67087e-07	5.94495	5.44182	5.71622	5.44624	4.94906	5.47323	5.43955	5.41269	5.761	5.80436	5.58331	5.48345	5.44745	5.40782	4.9445	5.00725	4.89542	800	799	748	1572	1437	1155	526	771	831	532	635	503
ENSMUSG00000052085	Dock8	5.15118	-0.945101	6.68173e-05	4.88802	-7.6472	9.0075e-07	5.93734	5.09481	4.43252	4.87356	5.15118	5.28352	4.9874	5.0135	4.39746	4.3896	4.51048	4.81787	4.83766	4.96516	5.19369	5.05344	5.20641	700	580	564	622	546	550	383	490	538	635	654	626
ENSMUSG00000022951	Rcan1	6.33658	1.16095	6.83203e-05	5.4351	7.63171	9.24609e-07	5.88417	5.00709	6.33658	5.11073	5.28599	5.11811	4.85383	5.04933	6.4972	6.21835	6.29418	5.16735	5.17974	4.9851	5.14792	5.52947	5.18059	624	529	579	2562	1890	1852	388	621	686	617	901	614
ENSMUSG00000023951	Vegfa	7.77614	-0.745917	7.00526e-05	7.34884	-7.61459	9.51741e-07	5.77421	7.29496	6.91908	7.40516	7.77614	7.31681	7.34904	7.21904	6.85477	6.95966	6.94282	7.5498	7.39032	7.27536	7.74512	7.79309	7.7902	2976	3182	2670	3277	3191	2903	1990	3236	3281	3719	4214	3679
ENSMUSG00000011114	Tbrg1	6.4427	0.905413	7.02627e-05	5.66404	7.61053	9.58296e-07	5.83214	5.35624	6.4427	5.33574	5.5215	5.2555	5.50133	5.31187	6.54962	6.46442	6.31406	5.40234	5.3533	5.25159	5.62599	5.44219	5.49632	687	835	696	2666	2239	1869	472	730	774	848	848	763
ENSMUSG00000024782	Ak3	8.58225	-0.594755	7.15621e-05	8.37837	-7.59313	9.86942e-07	5.7199	8.57936	7.87736	8.58225	8.47452	8.53273	8.59204	8.61332	7.83894	7.86514	7.92801	8.53458	8.59204	8.62012	8.46814	8.5213	8.43413	7191	7830	7237	6258	5860	5651	5089	6417	7631	5971	6800	5610
ENSMUSG00000020706	Ftsj3	5.86159	0.899445	7.15621e-05	5.59522	7.5929	9.87324e-07	5.80112	5.64371	5.86159	5.775	5.1006	5.57908	5.7164	5.63564	5.99668	5.79723	5.79086	5.89763	5.83481	5.59255	5.08462	5.14285	5.07434	871	971	876	1822	1428	1304	600	1028	1095	586	692	569
ENSMUSG00000019737	Syne4	3.01329	-2.63874	7.15621e-05	1.94176	-7.59366	9.86064e-07	5.64754	2.19541	0.899429	1.65889	3.01329	2.42168	2.00784	2.15672	0.467542	1.21026	1.02049	2.12204	1.56839	1.28624	3.27323	3.11594	2.65071	95	67	74	38	58	48	30	77	51	173	176	113
ENSMUSG00000022564	Grina	8.37257	0.81274	7.24786e-05	7.71035	7.57868	1.01142e-06	5.70649	7.51272	8.37257	7.4536	7.50249	7.51493	7.4522	7.57104	8.39909	8.29988	8.41876	7.40509	7.61229	7.34341	7.38083	7.59657	7.53006	3445	3431	3447	9167	7830	7820	2092	2935	3857	2832	3634	3040
ENSMUSG00000069456	Rdh16	6.64753	-0.971381	7.24786e-05	6.08595	-7.57982	1.00946e-06	5.75371	6.64753	5.24464	6.44431	6.00733	6.61685	6.69695	6.62877	5.20299	5.28319	5.24773	6.35471	6.30914	6.66906	6.1772	5.89342	5.95138	1808	1994	1772	1085	1011	912	1301	1417	1545	1243	1157	1040
ENSMUSG00000024382	Ercc3	5.28678	0.728407	7.24786e-05	5.10328	7.5806	1.00813e-06	5.81069	5.12583	5.28286	5.28678	4.71765	5.14268	5.14991	5.0849	5.30142	5.22734	5.31983	5.26863	5.31107	5.28064	4.712	4.62853	4.81241	636	653	593	1156	977	962	482	667	754	455	490	477
ENSMUSG00000022464	Slc38a4	9.81789	-0.702944	7.37637e-05	9.57612	-7.56101	1.04219e-06	5.65141	9.81789	9.00314	9.79781	9.68564	9.76439	9.88388	9.80539	8.94354	8.93243	9.13346	9.84906	9.74896	9.79541	9.60703	9.70093	9.74896	16471	18678	16678	13348	12335	13080	11245	15546	17222	13902	16510	15134
ENSMUSG00000031545	Gpat4	7.83386	-0.882902	7.37637e-05	7.42054	-7.55731	1.04877e-06	5.67401	7.83386	6.91021	7.49025	7.44785	7.84274	7.92079	7.73806	6.86595	6.96519	6.89949	7.40311	7.51434	7.5533	7.44478	7.63559	7.26318	4306	4828	3854	3301	3201	2826	2418	2927	3601	2940	3707	2558
ENSMUSG00000061838	Suclg2	7.64483	-0.651528	7.37637e-05	7.3765	-7.55835	1.04691e-06	5.67658	7.43379	7.03407	7.39331	7.64483	7.46188	7.3934	7.44607	6.98162	7.05914	7.06146	7.39182	7.36825	7.41985	7.75617	7.56718	7.61115	3334	3298	3147	3581	3422	3172	2181	2917	3233	3746	3578	3238
ENSMUSG00000030681	Mvp	7.18993	0.717805	7.37637e-05	6.42995	7.56289	1.03887e-06	5.71445	5.93461	7.18993	6.0282	6.56704	5.99004	5.85241	5.96138	7.27636	7.14867	7.14477	6.08105	6.00764	5.99593	6.47206	6.60538	6.62369	1163	1075	1104	4366	3635	3323	812	1163	1254	1535	1862	1655
ENSMUSG00000044749	Abca6	7.18748	-0.839501	7.37637e-05	6.92217	-7.56288	1.03888e-06	5.69509	7.18748	6.25406	7.17125	7.0759	7.1473	7.13521	7.27992	6.16592	6.25488	6.34137	7.33009	7.01363	7.17004	7.10474	7.11139	7.01155	2611	2693	2781	2054	1936	1900	1841	2765	2551	2361	2615	2146
ENSMUSG00000024799	Tm7sf2	7.30163	-0.708768	7.45929e-05	6.8851	-7.54855	1.06449e-06	5.67161	7.19993	6.11388	7.30163	6.92496	7.20114	7.25308	7.14556	6.19326	6.00483	6.14354	7.27246	7.3637	7.26873	6.97555	6.96394	6.83539	2704	2939	2528	2092	1644	1667	1983	2624	3216	2131	2357	1900
ENSMUSG00000024098	Twsg1	5.66704	-0.697774	7.55365e-05	5.48015	-7.53821	1.08337e-06	5.71079	5.64194	5.0114	5.60023	5.66704	5.71297	5.5772	5.63564	4.97017	4.99917	5.06487	5.63513	5.56636	5.59922	5.6394	5.62131	5.7404	957	879	876	931	833	811	603	862	903	854	958	907
ENSMUSG00000071547	Nt5dc2	3.51463	-1.63885	7.55365e-05	2.36526	-7.53683	1.08591e-06	5.62147	3.4934	0.399255	3.51463	2.05375	3.5279	3.42126	3.53104	0.28013	0.521934	0.395701	3.51257	3.51199	3.51934	2.24425	2.14055	1.77645	204	188	196	33	35	30	139	199	206	88	91	63
ENSMUSG00000020777	Acox1	10.8807	-0.981174	7.55437e-05	10.5061	-7.53463	1.08999e-06	5.59791	10.8807	9.6635	10.8584	10.6218	10.7503	10.7954	11.0966	9.5477	9.67841	9.76439	10.9027	10.7185	10.954	10.7503	10.5691	10.546	33207	38196	39511	20502	19470	18931	24358	30763	33929	30748	30372	26279
ENSMUSG00000067144	Slc22a7	6.49765	-0.961914	7.69617e-05	6.00944	-7.52156	1.11451e-06	5.65621	6.49765	5.21736	6.32097	6.00179	6.54047	6.50611	6.44636	5.1588	5.18983	5.30344	6.39266	6.23424	6.336	6.24753	5.81902	5.93882	1707	1713	1536	1054	952	950	1024	1449	1466	1311	1105	1030
ENSMUSG00000029763	Exoc4	6.14998	0.995232	7.7225e-05	5.31657	7.51743	1.12239e-06	5.69566	5.01887	6.14998	4.97725	5.12017	4.86026	4.93781	5.25855	6.16306	6.17539	6.1115	5.05735	4.99608	4.87832	5.21149	5.16323	4.9858	523	561	670	2050	1838	1632	362	575	604	642	702	537
ENSMUSG00000031652	N4bp1	5.87877	0.885453	7.84687e-05	5.05398	7.50593	1.14459e-06	5.6958	4.63008	5.87877	4.6742	5.03287	4.5489	4.65021	4.69111	5.95138	5.80338	5.88157	4.71999	4.61615	4.68646	4.88607	5.18502	5.02753	420	460	449	1767	1434	1393	317	456	458	510	713	551
ENSMUSG00000027422	Rrbp1	9.15399	0.74088	7.94937e-05	8.8098	7.49389	1.16836e-06	5.54297	8.6657	9.15399	8.83596	8.58354	8.60159	8.73529	8.66021	9.32819	9.08162	9.05215	8.80115	8.8563	8.85043	8.61332	8.59576	8.54155	7511	8621	7419	16856	13527	12272	6057	7662	9235	6497	7235	5983
ENSMUSG00000028514	Usp24	6.43315	-0.585393	7.94937e-05	6.24003	-7.49201	1.1721e-06	5.59351	6.43315	5.81235	6.37504	6.33956	6.43968	6.41669	6.44308	5.83599	5.7819	5.81917	6.36976	6.36491	6.39044	6.32264	6.31501	6.38105	1607	1607	1532	1639	1418	1337	1064	1430	1603	1388	1527	1397
ENSMUSG00000039238	Zfp750	4.95172	2.03336	7.94937e-05	3.13639	7.49528	1.16558e-06	5.72696	2.34878	4.95172	2.33134	2.91373	2.42168	2.05635	2.5683	5.10191	4.83328	4.91997	2.94024	1.96526	2.08851	2.92042	2.92468	2.89608	95	69	98	1016	741	732	52	135	67	137	155	132
ENSMUSG00000028132	Tmem56	7.17142	-1.36382	8.20699e-05	6.59599	-7.47126	1.21441e-06	5.54994	7.14706	5.33874	7.17142	6.72672	7.03293	6.92939	7.47887	5.08303	5.42067	5.51251	7.22149	7.26095	7.03183	6.61273	6.69832	6.86912	2432	2340	3219	1004	1116	1097	1673	2552	2984	1684	1978	1945
ENSMUSG00000029657	Hsph1	6.16278	1.39118	8.29497e-05	5.73442	7.46295	1.2318e-06	5.57276	5.75098	6.16278	5.99624	5.0277	5.87415	5.71516	5.66363	6.48743	6.07802	5.92288	6.0005	6.14393	5.84428	5.28145	4.90623	4.89542	1081	969	894	2548	1733	1430	715	1108	1382	672	592	503
ENSMUSG00000040213	Kyat3	7.97369	-1.20416	8.41565e-05	7.12114	-7.45244	1.25415e-06	5.50286	7.67369	5.66457	7.97369	7.17261	7.53378	7.56225	7.92503	5.78166	5.52525	5.68679	7.93045	8.16876	7.82187	7.33009	6.99768	7.19008	3477	3725	4321	1588	1208	1229	2913	4141	5798	2746	2394	2416
ENSMUSG00000061778	Mospd2	5.10097	-0.862725	8.57626e-05	4.84099	-7.43895	1.28349e-06	5.5854	5.00771	4.31621	4.93906	5.10097	4.98921	4.93781	5.09612	4.26182	4.26575	4.42106	4.9973	4.78498	5.03491	5.10827	5.05344	5.14121	572	561	598	570	505	520	403	551	519	597	654	597
ENSMUSG00000074093	Svip	4.16405	-1.23009	8.57626e-05	3.81272	-7.4373	1.28712e-06	5.65695	4.16405	2.92223	4.08499	4.07961	4.35241	4.18914	3.9506	2.83689	3.06455	2.86525	4.05829	4.15411	4.04257	4.25031	3.94342	4.04511	366	327	264	213	219	179	201	287	329	331	311	287
ENSMUSG00000044986	Tst	8.0531	-0.693054	8.612e-05	7.8553	-7.4308	1.30155e-06	5.44599	8.0531	7.45332	7.91101	8.00379	8.14444	8.10097	7.91389	7.40132	7.51906	7.43958	7.91112	7.87942	7.94248	8.03712	7.94248	8.03178	5362	5412	4275	4748	4625	4035	3118	4100	4713	4459	4665	4319
ENSMUSG00000022550	Adck5	5.21332	-1.19598	8.612e-05	4.91369	-7.43282	1.29705e-06	5.57062	5.21332	4.26511	4.96489	5.21144	5.23908	5.23352	5.16735	4.18423	4.351	4.26011	4.64952	5.19975	5.0454	5.33537	5.24773	5.05121	680	693	626	539	533	469	406	436	696	698	744	559
ENSMUSG00000022766	Serpind1	9.63362	0.60556	8.62534e-05	9.30151	7.42684	1.31042e-06	5.42073	9.25963	9.63362	9.27213	9.04065	9.26747	9.28056	9.23087	9.56317	9.73066	9.60703	9.31201	9.28056	9.22383	9.03188	9.08162	9.00844	11646	12388	10986	20508	20010	17386	7607	10730	12236	9068	10142	8542
ENSMUSG00000035834	Polr3g	3.51293	-1.65532	8.62534e-05	2.781	-7.42585	1.31265e-06	5.59465	3.34163	1.22632	3.51293	3.04313	3.26807	3.53667	3.22014	0.977207	1.09636	1.60539	3.71609	3.4293	3.3934	3.09472	2.95331	3.08137	171	203	156	55	53	73	127	229	193	154	158	151
ENSMUSG00000023224	Serping1	11.415	0.581337	8.77524e-05	10.5982	7.4138	1.34008e-06	5.3869	10.2245	11.415	10.0719	10.6812	10.2192	10.172	10.2822	11.3545	11.4574	11.4332	10.0745	10.0849	10.0565	10.7368	10.6861	10.6207	22939	24467	23279	64304	61490	56035	14047	18244	21101	30631	33385	28120
ENSMUSG00000006014	Prg4	7.69512	-1.02362	9.00445e-05	5.95449	-7.39679	1.37983e-06	5.50802	4.71941	7.41293	3.99049	7.69512	4.88843	4.62415	4.64563	7.30159	7.42286	7.51434	4.06283	3.82302	4.0856	7.62755	7.63397	7.82385	533	451	434	4442	4359	4235	208	288	255	3377	3706	3769
ENSMUSG00000028063	Lmna	6.02875	0.694345	9.01661e-05	5.64493	7.39401	1.38644e-06	5.45499	5.42101	6.02875	5.60633	5.52363	5.52261	5.38346	5.35697	6.0558	6.06476	5.9657	5.59462	5.67005	5.55432	5.53371	5.49181	5.54536	828	765	720	1895	1714	1465	582	835	977	797	878	789
ENSMUSG00000073131	Vma21	5.10035	-0.73509	9.01843e-05	4.90733	-7.39191	1.39147e-06	5.4989	5.0789	4.37295	5.07712	5.10035	5.09705	5.04791	5.09175	4.28993	4.44212	4.38679	5.0864	5.01114	5.13384	5.03443	5.11796	5.14866	615	604	595	582	566	510	430	586	611	566	682	601
ENSMUSG00000030701	Plekhb1	3.86478	-1.12465	9.09241e-05	3.42332	-7.38518	1.40767e-06	5.57953	3.86478	2.58859	3.70303	3.53687	3.77449	3.86017	3.95967	2.36756	2.64506	2.75314	3.61184	3.70357	3.79368	3.54508	3.51813	3.5474	242	255	266	151	161	166	169	214	235	209	232	205
ENSMUSG00000061132	Blnk	2.87268	2.18355	9.11738e-05	1.93288	7.38161	1.41634e-06	5.30042	1.99577	2.87268	2.08306	0.78	2.06374	1.98196	1.94161	3.11934	2.64506	2.85365	2.41042	1.78241	2.05635	0.925564	0.542033	0.872402	75	66	63	258	161	178	51	93	59	36	29	34
ENSMUSG00000019505	Ubb	8.1149	0.83075	9.40305e-05	7.62535	7.35784	1.47557e-06	5.32331	7.46439	8.1149	7.55157	7.37053	7.48015	7.38083	7.53217	8.09281	8.16287	8.08902	7.43069	7.53378	7.69026	7.34754	7.23242	7.53163	3372	3260	3353	7544	7108	6309	2671	2976	3658	2777	2880	3042
ENSMUSG00000002847	Pla1a	7.07864	0.98873	9.40305e-05	6.48601	7.35867	1.47347e-06	5.35594	6.52598	7.07864	6.38639	5.95303	6.60123	6.55877	6.41793	7.04219	7.09208	7.10166	6.42959	6.48607	6.24352	6.12271	6.04764	5.68873	1786	1776	1508	3725	3497	3242	961	1482	1740	1190	1264	872
ENSMUSG00000028461	Ccdc107	6.27259	-0.871796	9.40305e-05	5.82959	-7.36067	1.46838e-06	5.38597	6.27259	5.01458	6.20888	5.82234	6.36651	6.25623	6.19501	4.88579	5.13752	5.02041	6.06663	6.34164	6.21835	5.90536	5.7952	5.76645	1531	1435	1299	875	918	784	947	1153	1572	1034	1087	922
ENSMUSG00000024457	Trim26	6.87955	0.697749	9.42468e-05	6.09204	7.35457	1.48393e-06	5.36755	5.75467	6.87955	5.65103	6.0829	5.79086	5.79376	5.67937	6.92357	6.86722	6.84787	5.73888	5.67762	5.53658	6.1497	6.0558	6.04321	1012	1030	903	3408	2963	2693	575	922	981	1221	1270	1114
ENSMUSG00000021707	Dhfr	5.84057	-0.867977	9.48721e-05	5.18305	-7.3488	1.49877e-06	5.41184	5.84057	4.14775	5.78791	4.95597	5.9222	5.74889	5.85062	4.11804	4.16809	4.15713	5.785	5.69673	5.88201	4.79248	5.08597	4.98947	1111	997	1018	515	474	437	738	955	994	482	669	538
ENSMUSG00000020163	Uqcr11	7.31825	-0.823174	9.50167e-05	6.81851	-7.34523	1.50804e-06	5.32018	7.19246	5.90702	7.31825	6.85633	7.14315	7.28694	7.1473	5.82555	5.9222	5.97333	7.21553	7.49882	7.2404	6.81447	6.94447	6.81003	2602	3017	2529	1631	1550	1476	1941	2547	3559	1913	2322	1859
ENSMUSG00000040370	Lyrm5	5.64449	-0.96694	9.50167e-05	5.36754	-7.34407	1.51106e-06	5.38385	5.59527	4.61286	5.64449	5.61755	5.51859	5.6316	5.63564	4.43694	4.66362	4.73802	5.60448	5.52378	5.80521	5.761	5.57733	5.51432	826	918	876	637	658	646	699	841	874	936	928	773
ENSMUSG00000016756	Cmah	6.14066	-1.39538	9.51317e-05	5.473	-7.34146	1.5179e-06	5.37435	5.49415	4.98672	5.27047	6.14066	5.57571	5.56678	5.33996	4.95767	5.0921	4.91038	5.50495	4.83035	5.47612	6.17508	6.00764	6.23925	869	872	711	924	889	728	554	780	535	1242	1235	1269
ENSMUSG00000044197	Gpr146	7.36805	-1.34124	9.74335e-05	6.60677	-7.32572	1.55976e-06	5.29249	6.51254	5.95869	6.58778	7.36805	6.41416	6.52224	6.60123	5.6918	5.89352	6.29075	6.4959	6.47155	6.7959	7.27536	7.23522	7.59359	1579	1730	1744	1512	1522	1849	1418	1554	1729	2644	2883	3177
ENSMUSG00000055782	Abcd2	5.67931	-1.51016	9.74625e-05	4.9025	-7.32364	1.56535e-06	5.40043	5.39588	3.37904	5.67931	5.15579	5.57007	5.21088	5.40671	3.07037	3.42626	3.64048	5.84457	5.39959	5.79376	5.35814	5.04076	5.06846	864	682	745	250	280	307	692	992	799	708	649	566
ENSMUSG00000039168	Dap	8.38407	-0.667041	9.74986e-05	8.08277	-7.32154	1.57107e-06	5.25083	8.11567	7.89665	7.93469	8.38407	8.08167	8.20098	8.06434	7.95392	7.892	7.84402	7.92079	8.0486	7.83468	8.36644	8.37715	8.40861	5135	5837	4890	6718	5951	5332	2950	4129	5239	5615	6197	5498
ENSMUSG00000063268	Parp10	7.00848	0.832539	9.78911e-05	5.87642	7.31733	1.58255e-06	5.32139	5.32053	7.00848	5.15832	6.01836	5.41824	5.35077	5.19257	7.03629	6.98162	7.00755	5.28377	5.15629	5.03491	5.89632	6.12561	6.03316	772	748	637	3717	3255	3026	403	675	676	1027	1343	1107
ENSMUSG00000028822	Tmem50a	6.69583	-0.905063	0.000100257	6.20629	-7.30166	1.62607e-06	5.2648	6.69583	5.39016	6.57192	6.16726	6.68224	6.63016	6.7751	5.22886	5.31296	5.62867	6.46047	6.60698	6.64833	6.11768	6.1851	6.199	1908	1887	1947	1104	1035	1188	1282	1516	1906	1187	1394	1238
ENSMUSG00000053774	Ubxn7	5.03716	-0.890558	0.000100349	4.78896	-7.29926	1.63286e-06	5.3481	5.03716	4.31185	4.82374	4.98308	5.06128	4.88877	5.16143	4.26781	4.25301	4.41474	4.7632	4.7948	4.91323	4.89196	4.98093	5.07635	600	543	624	572	500	518	370	472	522	512	623	570
ENSMUSG00000022136	Dnajc3	8.15765	-0.687523	0.000104444	7.89847	-7.27434	1.70499e-06	5.17038	7.98326	7.37695	8.07603	8.15765	8.00357	7.96428	7.98193	7.28191	7.45553	7.3934	8.07414	8.13462	8.01935	8.04011	8.16963	8.2632	4784	4971	4603	4393	4438	3900	3312	4598	5573	4477	5385	5040
ENSMUSG00000026304	Rab17	4.98515	-0.931381	0.000107584	4.51127	-7.25544	1.7619e-06	5.29646	4.49682	4.18523	4.37788	4.98515	4.58568	4.43767	4.46712	4.09065	4.12391	4.34112	4.33533	4.32527	4.47303	4.84813	5.06044	5.04687	431	393	382	506	462	494	272	351	372	497	657	557
ENSMUSG00000057596	Trim30d	6.88469	1.31668	0.000107602	4.4576	7.25261	1.77058e-06	5.35191	3.3796	6.88469	2.69353	4.8726	3.54705	3.57252	3.01924	6.95377	6.82367	6.87662	2.85637	2.54813	2.67609	4.87205	4.79838	4.94736	207	208	134	3493	2882	2769	77	128	104	504	551	521
ENSMUSG00000047067	Dusp28	4.52213	1.57869	0.000107602	3.57768	7.25165	1.77354e-06	5.35517	3.3325	4.52213	3.43016	3.02593	3.42951	3.43184	3.13613	4.3087	4.5409	4.7168	3.20437	3.52571	3.56042	2.74266	3.03759	3.29753	192	189	146	589	607	639	143	160	208	121	166	174
ENSMUSG00000059743	Fdps	7.45627	-1.19672	0.000111101	6.96799	-7.22598	1.8546e-06	5.10648	7.28688	5.88215	7.45627	7.24666	7.32535	7.53006	7.00521	5.94449	5.65454	6.04742	7.4698	7.37752	7.52149	7.3427	7.09208	7.30518	2999	3655	2273	1758	1302	1566	2361	3064	3258	2767	2592	2624
ENSMUSG00000015839	Nfe2l2	7.31161	1.15844	0.000111101	6.61998	7.22663	1.8525e-06	5.11869	6.26662	7.31161	6.50661	6.39509	6.23895	6.13204	6.42887	7.5249	7.25481	7.15512	6.67804	6.43855	6.40324	6.40063	6.59218	6.19244	1382	1319	1522	5147	3921	3338	1070	1758	1688	1461	1845	1229
ENSMUSG00000000278	Scpep1	6.01453	-0.712062	0.000111101	5.66225	-7.22793	1.84829e-06	5.16056	5.66638	5.35327	5.61481	6.01453	5.66867	5.70536	5.62511	5.40016	5.22163	5.438	5.63865	5.62335	5.58243	5.94071	6.02272	6.08016	923	962	868	1243	973	1045	595	865	940	1059	1249	1142
ENSMUSG00000061825	Ces2c	5.48237	1.32429	0.000111101	4.47238	7.22952	1.84319e-06	5.28894	5.48237	4.27095	5.32959	2.80662	5.50169	5.34737	5.59805	4.50389	4.15181	4.15713	5.19288	5.51878	5.2771	2.96596	2.80319	2.65071	816	746	851	666	469	437	480	635	871	142	144	113
ENSMUSG00000031844	Hsd17b2	7.91575	-0.847776	0.000116887	7.64315	-7.19507	1.95735e-06	5.03462	7.91575	7.00462	7.85719	7.79506	7.83683	8.03538	7.87504	7.01317	6.98943	7.01125	8.00865	7.8178	7.74512	7.93359	7.62973	7.82187	4298	5212	4171	3636	3275	3034	2781	4363	4448	4224	3699	3767
ENSMUSG00000031402	Mpp1	6.31502	0.907315	0.00011748	5.99017	7.19038	1.97347e-06	5.07892	5.97033	6.31502	6.117	5.55832	6.04999	5.75527	6.10575	6.45341	6.24753	6.24412	6.09777	6.13858	6.11466	5.6298	5.44933	5.59582	1219	1000	1224	2501	1928	1796	875	1175	1377	850	851	818
ENSMUSG00000073409	H2-Q6	8.13379	0.962676	0.000117965	6.41252	7.18623	1.98782e-06	5.07949	5.32814	8.13379	5.17086	7.0173	5.48963	5.1279	5.36691	8.23833	7.97951	8.18351	5.30875	5.0946	5.10923	7.09756	6.99429	6.96005	809	642	725	8327	6377	6697	424	687	646	2355	2389	2070
ENSMUSG00000025498	Irf7	9.83791	0.721451	0.000119406	7.79149	7.1775	2.01839e-06	5.01488	6.67224	9.83791	6.10678	8.54902	6.56879	6.73058	6.71736	9.90797	9.74896	9.85679	6.21254	5.98219	6.12561	8.51898	8.60159	8.52648	1745	2038	1894	24441	20086	20112	881	1279	1230	6225	7263	5961
ENSMUSG00000032786	Alas1	10.369	1.06999	0.000122879	9.02418	7.15812	2.08805e-06	4.95247	10.369	8.56264	10.0205	7.14461	10.4995	10.2398	10.3676	8.75279	8.41383	8.5213	10.0474	10.094	9.92008	7.29729	7.26172	6.87482	27775	25645	25026	11650	8512	8276	12043	18050	21274	2675	2930	1952
ENSMUSG00000073988	Ttpa	8.67689	-0.762927	0.000122879	8.05612	-7.15758	2.09004e-06	4.96127	7.81623	8.04768	7.6837	8.67689	7.71419	7.8178	7.91669	7.97951	8.13462	8.0289	7.63096	7.64778	7.77235	8.53088	8.73109	8.76869	3928	4421	4281	6864	6943	6061	2827	3414	3995	6268	7885	7095
ENSMUSG00000066324	Impad1	5.5045	-0.760203	0.000122934	5.16136	-7.15556	2.09745e-06	5.06793	5.47404	4.43967	5.5045	5.22721	5.4157	5.55794	5.44849	4.34497	4.40375	4.57028	5.58861	5.45814	5.46675	5.17974	5.23998	5.26191	771	867	769	603	551	571	549	831	837	629	740	653
ENSMUSG00000026667	Uhmk1	6.17694	-0.705263	0.000123908	5.89846	-7.14929	2.1206e-06	5.00822	6.17694	5.30235	6.14451	5.97002	6.15849	6.18041	6.19193	5.21402	5.3383	5.35473	6.08105	6.10317	6.24932	5.86787	6.04764	5.99457	1315	1366	1298	1095	1052	990	965	1163	1336	1005	1264	1080
ENSMUSG00000033880	Lgals3bp	9.53415	0.739282	0.000126643	8.01751	7.13492	2.17475e-06	4.92708	7.09399	9.53415	6.86922	8.57266	7.11055	7.04729	7.12414	9.58979	9.47526	9.5374	7.04219	6.84361	6.72185	8.61547	8.4892	8.61332	2542	2521	2480	20761	17800	16948	1355	2263	2253	6502	6615	6323
ENSMUSG00000021814	Anxa7	7.14802	0.573923	0.000126643	6.95803	7.13335	2.18075e-06	4.94081	7.01167	7.14802	7.05465	6.61777	7.03083	6.93245	7.07173	7.17521	7.13781	7.13106	7.04101	7.06882	7.05412	6.62918	6.57937	6.64476	2431	2343	2384	4061	3611	3296	1694	2262	2635	1711	1831	1675
ENSMUSG00000052562	Slc22a30	5.91778	-1.09913	0.000127155	5.59925	-7.12931	2.19625e-06	4.99209	5.82514	5.38083	5.27327	5.91778	6.08807	5.79874	5.58861	5.30812	5.48729	5.34707	5.13176	5.22001	5.46805	5.98937	5.84177	5.9222	1251	1034	846	1162	1174	984	550	606	706	1091	1126	1021
ENSMUSG00000028961	Pgd	6.925	0.702408	0.000128484	6.22698	7.12166	2.22598e-06	4.94891	5.87052	6.925	5.87889	6.23352	5.91653	5.85733	5.8377	7.02198	6.78606	6.96696	5.95178	5.87968	5.80521	6.21254	6.24448	6.24352	1106	1079	1009	3651	2814	2947	699	1072	1140	1276	1455	1272
ENSMUSG00000033355	Rtp4	7.59511	1.29534	0.000128753	5.2019	7.11621	2.24736e-06	5.06475	4.36405	7.59511	3.46162	5.38683	4.51986	4.61261	3.95967	7.56396	7.5989	7.62246	3.51257	3.40438	3.4679	5.30258	5.51656	5.34134	411	446	266	5293	4903	4524	134	199	190	684	894	684
ENSMUSG00000027951	Adar	7.27202	0.796004	0.000128753	5.72913	7.11359	2.25775e-06	4.98561	5.08958	7.27202	4.5907	5.96423	5.11811	5.11301	5.03762	7.377	7.23793	7.20114	4.63756	4.42409	4.71045	5.92577	6.03082	5.93611	624	633	575	4650	3890	3461	322	433	399	1047	1255	1028
ENSMUSG00000030770	Parva	6.43164	-0.627559	0.000128753	6.1773	-7.11502	2.25207e-06	4.93378	6.43164	5.75353	6.28791	6.23612	6.41642	6.47257	6.40592	5.68418	5.77536	5.80104	6.26047	6.28063	6.32264	6.21799	6.16745	6.32294	1582	1676	1496	1505	1411	1315	1008	1326	1517	1284	1380	1348
ENSMUSG00000057143	Trim12c	5.52272	1.18364	0.000128753	3.70451	7.11559	2.24982e-06	5.12709	3.02556	5.52272	2.48347	3.78628	3.02922	3.06455	2.98292	5.38581	5.53322	5.64914	2.58522	2.37093	2.49426	3.83223	3.84714	3.67948	146	143	130	1231	1213	1202	68	105	91	252	292	224
ENSMUSG00000020307	Cdc34	6.1414	0.800677	0.00012911	5.82204	7.11031	2.27081e-06	4.94491	5.63286	6.1414	5.89921	5.61469	5.6298	5.6508	5.61799	6.199	6.18571	6.0395	5.84714	6.09176	5.75873	5.58208	5.59882	5.66316	898	930	863	2100	1851	1561	674	993	1327	825	943	856
ENSMUSG00000029338	Antxr2	5.63872	-0.688565	0.000130042	5.17841	-7.10452	2.29406e-06	4.98052	5.06148	5.25142	4.76201	5.63872	5.11524	5.12076	4.94844	5.19668	5.2608	5.29677	4.75995	4.76013	4.76593	5.67202	5.60742	5.63673	622	638	539	1080	996	946	335	471	508	876	947	839
ENSMUSG00000024975	Pdcd4	7.05879	-1.02443	0.000130126	6.23601	-7.10246	2.30238e-06	4.91466	5.92343	6.22306	5.73875	7.05879	5.9424	6.03636	5.79154	6.08146	6.22395	6.36377	5.68031	5.72356	5.81238	7.29465	6.87016	7.01155	1127	1230	972	1932	1894	1926	702	888	1014	2670	2204	2146
ENSMUSG00000030751	Psma1	7.29484	0.691956	0.000130188	6.62736	7.09881	2.3172e-06	4.89143	6.342	7.29484	6.30457	6.56803	6.49347	6.23371	6.2988	7.31019	7.32124	7.25308	6.30407	6.36355	6.24608	6.61493	6.53617	6.55298	1661	1413	1396	4455	4073	3555	963	1365	1601	1686	1781	1583
ENSMUSG00000030201	Lrp6	6.32648	-0.912426	0.000130188	6.06434	-7.0995	2.31439e-06	4.91147	6.25505	5.54022	6.13561	6.32648	6.20858	6.12271	6.43387	5.50417	5.51216	5.60434	6.15224	5.95372	6.30087	6.32094	6.40592	6.25259	1354	1311	1525	1332	1194	1169	994	1221	1204	1384	1632	1280
ENSMUSG00000054072	Iigp1	9.83717	-0.802037	0.00013359	8.86677	-7.08248	2.38479e-06	4.81839	8.32277	9.83717	7.49567	9.81146	8.30972	8.36386	8.29472	9.8428	9.79541	9.8733	7.53109	7.45901	7.4969	9.72575	10.0474	9.66127	6157	6647	5783	23833	20711	20137	2329	3207	3459	15337	20198	13967
ENSMUSG00000027630	Tbl1xr1	5.29126	-1.02041	0.00013697	5.03905	-7.06664	2.45233e-06	4.91929	5.29126	4.50148	5.07465	5.28883	5.3571	5.10596	5.41071	4.35486	4.4968	4.65276	5.05428	4.89542	5.27425	5.28827	5.29419	5.28402	740	630	747	607	588	607	479	574	562	676	771	661
ENSMUSG00000021703	Serinc5	5.3715	-0.667199	0.000141507	5.11491	-7.04652	2.54102e-06	4.87732	5.19293	4.89299	5.00221	5.3715	5.2016	5.16735	5.20986	4.87808	4.87477	4.92613	5.03207	5.02135	4.9532	5.41627	5.42679	5.27144	661	660	644	870	764	735	380	565	616	735	841	656
ENSMUSG00000042772	Smg7	6.11307	0.733141	0.000144794	5.49465	7.03023	2.61529e-06	4.82657	5.27769	6.11307	5.24256	5.34529	5.27535	5.28174	5.27596	6.23158	6.09412	6.01352	5.20994	5.28336	5.2344	5.32232	5.45424	5.2593	696	713	679	2158	1749	1530	465	642	740	693	855	652
ENSMUSG00000091264	Smim13	4.78521	-1.39708	0.000144794	4.36131	-7.03071	2.61303e-06	4.91858	4.62657	3.47119	4.56228	4.78521	4.41822	4.676	4.78548	3.19937	3.64982	3.56438	4.35749	4.63397	4.69538	4.54935	5.01156	4.79471	384	467	479	274	329	291	319	356	464	409	637	472
ENSMUSG00000032350	Gclc	8.18478	0.817046	0.000148093	7.579	7.01585	2.68268e-06	4.71622	7.31586	8.18478	7.38114	7.43421	7.48562	7.10964	7.35232	8.19517	8.25506	8.10412	7.32124	7.43958	7.3826	7.49882	7.34679	7.45703	3389	2640	2955	7920	7579	6360	2139	2736	3390	3028	3083	2900
ENSMUSG00000032741	Tpcn1	6.50199	-0.717839	0.000148532	6.219	-7.01254	2.69844e-06	4.74865	6.50199	5.73189	6.34773	6.29438	6.43968	6.64507	6.42124	5.76982	5.63786	5.78799	6.42208	6.2881	6.33301	6.25082	6.33353	6.2988	1607	1909	1510	1577	1286	1301	1021	1478	1521	1313	1545	1327
ENSMUSG00000058022	Adtrp	6.89009	-0.681293	0.000150579	6.56036	-7.00319	2.74357e-06	4.71908	6.89009	5.95252	6.82848	6.57037	6.90235	6.83398	6.93395	5.86514	5.97057	6.02185	6.86912	6.72728	6.88904	6.52839	6.51364	6.66906	2237	2201	2166	1673	1607	1537	1521	2014	2081	1598	1750	1693
ENSMUSG00000031349	Nsdhl	6.43872	-0.832154	0.000151058	5.87909	-6.99977	2.76025e-06	4.7456	6.18811	4.90371	6.43872	5.98581	6.23158	6.23158	6.10118	4.95294	4.74955	5.00864	6.33023	6.48514	6.50079	5.94744	5.87933	6.13066	1376	1412	1221	922	699	778	1155	1388	1739	1064	1149	1178
ENSMUSG00000041571	Selenow	7.85155	0.722176	0.000152991	6.98884	6.99098	2.80362e-06	4.68766	6.63835	7.85155	6.48784	6.97763	6.60834	6.77141	6.53528	7.83193	7.88589	7.83683	6.34656	6.57058	6.54639	6.91831	6.99607	7.01852	1800	2104	1656	6244	5945	5322	1179	1408	1864	2062	2390	2159
ENSMUSG00000060550	H2-Q7	8.49974	0.83461	0.000153329	7.10797	6.98812	2.81789e-06	4.68493	6.42175	8.49974	6.13199	7.37841	6.46202	6.36355	6.43968	8.68107	8.37715	8.44101	6.20572	6.14894	6.04131	7.46902	7.4316	7.23461	1634	1550	1530	11132	8288	7910	838	1273	1388	2987	3240	2484
ENSMUSG00000026087	Mrpl30	6.11314	0.877172	0.000155645	5.61116	6.97806	2.86866e-06	4.72322	5.47025	6.11314	5.54969	5.31153	5.37807	5.62599	5.40671	6.16963	6.07482	6.09498	5.36674	5.66008	5.62226	5.2167	5.42978	5.28812	750	915	745	2056	1731	1614	612	711	968	644	842	662
ENSMUSG00000023961	Enpp4	5.66158	0.748722	0.000156764	4.83764	6.97242	2.89753e-06	4.78256	4.39847	5.66158	4.38792	4.9026	4.48988	4.29458	4.41095	5.66303	5.59301	5.72869	4.34888	4.41834	4.39654	4.85155	4.96538	4.89088	403	354	367	1477	1255	1255	258	354	397	498	617	502
ENSMUSG00000041058	Wwp1	6.62324	-0.703595	0.000158681	6.2203	-6.96288	2.94708e-06	4.66032	6.60605	5.46608	6.62324	6.18583	6.53474	6.58179	6.70163	5.50975	5.51707	5.37142	6.68056	6.52224	6.66693	6.1264	6.26603	6.16506	1701	1823	1867	1335	1200	1001	1299	1761	1795	1194	1471	1207
ENSMUSG00000017978	Cadps2	4.11442	-0.975304	0.000158681	3.76102	-6.96239	2.94969e-06	4.84384	4.11442	3.10193	3.94148	3.88623	4.05829	4.18914	4.09584	3.09472	3.11594	3.09514	4.03279	3.72608	4.06557	3.85253	3.87496	3.9312	296	327	292	254	226	211	205	282	239	256	298	266
ENSMUSG00000027610	Gss	6.94659	0.688028	0.000159509	6.59816	6.95628	2.98188e-06	4.63367	6.67701	6.59374	6.94659	6.1753	6.72913	6.521	6.7809	6.58649	6.59879	6.59595	6.87746	6.96106	7.00127	6.13283	6.15441	6.23866	1979	1727	1957	2729	2434	2271	1640	2038	2451	1202	1370	1268
ENSMUSG00000032194	Kank2	6.0006	0.776085	0.000159509	5.58085	6.95739	2.97604e-06	4.68746	5.54748	6.0006	5.54869	5.22662	5.5476	5.52378	5.57107	6.13801	5.9607	5.90308	5.49332	5.57603	5.57672	5.3678	5.21119	5.10086	844	849	838	2019	1595	1413	593	775	909	714	726	581
ENSMUSG00000038900	Rpl12	7.09063	-0.783632	0.000162165	6.65378	-6.94543	3.04007e-06	4.6124	6.90029	5.82549	7.09063	6.79871	6.81978	7.05103	6.83007	5.90926	5.76253	5.80467	7.05577	7.11139	7.10474	6.67722	6.95377	6.76515	2117	2524	2024	1713	1400	1319	1759	2287	2711	1757	2340	1816
ENSMUSG00000021922	Itih4	12.9927	-0.682152	0.000162258	12.2965	-6.94196	3.05889e-06	4.53386	11.9413	12.3928	11.8594	12.9927	11.964	11.964	11.8959	12.414	12.3505	12.414	11.964	11.6788	11.9354	12.9226	13.0017	13.0536	72964	79490	66730	113587	102349	99692	50973	70827	64216	166790	196114	183686
ENSMUSG00000035954	Dock4	5.28242	-0.819586	0.000162258	4.95637	-6.94256	3.05562e-06	4.7046	5.03837	4.60262	4.90205	5.28242	5.09705	4.96008	5.05799	4.676	4.56158	4.57028	5.00689	4.7555	4.94378	5.17657	5.27346	5.39723	615	569	582	752	615	571	377	554	506	628	759	710
ENSMUSG00000025025	Mxi1	4.49503	-1.07205	0.000162283	3.85166	-6.94031	3.06791e-06	4.80575	4.42729	2.67955	4.49503	3.80477	4.34497	4.3685	4.5684	2.47679	2.69662	2.86525	4.42332	4.48887	4.57289	3.65549	3.87496	3.88385	364	374	412	164	167	179	292	372	419	224	298	257
ENSMUSG00000055447	Cd47	7.10009	0.838344	0.000163553	5.91966	6.93437	3.10053e-06	4.64038	5.26871	7.10009	5.16133	6.14851	5.45988	5.0849	5.26135	7.15166	7.08162	7.06699	5.21689	5.0135	5.2536	6.13283	6.13283	6.17985	792	621	672	4020	3470	3179	473	645	612	1202	1354	1219
ENSMUSG00000028559	Osbpl9	7.22647	-0.526504	0.000166828	7.02903	-6.92031	3.17927e-06	4.55514	7.0945	6.85516	6.94	7.22647	7.12414	7.09053	7.06882	6.84757	6.87166	6.84626	6.97021	6.88792	6.96186	7.2152	7.23739	7.2268	2565	2598	2373	3270	2969	2690	1603	2156	2329	2543	2888	2470
ENSMUSG00000031360	Ctps2	4.22014	0.980376	0.000166828	3.61788	6.92014	3.18019e-06	4.78241	3.46023	4.22014	3.49891	3.29225	3.5279	3.43184	3.42095	4.33521	4.16809	4.15713	3.4769	3.56162	3.45823	3.33959	3.14344	3.39372	204	189	181	600	474	437	133	194	213	181	179	185
ENSMUSG00000004558	Ndrg2	10.9477	-0.579367	0.000169473	10.6477	-6.90671	3.25737e-06	4.47973	10.9477	10.0837	10.9222	10.6374	11.0161	10.9027	10.9243	9.99073	10.1301	10.1301	10.8754	10.954	10.9371	10.7033	10.6045	10.6045	38095	40615	35791	25956	27419	25100	24207	30270	38857	30222	31264	27187
ENSMUSG00000064337	mt-Rnr1	10.5967	1.53177	0.000169473	9.18898	6.90822	3.24859e-06	4.49762	8.6423	10.5967	8.5465	8.97046	8.3482	8.71733	8.86136	10.4995	10.6045	10.6861	8.45711	8.85043	8.33197	8.84608	9.36359	8.7017	6293	8438	8587	35372	36246	34865	4174	6102	9047	7824	12777	6735
ENSMUSG00000028437	Ubap1	6.33138	0.758513	0.000169473	5.81427	6.90702	3.25556e-06	4.58261	5.69251	6.33138	5.67311	5.56009	5.68976	5.64887	5.73888	6.32874	6.35135	6.31406	5.61904	5.85267	5.5476	5.45472	5.64823	5.57733	939	929	938	2302	2061	1869	580	851	1109	754	978	808
ENSMUSG00000006717	Acot13	5.53781	-0.666222	0.000170004	5.24987	-6.90342	3.27653e-06	4.60957	5.53781	4.75984	5.40573	5.2961	5.54282	5.53322	5.5374	4.81264	4.66072	4.80616	5.43913	5.38924	5.38882	5.3602	5.20392	5.32417	841	855	818	829	657	677	519	748	793	709	722	676
ENSMUSG00000028932	Psmc2	6.9721	0.608027	0.000170027	6.51477	6.90182	3.28593e-06	4.53925	6.28277	6.9721	6.36002	6.4442	6.32909	6.29383	6.22539	7.00443	6.99355	6.91831	6.35471	6.45438	6.27097	6.45766	6.45104	6.42389	1493	1481	1325	3617	3288	2859	979	1417	1704	1520	1684	1446
ENSMUSG00000027712	Anxa5	7.33774	0.807082	0.000171525	6.56958	6.89539	3.32392e-06	4.5279	6.19648	7.33774	6.20395	6.54015	6.32339	6.101	6.16506	7.53217	7.27992	7.20114	6.23834	6.19781	6.1757	6.5131	6.50538	6.60196	1485	1289	1275	5170	3975	3461	916	1301	1430	1582	1736	1634
ENSMUSG00000032690	Oas2	6.727	1.16038	0.000172271	5.00655	6.89144	3.34744e-06	4.66744	3.70626	6.727	3.87407	5.71886	3.76879	3.63695	3.71304	6.9154	6.56924	6.69637	3.95125	3.65389	4.01707	5.87083	5.59369	5.69207	241	218	223	3394	2395	2441	198	268	227	1008	940	874
ENSMUSG00000058672	Tubb2a	7.62362	1.26769	0.000174586	6.06996	6.88247	3.40162e-06	4.55307	4.82858	7.62362	5.14082	6.68683	5.01378	4.73615	4.73582	7.82125	7.67912	7.37049	5.04866	5.438	4.93581	6.80812	6.57013	6.68224	581	487	463	6219	5091	3834	375	572	825	1907	1820	1710
ENSMUSG00000039648	Kyat1	7.95092	-0.90797	0.000176483	7.6656	-6.87492	3.44788e-06	4.45791	7.95092	6.95546	7.92101	7.835	8.01547	7.97215	7.86514	6.95223	6.93578	6.97837	7.80628	8.15989	7.79687	7.90911	7.94428	7.6516	4814	4988	4153	3492	3131	2966	2878	3841	5736	4174	4671	3320
ENSMUSG00000009566	Fpgs	8.34134	-0.753202	0.000180162	7.75259	-6.8619	3.52923e-06	4.43342	7.54079	7.81771	7.31053	8.34134	7.51906	7.45553	7.64778	7.72567	7.86326	7.8642	7.37049	7.28806	7.27305	8.31587	8.20308	8.50506	3453	3433	3647	5799	5856	5373	1986	2876	3043	5341	5463	5884
ENSMUSG00000026822	Lcn2	10.5321	-2.12441	0.000181764	7.4457	-6.85258	3.58865e-06	4.48023	5.39703	9.00646	4.84723	10.5321	5.19064	5.98373	5.01673	9.06376	8.98205	8.97358	4.93197	4.26453	5.34518	10.2398	10.6531	10.7033	656	1189	565	14248	12649	11761	504	528	356	21369	32316	30146
ENSMUSG00000016382	Pls3	6.58417	-0.709529	0.000181764	6.11695	-6.85336	3.58365e-06	4.47036	6.00292	6.27415	5.60654	6.58417	6.0658	6.09233	5.85062	6.29027	6.30929	6.2229	5.6508	5.52562	5.64321	6.66015	6.57013	6.52224	1230	1279	1018	2246	1998	1773	621	872	875	1743	1820	1543
ENSMUSG00000028838	Extl1	3.9137	-1.99446	0.000181764	3.29771	-6.85248	3.58933e-06	4.67698	3.6754	1.99857	3.60315	3.9137	3.41528	3.91729	3.69364	1.58374	2.16	2.25199	4.01512	3.45475	3.33959	3.62923	3.94807	4.16379	190	266	220	85	114	118	122	279	197	220	312	309
ENSMUSG00000020708	Psmc5	6.97027	0.63489	0.000181793	6.46942	6.84942	3.60906e-06	4.44603	6.22202	6.97027	6.28587	6.39951	6.21283	6.2245	6.22872	6.95966	7.00083	6.95032	6.15416	6.38321	6.32026	6.36017	6.36778	6.47057	1358	1401	1329	3515	3300	2918	1006	1222	1625	1420	1586	1494
ENSMUSG00000096145	Vkorc1	6.26956	-0.985771	0.000181793	5.95471	-6.84972	3.60715e-06	4.46831	6.24446	5.14885	6.26956	6.15599	6.20708	6.37817	6.14813	4.89213	5.28514	5.26928	6.09614	6.40324	6.30929	6.14275	6.10935	6.21587	1352	1562	1261	879	1012	929	1000	1174	1649	1214	1328	1250
ENSMUSG00000032606	Nicn1	4.55176	-0.833712	0.000182463	4.25573	-6.8459	3.63196e-06	4.59622	4.3768	3.90546	4.18889	4.55176	4.3896	4.42485	4.31596	3.81302	3.88615	4.01721	4.07253	4.30169	4.19244	4.54935	4.49089	4.61504	376	389	342	420	389	398	223	290	367	409	449	419
ENSMUSG00000021701	Plk2	5.87398	1.87703	0.000182908	4.70481	6.84307	3.65045e-06	4.56986	3.99459	5.87398	4.46389	4.48677	4.30169	3.62379	4.05829	5.72736	5.62658	6.26801	4.84191	4.3383	4.21148	4.61565	4.31133	4.53332	353	216	284	1537	1280	1821	226	497	375	426	397	398
ENSMUSG00000030641	Ddias	3.43736	2.14882	0.000190107	2.47963	6.82011	3.80414e-06	4.57266	2.21761	3.43736	2.57821	1.68534	2.61039	1.67244	2.36999	3.3089	3.31646	3.6867	2.74166	2.76836	2.22461	1.71058	1.85485	1.49058	109	53	86	296	261	315	57	117	121	62	75	53
ENSMUSG00000037936	Scarb1	7.72038	-0.845002	0.000190404	7.49294	-6.81563	3.83491e-06	4.35306	7.68874	6.95511	7.60754	7.72038	7.56004	7.77545	7.73074	6.90449	7.01317	6.94766	7.44607	7.84649	7.53006	7.74727	7.74119	7.67267	3555	4292	3825	3366	3318	2909	2368	3020	4583	3721	4005	3378
ENSMUSG00000042271	Nxt2	4.4904	-0.861328	0.000190404	4.16294	-6.81486	3.84017e-06	4.54928	4.4904	3.68927	4.20954	4.26256	4.56196	4.44212	4.46712	3.56042	3.6707	3.83669	4.23116	4.1435	4.25395	4.29909	4.15578	4.33281	423	394	382	350	335	351	233	324	327	342	358	346
ENSMUSG00000037419	Endod1	4.08921	1.81029	0.000190404	2.25333	6.81762	3.82121e-06	4.48228	1.71319	4.08921	1.31496	1.89598	1.66193	1.803	1.67462	4.25925	4.03042	3.97796	1.62052	1.29614	1.0282	1.83776	2.16327	1.6869	58	58	52	569	432	387	25	54	42	67	92	60
ENSMUSG00000022174	Dad1	6.39491	-0.779928	0.000192812	6.16803	-6.80599	3.90194e-06	4.37679	6.37092	5.55169	6.39491	6.35459	6.40296	6.4149	6.29489	5.39011	5.60212	5.66284	6.31545	6.49112	6.37817	6.23925	6.36377	6.46076	1565	1606	1392	1236	1263	1210	1057	1374	1754	1303	1583	1489
ENSMUSG00000054474	Thnsl2	6.34778	0.706097	0.000192812	5.88395	6.80498	3.90903e-06	4.39283	5.85082	6.34778	5.77411	5.5631	5.8424	5.94449	5.76556	6.32674	6.41148	6.30511	5.77985	5.78375	5.75873	5.5418	5.7045	5.44301	1059	1159	956	2301	2147	1860	674	951	1059	803	1018	733
ENSMUSG00000051748	Wfdc21	9.37207	-0.707989	0.000192913	8.89181	-6.80181	3.9314e-06	4.30517	8.76498	8.58359	8.84659	9.37207	8.78658	8.80115	8.70722	8.50901	8.54661	8.69514	8.71165	8.84608	8.98205	9.28452	9.38806	9.44362	8481	8963	7765	9918	9421	9535	6507	7202	9041	10849	12938	11855
ENSMUSG00000026102	Inpp1	4.3175	1.19172	0.000192913	3.50361	6.80217	3.92885e-06	4.58352	3.37462	4.3175	3.27402	3.0483	3.1789	3.41391	3.53104	4.36763	4.41079	4.17407	3.2548	3.43678	3.13049	3.21141	2.99237	2.94111	161	187	196	612	555	442	106	166	194	167	161	137
ENSMUSG00000047963	Stbd1	5.52242	1.15832	0.000195778	5.13884	6.79063	4.01136e-06	4.42339	5.35078	5.32744	5.52242	4.35472	5.45988	5.06309	5.52937	5.48032	5.26792	5.23407	5.59824	5.61827	5.35077	4.52431	4.33533	4.20451	792	611	812	1314	1000	902	506	837	937	401	403	316
ENSMUSG00000023094	Msrb2	3.99724	1.07804	0.000195778	3.56763	6.78934	4.02071e-06	4.555	3.53407	3.99724	3.68355	3.05566	3.42951	3.75176	3.42095	4.01707	3.95745	4.01721	3.70811	3.54884	3.79368	3.15102	2.90286	3.1131	192	237	181	483	410	398	169	228	211	160	153	154
ENSMUSG00000079045	Prox1os	3.34952	-1.89539	0.000195778	2.39675	-6.78956	4.0191e-06	4.48511	2.94587	0.516464	3.34952	2.77516	2.62065	3.22316	2.99379	0.28013	0.479317	0.789947	3.2548	3.28425	3.50951	2.66215	3.01263	2.65071	110	163	131	33	34	41	138	166	175	115	163	113
ENSMUSG00000027332	Ivd	7.97677	-0.641118	0.000196627	7.60397	-6.78552	4.04851e-06	4.29554	7.97677	7.10418	7.78297	7.55194	7.96861	8.02115	7.94055	7.04456	7.1529	7.11509	7.75617	7.86707	7.72567	7.64332	7.59039	7.42211	4682	5204	4370	3736	3651	3264	2741	3735	4657	3416	3621	2829
ENSMUSG00000030934	Oat	9.27722	-1.0171	0.000196984	8.94132	-6.78122	4.07999e-06	4.26672	9.27722	8.40945	8.96523	9.11341	9.50085	9.24638	9.08442	8.34394	8.3952	8.4892	8.79438	8.96067	9.14065	8.96796	9.07442	9.29784	13757	11977	10007	8843	8427	8131	7176	7640	9852	8559	10123	10723
ENSMUSG00000016559	H3f3b	8.78383	0.670862	0.000196984	7.85373	6.78231	4.07195e-06	4.28731	7.42631	8.78383	7.25937	7.94541	7.45553	7.48947	7.33393	8.7239	8.8563	8.77129	7.26095	7.21488	7.30227	8.01547	7.80141	8.01935	3324	3518	2909	11564	11478	9980	2039	2615	2891	4433	4264	4288
ENSMUSG00000026048	Ercc5	5.05772	0.918106	0.000196984	4.37273	6.78027	4.08698e-06	4.47671	4.20238	5.05772	4.14715	4.08368	4.29341	4.07576	4.23798	5.00704	4.97666	5.18946	4.31489	4.02345	4.10311	4.06362	4.08412	4.10331	351	300	324	954	822	879	210	345	297	293	340	299
ENSMUSG00000031886	Ces2e	9.13441	1.00016	0.000197556	8.45944	6.77726	4.10924e-06	4.26638	8.24881	9.13441	8.28407	8.17047	8.45229	7.94248	8.35166	9.18096	9.14065	9.08162	8.38719	8.24375	8.22126	8.31288	8.16963	8.0289	6664	4917	5993	15254	14226	12556	3885	5802	6091	5339	5385	4307
ENSMUSG00000027580	Helz2	8.73641	0.852984	0.000198467	7.50415	6.77331	4.13866e-06	4.28029	6.9931	8.73641	6.69733	7.58977	7.04974	7.00018	6.92939	8.92755	8.58917	8.69251	6.88586	6.64232	6.56382	7.61013	7.62755	7.53163	2457	2464	2164	13204	9712	9526	1195	2045	1947	3298	3697	3042
ENSMUSG00000020464	Pnpt1	6.23386	1.05737	0.000199228	5.25048	6.76979	4.165e-06	4.38292	4.91904	6.23386	4.80052	5.04851	5.12955	4.96945	4.65812	6.36745	6.1213	6.21283	4.83869	4.64563	4.91725	5.14593	4.92324	5.07635	629	573	438	2365	1783	1758	371	496	468	616	600	570
ENSMUSG00000062580	Timm17a	4.99625	0.686819	0.000203606	4.79255	6.75635	4.26726e-06	4.38488	4.76452	4.92908	4.99625	4.48036	4.78417	4.74463	4.76477	4.8971	4.9925	4.89762	4.95922	5.08577	4.94378	4.45964	4.42485	4.55658	494	490	472	882	830	722	377	539	642	384	428	404
ENSMUSG00000006262	Mob1b	5.63197	-0.705989	0.000203957	5.32094	-6.75401	4.28536e-06	4.3335	5.63197	4.73271	5.55671	5.36236	5.64482	5.54412	5.70697	4.676	4.65289	4.86925	5.58641	5.55348	5.53025	5.38627	5.41269	5.28812	911	861	917	752	654	708	572	829	895	723	833	662
ENSMUSG00000028410	Dnaja1	7.38418	0.853578	0.000205252	7.12646	6.74912	4.32337e-06	4.2407	7.1947	7.38418	7.29519	6.63178	7.31019	7.15106	7.12286	7.54484	7.33897	7.26873	7.26631	7.27246	7.34679	6.83793	6.49318	6.56425	2964	2736	2478	5218	4100	3604	2098	2619	3011	1945	1725	1597
ENSMUSG00000026112	Coa5	6.70861	-0.595272	0.000205396	6.51186	-6.74735	4.33722e-06	4.25518	6.65442	6.01715	6.70861	6.66727	6.67411	6.58487	6.70429	5.98803	5.98129	6.08212	6.65963	6.77942	6.68678	6.61011	6.67926	6.71244	1899	1825	1868	1809	1618	1602	1317	1727	2161	1678	1947	1749
ENSMUSG00000026189	Pecr	8.08757	-0.68301	0.00020604	7.78634	-6.74424	4.36168e-06	4.21598	8.08757	7.25359	7.97738	7.8268	8.14127	8.12156	7.99988	7.12414	7.31832	7.31832	8.01547	8.01547	7.90119	7.9377	7.77035	7.77235	5348	5457	4682	3968	4060	3711	3050	4394	5128	4229	4152	3616
ENSMUSG00000053317	Sec61b	5.79217	-0.791733	0.000212763	5.51914	-6.72376	4.52639e-06	4.26371	5.7082	4.85412	5.79217	5.72206	5.70697	5.80277	5.61485	4.75231	4.92053	4.88951	5.68604	5.77995	5.91052	5.58208	5.81766	5.76645	952	1038	861	796	790	718	757	892	1054	825	1104	922
ENSMUSG00000039217	Il18	4.17283	-1.02287	0.000212763	3.64989	-6.72412	4.52342e-06	4.43304	3.63335	3.45253	3.34084	4.17283	3.73955	3.73955	3.42095	3.33959	3.44605	3.57194	3.30412	3.325	3.3934	4.19911	4.07576	4.24361	236	235	181	301	284	292	127	173	180	320	338	325
ENSMUSG00000029020	Mfn2	7.39068	0.510765	0.000214577	6.98848	6.7177	4.57629e-06	4.18686	6.99805	7.39068	6.84149	6.7237	6.96106	7.00443	7.02866	7.3637	7.39614	7.41221	6.84829	6.86085	6.81533	6.73275	6.74142	6.69695	2304	2471	2306	4618	4255	3962	1432	1988	2291	1811	2023	1732
ENSMUSG00000031555	Adam9	6.43329	-0.627456	0.000216523	6.22374	-6.71136	4.62919e-06	4.20049	6.32832	5.81765	6.31569	6.43329	6.32008	6.29526	6.36961	5.86514	5.73214	5.85568	6.41453	6.24709	6.28545	6.42166	6.37852	6.49969	1481	1482	1464	1673	1368	1370	985	1472	1478	1481	1598	1524
ENSMUSG00000021097	Clmn	7.07568	-0.897927	0.000218773	6.65512	-6.70361	4.69474e-06	4.1706	7.07568	5.91766	6.94496	6.6822	6.9172	7.07628	7.23356	5.85674	5.85674	6.0395	7.02162	6.84931	6.96394	6.54557	6.88253	6.61849	2261	2578	2697	1666	1491	1561	1604	2242	2259	1619	2220	1649
ENSMUSG00000019851	Perp	7.02612	-0.507288	0.000218773	6.84659	-6.70133	4.71416e-06	4.15947	6.92048	6.5032	6.93654	7.02612	6.9172	6.92593	6.91831	6.51739	6.51429	6.47792	6.96266	6.8906	6.95636	7.04334	7.01852	7.01651	2261	2333	2152	2620	2316	2097	1600	2147	2331	2252	2427	2156
ENSMUSG00000003873	Bax	6.08517	0.906016	0.000218773	5.43333	6.70025	4.72337e-06	4.23451	5.05308	6.08517	5.22787	5.36719	5.16755	4.87905	5.11265	6.00926	6.13612	6.11013	5.12397	5.47149	5.08815	5.36384	5.34568	5.39206	646	540	605	1832	1797	1630	418	603	843	712	795	708
ENSMUSG00000016344	Ppdpf	5.85294	-0.806406	0.000218773	5.54709	-6.7003	4.72296e-06	4.21915	5.75047	4.83932	5.85294	5.74563	5.7273	5.79183	5.73229	4.65383	4.91289	4.95124	5.70271	5.99307	5.86304	5.75365	5.77378	5.70946	966	1029	935	740	785	749	724	904	1236	930	1073	886
ENSMUSG00000001416	Cct3	7.10877	0.596123	0.000219954	6.7333	6.69594	4.76047e-06	4.15438	6.53564	7.10877	6.65511	6.63366	6.60698	6.52839	6.47155	7.17004	7.13872	7.01755	6.64319	6.71244	6.6097	6.66906	6.63197	6.59995	1798	1737	1568	4050	3612	3055	1249	1710	2065	1752	1887	1633
ENSMUSG00000019188	H13	7.05419	-0.635652	0.000220416	6.76503	-6.69345	4.78205e-06	4.14761	6.93928	6.15738	7.05419	6.90928	6.95696	6.90392	6.95696	6.10184	6.22677	6.14354	6.99045	7.18016	6.99196	6.82878	6.93578	6.9633	2299	2296	2192	1968	1901	1667	1629	2181	2821	1929	2304	2075
ENSMUSG00000037440	Vnn1	5.68858	1.39726	0.00022237	4.76463	6.68709	4.8376e-06	4.27471	4.41706	5.68858	4.55192	4.40096	4.5674	4.09099	4.59278	5.8135	5.68523	5.56702	4.58634	4.24677	4.82265	4.37261	4.63163	4.19864	425	303	418	1617	1326	1142	348	417	352	359	491	315
ENSMUSG00000022385	Gtse1	3.16819	2.11958	0.00022237	2.32134	6.68592	4.84787e-06	4.32663	2.17104	3.16819	2.52589	1.42025	2.57248	2.0351	1.90555	2.88208	3.0797	3.54279	2.6335	2.67536	2.26881	1.3107	1.37483	1.57522	106	68	61	221	221	287	59	108	114	47	53	56
ENSMUSG00000021209	Ppp4r4	4.29324	-1.02461	0.000223624	3.71792	-6.68149	4.887e-06	4.35131	3.65367	3.33197	3.59279	4.29324	3.83921	3.62379	3.49802	3.20628	3.45003	3.33959	3.62254	3.61572	3.54009	4.2378	4.43322	4.20872	254	216	191	275	285	250	141	215	221	328	431	317
ENSMUSG00000025912	Mybl1	3.28877	2.73139	0.000224623	1.93866	6.67772	4.92065e-06	4.19906	1.77494	3.28877	1.9221	0.768828	2.36279	1.20415	1.75787	3.47365	3.01985	3.3728	2.18038	2.20841	1.3775	0.70057	1.01072	0.595197	91	38	55	328	213	256	32	80	80	31	41	28
ENSMUSG00000028383	Hsdl2	6.69745	0.796942	0.000227436	6.17194	6.66955	4.99426e-06	4.12928	5.99626	6.69745	6.04212	5.95194	6.01317	5.78537	6.19024	6.73158	6.65607	6.7047	6.03636	6.13694	5.95304	5.95304	5.91473	5.98803	1181	1024	1297	2991	2578	2457	781	1130	1376	1068	1167	1072
ENSMUSG00000086813	Gm13657	3.68471	3.02852	0.000229488	1.058	6.66329	5.0514e-06	3.62593	0.218288	3.68471	-0.0628168	0.391805	0.822552	-0.0408923	-0.126796	3.7068	3.88345	3.46388	-0.625644	0.387351	0.0498423	0.502925	0.392361	0.28013	32	15	15	389	388	273	13	11	22	27	26	23
ENSMUSG00000039704	Lmbrd2	4.17802	-1.04615	0.000230079	3.84553	-6.66057	5.07652e-06	4.30345	4.17802	3.03575	4.1213	4.04707	4.17209	4.03042	4.33154	3.22781	2.92381	2.95562	4.18106	4.18523	3.99761	4.18951	3.99761	3.95409	320	290	345	279	198	191	195	314	337	318	321	270
ENSMUSG00000063558	Aox1	6.9525	0.780821	0.000230246	6.68364	6.65625	5.11658e-06	4.08354	6.94496	6.80327	6.9525	6.03382	7.07727	6.75712	7.0005	6.83539	6.84078	6.73365	6.94237	7.07487	6.84028	6.09412	5.96414	6.04321	2498	2073	2268	3246	2912	2506	1461	2118	2643	1170	1203	1114
ENSMUSG00000021973	Micu2	6.21225	0.620688	0.000230246	5.74496	6.65701	5.1095e-06	4.12992	5.63619	6.21225	5.58621	5.54519	5.69537	5.5374	5.6758	6.24132	6.24574	6.1497	5.64333	5.5808	5.53448	5.58208	5.50445	5.54904	944	857	901	2174	1926	1672	574	868	913	825	885	791
ENSMUSG00000051615	Rap2a	5.02014	-1.07507	0.000230246	4.62654	-6.65663	5.11298e-06	4.22251	4.9876	3.70205	5.02014	4.79639	5.01834	4.91289	5.03156	3.56438	3.59398	3.94778	5.04866	4.89847	5.11331	4.57667	4.78498	5.02753	583	552	572	351	315	378	425	572	563	416	546	551
ENSMUSG00000034177	Rnf43	4.19035	1.32459	0.000230932	3.82379	6.65331	5.14398e-06	4.29636	3.80906	4.19035	4.12337	3.17237	3.45853	4.03428	3.93438	4.19244	4.36584	4.01276	4.19834	3.97933	4.19244	3.13613	3.09105	3.28991	196	291	261	542	538	397	223	317	287	158	173	173
ENSMUSG00000012428	Steap4	8.4354	-1.08638	0.000233631	7.2982	-6.64564	5.2164e-06	4.05084	6.70304	7.68374	6.37062	8.4354	6.76583	6.65704	6.68625	7.70687	7.53378	7.81058	6.61273	6.13858	6.36056	8.23398	8.67703	8.3952	2032	1932	1848	5760	4665	5222	1042	1682	1377	5011	7660	5381
ENSMUSG00000041762	Gpr155	5.61884	-0.922667	0.000237416	5.03142	-6.63552	5.31341e-06	4.14858	5.52168	3.9867	5.61884	4.99845	5.63513	5.51502	5.4149	4.00941	3.92375	4.02695	5.60212	5.44919	5.80521	5.15634	4.88607	4.95294	905	843	749	480	401	401	699	840	832	620	582	523
ENSMUSG00000020572	Nampt	7.37219	0.610111	0.000237857	6.92454	6.62682	5.39843e-06	4.02125	7.04744	7.37219	6.78165	6.49685	7.0005	7.09208	7.04974	7.46902	7.27246	7.3751	6.8214	6.75381	6.76975	6.57881	6.43105	6.4807	2386	2600	2333	4976	3964	3856	1397	1957	2116	1647	1659	1506
ENSMUSG00000008682	Rpl10	7.31401	-0.563509	0.000237857	6.9787	-6.62728	5.3939e-06	4.01885	7.17848	6.36167	7.31401	7.06066	7.11816	7.25008	7.1672	6.35941	6.36619	6.35941	7.29379	7.35444	7.29379	6.97749	7.13025	7.07423	2547	2932	2561	2353	2080	1922	2026	2675	3204	2135	2645	2249
ENSMUSG00000034634	Ly6d	6.55847	2.01541	0.000237857	4.1234	6.62929	5.37412e-06	4.28667	2.28374	6.55847	2.69191	4.95946	2.48099	1.71532	2.6549	6.60698	6.29933	6.76911	2.97632	2.46247	2.63695	5.1622	4.94508	4.7711	99	55	104	2761	1989	2566	75	139	97	622	608	464
ENSMUSG00000027357	Crls1	6.07372	-0.773122	0.000237857	5.84053	-6.62895	5.37748e-06	4.06818	6.07372	5.29591	5.99652	5.99598	6.06811	6.08641	6.06663	5.45021	5.22321	5.2143	5.97459	6.0271	5.98787	6.01657	5.82266	6.14872	1231	1274	1191	1289	974	891	805	1090	1269	1110	1108	1194
ENSMUSG00000051177	Plcb1	3.95823	-1.19719	0.000237857	3.29816	-6.63062	5.36113e-06	4.28659	3.95823	2.52833	3.47456	3.23151	4.04025	4.04107	3.79337	2.69662	2.59034	2.29804	3.42776	3.36125	3.63466	3.38135	3.22014	3.09304	292	293	237	193	155	121	150	188	185	187	188	152
ENSMUSG00000028990	Lzic	3.53561	1.07464	0.000237857	2.95062	6.63304	5.3375e-06	4.29611	2.83821	3.53561	2.90461	2.52405	2.90286	2.75765	2.85412	3.52867	3.56694	3.51121	2.99692	2.78229	2.93462	2.70133	2.44913	2.42168	134	116	119	341	310	282	92	141	122	118	113	97
ENSMUSG00000015656	Hspa8	9.21271	1.03422	0.00023792	8.64447	6.6254	5.41239e-06	3.98274	8.71382	8.59292	9.21271	8.05842	8.71165	8.67703	8.75279	8.91345	8.43847	8.42685	9.26385	9.24638	9.1279	8.13012	8.19865	7.84649	8088	8303	7972	12976	8677	7861	7139	10204	12028	4730	5443	3818
ENSMUSG00000015837	Sqstm1	9.34497	0.733231	0.000246464	8.61973	6.60481	5.61975e-06	3.94531	8.27569	9.34497	8.26027	8.59797	8.20098	8.28649	8.33961	9.4559	9.33581	9.2432	8.2104	8.43847	8.13192	8.52648	8.64965	8.61779	5616	6164	5908	19086	16407	14224	3633	5148	6937	6257	7507	6324
ENSMUSG00000020585	Laptm4a	8.77427	0.554184	0.000248033	8.13159	6.60007	5.66858e-06	3.94409	7.87177	8.77427	7.76602	8.1143	7.95118	7.77035	7.89379	8.7239	8.78658	8.81234	7.76511	7.75142	7.78152	8.16287	8.0759	8.10412	4594	4265	4221	11564	10977	10210	2848	3746	4292	4806	5147	4500
ENSMUSG00000067235	H2-Q10	11.8497	0.600077	0.000248289	11.5841	6.59813	5.68877e-06	3.90419	11.5391	11.8497	11.6184	11.3294	11.5322	11.5003	11.5846	11.8497	11.8497	11.8497	11.5846	11.7384	11.5322	11.3867	11.3867	11.2147	56416	59215	55012	85830	71841	72121	36952	52280	66806	50376	53312	44586
ENSMUSG00000029472	Anapc5	6.53839	-0.616217	0.000248289	6.28524	-6.597	5.70057e-06	3.98663	6.53839	5.74266	6.51982	6.3401	6.56704	6.6039	6.44422	5.68569	5.73922	5.80308	6.45679	6.6039	6.49878	6.2881	6.37852	6.35369	1744	1849	1534	1507	1378	1317	1154	1512	1901	1346	1598	1376
ENSMUSG00000005625	Psmd4	7.2366	0.609418	0.000250034	6.73162	6.58942	5.78014e-06	3.95809	6.4086	7.2366	6.53047	6.75081	6.40972	6.47963	6.33645	7.25153	7.2198	7.23846	6.47645	6.63073	6.48423	6.74892	6.6726	6.8309	1575	1682	1431	4285	3858	3534	1140	1530	1937	1826	1941	1896
ENSMUSG00000046876	Atxn1	4.67599	-0.881485	0.000250034	4.36194	-6.58963	5.77789e-06	4.1224	4.49014	3.93274	4.3489	4.67599	4.5489	4.52464	4.39688	3.79642	3.94299	4.0588	4.25114	4.51986	4.27569	4.65996	4.76202	4.60598	420	419	363	415	406	410	236	329	431	438	537	417
ENSMUSG00000097113	Gm19705	3.56937	2.15892	0.000250034	1.86621	6.59163	5.75675e-06	4.02029	0.882304	3.56937	1.22535	1.78783	0.395701	0.791173	1.46004	3.69426	3.48518	3.52867	1.16212	1.53992	0.974001	1.55241	2.0653	1.74577	24	28	45	386	293	285	24	40	50	56	87	62
ENSMUSG00000039745	Htatip2	6.42741	0.721247	0.000251494	6.1733	6.58499	5.82713e-06	3.9705	6.19437	6.2781	6.42741	5.79332	6.24247	6.13649	6.20416	6.22272	6.32909	6.2825	6.31137	6.62713	6.34373	5.761	5.79342	5.82555	1386	1323	1305	2134	2031	1842	1031	1372	1932	936	1086	956
ENSMUSG00000017132	Cyth1	6.11475	0.950219	0.000264443	5.41141	6.55634	6.1411e-06	3.97156	5.25753	6.11475	5.18438	5.08899	5.21333	5.26848	5.29077	6.15817	6.02142	6.16468	5.41116	5.03856	5.10341	4.88337	5.29317	5.09043	666	709	685	2044	1664	1690	422	734	625	509	770	576
ENSMUSG00000008976	Gabpa	5.56742	-0.631419	0.000264778	5.40236	-6.55442	6.16281e-06	3.95927	5.56742	5.02782	5.46399	5.55022	5.55922	5.58014	5.56289	4.95767	5.03491	5.09089	5.53806	5.34162	5.5123	5.53371	5.55557	5.56138	855	880	833	924	853	826	567	800	768	797	915	799
ENSMUSG00000028527	Ak4	6.72121	-1.41731	0.00026694	5.52059	-6.54875	6.2272e-06	3.98242	6.59376	3.61467	6.72121	5.15272	6.37647	6.57392	6.8309	3.39489	3.9379	3.51121	6.70163	6.75771	6.70429	5.29086	5.3962	4.7711	1539	1806	2025	311	405	282	1332	1786	2123	678	825	464
ENSMUSG00000030095	Tmem43	5.25417	1.16035	0.000269002	4.52623	6.54333	6.28946e-06	4.03194	4.10833	5.25417	4.36574	4.37667	4.34497	3.74561	4.23441	5.2954	5.16165	5.30544	4.47761	4.48887	4.13075	4.41979	4.40084	4.30938	364	236	323	1151	930	952	214	387	419	372	421	340
ENSMUSG00000026874	Hc	10.4173	-0.842207	0.000269643	9.8285	-6.54081	6.31864e-06	3.81149	9.66004	9.99356	9.24309	10.4173	9.70847	9.56317	9.70847	10.0665	9.94054	9.97366	9.25066	9.00844	9.47017	10.3074	10.4684	10.4761	15954	15584	15161	27271	24326	22464	8525	10067	10078	23298	27887	23559
ENSMUSG00000035031	C8a	9.41765	-0.804192	0.000270533	8.94172	-6.53779	6.35374e-06	3.81557	8.86713	8.95549	8.52659	9.41765	8.97358	8.81695	8.81086	8.96796	9.0197	8.87882	8.64459	8.27094	8.66423	9.38162	9.422	9.44934	9586	9154	8384	13617	12945	10724	5286	6937	6196	11762	13321	11882
ENSMUSG00000025793	Hgs	6.42217	0.660321	0.000272696	5.91412	6.53223	6.41891e-06	3.88874	5.72822	6.42217	5.73285	5.77324	5.65753	5.74385	5.7833	6.4077	6.47514	6.38366	5.77622	5.82309	5.59922	5.73229	5.72206	5.86537	918	992	966	2436	2254	1969	603	947	1086	917	1038	984
ENSMUSG00000031059	Ndufb11	6.88999	-0.66498	0.000273037	6.60329	-6.53034	6.4413e-06	3.85037	6.83305	5.98411	6.88999	6.70602	6.86483	6.88098	6.75333	5.88404	6.0925	5.97579	6.78765	7.00232	6.87999	6.65107	6.72362	6.74339	2182	2261	1928	1690	1748	1480	1507	1891	2534	1730	2005	1780
ENSMUSG00000015090	Ptgds	7.33573	-1.89182	0.000274369	5.44714	-6.52648	6.48719e-06	3.97522	4.52428	6.14459	3.78396	7.33573	4.07145	4.74843	4.75296	6.0558	6.02621	6.35176	3.93758	4.0443	3.36999	7.30768	7.00127	7.69826	299	491	469	1895	1670	1913	125	266	301	2689	2399	3440
ENSMUSG00000016528	Mapkapk2	7.99527	-0.975567	0.000277166	6.68968	-6.51854	6.58251e-06	3.83624	5.87311	6.95336	5.937	7.99527	5.8094	5.93161	5.87831	6.81626	6.95252	7.09131	5.83168	6.08471	5.8946	7.86059	7.85871	8.26651	1031	1146	1039	3204	3175	3219	746	984	1319	4017	4395	5057
ENSMUSG00000045991	Onecut2	6.87028	-1.00373	0.000277166	6.55816	-6.51857	6.5822e-06	3.83018	6.74563	6.03699	6.57974	6.87028	6.46104	6.88855	6.8873	5.97535	6.05239	6.08322	6.53791	6.49969	6.70163	6.67469	7.04101	6.89514	1633	2270	2101	1794	1699	1604	1328	1603	1766	1756	2484	1973
ENSMUSG00000016487	Ppfibp1	5.84615	0.720306	0.000278095	4.96928	6.51552	6.61921e-06	3.94425	4.41049	5.84615	4.45029	5.17018	4.28746	4.4624	4.48162	5.89763	5.86726	5.77358	4.55002	4.43337	4.36747	5.10827	5.21555	5.18673	349	399	386	1700	1500	1291	253	406	402	597	728	617
ENSMUSG00000020423	Btg2	6.60506	1.56321	0.000280187	5.18542	6.51024	6.68377e-06	3.92378	4.64316	6.60506	4.53901	4.95442	4.85882	4.26323	4.80744	6.45713	6.36377	6.99429	4.71999	4.52958	4.36747	5.04729	4.83469	4.98129	522	345	486	2507	2075	2990	253	456	434	571	563	535
ENSMUSG00000033898	Cfhr2	8.36687	-0.533306	0.000281531	8.21543	-6.50644	6.73064e-06	3.76658	8.33081	7.94417	8.21989	8.36687	8.27378	8.39132	8.32731	7.962	7.92079	7.94971	8.27596	8.22728	8.15643	8.34394	8.43413	8.32254	6044	6811	5883	6767	6111	5797	3723	5372	5982	5547	6391	5202
ENSMUSG00000041801	Phlda3	4.76803	2.32531	0.000281619	3.18719	6.50508	6.74758e-06	4.07216	2.32227	4.76803	2.73637	2.92209	2.74096	1.64332	2.58252	4.53942	4.71999	5.0447	2.59965	3.2932	2.31627	2.81324	3.02922	2.92381	119	52	99	682	685	799	61	106	176	127	165	135
ENSMUSG00000066036	Ubr4	8.14432	0.564654	0.00028438	7.55792	6.49859	6.82871e-06	3.76582	7.28187	8.14432	7.25351	7.55199	7.31984	7.18055	7.34521	8.22126	8.10097	8.11071	7.25691	7.27365	7.22997	7.54637	7.5989	7.5107	2985	2808	2928	8135	6849	6380	1925	2604	3024	3145	3635	3004
ENSMUSG00000079442	St6galnac4	4.28889	1.70412	0.000284715	2.73291	6.49676	6.85175e-06	4.03899	1.99864	4.28889	2.01361	2.63051	1.99628	1.93866	2.06098	4.31489	4.4456	4.10618	2.39449	1.89767	1.74867	2.93044	2.36144	2.59965	72	64	69	592	567	422	41	92	64	138	106	110
ENSMUSG00000073676	Hspe1	7.46493	0.70763	0.000285488	7.05244	6.49292	6.90042e-06	3.76734	7.01248	7.46493	6.99385	6.73848	7.08907	7.06882	6.87956	7.42872	7.53912	7.42695	6.85746	7.08074	7.04334	6.84405	6.66871	6.70269	2515	2558	2081	4836	4678	4012	1682	1999	2648	1953	1936	1738
ENSMUSG00000026198	Abcb6	6.8233	-0.557225	0.000285488	6.46966	-6.49364	6.89126e-06	3.78689	6.78168	5.83794	6.8233	6.43571	6.70005	6.79629	6.8487	5.80436	5.80639	5.90308	6.7809	6.82473	6.86427	6.41893	6.43105	6.45713	1932	2138	2048	1608	1439	1413	1489	1885	2230	1476	1659	1483
ENSMUSG00000045932	Ifit2	8.59667	1.56961	0.000286316	5.57373	6.49016	6.93551e-06	3.97245	3.36684	8.59667	3.34331	6.9881	3.29628	3.62379	3.18043	8.95453	8.35166	8.48381	3.50632	3.15363	3.36999	6.99555	7.03629	6.93245	174	216	151	13473	8119	8130	125	198	160	2166	2467	2024
ENSMUSG00000076432	Ywhaq	6.13639	-0.76068	0.000287646	5.79618	-6.48647	6.98287e-06	3.80646	5.83323	5.47664	5.73845	6.13639	5.86726	5.95304	5.67937	5.41269	5.47821	5.53902	5.68604	5.71319	5.81611	6.00315	6.26801	6.13801	1077	1165	903	1253	1164	1118	703	892	1006	1102	1475	1182
ENSMUSG00000067851	Arfgef1	6.49373	-0.584824	0.000288069	6.29969	-6.48333	7.02342e-06	3.77398	6.48332	5.81338	6.49373	6.40832	6.53027	6.38759	6.5321	5.82705	5.817	5.79609	6.52761	6.45766	6.4959	6.41521	6.48514	6.32462	1697	1569	1653	1632	1448	1309	1151	1590	1706	1474	1720	1349
ENSMUSG00000028457	Atp8b5	3.53619	1.99773	0.000288069	2.08878	6.48333	7.02347e-06	3.93145	1.56247	3.53619	1.6415	1.61495	1.62156	1.64332	1.42254	3.27771	3.59718	3.73368	1.84714	1.60147	1.4759	1.99071	1.67568	1.17848	56	52	44	290	316	326	34	64	52	74	65	43
ENSMUSG00000037149	Ddx1	6.87483	0.673363	0.0002883	6.44441	6.48172	7.04429e-06	3.76724	6.2967	6.87483	6.35111	6.255	6.36651	6.25488	6.2687	6.99957	6.84931	6.7756	6.32264	6.29526	6.43543	6.28976	6.1485	6.32674	1531	1434	1374	3607	2931	2573	1091	1378	1529	1348	1365	1352
ENSMUSG00000055632	Hmcn2	3.63542	1.62342	0.000295401	2.44784	6.46737	7.23336e-06	3.97281	1.9982	3.63542	2.05572	2.10202	1.86777	2.24527	1.88156	3.57489	3.69088	3.64048	1.84714	2.40113	1.91889	2.20123	1.76551	2.33932	67	79	60	353	339	307	46	64	93	85	70	92
ENSMUSG00000031355	Arhgap6	2.19427	-1.69965	0.000297456	1.59987	-6.46245	7.29934e-06	3.81689	1.84994	1.29259	1.06266	2.19427	1.71203	1.91889	1.91889	0.925564	1.50407	1.44814	1.08578	1.07399	1.0282	2.31627	2.17737	2.08918	60	63	62	53	71	65	25	38	36	92	93	78
ENSMUSG00000060802	B2m	11.6518	0.587073	0.000301648	10.9133	6.45371	7.41808e-06	3.63839	10.6828	11.6518	10.4682	10.8503	10.7368	10.5931	10.7185	11.6324	11.7384	11.5846	10.546	10.4222	10.4363	10.9371	10.8183	10.7954	32515	32533	31524	78132	68247	63410	17620	24649	28960	35100	36415	31984
ENSMUSG00000039601	Rcan2	3.15241	-1.68748	0.000302267	2.66608	-6.45144	7.44924e-06	3.97138	3.02182	1.56924	2.92085	3.15241	3.28733	3.17945	2.59869	1.28624	1.53992	1.88156	2.97632	2.96914	2.81709	3.25	2.96712	3.24012	173	157	100	68	73	89	85	139	138	171	159	167
ENSMUSG00000026104	Stat1	9.77674	0.793995	0.000303236	7.54049	6.44856	7.48909e-06	3.69333	6.41369	9.77674	5.70025	8.27129	6.56106	6.48807	6.19193	9.84906	9.7727	9.70847	5.77471	5.69946	5.62658	8.28417	8.3698	8.15989	1733	1690	1298	23836	20393	18123	614	945	997	5225	6164	4683
ENSMUSG00000036687	Tmem184a	4.2706	-0.893867	0.000305357	3.74931	-6.44363	7.55755e-06	3.92005	3.66849	3.57905	3.47909	4.2706	3.68222	3.67396	3.64928	3.51257	3.61572	3.60887	3.48405	3.38069	3.57252	4.43306	4.24491	4.13383	227	224	213	337	321	300	144	195	187	376	381	304
ENSMUSG00000029369	Afm	8.0398	-0.540995	0.00030767	7.83986	-6.43726	7.6472e-06	3.64346	7.91022	7.75182	7.65759	8.0398	7.98193	7.85673	7.892	7.71717	7.76793	7.77035	7.7114	7.58226	7.67912	8.08734	7.98072	8.05133	4721	4592	4216	5781	5411	5056	2653	3644	3773	4605	4796	4372
ENSMUSG00000003378	Grik5	3.08499	-1.4186	0.00030767	2.65295	-6.43831	7.63227e-06	3.94988	2.9154	1.88449	2.72693	3.08499	2.57248	3.03759	3.13613	1.85013	1.85369	1.94965	2.75374	2.52473	2.90233	3.09472	3.18043	2.97981	106	140	146	103	91	94	90	118	102	154	184	141
ENSMUSG00000039196	Orm1	11.7568	-0.724796	0.000308486	10.7946	-6.43354	7.69997e-06	3.60157	10.1946	11.1427	10.0842	11.7568	10.0849	10.4049	10.094	11.2803	11.0511	11.0966	10.0849	10.0565	10.1113	11.7384	11.7936	11.7384	21619	28212	20011	63276	50193	48576	14208	18296	20718	66812	84578	68691
ENSMUSG00000074240	Cib3	2.30677	2.96395	0.000308486	1.01906	6.43464	7.68431e-06	3.35284	1.45123	2.30677	1.19326	-0.87503	1.4841	1.1605	1.70908	2.42168	2.47679	2.02185	1.39004	1.42254	0.767209	-0.563388	-0.209283	-1.85242	51	37	53	157	144	99	21	46	46	13	17	5
ENSMUSG00000025317	Car5a	5.48585	-0.937143	0.000309925	5.13949	-6.42989	7.7522e-06	3.75115	5.48585	4.4615	5.34842	5.26221	5.4157	5.68305	5.3588	4.39746	4.53685	4.45017	5.51059	5.25758	5.2771	5.44418	5.12277	5.21967	771	948	721	622	606	530	480	783	724	748	685	632
ENSMUSG00000040029	Ipo8	5.71611	-0.665044	0.000314584	5.50277	-6.42069	7.88532e-06	3.70261	5.71611	4.97907	5.694	5.62188	5.7781	5.66746	5.70277	5.00704	4.96837	4.9618	5.79022	5.58283	5.70895	5.71967	5.51656	5.62941	1004	939	915	954	817	754	651	959	915	908	894	836
ENSMUSG00000070327	Rnf213	9.63141	1.11018	0.00031684	7.77111	6.41571	7.95854e-06	3.614	6.90509	9.63141	6.46663	8.08133	7.01755	7.02866	6.66906	9.88388	9.5188	9.49154	6.70974	6.24448	6.44567	8.16876	8.06658	8.00865	2415	2506	1822	24028	18113	16380	1100	1794	1476	4824	5135	4246
ENSMUSG00000031561	Tenm3	3.3406	-1.39735	0.000325918	2.82595	-6.39934	8.20372e-06	3.88517	3.01337	2.04129	2.90853	3.3406	3.02922	2.80896	3.20192	1.95715	2.04304	2.12369	3.10521	2.75314	2.86724	3.41619	3.07175	3.53387	146	120	154	112	104	107	88	150	120	192	171	203
ENSMUSG00000035376	Hacd2	6.24393	0.562423	0.000328923	5.87089	6.39327	8.29669e-06	3.62984	5.80147	6.24393	5.77722	5.66094	5.80767	5.80521	5.79154	6.25454	6.29933	6.17792	5.75431	5.86417	5.71319	5.66963	5.65807	5.65513	1030	1039	972	2193	1989	1713	653	934	1122	875	984	851
ENSMUSG00000031173	Otc	8.80539	-0.637475	0.000331527	8.58076	-6.3879	8.37982e-06	3.53789	8.80539	8.06919	8.77345	8.67498	8.87882	8.68107	8.8563	7.95118	8.13192	8.12448	8.79709	8.79709	8.72619	8.76869	8.65468	8.60159	8968	8317	8571	6716	6940	6441	5480	7656	8877	7306	7574	6280
ENSMUSG00000028426	Rad23b	7.8853	0.558763	0.000331938	7.3633	6.38611	8.4077e-06	3.55858	7.08226	7.8853	7.11999	7.36567	7.10564	7.09895	7.04219	7.98553	7.8735	7.79687	7.15352	7.1473	7.05914	7.39261	7.31617	7.38824	2537	2621	2319	6914	5893	5166	1701	2440	2768	2842	3018	2765
ENSMUSG00000025511	Tspan4	6.69634	-0.71475	0.000333018	5.97732	-6.38324	8.45259e-06	3.60956	6.60372	4.90113	6.69634	5.70809	6.61849	6.60196	6.59072	5.00966	4.76964	4.92408	6.635	6.6955	6.75852	5.84311	5.73725	5.54391	1809	1848	1735	955	708	734	1390	1700	2027	987	1047	788
ENSMUSG00000028307	Aldob	12.2098	0.753516	0.000333648	11.9872	6.38111	8.48615e-06	3.49374	12.0166	12.2098	12.1415	11.581	11.8959	12.0604	12.0936	12.3505	12.1853	12.0936	12.2931	11.9996	12.1316	11.6324	11.6324	11.4783	71549	83493	77994	106373	92843	84506	62115	84157	84824	62393	67284	54895
ENSMUSG00000031010	Usp9x	6.7833	-0.526192	0.00033555	6.61438	-6.37693	8.55221e-06	3.56162	6.70837	6.19515	6.77068	6.7833	6.69202	6.67181	6.76129	6.26337	6.18437	6.1377	6.74339	6.75003	6.81864	6.77659	6.80241	6.7709	1918	1953	1932	2209	1849	1663	1434	1833	2109	1859	2107	1824
ENSMUSG00000034422	Parp14	8.32139	0.77838	0.000337002	6.85613	6.3735	8.60694e-06	3.5617	6.13155	8.32139	5.7818	7.18979	6.21509	6.10788	6.07168	8.41135	8.21321	8.33961	5.8871	5.64593	5.81238	7.17521	7.35314	7.04101	1361	1295	1196	9300	7363	7446	702	1021	957	2477	3087	2212
ENSMUSG00000000555	Itga5	6.05213	0.737389	0.000341649	5.26992	6.36503	8.74363e-06	3.63196	4.74279	6.05213	4.85478	5.42996	4.68188	4.80735	4.73914	6.20769	6.03748	5.91122	4.90844	4.86074	4.79517	5.41309	5.49181	5.38499	462	509	464	2111	1681	1421	342	520	547	734	878	705
ENSMUSG00000020770	Unk	4.30623	0.897972	0.000346177	3.6829	6.35673	8.87965e-06	3.77149	3.35294	4.30623	3.50658	3.56586	3.48948	3.20192	3.36741	4.3053	4.2833	4.33008	3.64103	3.42049	3.45823	3.67016	3.5279	3.49952	200	160	173	588	510	490	133	218	192	226	234	199
ENSMUSG00000047496	Rnf152	4.14997	-0.854578	0.000346177	3.92933	-6.35574	8.89597e-06	3.73786	4.14997	3.53142	3.90998	4.12596	4.14842	4.05856	4.24294	3.41556	3.54221	3.63649	3.84091	3.8108	4.07824	4.11496	4.17631	4.0866	315	296	325	315	305	306	207	249	253	302	363	295
ENSMUSG00000028167	Bdh2	2.43728	-1.79391	0.000346907	1.94537	-6.35351	8.933e-06	3.7224	2.34668	1.57541	1.42209	2.43728	2.43764	2.42302	2.17939	1.3107	1.64467	1.77087	0.954879	1.70758	1.60383	2.5689	2.19581	2.54714	96	89	75	69	79	82	37	35	56	108	94	106
ENSMUSG00000036181	Hist1h1c	7.113	1.28207	0.000349614	6.18753	6.34824	9.0211e-06	3.53472	5.50869	7.113	5.90085	6.2276	5.81109	5.34062	5.37437	7.01804	7.14257	7.17838	5.6316	6.13575	5.9352	6.31545	5.91859	6.44876	1032	743	728	3648	3620	3410	771	860	1375	1380	1170	1470
ENSMUSG00000049404	Rarres1	6.67177	-0.837529	0.000356649	6.06397	-6.33645	9.2214e-06	3.51443	6.62475	5.0398	6.67177	5.91957	6.63839	6.52839	6.70746	4.90719	4.87784	5.33438	6.61443	6.66871	6.73216	5.9248	5.94534	5.88857	1839	1737	1877	889	765	975	1364	1683	1977	1046	1188	998
ENSMUSG00000023977	Ubr2	6.66161	-0.574818	0.000356748	6.40416	-6.33521	9.24275e-06	3.49096	6.66161	5.87784	6.6426	6.4346	6.58885	6.70571	6.69027	5.87683	5.871	5.88569	6.76447	6.59953	6.56382	6.40972	6.44614	6.44793	1771	2000	1852	1682	1503	1397	1195	1867	1896	1470	1676	1469
ENSMUSG00000021832	Psmc6	6.51665	0.54151	0.000360221	6.13729	6.32893	9.35171e-06	3.49359	5.93931	6.51665	6.02793	6.06528	5.9565	5.89085	5.97057	6.54699	6.56329	6.43968	6.03108	6.03616	6.01657	6.06957	6.01478	6.1115	1137	1108	1109	2662	2390	2051	822	1126	1279	1152	1237	1163
ENSMUSG00000031683	Lsm6	4.73209	-0.871477	0.000363823	4.43589	-6.32251	9.46437e-06	3.62129	4.73209	3.83115	4.60917	4.57113	4.85167	4.82969	4.5149	3.73938	3.87036	3.88372	4.47303	4.66389	4.69059	4.52861	4.57881	4.60598	519	520	396	398	385	362	318	386	475	402	477	417
ENSMUSG00000032554	Trf	10.7362	-0.885513	0.000371726	10.3347	-6.30883	9.70912e-06	3.3684	10.3757	9.60795	10.619	10.7362	10.4684	10.3343	10.3246	9.47526	9.59962	9.74896	10.3942	10.7596	10.7033	10.5691	10.9027	10.7368	27325	27048	23883	19241	19010	18799	21204	22419	34569	26810	38921	31359
ENSMUSG00000054414	Slc30a7	5.07618	-0.729263	0.000371726	4.6994	-6.30883	9.70904e-06	3.56829	4.98135	3.95957	5.07618	4.78052	5.01834	5.05085	4.87485	4.02076	3.97933	3.87861	5.08462	5.00394	5.13997	4.90109	4.75296	4.68752	583	605	511	484	416	361	432	585	608	515	533	439
ENSMUSG00000078680	Mup10	8.29668	-1.54445	0.000375935	7.51178	-6.29957	9.87845e-06	3.39311	8.29668	6.08853	8.16425	7.49764	8.27094	8.16876	8.45033	5.72206	6.20708	6.33645	7.81541	8.49784	8.1795	7.35314	7.84938	7.29042	6043	5699	6447	1534	1880	1892	3815	3851	7132	2785	4369	2600
ENSMUSG00000051695	Pcbp1	7.34303	0.639357	0.000375935	7.12937	6.30029	9.8653e-06	3.40103	7.00483	7.34303	7.23401	6.9356	7.03629	6.96696	7.01125	7.41059	7.3637	7.25481	7.33581	7.2846	7.08162	7.01852	6.91204	6.87623	2439	2408	2278	4775	4154	3556	1728	2774	3041	2210	2275	1953
ENSMUSG00000031842	Pde4c	5.07792	-0.982589	0.000375935	4.8092	-6.3006	9.85957e-06	3.54008	5.03536	4.24024	4.88327	5.07792	4.86878	5.03849	5.19881	4.3053	4.34497	4.07045	4.7846	5.03069	4.83452	5.07662	5.25568	4.90146	526	598	640	588	531	413	350	479	621	582	748	505
ENSMUSG00000026466	Tor1aip1	7.60371	0.788933	0.000383084	6.50462	6.28843	1.00865e-05	3.40897	5.94661	7.60371	5.79876	6.66941	5.87564	5.9163	6.04788	7.70237	7.49154	7.61723	5.89763	5.76884	5.72981	6.48035	6.68875	6.83913	1082	1135	1173	5753	4546	4518	659	1028	1046	1545	1968	1905
ENSMUSG00000041261	Car8	6.00059	-0.643667	0.000383341	5.74786	-6.287	1.01134e-05	3.4343	6.00059	5.52845	5.6467	5.8157	5.97982	6.0543	5.96765	5.53605	5.5808	5.4685	5.51707	5.69321	5.72981	5.90141	5.82929	5.7164	1154	1246	1107	1363	1243	1066	659	788	992	1031	1114	890
ENSMUSG00000003228	Grk5	4.84682	1.9311	0.000385428	2.69028	6.28303	1.01888e-05	3.63122	1.25819	4.84682	1.48689	3.16921	1.59906	0.889256	1.28624	4.77479	5.08748	4.6782	1.59906	1.4841	1.3775	3.26241	2.94111	3.30412	55	30	40	807	886	620	32	53	48	172	157	175
ENSMUSG00000061353	Cxcl12	8.55738	-0.5868	0.000389343	8.28168	-6.27551	1.03333e-05	3.32898	8.36056	7.71287	8.55738	8.4959	8.40347	8.29472	8.3835	7.79935	7.66183	7.67744	8.5906	8.42685	8.65468	8.50901	8.46814	8.51055	6535	6246	6100	6109	5059	4697	5240	6623	6897	6184	6555	5925
ENSMUSG00000037470	Uggt1	6.6279	-0.644453	0.000389343	6.33422	-6.27657	1.03129e-05	3.38279	6.36338	5.78585	6.55975	6.6279	6.45104	6.32674	6.31235	5.83481	5.70664	5.81611	6.61011	6.53943	6.5297	6.57291	6.5342	6.77659	1620	1509	1409	1638	1345	1332	1171	1681	1819	1642	1778	1829
ENSMUSG00000030055	Rab43	7.91682	-0.644995	0.000391556	7.40204	-6.27142	1.04126e-05	3.33946	7.91682	6.60061	7.88128	7.20944	7.7955	7.91112	8.04385	6.55094	6.60476	6.64613	7.97215	7.80349	7.86819	7.10874	7.26728	7.25231	4141	4795	4803	2667	2438	2357	2990	4244	4391	2367	2937	2528
ENSMUSG00000006494	Pdk1	6.8683	-1.13113	0.000394076	6.32571	-6.26694	1.05004e-05	3.36951	6.8683	5.2256	6.86414	6.34477	6.66456	6.98842	6.95194	5.03023	5.29716	5.34942	6.89949	6.64319	7.04974	6.55298	6.40296	6.07836	1872	2443	2188	968	1024	986	1688	2057	1952	1623	1630	1141
ENSMUSG00000005268	Prlr	8.258	-0.9241	0.000396969	7.83244	-6.26199	1.05984e-05	3.31157	7.86788	7.5842	7.61967	8.258	7.92672	7.90657	7.77035	7.47922	7.58776	7.68563	7.77742	7.37146	7.71013	8.22126	8.08734	8.46541	4527	4753	3937	5001	4850	4731	2710	3770	3242	4982	5162	5703
ENSMUSG00000064370	mt-Cytb	13.3554	-0.583608	0.000398414	12.9813	-6.25602	1.07175e-05	3.25089	13.3554	12.4486	13.2221	12.8992	13.3554	13.3554	13.3554	12.4659	12.414	12.4659	13.3554	13.2574	13.0536	12.8524	12.9226	12.9226	175846	201483	164415	117089	102944	99769	113327	172718	186749	163179	192645	174641
ENSMUSG00000020190	Mknk2	7.55797	-0.653075	0.000398414	7.35324	-6.25522	1.07336e-05	3.30908	7.47538	7.1253	7.25429	7.55797	7.39182	7.53741	7.4969	7.06699	7.07309	7.23582	7.31019	7.27036	7.18232	7.47058	7.50096	7.70237	3166	3670	3261	3795	3452	3530	1857	2695	3006	2989	3412	3455
ENSMUSG00000037826	Ppm1k	5.91754	-1.34363	0.000398414	5.2341	-6.25832	1.06714e-05	3.42926	5.20362	5.15827	4.65696	5.91754	5.28799	5.1885	5.13437	4.82615	5.18371	5.46495	4.41496	4.46199	5.09394	5.84311	5.86231	6.0472	702	670	612	840	948	1063	419	370	411	987	1140	1121
ENSMUSG00000046840	Hnf4aos	3.23337	-2.06671	0.000398414	2.33885	-6.25597	1.07186e-05	3.58461	3.23337	0.510565	3.13019	2.48128	2.98152	3.51011	3.20848	0.363584	0.70057	0.467542	2.76653	3.50602	3.11801	2.67609	2.51026	2.25749	141	199	155	35	40	32	105	119	205	116	117	87
ENSMUSG00000026831	1700007K13Rik	1.75248	5.47319	0.000398414	-1.49587	6.25481	1.07419e-05	0.940854	-2.41257	1.75248	-1.98051	-3.34286	-2.00629	-2.88072	-2.3507	1.48579	1.71743	2.05422	-2.40504	-1.98217	-1.55433	-2.47571	-2.29028	-5.26259	4	2	3	79	83	101	4	3	4	3	4	0
ENSMUSG00000020444	Guk1	5.21543	-0.834261	0.000402497	4.81453	-6.24833	1.08732e-05	3.44342	5.10124	3.99591	5.21543	4.94553	5.11681	5.01717	5.16974	4.02076	3.96574	4.00122	4.9862	5.38924	5.27085	4.86914	5.00218	4.96527	623	590	627	484	412	394	478	547	793	503	633	528
ENSMUSG00000062624	Cyp2c67	6.39763	1.08553	0.000404557	5.5478	6.24458	1.09501e-05	3.37999	5.51713	6.39763	5.24003	5.0364	5.78681	5.39459	5.36998	6.39658	6.53027	6.26603	5.20226	5.19507	5.32275	5.19668	4.73775	5.17477	1011	771	726	2422	2342	1820	496	639	694	636	529	612
ENSMUSG00000048458	Fam212b	2.77855	5.0324	0.000410309	0.207065	6.23602	1.11274e-05	2.43365	-1.55384	2.77855	0.104959	-0.50141	-0.202209	-3.61621	-0.843101	2.71247	2.54763	3.07556	0.467542	0.45279	-0.605454	-1.24479	-0.417455	0.158011	16	1	9	195	151	208	8	25	23	8	15	21
ENSMUSG00000029397	Rchy1	5.79334	0.749123	0.000412902	5.25447	6.23163	1.12194e-05	3.37337	5.03167	5.79334	5.09047	5.10238	5.02769	4.99579	5.07153	5.70664	5.75431	5.91908	4.91971	5.22978	5.12193	5.05698	5.18502	5.06513	586	583	588	1523	1394	1427	427	524	710	575	713	565
ENSMUSG00000053303	Slc22a26	5.75001	-3.55037	0.000415702	3.91338	-6.22597	1.13393e-05	3.5465	3.82084	1.9193	4.16337	5.75001	3.90775	3.5856	3.96916	2.29217	1.44388	2.02185	4.20872	3.38069	4.90072	6.4959	5.43432	5.31983	266	210	268	144	68	99	367	319	187	1560	844	674
ENSMUSG00000028524	Sgip1	3.43981	-1.28775	0.000415702	2.95475	-6.22674	1.1323e-05	3.57528	3.43981	2.22715	3.033	3.11903	3.56857	3.31646	3.43438	2.2813	2.08637	2.31378	3.24619	2.88568	2.96712	3.2973	2.82862	3.23116	210	175	183	143	108	122	94	165	131	176	146	166
ENSMUSG00000028521	Slc35d1	7.33389	0.597342	0.000419061	7.13934	6.22066	1.1453e-05	3.24921	7.21867	7.33389	7.24385	6.76097	7.24514	7.10653	7.30433	7.35839	7.346	7.29729	7.1836	7.24569	7.30227	6.76287	6.8581	6.66193	2813	2637	2845	4607	4111	3679	2039	2489	2946	1845	2185	1689
ENSMUSG00000040093	Bmf	4.92795	-2.07824	0.000420856	3.57224	-6.21737	1.15242e-05	3.54599	4.92795	1.79402	4.3376	3.22938	4.93502	5.07625	4.77257	1.60383	1.74042	2.03782	4.39455	3.8108	4.80744	3.59738	2.96712	3.12363	551	617	474	86	84	100	345	366	253	216	159	155
ENSMUSG00000030731	Syt3	1.82034	-2.51257	0.000428032	0.840231	-6.20736	1.17433e-05	3.03118	1.82034	-0.985621	1.40238	1.12383	1.83042	2.17055	1.46004	-1.24479	-0.563388	-1.14869	1.66594	1.51298	1.0282	1.1011	1.321	0.949404	65	75	45	11	16	10	25	56	49	41	51	36
ENSMUSG00000018417	Myo1b	7.55564	-0.782251	0.000435118	7.06667	-6.19761	1.19606e-05	3.20812	6.96758	7.09048	6.65301	7.55564	6.92323	7.1836	6.7959	7.16661	7.15106	6.95377	6.69424	6.53791	6.72687	7.54484	7.60133	7.52073	2269	2815	1977	4049	3643	2922	1362	1774	1818	3141	3643	3025
ENSMUSG00000032440	Tgfbr2	5.80971	0.671895	0.000435677	5.53062	6.19591	1.19989e-05	3.2788	5.47663	5.80971	5.58712	5.24902	5.48963	5.41696	5.52329	5.84714	5.77536	5.80662	5.64333	5.55922	5.5588	5.38627	5.29568	5.06513	809	786	808	1656	1411	1321	583	868	898	723	772	565
ENSMUSG00000021765	Fst	3.34923	3.38769	0.000438151	0.841679	6.19189	1.20901e-05	2.84754	-0.438085	3.34923	0.00367163	0.451902	-0.605454	-0.582004	-0.126796	3.07037	3.22781	3.7495	-0.000456312	0.45279	-0.441319	0.113348	0.336361	0.905997	12	10	15	250	244	329	9	18	23	21	25	35
ENSMUSG00000025479	Cyp2e1	11.3888	-1.19503	0.000439149	10.3856	-6.18904	1.21554e-05	3.13955	11.3888	9.03193	11.1425	9.97916	11.2983	11.336	11.5322	8.7017	9.17459	9.21951	10.954	11.0161	11.4574	10.0019	9.80539	10.1301	49341	52566	54143	11404	14681	13995	35676	32860	40720	17636	17336	19426
ENSMUSG00000023341	Mx2	6.43422	1.23866	0.000439149	3.89378	6.18765	1.2187e-05	3.50177	2.92979	6.43422	1.97294	4.23817	3.05982	2.88399	2.84555	6.41337	6.37942	6.50988	1.71203	2.17939	2.0274	4.22294	4.44191	4.04964	149	126	118	2444	2097	2142	50	58	78	325	434	288
ENSMUSG00000021258	Ccnk	5.08476	0.689045	0.000439149	4.58714	6.18808	1.21774e-05	3.35873	4.45613	5.08476	4.43333	4.37432	4.40902	4.38008	4.5793	5.10768	5.05771	5.0889	4.41043	4.47293	4.41664	4.305	4.48513	4.33281	382	377	415	1019	866	825	262	369	414	343	447	346
ENSMUSG00000029238	Clock	5.47796	-0.714207	0.000441612	4.98648	-6.18268	1.23019e-05	3.30279	4.85305	4.88634	4.72859	5.47796	4.86506	4.98129	4.71281	4.8971	4.77159	4.99032	4.72335	4.78498	4.67743	5.52908	5.4685	5.4363	525	577	455	882	709	769	315	458	519	794	863	730
ENSMUSG00000042595	Fam199x	3.3106	-1.00187	0.000441612	2.98083	-6.18277	1.22998e-05	3.49474	3.3106	2.19861	3.2609	3.1532	3.21847	3.4558	3.25753	2.2279	2.24425	2.12369	3.23647	3.325	3.22124	3.22014	3.22854	3.01093	165	192	160	138	121	107	113	164	180	168	189	144
ENSMUSG00000086784	Isoc2a	7.28103	-0.724664	0.000446518	6.99192	-6.17582	1.24621e-05	3.16717	7.28103	6.34766	7.27523	7.06376	7.34412	7.27992	7.21904	6.1237	6.4972	6.42208	7.21192	7.23356	7.3802	7.09536	7.06882	7.02709	3062	3007	2670	1998	2285	2017	2137	2543	2917	2349	2537	2174
ENSMUSG00000079015	Serpina1c	11.3963	-0.730002	0.000446726	11.0901	-6.17457	1.24914e-05	3.1052	11.3102	10.4191	11.3963	11.2348	11.2488	11.4332	11.2488	10.2547	10.4761	10.5264	11.2983	11.4574	11.4332	11.1317	11.1861	11.3867	48500	55870	44215	30009	34088	31422	35069	39933	57920	38716	45988	50843
ENSMUSG00000067825	Pex26	5.7598	-0.710219	0.000453176	5.27776	-6.16597	1.26956e-05	3.24216	5.7598	4.57671	5.6278	5.14673	5.70697	5.84777	5.72467	4.5793	4.59329	4.55753	5.7104	5.45461	5.71839	5.08056	5.24773	5.1119	952	1070	926	702	627	566	655	908	835	584	744	585
ENSMUSG00000087370	Tmem170b	4.52849	-0.8595	0.000460655	4.16976	-6.15631	1.29294e-05	3.34025	4.52849	3.55557	4.36318	4.23181	4.39322	4.66938	4.52288	3.55854	3.41391	3.69426	4.29341	4.28448	4.51167	4.18951	4.28766	4.21824	377	465	398	349	278	317	280	339	362	318	391	319
ENSMUSG00000021149	Gtpbp4	5.54366	0.766251	0.000461905	5.28653	6.15388	1.29888e-05	3.21931	5.30403	5.54366	5.41311	4.88532	5.15723	5.34416	5.41071	5.68679	5.52928	5.4149	5.47787	5.326	5.43546	4.96159	4.90979	4.7846	641	744	747	1508	1210	1028	538	767	761	538	593	468
ENSMUSG00000047394	Odf3b	3.40174	-1.78441	0.000462784	2.67392	-6.15188	1.30379e-05	3.44293	2.82756	1.90114	2.56523	3.40174	2.53683	3.43184	2.51401	1.68377	2.1381	1.88156	2.42235	2.63638	2.63695	3.45052	3.3726	3.38211	103	189	95	91	112	89	75	94	111	196	209	184
ENSMUSG00000025224	Gbf1	6.64897	0.643779	0.000471407	6.21274	6.14112	1.33056e-05	3.13246	6.04736	6.64897	6.0979	6.05671	6.11098	6.03804	5.99307	6.75652	6.60926	6.58113	6.15069	6.03983	6.10317	6.15187	5.91473	6.10352	1273	1231	1127	3050	2448	2246	869	1218	1280	1223	1167	1157
ENSMUSG00000021636	Marveld2	4.31759	1.14074	0.000473218	3.69668	6.13811	1.33817e-05	3.36782	3.68227	4.31759	3.65309	3.13378	3.62963	3.62379	3.79337	4.42073	4.25301	4.27902	3.72392	3.57223	3.6631	2.97766	3.5416	2.88208	219	216	237	631	500	474	153	230	215	143	236	131
ENSMUSG00000026473	Glul	9.90101	-0.686429	0.000473419	9.21231	-6.13592	1.34372e-05	3.04927	9.77886	8.18048	9.90101	8.98889	9.81537	9.67841	9.8428	8.27378	8.05133	8.21632	9.7727	9.92008	10.0102	8.88798	8.97358	9.1051	17465	16867	17664	8531	6696	6837	12713	14514	19593	8103	9474	9138
ENSMUSG00000026866	Kynu	7.91502	-0.795686	0.000473419	7.1394	-6.13636	1.3426e-05	3.09155	6.75956	7.47582	6.4072	7.91502	6.91967	6.81667	6.54235	7.39107	7.54484	7.49154	6.40113	6.30346	6.517	7.77235	7.98072	7.99198	2262	2181	1661	4719	4711	4178	1164	1457	1538	3809	4796	4208
ENSMUSG00000032363	Adamts7	3.89219	-1.45959	0.000478846	3.09381	-6.12891	1.36165e-05	3.39335	3.04131	2.35117	3.09058	3.89219	3.03922	3.13501	2.9497	2.54427	2.59034	1.91889	3.0659	3.30351	2.90233	3.62923	4.00224	4.04511	147	151	127	172	155	92	90	147	177	220	322	287
ENSMUSG00000046330	Rpl37a	6.65572	-0.743932	0.000484569	6.21781	-6.12166	1.38047e-05	3.09343	6.43874	5.40999	6.65572	6.36679	6.47792	6.46076	6.37755	5.30996	5.39759	5.52242	6.44213	6.72913	6.7959	6.28444	6.4113	6.40462	1647	1662	1471	1164	1097	1103	1418	1497	2085	1340	1645	1424
ENSMUSG00000004936	Map2k1	6.27447	0.578513	0.000494932	5.75989	6.10921	1.41341e-05	3.09947	5.62579	6.27447	5.53353	5.6058	5.67005	5.56138	5.64593	6.32874	6.27043	6.22423	5.45156	5.62599	5.52305	5.56158	5.66459	5.59122	924	868	881	2302	1954	1774	570	753	942	814	988	815
ENSMUSG00000041828	Abca8a	5.00605	-1.47146	0.000494932	4.56416	-6.10854	1.41521e-05	3.2074	5.00605	4.10683	4.3019	4.84186	4.87468	4.96714	5.17631	3.64878	4.41746	4.25425	3.9847	4.26781	4.65318	5.01138	4.7195	4.79471	528	572	629	373	558	467	310	274	357	557	522	472
ENSMUSG00000032249	Anp32a	7.43472	-0.756915	0.000495473	6.93279	-6.10602	1.42197e-05	3.03621	6.80885	6.90415	6.58343	7.43472	6.94553	6.84726	6.63375	6.85106	6.88586	6.97555	6.48865	6.62203	6.63962	7.60215	7.29379	7.40822	2290	2223	1780	3273	3002	2964	1273	1544	1929	3283	2985	2803
ENSMUSG00000002324	Rec8	4.60315	2.83362	0.000495473	2.41834	6.10645	1.42081e-05	3.31502	1.98868	4.60315	1.61408	1.46744	1.86777	1.91889	2.17939	4.15313	4.66362	4.99271	1.86472	2.00354	0.974001	1.47852	1.21026	1.71356	67	63	75	527	658	771	24	65	69	53	47	61
ENSMUSG00000078683	Mup1	4.84023	-2.57234	0.000510523	3.54324	-6.08928	1.46786e-05	3.3147	4.84023	1.60895	4.21117	3.5126	4.83944	4.94053	4.74073	0.977207	2.24425	1.60539	3.44363	4.5402	4.64968	3.27323	3.5218	3.74277	515	562	465	55	121	73	309	190	436	173	233	233
ENSMUSG00000033781	Asb13	6.10958	0.787874	0.000518496	5.12752	6.08015	1.49351e-05	3.11104	4.66794	6.10958	4.53454	5.198	4.72143	4.72202	4.56037	6.22723	6.01681	6.08471	4.4667	4.66389	4.47303	5.32417	5.04769	5.22213	472	484	410	2145	1657	1605	272	384	475	694	652	633
ENSMUSG00000028637	Ccdc30	1.6379	-1.86463	0.000519101	1.08475	-6.07857	1.49798e-05	3.03453	1.46282	0.502943	0.735327	1.6379	1.14151	1.50653	1.74042	0.603161	0.438128	0.467542	0.467542	0.905997	0.832443	1.57281	1.81927	1.52161	40	47	54	42	33	32	22	25	32	57	73	54
ENSMUSG00000026088	Mitd1	4.98937	0.834178	0.000520336	3.7701	6.07636	1.50429e-05	3.26249	3.24178	4.98937	2.97444	3.87482	3.31954	3.28242	3.12337	5.00704	4.97563	4.98543	2.86643	2.97694	3.07994	3.85253	3.98201	3.78993	177	171	145	954	821	766	102	129	139	256	319	241
ENSMUSG00000070392	Gm20634	1.66304	1.97126	0.000520973	1.11831	6.07476	1.50888e-05	3.02527	0.379302	1.66304	1.53108	0.899812	0.270109	0.133131	0.734666	1.60383	1.85369	1.53161	1.59906	1.85485	1.13932	0.996596	0.870398	0.832443	22	17	27	86	91	69	27	53	62	38	37	33
ENSMUSG00000024127	Prepl	5.72938	-0.648836	0.000522136	5.07422	-6.07263	1.51499e-05	3.09084	4.74479	5.19104	4.63167	5.72938	4.66163	4.85995	4.71281	5.17814	5.12945	5.26552	4.7369	4.6134	4.5447	5.69636	5.73477	5.75701	456	531	455	1067	914	927	286	463	457	892	1046	916
ENSMUSG00000030861	Acadsb	7.24754	-0.661376	0.000525461	6.93267	-6.06833	1.52741e-05	2.96204	7.24754	6.52872	7.00574	6.94868	7.24514	7.30159	7.19588	6.36587	6.67643	6.54385	7.04878	7.03147	6.93696	7.05356	6.9306	6.86187	2813	3057	2622	2361	2601	2182	1577	2281	2575	2275	2292	1936
ENSMUSG00000032808	Cyp2c38	5.14726	-0.965494	0.000532322	4.59876	-6.06056	1.55015e-05	3.11065	5.14726	3.95403	4.76364	4.53011	5.33548	5.00598	5.10034	3.95428	3.84901	4.0588	4.51069	4.84442	4.93581	4.57237	4.41979	4.59816	728	586	600	461	379	410	375	396	540	415	427	415
ENSMUSG00000031640	Klkb1	4.3417	-1.30812	0.000532567	3.69578	-6.05936	1.55367e-05	3.21692	3.69221	3.4491	3.3001	4.3417	3.51934	3.89388	3.66342	3.17016	3.60519	3.57194	3.11594	3.31646	3.4679	4.13035	4.28534	4.60941	203	261	215	268	318	292	134	151	179	305	390	418
ENSMUSG00000025362	Rps26	6.57999	-0.707083	0.000541894	6.17845	-6.04929	1.58374e-05	2.95561	6.34622	5.42381	6.57999	6.36377	6.43297	6.39505	6.21064	5.36384	5.53322	5.37437	6.45305	6.66228	6.62463	6.25259	6.36587	6.47285	1601	1580	1309	1213	1213	1003	1259	1509	1970	1314	1584	1495
ENSMUSG00000032184	Lysmd2	0.691418	2.49281	0.000547436	0.0141065	6.043	1.60281e-05	2.36921	-0.53609	0.691418	0.585741	-0.684643	-0.299258	-0.582004	-0.727009	1.09075	0.438128	0.545373	0.537223	0.45279	0.767209	-0.67373	-0.735601	-0.644599	15	10	10	59	33	34	21	26	23	12	12	12
ENSMUSG00000068083	Cyp2d40	5.90483	-0.625795	0.000547732	5.39416	-6.04177	1.60657e-05	2.99495	5.71819	4.56954	5.90483	5.38406	5.76822	5.67937	5.70697	4.60652	4.56158	4.54051	5.90039	5.9321	5.88201	5.52731	5.38581	5.23908	994	945	917	716	615	560	738	1029	1187	793	819	640
ENSMUSG00000018659	Pnpo	7.51558	-0.56114	0.000550079	7.28961	-6.0367	1.62214e-05	2.89062	7.34455	6.85919	7.43911	7.51558	7.40132	7.25481	7.37752	6.88098	6.83849	6.8581	7.31984	7.54122	7.45628	7.50096	7.48108	7.5647	3190	2943	2986	3323	2904	2715	2246	2732	3676	3029	3353	3113
ENSMUSG00000027255	Arfgap2	5.84917	0.737222	0.000550079	5.44142	6.03678	1.62189e-05	2.98264	5.26372	5.84917	5.40207	5.2507	5.17511	5.23998	5.37608	5.97333	5.85177	5.72243	5.41836	5.33537	5.45246	5.21367	5.13409	5.40433	650	696	729	1793	1486	1251	544	739	765	643	689	714
ENSMUSG00000039967	Zfp292	4.98745	-1.18559	0.000550079	4.51374	-6.03749	1.61972e-05	3.07623	4.98745	3.84418	4.60741	4.61593	4.83944	5.14792	4.97499	3.7068	3.98904	3.83669	4.49643	4.37261	4.9532	4.81629	4.65854	4.37294	515	652	549	389	418	351	380	391	384	488	500	355
ENSMUSG00000066441	Rdh11	6.26839	-0.924307	0.000550813	5.77849	-6.03507	1.6272e-05	2.95132	5.74819	5.34727	5.75012	6.26839	5.86929	5.79874	5.57653	5.3059	5.1526	5.58331	5.70465	5.71319	5.83253	6.45378	6.11768	6.23371	1078	1034	840	1160	924	1155	710	905	1006	1518	1336	1264
ENSMUSG00000047150	1700001C19Rik	3.35457	-1.168	0.000556244	3.03988	-6.02898	1.64618e-05	3.21095	3.35457	2.2919	3.20076	3.31227	3.40766	3.31646	3.33959	2.00905	2.25749	2.60917	3.09304	3.4293	3.07994	3.28177	3.3074	3.34764	189	175	170	117	122	151	102	149	193	174	199	180
ENSMUSG00000000441	Raf1	7.02938	0.593586	0.000562925	6.54822	6.02156	1.66963e-05	2.88727	6.32345	7.02938	6.365	6.47503	6.33555	6.31699	6.31782	7.10874	7.04101	6.9384	6.29617	6.33555	6.46327	6.35819	6.51991	6.54699	1499	1500	1417	3929	3381	2896	1113	1357	1569	1419	1759	1575
ENSMUSG00000004798	Ulk2	6.09877	-0.670724	0.000562925	5.76876	-6.02085	1.67188e-05	2.92353	6.09877	5.22321	5.98151	5.77153	6.05887	6.09614	6.1413	5.01888	5.28786	5.36291	5.98626	5.93874	6.01953	5.70895	5.81766	5.78799	1226	1282	1256	961	1016	996	824	1099	1192	901	1104	938
ENSMUSG00000046879	Irgm1	9.56472	0.806617	0.000567114	7.50607	6.01604	1.68731e-05	2.8644	6.53193	9.56472	5.85016	8.07748	6.73964	6.53832	6.31782	9.63014	9.50085	9.56317	5.91675	5.8424	5.79134	8.01194	8.253	7.96751	1995	1753	1417	21191	18017	16969	691	1045	1101	4421	5566	4163
ENSMUSG00000058446	Znrf2	5.89618	-0.560847	0.000571769	5.68592	-6.01082	1.70417e-05	2.90905	5.75424	5.31846	5.77479	5.89618	5.78166	5.75126	5.72981	5.27669	5.42943	5.24926	5.76143	5.70933	5.85361	5.89822	5.90484	5.88548	1007	998	932	1138	1120	914	721	937	1004	1028	1162	996
ENSMUSG00000026436	Elk4	5.34711	-1.02279	0.000575475	5.06181	-6.00651	1.71824e-05	2.95682	5.34711	4.2843	5.33546	5.28039	5.44805	5.22899	5.36428	4.03551	4.26575	4.55163	5.13176	5.35835	5.51627	5.11202	5.32196	5.40719	786	691	724	489	505	564	568	606	777	599	783	716
ENSMUSG00000004565	Pnpla6	5.06079	-0.632946	0.000587202	4.87901	-5.99503	1.75635e-05	2.95036	5.01688	4.40454	5.03384	5.06079	5.0341	5.07174	4.9448	4.48162	4.42689	4.30512	4.99197	5.10884	5.0007	5.08815	4.98543	5.10878	588	615	537	656	561	482	392	549	653	587	625	584
ENSMUSG00000057465	Saa2	13.372	-1.56703	0.000589263	9.22059	-5.98952	1.77493e-05	2.80329	5.84392	11.5146	6.15186	13.372	5.69153	6.40171	5.43851	11.6788	11.3867	11.4783	6.19175	5.75448	6.50934	13.2574	13.3554	13.5033	941	1588	762	79445	59754	57001	1160	1258	1037	207624	279549	289069
ENSMUSG00000006057	Atp5g1	6.71316	-0.816715	0.000589263	6.31207	-5.99007	1.77307e-05	2.83515	6.59076	5.50169	6.71316	6.44267	6.48643	6.7608	6.52506	5.5183	5.52525	5.46151	6.67062	6.86187	6.60698	6.22351	6.55413	6.55038	1655	2080	1645	1344	1208	1061	1245	1744	2294	1287	1803	1579
ENSMUSG00000007029	Vars	5.70131	0.729151	0.000589263	5.46246	5.99022	1.77255e-05	2.88987	5.48842	5.70131	5.58385	5.07627	5.51627	5.48688	5.4621	5.86127	5.64055	5.60212	5.6629	5.66434	5.42429	4.96376	5.10086	5.16418	825	826	776	1669	1288	1167	533	880	972	539	674	608
ENSMUSG00000019726	Lyst	5.24629	0.836222	0.000589263	4.84244	5.99157	1.76798e-05	2.95471	4.8221	5.24629	4.85547	4.44589	4.96498	4.81402	4.6873	5.33321	5.19798	5.2077	4.92324	4.7948	4.84837	4.69322	4.31981	4.32463	560	512	448	1185	958	888	354	525	522	449	399	343
ENSMUSG00000024899	Papss2	8.74372	-0.647759	0.000590299	8.50303	-5.98692	1.78377e-05	2.76992	8.74372	8.28877	8.3936	8.58605	8.80115	8.78037	8.64965	8.20308	8.30725	8.35599	8.49292	8.34394	8.34394	8.62758	8.70722	8.42334	8555	8874	7372	7986	7888	7561	4200	6280	6485	6556	7787	5579
ENSMUSG00000040813	Tex264	6.69996	0.697871	0.000590299	6.18024	5.98677	1.78426e-05	2.83777	6.17887	6.69996	6.01018	5.83196	6.1209	6.24132	6.17439	6.64338	6.75381	6.70269	5.81075	6.14275	6.07704	5.71341	5.87238	5.91009	1279	1419	1280	2823	2755	2456	855	970	1381	905	1146	1012
ENSMUSG00000001802	Lrp3	4.18305	-0.986252	0.000594961	3.46449	-5.98175	1.80149e-05	3.09908	4.18305	2.35545	4.0777	3.24177	4.16265	4.24791	4.13858	2.51026	2.35939	2.1967	4.16178	4.0737	3.99761	3.01136	3.43184	3.28211	318	342	301	168	132	113	195	309	308	146	217	172
ENSMUSG00000002279	Lmf1	5.89336	-0.545509	0.000605222	5.68411	-5.9719	1.83574e-05	2.83384	5.89336	5.30672	5.7899	5.74646	5.84428	5.96792	5.86787	5.22886	5.36261	5.3287	5.7816	5.79086	5.79723	5.71875	5.81366	5.70697	1060	1175	1032	1104	1066	970	694	952	1064	907	1100	884
ENSMUSG00000043252	Tmem64	5.1972	-0.608057	0.000610401	4.92402	-5.96654	1.85467e-05	2.89118	5.06404	4.34702	5.1972	5.08781	5.06128	4.97845	5.1524	4.36391	4.36172	4.31542	5.21689	5.1403	5.2344	5.04096	5.04769	5.17477	600	576	621	611	537	485	465	645	668	568	652	612
ENSMUSG00000020926	Adam11	5.28563	-2.37824	0.000617251	4.2441	-5.95981	1.87873e-05	2.97599	4.37584	3.12396	4.19097	5.28563	4.51048	4.56562	4.05141	3.23248	2.95874	3.18065	3.9309	4.13035	4.51167	5.79557	5.56437	4.49695	408	429	283	280	204	224	280	265	323	958	920	389
ENSMUSG00000017057	Il13ra1	6.46123	-0.569603	0.000619025	5.96963	-5.9574	1.88739e-05	2.79166	5.76083	5.97407	5.68241	6.46123	5.88318	5.73214	5.66717	5.9363	6.00172	5.98419	5.67365	5.61485	5.75873	6.43429	6.44659	6.5028	1089	984	897	1752	1641	1489	674	884	935	1497	1677	1526
ENSMUSG00000022617	Chkb	5.3893	-0.669766	0.000619203	5.13748	-5.95546	1.89445e-05	2.84825	5.21837	4.80446	5.13779	5.3893	5.15723	5.1279	5.36998	4.74527	4.84534	4.82278	5.05735	5.11265	5.24336	5.40719	5.31187	5.44885	641	642	726	791	750	685	469	575	655	732	778	735
ENSMUSG00000036197	Gxylt1	4.54877	-0.732376	0.000619203	4.10813	-5.95561	1.89389e-05	2.97025	4.50044	3.30306	4.54877	4.08027	4.52803	4.47232	4.50097	3.20628	3.26083	3.44208	4.66665	4.48887	4.49078	4.02133	4.12017	4.09931	413	402	391	275	251	269	276	440	419	284	348	298
ENSMUSG00000024735	Prpf19	7.13165	0.509467	0.000621263	6.83792	5.95085	1.91124e-05	2.73823	6.77127	7.13165	6.79859	6.65017	6.7196	6.78878	6.80543	7.19008	7.13065	7.07423	6.84449	6.80061	6.75068	6.62112	6.72525	6.60414	1957	2127	1988	4109	3600	3193	1383	1985	2202	1700	2006	1637
ENSMUSG00000038764	Ptpn3	5.71015	-0.737632	0.000621263	5.49981	-5.95014	1.91384e-05	2.80601	5.65696	5.11737	5.51477	5.71015	5.62584	5.70345	5.64159	4.95294	5.17754	5.22163	5.47511	5.5808	5.48839	5.70345	5.87798	5.54904	896	961	879	922	944	895	558	766	913	898	1148	791
ENSMUSG00000019437	Tlcd1	4.92235	-0.90276	0.000621263	4.60491	-5.95163	1.90839e-05	2.90047	4.92235	3.8673	4.89822	4.73176	4.80115	5.09731	4.8686	3.6721	3.81485	4.11496	4.84522	4.91771	4.93171	4.67926	4.87078	4.64523	500	628	509	380	370	424	374	498	569	444	576	428
ENSMUSG00000066357	Wdr6	4.17524	0.816922	0.000621263	3.79805	5.95266	1.90461e-05	3.00525	3.91471	4.17524	3.8313	3.27096	3.98904	3.83134	3.92375	4.0697	4.22059	4.23543	3.86548	3.83475	3.79368	3.14344	3.43828	3.23116	281	250	259	499	490	461	169	253	257	159	218	166
ENSMUSG00000037686	Aspg	8.48388	-1.00901	0.000623859	8.07181	-5.94707	1.92513e-05	2.69956	8.16282	7.45411	8.18643	8.48388	8.11071	8.21321	8.16454	7.33009	7.46678	7.56545	8.26651	7.98553	8.30725	8.5213	8.7739	8.15643	5266	5893	5245	4494	4502	4397	4092	5355	5058	6242	8236	4680
ENSMUSG00000023043	Krt18	8.71129	0.889086	0.000627498	7.66276	5.94315	1.93966e-05	2.70385	7.07742	8.71129	7.05721	7.80513	7.16886	7.06654	6.99684	9.00844	8.62758	8.49784	7.09756	7.14162	6.93245	7.90657	7.69826	7.81058	2663	2556	2261	13956	9976	8149	1570	2348	2759	4168	3887	3742
ENSMUSG00000037921	Ddx60	6.91876	1.29454	0.000637353	4.2346	5.93325	1.97683e-05	3.01885	3.04037	6.91876	2.221	4.75828	2.98152	3.21579	2.92381	7.0356	6.8989	6.82178	2.16402	1.89767	2.6013	4.96559	4.58976	4.7195	141	162	125	3713	3033	2640	73	79	64	540	480	447
ENSMUSG00000000811	Txnrd3	3.14324	-1.26053	0.000637353	2.71841	-5.934	1.974e-05	3.04875	3.06453	1.67683	3.14324	2.98905	2.88399	3.10768	3.20192	1.69217	1.37483	1.96348	3.05378	3.00596	3.36999	2.95786	2.93507	3.07422	132	148	154	92	65	95	125	146	143	141	156	150
ENSMUSG00000025921	Rdh10	4.88275	-0.655997	0.000637373	4.67684	-5.93151	1.98346e-05	2.85081	4.83053	4.14437	4.88275	4.84972	4.88455	4.76485	4.84219	4.06313	4.1959	4.17407	4.7936	4.90146	4.9532	4.9445	4.75913	4.84553	532	496	498	497	483	442	380	483	564	532	536	487
ENSMUSG00000026158	Ogfrl1	4.10605	-0.9684	0.000637373	3.75399	-5.93147	1.98361e-05	2.96422	3.87255	3.4231	3.61426	4.10605	3.70837	4.11203	3.79724	3.42748	3.42626	3.41556	3.66842	3.38069	3.79368	4.10885	4.10598	4.10331	231	308	238	317	280	264	169	222	187	301	345	299
ENSMUSG00000038467	Chmp4b	7.27159	0.545576	0.000640438	6.58022	5.92809	1.99652e-05	2.70714	6.17642	7.27159	6.16229	6.71056	6.23007	6.20121	6.09799	7.32632	7.20718	7.28127	6.13116	6.1497	6.20602	6.63238	6.69472	6.80459	1375	1385	1219	4489	3834	3635	939	1202	1389	1712	1976	1853
ENSMUSG00000005320	Fgfr4	5.51614	-0.588917	0.000644073	5.32042	-5.92426	2.01124e-05	2.77056	5.51614	4.90399	5.44328	5.41829	5.44131	5.61983	5.48729	4.91882	4.92516	4.86801	5.34773	5.49632	5.48578	5.3662	5.45598	5.43268	783	913	788	897	792	707	557	704	857	713	856	728
ENSMUSG00000042429	Adora1	4.21114	1.23278	0.000654302	3.89608	5.91463	2.04878e-05	2.92451	4.02622	4.1988	4.21114	3.14817	4.27605	3.75749	4.04511	3.93758	4.41496	4.24385	4.02153	4.31279	4.29909	3.10807	3.11594	3.22051	346	238	282	456	557	464	240	280	369	155	176	165
ENSMUSG00000060579	Fhit	2.45779	-1.52787	0.000654302	1.84251	-5.9143	2.05008e-05	2.94693	2.45779	0.491539	2.42317	1.99754	2.61039	2.282	2.48099	0.742534	0.438128	0.293957	2.16402	2.5378	2.5677	2.06818	1.85485	2.0696	109	81	93	47	33	28	71	79	103	78	75	77
ENSMUSG00000024026	Glo1	7.41107	-0.570647	0.00065649	7.20932	-5.91169	2.06039e-05	2.6499	7.29311	6.9804	7.15269	7.41107	7.35839	7.30604	7.21488	6.91672	7.06443	6.96005	7.07423	7.26248	7.12136	7.36727	7.48714	7.37881	3087	3077	2665	3395	3435	2938	1784	2307	2985	2808	3359	2747
ENSMUSG00000035248	Zcchc6	6.91733	0.65391	0.000659632	6.2311	5.90833	2.07372e-05	2.68448	6.03278	6.91733	5.87104	6.10325	6.02316	5.99457	6.08063	7.07309	6.86085	6.81804	5.96005	5.84071	5.81238	6.04764	6.22307	6.03905	1192	1196	1204	3814	2952	2632	702	1079	1100	1137	1434	1110
ENSMUSG00000022656	Nectin3	5.10328	-0.682359	0.000659949	4.88038	-5.90547	2.08515e-05	2.77752	4.99908	4.46326	4.95591	5.10328	5.14757	4.87468	4.97499	4.48162	4.42302	4.48513	4.83506	5.03574	4.99693	5.15201	5.10086	5.05698	638	538	549	656	560	541	391	495	624	618	674	562
ENSMUSG00000097867	Lppos	4.09605	-1.48224	0.000659949	3.50537	-5.90679	2.07987e-05	2.94724	3.64439	2.90166	3.37936	4.09605	3.48161	3.70103	3.75052	2.56437	2.95288	3.18773	2.97632	3.55553	3.60624	3.88385	4.03136	4.37294	199	229	230	174	203	225	147	139	212	261	328	355
ENSMUSG00000073420	Btnl5-ps	1.22902	6.02738	0.000659949	-3.50761	5.90552	2.08496e-05	-0.851206	-5.26259	1.22902	-5.21856	-4.7783	-5.26259	-5.26259	-5.26259	1.21327	0.868395	1.60539	-5.26259	-5.26259	-5.13051	-5.26259	-3.80971	-5.26259	0	0	0	65	45	73	0	0	0	0	1	0
ENSMUSG00000052520	Cyp2j5	8.276	-1.40997	0.000663368	6.83835	-5.90192	2.09944e-05	2.67273	6.0902	7.83342	5.15378	8.276	6.28761	6.20827	5.77471	7.69528	8.00357	7.80141	4.94736	4.88004	5.63395	8.06111	8.19517	8.57171	1433	1390	961	5741	6471	5174	617	534	555	4541	5442	6173
ENSMUSG00000027792	Bche	6.47054	-0.92086	0.000664952	5.9247	-5.89981	2.10796e-05	2.68125	5.83198	5.68385	5.71241	6.47054	5.8424	5.76143	5.89213	5.51649	5.72566	5.8094	5.69094	5.45612	5.99019	6.38366	6.40296	6.625	1059	1004	1052	1343	1360	1325	807	896	836	1440	1630	1656
ENSMUSG00000021140	Pcnx	5.06249	-0.578932	0.000682827	4.89221	-5.88516	2.16822e-05	2.73674	5.06249	4.43672	5.05678	5.01285	5.10505	5.05085	5.03156	4.48513	4.36716	4.45786	5.02743	5.08791	5.05501	5.04096	4.92584	5.07174	618	605	572	657	539	533	409	563	643	568	601	568
ENSMUSG00000025289	Prdx4	6.3301	-0.585766	0.000683684	6.082	-5.88365	2.17454e-05	2.63806	6.28742	5.5396	6.3301	6.17089	6.36651	6.21762	6.27812	5.59882	5.52215	5.49783	6.3491	6.40013	6.24108	6.17316	6.2687	6.07083	1531	1396	1380	1411	1206	1087	960	1410	1644	1240	1477	1137
ENSMUSG00000036863	Syde2	3.64263	-1.44467	0.000690083	2.71981	-5.87795	2.19853e-05	2.94716	3.64263	1.3331	3.39243	2.51107	3.49861	3.70103	3.72823	0.954879	1.85369	1.19073	3.52571	3.30351	3.34808	2.31627	2.72268	2.49426	201	229	226	54	91	54	123	201	177	92	136	102
ENSMUSG00000039630	Hnrnpu	8.06239	0.458442	0.000692552	7.62946	5.87524	2.21004e-05	2.56912	7.35206	8.06239	7.42574	7.67766	7.3427	7.3751	7.33838	8.07155	8.11205	8.00357	7.48242	7.3826	7.41221	7.68275	7.66748	7.68275	3061	3248	2915	7450	6867	5969	2178	3104	3263	3548	3799	3395
ENSMUSG00000029564	4930519G04Rik	1.52505	5.27143	0.000698555	-2.89678	5.86991	2.23288e-05	-0.54694	-5.26259	1.52505	-4.66977	-3.17982	-5.26259	-5.26259	-5.26259	1.34961	1.42254	1.803	-3.61621	-5.26259	-5.13051	-2.96162	-2.96162	-3.61621	0	0	0	71	67	84	0	1	0	2	2	1
ENSMUSG00000050017	Pitpnb	6.1953	-0.588099	0.000701026	5.99317	-5.86722	2.24446e-05	2.61095	6.08571	5.69348	5.99817	6.1953	5.99557	6.23158	6.02999	5.652	5.74379	5.68466	5.97083	6.06838	5.95531	6.25488	6.17491	6.1561	1167	1412	1155	1465	1383	1228	784	1087	1303	1316	1386	1199
ENSMUSG00000030816	Rnf40	5.828	0.498073	0.00071007	5.43618	5.85972	2.27716e-05	2.64043	5.25032	5.828	5.2927	5.37372	5.24272	5.25255	5.25568	5.8424	5.80521	5.83641	5.34518	5.27203	5.26089	5.35526	5.35683	5.40906	682	701	668	1650	1438	1348	475	703	731	707	801	717
ENSMUSG00000042010	Acacb	7.18538	-1.28995	0.000724071	6.81693	-5.8479	2.32968e-05	2.53782	7.09491	6.34517	6.64228	7.18538	6.90883	7.46048	6.9154	6.47703	6.19103	6.36745	6.92939	6.55924	6.43821	7.48714	7.11869	6.95032	2252	3443	2146	2532	1862	1931	1093	2102	1854	3017	2631	2051
ENSMUSG00000011382	Dhdh	7.08601	-0.592705	0.000724071	6.90055	-5.84821	2.32829e-05	2.53481	7.08601	6.55906	6.94668	7.01045	7.01125	7.13307	7.1137	6.43051	6.62463	6.62203	7.03943	6.82587	6.97473	7.02904	7.03405	6.96828	2406	2678	2458	2471	2479	2320	1613	2259	2233	2232	2465	2081
ENSMUSG00000007892	Rplp1	8.57599	-0.680704	0.000726088	8.27396	-5.84561	2.34e-05	2.49744	8.36984	7.63205	8.57599	8.51795	8.42334	8.41383	8.27236	7.57332	7.62246	7.70038	8.43413	8.62306	8.67078	8.33961	8.56459	8.64965	6568	6963	5712	5314	4989	4784	5287	6007	7812	5527	7025	6481
ENSMUSG00000020964	Sel1l	7.56453	-0.570843	0.000729056	7.2911	-5.8418	2.35724e-05	2.51083	7.30298	6.91036	7.38654	7.56453	7.37256	7.17608	7.36031	6.87482	6.95575	6.90051	7.42069	7.31681	7.42211	7.66933	7.4841	7.54017	3123	2794	2973	3312	3187	2827	2184	2962	3091	3499	3355	3064
ENSMUSG00000024966	Stip1	6.77675	0.847845	0.000729056	6.26425	5.84191	2.35676e-05	2.5506	6.07873	6.77675	6.17395	6.02758	6.23007	6.1098	5.89632	6.93175	6.74684	6.65165	6.24155	6.15574	6.12456	6.18963	5.80238	6.09073	1375	1297	1057	3426	2741	2364	880	1304	1394	1251	1091	1148
ENSMUSG00000073664	Nbeal1	4.98862	-0.785583	0.000744247	4.52961	-5.83028	2.41028e-05	2.67785	4.88035	3.67243	4.98862	4.57703	4.77137	4.85105	5.01862	3.83543	3.69609	3.48578	4.97177	5.07226	4.92185	4.52861	4.67344	4.52905	490	528	566	427	340	277	372	543	637	402	505	397
ENSMUSG00000024646	Cyb5a	10.2045	-0.539976	0.000750979	9.83973	-5.82478	2.43604e-05	2.43614	10.1625	9.2051	10.2045	9.78687	10.2822	10.094	10.1113	9.11825	9.25066	9.24638	10.1301	10.2286	10.2547	9.78715	9.73066	9.8428	23690	23260	20408	14655	15752	14235	15988	18718	23113	15698	16633	16222
ENSMUSG00000003948	Mmd	7.16376	-0.759316	0.000751596	6.86454	-5.82352	2.44199e-05	2.48792	7.15266	6.1863	7.16376	6.95542	7.11548	7.02126	7.32124	5.97015	6.25823	6.33054	7.08947	7.20114	7.20068	6.87662	6.94237	7.04729	2546	2500	2893	1789	1941	1884	1889	2330	2864	2002	2313	2220
ENSMUSG00000019889	Ptprk	6.2497	-0.53229	0.000759366	5.79461	-5.81736	2.47124e-05	2.53241	5.60491	5.9631	5.36072	6.2497	5.60448	5.56138	5.64887	5.95438	5.94607	5.98885	5.33996	5.34374	5.39845	6.17316	6.21971	6.35623	884	868	882	1772	1581	1496	523	701	769	1240	1432	1380
ENSMUSG00000049957	Ccdc137	4.13914	0.810904	0.000760267	3.76727	5.81571	2.47916e-05	2.74653	3.75817	4.13914	3.79384	3.37794	3.66842	3.88358	3.7225	4.18036	4.09584	4.14121	3.73617	3.97464	3.6707	3.32993	3.39545	3.40844	225	259	225	537	454	433	154	232	286	180	212	187
ENSMUSG00000087165	2010001A14Rik	2.40361	-1.68651	0.000760267	1.96498	-5.81508	2.48218e-05	2.79556	2.38269	0.707702	2.40361	2.36593	2.45036	2.59869	2.09904	0.405002	0.55761	1.1605	2.12204	2.37093	2.71785	2.46648	2.31095	2.32037	97	102	71	36	36	53	79	77	91	101	102	91
ENSMUSG00000015189	Casd1	5.11048	-0.697515	0.000762958	4.9224	-5.81242	2.49498e-05	2.59241	5.07737	4.56209	4.93966	5.11048	5.01378	5.02743	5.19089	4.47605	4.53685	4.67336	5.01184	4.76881	5.03833	5.10268	5.1279	5.10086	581	594	636	654	606	618	404	556	513	594	687	581
ENSMUSG00000037942	Crp	9.53746	-0.551136	0.000766523	8.86908	-5.80918	2.51068e-05	2.41757	8.47618	9.0072	8.4555	9.53746	8.55001	8.53458	8.34394	8.9239	9.04086	9.05684	8.44454	8.48094	8.44101	9.44362	9.57896	9.58979	7328	7519	5949	13128	13169	12298	4473	6040	7095	12350	14744	13086
ENSMUSG00000031578	Mak16	3.92354	0.907824	0.000775594	3.60491	5.80227	2.54447e-05	2.73856	3.51098	3.92354	3.73918	3.24595	3.31954	3.66634	3.54705	3.98298	3.95745	3.8302	3.80153	3.76304	3.65295	3.09472	3.41197	3.23116	177	223	198	471	410	349	152	242	245	154	214	166
ENSMUSG00000039703	Nploc4	6.73823	0.485386	0.00077745	6.48574	5.79856	2.56284e-05	2.45359	6.37802	6.73823	6.47538	6.35134	6.34277	6.336	6.45531	6.76583	6.70923	6.73964	6.45078	6.5297	6.44567	6.31871	6.39156	6.34373	1507	1516	1545	3071	2648	2513	1100	1507	1806	1382	1615	1366
ENSMUSG00000073700	Klhl21	5.84051	-0.883592	0.00077745	5.35614	-5.7987	2.56212e-05	2.5258	5.84051	4.6554	5.61831	5.31036	5.67762	5.73585	6.10806	4.4968	4.66919	4.80021	5.69321	5.5109	5.6508	5.2	5.3803	5.35077	930	986	1225	663	660	675	625	897	866	637	816	690
ENSMUSG00000001918	Slc1a5	4.42763	1.09178	0.00077745	3.91816	5.79949	2.55821e-05	2.6991	3.7343	4.42763	3.94775	3.56297	4.00328	3.39545	3.80417	4.49977	4.30284	4.48027	3.99709	3.91679	3.92937	3.57441	3.36039	3.75412	284	185	239	664	516	540	186	276	273	213	207	235
ENSMUSG00000024294	Mib1	6.12366	-0.723755	0.000791441	5.8085	-5.78852	2.61313e-05	2.46925	6.05151	5.13407	6.12366	5.92476	5.93979	6.0058	6.20895	5.20994	5.05771	5.13457	6.08322	6.01352	6.27424	5.83481	6.05747	5.88201	1125	1201	1308	1092	866	850	981	1164	1258	982	1271	994
ENSMUSG00000039067	Psmd7	6.83039	0.550959	0.000819084	6.2807	5.76996	2.7089e-05	2.40976	5.98826	6.83039	6.00396	6.30019	6.07311	5.96495	5.92673	6.88855	6.83679	6.76583	6.03636	6.09176	5.88377	6.2931	6.28761	6.31986	1237	1173	1081	3343	2903	2556	739	1130	1327	1351	1499	1343
ENSMUSG00000034591	Slc41a2	6.77164	-1.23651	0.000819084	5.64928	-5.76918	2.71303e-05	2.47497	5.15109	6.12253	4.55188	6.77164	5.49332	5.12076	4.83919	6.19478	6.00483	6.16798	4.17209	4.94334	4.5402	6.81447	6.70054	6.79991	811	638	497	2093	1644	1698	285	312	579	1913	1979	1848
ENSMUSG00000033386	Frrs1	4.57711	0.87139	0.000828369	4.19438	5.76255	2.74814e-05	2.59089	4.16088	4.57711	4.2412	3.79831	4.27238	4.02193	4.18834	4.71645	4.50049	4.51439	4.06283	4.39234	4.26843	3.84659	3.66449	3.88385	345	288	312	778	589	551	235	288	390	255	259	257
ENSMUSG00000074277	Phldb3	3.45241	0.852751	0.000837614	3.21365	5.75602	2.78323e-05	2.68975	3.18696	3.45241	3.40234	2.81289	3.17016	3.25459	3.13613	3.50951	3.50814	3.33959	3.34976	3.38936	3.4679	2.72922	2.76005	2.9494	160	167	146	336	298	250	134	178	188	120	140	138
ENSMUSG00000027455	Nsfl1c	6.10194	0.596644	0.000840693	5.68602	5.75331	2.79788e-05	2.41234	5.45362	6.10194	5.56702	5.62148	5.50889	5.55557	5.2964	6.11687	6.08961	6.09936	5.51295	5.6758	5.5123	5.62065	5.61855	5.62525	820	866	687	1985	1746	1619	567	785	980	844	957	834
ENSMUSG00000002332	Dhrs1	7.71503	-0.522412	0.000856109	7.39499	-5.74152	2.86271e-05	2.31091	7.71503	6.83988	7.68863	7.33641	7.81287	7.69826	7.63397	6.78435	6.91057	6.82473	7.70687	7.70038	7.65862	7.39032	7.24745	7.37146	4200	4048	3609	3119	3061	2654	2621	3627	4138	2840	2907	2727
ENSMUSG00000059734	Ndufs8	6.34975	-0.634414	0.000856109	6.0596	-5.74209	2.85956e-05	2.36226	6.34975	5.45674	6.34528	6.08665	6.33999	6.43787	6.27139	5.28548	5.6042	5.48055	6.31741	6.43297	6.28545	6.08303	6.10609	6.07083	1503	1634	1377	1143	1264	1075	985	1375	1684	1165	1323	1137
ENSMUSG00000050912	Tmem123	5.30313	-0.552826	0.000856109	5.04385	-5.74208	2.8596e-05	2.4437	5.06203	4.89994	4.91027	5.30313	5.10034	5.09089	4.99487	4.87179	4.93648	4.89156	4.91083	4.94531	4.87468	5.22943	5.29853	5.38144	616	625	556	866	798	719	361	521	580	650	773	703
ENSMUSG00000027257	Pacsin3	6.52384	0.667491	0.000875125	5.93152	5.72942	2.93091e-05	2.35085	5.60879	6.52384	5.67196	5.92148	5.58626	5.60448	5.63564	6.54699	6.56539	6.45913	5.65454	5.68219	5.67916	5.87586	5.74654	6.14203	874	901	876	2662	2391	2080	637	873	983	1011	1054	1187
ENSMUSG00000046962	Zbtb21	4.57563	0.77353	0.000888151	3.7162	5.72102	2.97921e-05	2.58338	3.30915	4.57563	3.24183	3.7382	3.23836	3.42126	3.26782	4.58856	4.50049	4.63783	3.21104	3.2932	3.22124	3.83937	3.65913	3.71609	168	188	161	707	589	601	113	161	176	254	258	229
ENSMUSG00000022868	Ahsg	12.7903	0.604781	0.000890886	12.6278	5.71863	2.99308e-05	2.20564	12.6769	12.7903	12.7678	12.2763	12.5986	12.7841	12.648	12.7346	12.8524	12.7841	12.5986	12.8524	12.8524	12.3505	12.2931	12.1853	117562	151255	121063	137022	136145	119980	89477	113764	147643	113863	124219	104675
ENSMUSG00000020864	Ankrd40	5.94643	0.527163	0.000898885	5.54997	5.71244	3.02942e-05	2.34242	5.40971	5.94643	5.41725	5.42648	5.3645	5.46777	5.39688	5.99873	5.97269	5.86787	5.36384	5.45814	5.42978	5.4236	5.47086	5.38499	744	817	740	1825	1608	1383	536	709	837	738	864	705
ENSMUSG00000053293	Pom121	4.61129	0.796212	0.000898885	4.17662	5.71291	3.02664e-05	2.49713	4.07424	4.61129	4.13852	3.88244	4.10208	4.08105	4.03959	4.5793	4.6005	4.65409	4.34095	4.09163	3.98298	3.75001	4.05829	3.83904	305	301	281	702	630	608	193	352	312	238	334	249
ENSMUSG00000039809	Gabbr2	4.66675	-1.33657	0.000923766	4.27871	-5.69683	3.12294e-05	2.44889	4.57538	3.70525	4.16746	4.66675	4.35241	4.89213	4.48162	3.90338	3.62363	3.58873	4.56209	4.19244	3.74786	4.82534	4.63756	4.53736	366	544	386	446	324	296	164	410	339	491	493	399
ENSMUSG00000061718	Ppp1r1b	3.64743	-1.54041	0.000923766	2.76314	-5.69682	3.123e-05	2.61384	3.64743	1.27384	3.47795	2.65333	3.65177	3.8766	3.41391	1.21327	1.50407	1.10418	3.59841	3.45475	3.38069	3.10807	2.48099	2.37093	222	258	180	65	71	51	126	212	197	155	115	94
ENSMUSG00000039001	Rps21	6.77528	-0.782261	0.0009247	6.30751	-5.69551	3.13103e-05	2.25914	6.55268	5.45065	6.77528	6.45141	6.62823	6.46597	6.56382	5.32796	5.4757	5.5483	6.54047	6.85477	6.9306	6.30407	6.55669	6.49347	1824	1669	1692	1181	1161	1126	1567	1607	2280	1361	1808	1517
ENSMUSG00000033377	Palmd	5.61266	0.693417	0.000925591	5.04705	5.69347	3.14351e-05	2.35792	5.14879	5.61266	4.82304	4.6037	5.10034	5.06683	5.27921	5.73934	5.59212	5.50651	4.87325	4.89542	4.70046	4.53805	4.66708	4.60598	616	613	680	1548	1254	1093	320	508	562	406	503	417
ENSMUSG00000015653	Steap2	3.08796	-1.02408	0.000925591	2.69725	-5.69342	3.14379e-05	2.6049	2.91731	1.78642	3.08796	2.9973	3.00049	2.75765	2.99379	1.85013	1.90376	1.60539	3.21104	3.07175	2.98109	2.93044	3.01924	3.04221	143	116	131	103	94	73	95	161	150	138	164	147
ENSMUSG00000047735	Samd9l	7.2778	1.05791	0.000925879	5.27975	5.69247	3.14965e-05	2.40094	4.27148	7.2778	3.81617	5.75355	4.47314	4.26323	4.07806	7.46678	7.17444	7.19219	4.11676	3.51849	3.81326	5.87219	5.71839	5.67005	398	345	288	4958	3711	3448	171	300	207	1009	1035	861
ENSMUSG00000025967	Eef1b2	7.85918	-0.584244	0.000927039	7.3837	-5.69072	3.16041e-05	2.21101	7.57651	6.61679	7.85918	7.48234	7.57758	7.56718	7.58477	6.65904	6.53749	6.65383	7.70237	7.88667	7.9885	7.40619	7.57104	7.4698	3585	3730	3495	2853	2350	2366	3219	3597	4735	2870	3580	2919
ENSMUSG00000021668	Polk	4.31093	1.14221	0.000927039	3.38979	5.69024	3.16336e-05	2.55856	3.09808	4.31093	3.03329	3.11685	3.25525	2.90286	3.13613	4.25031	4.17198	4.51048	3.14951	3.1033	2.84706	3.19008	3.27841	2.88208	170	128	146	564	475	550	87	154	154	164	195	131
ENSMUSG00000027514	Zbp1	8.94953	0.713141	0.000931731	6.45326	5.68686	3.18427e-05	2.3077	5.47203	8.94953	4.30215	7.08935	5.51859	5.53322	5.36428	9.0197	8.89285	8.93604	4.37502	4.48887	4.04257	7.07173	7.17368	7.02263	826	855	724	13988	11883	11235	201	360	419	2307	2721	2170
ENSMUSG00000006378	Gcat	6.45225	-0.763254	0.00093566	6.13945	-5.68392	3.20263e-05	2.24319	6.45225	5.5403	6.35749	6.20775	6.44834	6.67469	6.23371	5.44709	5.62457	5.54924	6.28063	6.44308	6.34876	6.29848	6.21971	6.10506	1618	1957	1333	1287	1279	1127	1034	1341	1692	1356	1432	1158
ENSMUSG00000006333	Rps9	8.53481	-0.538845	0.000937749	8.19928	-5.68199	3.21471e-05	2.17583	8.34506	7.59456	8.53481	8.32267	8.34178	8.35599	8.33743	7.56987	7.62755	7.58626	8.43847	8.57677	8.58917	8.17323	8.39132	8.40347	6273	6525	5904	5309	5003	4467	4961	6012	7571	4846	6222	5452
ENSMUSG00000068245	Phf11d	6.73971	1.11609	0.000940052	4.21458	5.67994	3.22756e-05	2.55983	2.24744	6.73971	2.26011	5.61107	2.31378	2.36756	2.06098	6.7809	6.74795	6.69027	2.12204	2.16402	2.49426	5.72869	5.42679	5.67771	88	86	69	3101	2744	2434	68	77	77	914	841	866
ENSMUSG00000061540	Orm2	10.4867	-1.4501	0.000949242	8.49986	-5.67339	3.26911e-05	2.16358	7.2347	9.38486	6.89322	10.4867	7.29196	7.58477	6.82737	9.67273	9.11825	9.36359	6.6958	6.7704	7.21346	10.6045	10.671	10.1846	2900	3758	2018	21824	14134	15279	1906	1777	2147	27735	32856	20232
ENSMUSG00000031812	Map1lc3b	6.55849	-0.844456	0.000949242	6.22526	-5.67384	3.26627e-05	2.21909	6.55849	5.56915	6.46143	6.31196	6.33474	6.70571	6.635	5.47463	5.4729	5.75994	6.34058	6.50171	6.54198	6.1589	6.45713	6.31986	1498	2000	1781	1309	1159	1281	1177	1403	1768	1228	1691	1343
ENSMUSG00000040134	Rdh7	10.1831	0.487235	0.00095974	9.82509	5.66497	3.32333e-05	2.12043	9.71211	10.1831	9.71094	9.69424	9.69369	9.74896	9.69369	10.094	10.2706	10.1846	9.70847	9.69369	9.73066	9.61716	9.78715	9.67841	15890	17699	14697	27926	29001	25613	10718	14024	16425	14117	17005	14085
ENSMUSG00000049580	Tsku	8.85992	1.09178	0.00095974	8.3985	5.66591	3.31721e-05	2.14151	8.519	8.85992	8.48212	7.73297	8.46814	8.51208	8.57677	8.89851	9.09209	8.58917	8.62758	8.62012	8.19865	7.64778	8.0289	7.52225	6756	7417	7041	12844	13574	8791	3856	6778	7808	3426	4980	3026
ENSMUSG00000071076	Jund	6.34117	0.898438	0.00095974	5.67097	5.66472	3.32496e-05	2.24556	5.0701	6.34117	5.44742	5.82517	5.03816	4.85627	5.31588	6.31598	6.33555	6.37199	5.27842	5.64248	5.42136	5.74423	6.02621	5.70507	590	530	698	2289	2039	1940	531	672	954	925	1252	882
ENSMUSG00000023348	Trip6	4.74251	1.00154	0.00095974	4.03831	5.66464	3.32548e-05	2.428	3.77954	4.74251	3.81728	3.81389	3.90775	3.71344	3.71742	4.71496	4.81636	4.69621	3.79392	4.14842	3.50951	3.64982	3.86063	3.9312	266	231	224	777	731	629	138	241	328	223	295	266
ENSMUSG00000041645	Ddx24	6.42329	0.776898	0.0009611	5.64027	5.66314	3.33526e-05	2.24535	5.30457	6.42329	5.24553	5.58771	5.09705	5.43075	5.3859	6.52442	6.4256	6.31986	5.45156	5.10359	5.18145	5.61799	5.57908	5.56607	615	794	734	2628	2170	1873	446	753	650	843	931	801
ENSMUSG00000021024	Psma6	6.90226	0.464618	0.000965246	6.62025	5.65957	3.35861e-05	2.17403	6.46465	6.90226	6.57129	6.5428	6.44519	6.45378	6.49497	6.89373	6.92783	6.88522	6.49162	6.57825	6.64401	6.52839	6.57631	6.52369	1614	1653	1605	3349	3118	2787	1276	1548	1866	1598	1828	1544
ENSMUSG00000038233	Fam198a	3.29427	2.84103	0.000965246	1.30488	5.65939	3.35981e-05	2.31482	1.06727	3.29427	0.695093	0.162878	1.56839	0.529234	1.10418	3.41101	3.42002	3.05177	0.537223	1.39004	0.158011	0.70057	0.432662	-0.644599	54	23	35	314	279	205	14	26	45	31	27	12
ENSMUSG00000055538	Zcchc24	7.10142	-0.522355	0.000965841	6.91543	-5.6583	3.36697e-05	2.1599	7.10142	6.59707	6.97292	6.9903	7.13468	7.06654	7.10303	6.521	6.71267	6.55754	6.99897	6.94142	6.97837	6.89437	7.05184	7.02468	2588	2556	2439	2625	2663	2209	1616	2193	2415	2025	2505	2173
ENSMUSG00000021745	Ptprg	4.8577	-0.736004	0.000986896	4.62211	-5.6465	3.44556e-05	2.3033	4.8577	4.30485	4.57655	4.74933	4.78417	4.93244	4.85649	4.38916	4.24969	4.27569	4.70432	4.35749	4.66785	4.83506	4.71594	4.69699	494	559	504	619	499	473	313	451	380	494	521	441
ENSMUSG00000036241	Ube2r2	6.88404	-0.545678	0.000988883	6.71218	-5.6447	3.45771e-05	2.13996	6.81221	6.41709	6.73538	6.88404	6.80812	6.8204	6.80812	6.35941	6.43543	6.45645	6.61685	6.78301	6.80627	6.8204	7.00294	6.82878	2097	2187	1991	2353	2192	2075	1427	1686	2173	1918	2401	1894
ENSMUSG00000037072	Selenof	7.48476	-0.442107	0.000989971	7.26982	-5.64337	3.46672e-05	2.11978	7.27579	7.0587	7.26003	7.48476	7.27036	7.25881	7.2982	7.05184	7.09895	7.02532	7.24569	7.25691	7.27748	7.41545	7.53109	7.50774	2871	2954	2836	3751	3505	3069	1993	2592	2973	2880	3493	2994
ENSMUSG00000015711	Prune1	5.10706	0.866356	0.000992016	4.62853	5.64155	3.47911e-05	2.30045	4.35011	5.10706	4.57769	4.47926	4.31641	4.31472	4.41921	5.28705	5.01173	5.0224	4.39455	4.78498	4.55355	4.34112	4.48162	4.61504	357	359	369	1144	841	785	288	366	519	351	446	419
ENSMUSG00000067212	H2-T23	9.78242	0.74903	0.000997324	8.63996	5.63805	3.50298e-05	2.0837	8.22795	9.78242	7.87225	8.6772	8.41876	8.02677	8.23833	9.67841	9.82606	9.8428	7.9377	7.76793	7.91112	8.85043	8.61332	8.56786	6560	5205	5553	21910	21064	19800	3061	4169	4316	7851	7286	6138
ENSMUSG00000047617	BC029214	7.53602	-1.0128	0.00102201	6.38804	-5.6248	3.59506e-05	2.13092	5.75548	6.8035	5.45717	7.53602	5.78166	5.89615	5.58861	6.78798	6.84931	6.77319	5.32837	5.86837	5.17477	7.70038	7.45703	7.45065	1007	1111	846	3126	2931	2572	444	695	1126	3601	3315	2896
ENSMUSG00000093674	Rpl41	7.20069	-0.631074	0.00102214	6.95034	-5.62321	3.6063e-05	2.0892	7.01515	6.40353	7.18198	7.20069	7.01363	7.17269	6.85915	6.47129	6.39792	6.34137	7.09934	7.2198	7.2268	7.08386	7.25941	7.25881	2409	2786	2059	2523	2128	1900	1922	2350	2897	2330	2929	2542
ENSMUSG00000002580	Mien1	4.81016	-0.76874	0.00102214	4.59749	-5.62359	3.6036e-05	2.26121	4.81016	4.05798	4.75659	4.76522	4.91306	4.87179	4.64563	3.90653	4.0997	4.1677	4.61565	4.80902	4.84511	4.75815	4.68102	4.85649	542	537	434	447	455	440	353	427	528	469	508	491
ENSMUSG00000007833	Aldh16a1	6.47501	-0.586827	0.00102245	6.14914	-5.62229	3.61278e-05	2.12039	6.47501	5.60692	6.39826	6.11636	6.45866	6.49162	6.47474	5.44558	5.65879	5.7164	6.39126	6.46643	6.33709	6.04215	6.20542	6.10151	1631	1693	1573	1286	1304	1249	1025	1448	1723	1134	1414	1155
ENSMUSG00000031533	Mrps31	5.07559	0.619031	0.00102643	4.82442	5.61955	3.63223e-05	2.23013	4.85618	5.07559	4.88129	4.48462	4.90135	4.88877	4.77842	5.10191	5.11811	5.00674	5.01717	4.80405	4.82265	4.54118	4.42485	4.48781	538	543	476	1016	905	777	348	558	526	407	428	386
ENSMUSG00000083178	Gm12187	0.0925008	4.7594	0.00103777	-2.93722	5.61319	3.67783e-05	-0.531534	-5.26259	0.0925008	-3.63065	-2.94814	-5.26259	-5.26259	-5.26259	0.0233869	0.0625357	0.19158	-2.88072	-2.88072	-5.13051	-2.96162	-2.96162	-2.92117	0	0	0	27	25	26	0	2	2	2	2	2
ENSMUSG00000037958	Nsrp1	4.38707	0.749487	0.00104919	3.84376	5.60685	3.72384e-05	2.33717	3.67519	4.38707	3.67334	3.63946	3.73368	3.72524	3.56665	4.45007	4.43964	4.27151	3.62254	3.70357	3.6939	3.73129	3.53531	3.65177	235	233	201	643	565	472	157	215	235	235	235	220
ENSMUSG00000056629	Fkbp2	6.09913	-0.537602	0.00105314	5.96212	-5.60418	3.74341e-05	2.09443	6.09658	5.55671	6.09913	6.09605	6.08063	6.21442	5.9947	5.46827	5.62658	5.57527	6.07625	6.13283	6.0883	6.09888	6.09215	6.09713	1245	1395	1128	1302	1280	1148	861	1159	1369	1174	1312	1152
ENSMUSG00000022477	Aco2	8.12206	0.571496	0.00105709	7.66875	5.60152	3.76301e-05	2.02717	7.95079	7.50098	8.12206	7.10117	7.88667	7.9046	8.06111	7.56225	7.50388	7.43682	8.22982	8.03538	8.10097	7.21071	7.07241	7.0204	4441	4751	4863	5278	4580	4024	3529	5233	5197	2532	2547	2167
ENSMUSG00000028945	Rheb	5.19752	0.522069	0.00106271	4.93735	5.59731	3.79419e-05	2.17294	4.94077	5.19752	4.93914	4.67196	4.88173	4.99579	4.9448	5.23094	5.17058	5.19105	4.9445	4.92555	4.94736	4.67926	4.71294	4.6237	531	583	537	1105	937	880	378	533	572	444	520	421
ENSMUSG00000030872	Gga2	4.6851	-0.637516	0.00106271	4.44097	-5.59788	3.78994e-05	2.23022	4.51837	4.0747	4.48573	4.6851	4.49449	4.5935	4.46712	4.04901	4.04475	4.13035	4.60963	4.46869	4.37887	4.6873	4.61504	4.75296	404	439	382	493	436	430	255	425	413	447	487	459
ENSMUSG00000019256	Ahr	5.47427	0.674146	0.00106741	4.87834	5.59357	3.82218e-05	2.17932	4.64028	5.47427	4.61539	4.78343	4.69111	4.69345	4.53629	5.57368	5.49658	5.35254	4.73193	4.6079	4.50634	4.86914	4.72278	4.75837	464	474	402	1389	1182	988	279	461	455	503	523	461
ENSMUSG00000031605	Klhl2	4.9063	-0.675591	0.00106741	4.55901	-5.59356	3.82222e-05	2.20801	4.9063	3.95868	4.81983	4.55122	4.95631	4.91527	4.84733	3.86989	4.06886	3.93729	4.83869	4.88355	4.73725	4.39719	4.60128	4.65518	557	553	500	435	444	376	328	496	557	367	483	431
ENSMUSG00000030909	Anks4b	6.3439	0.803157	0.00107413	5.98455	5.58962	3.85193e-05	2.06745	5.87688	6.3439	6.02641	5.69102	5.87415	5.92944	5.82705	6.47554	6.35872	6.19742	6.18934	5.97083	5.91908	5.70479	5.90182	5.46644	1081	1144	1002	2529	2068	1740	762	1256	1221	899	1161	745
ENSMUSG00000034285	Nipsnap1	7.99722	-0.465539	0.00108477	7.83196	-5.58311	3.90151e-05	1.98615	7.99722	7.51193	7.91932	7.89939	7.9885	8.06546	7.9377	7.43527	7.57758	7.52293	7.94428	7.92079	7.8929	7.92801	7.92079	7.84938	4728	5252	4351	4848	4809	4268	3041	4197	4868	4217	4591	3846
ENSMUSG00000019977	Hbs1l	5.97783	-0.61415	0.00108477	5.70973	-5.58381	3.89612e-05	2.07128	5.97783	5.16096	5.95132	5.74879	5.97333	6.00239	5.95778	5.20299	5.21652	5.06337	5.80023	6.06586	5.98787	5.64726	5.83918	5.75994	1149	1199	1102	1085	970	810	805	965	1301	858	1124	918
ENSMUSG00000066150	Slc31a1	8.0467	-0.406349	0.00108661	7.80806	-5.58076	3.91957e-05	1.98193	7.93201	7.3663	8.0467	7.88724	7.94428	7.92503	7.92672	7.35713	7.36031	7.38146	8.04618	8.03712	8.05679	7.93045	7.8642	7.86707	4581	4831	4326	4602	4144	3872	3416	4475	5200	4221	4425	3912
ENSMUSG00000043241	Upf2	5.24744	0.642663	0.00108661	4.73943	5.5811	3.91696e-05	2.16885	4.62212	5.24744	4.55584	4.53233	4.54336	4.66938	4.6536	5.32163	5.251	5.16969	4.57338	4.50587	4.58827	4.48012	4.68102	4.43586	418	465	437	1173	990	870	295	413	424	389	508	371
ENSMUSG00000024165	Hn1l	5.85634	0.677363	0.00108743	5.33639	5.57963	3.92828e-05	2.10102	5.09388	5.85634	5.14907	5.24629	5.2061	5.13875	4.93678	5.90474	5.871	5.79327	5.18238	5.28459	4.98023	5.28319	5.16755	5.28812	663	646	533	1708	1503	1306	387	631	741	673	705	662
ENSMUSG00000028851	Nudc	6.25301	0.542504	0.00109429	6.00641	5.57569	3.95879e-05	2.03753	6.00258	6.25301	6.0307	5.73934	6.07455	5.97982	5.95338	6.20639	6.33755	6.21509	5.92288	6.1294	6.03983	5.70664	5.74122	5.77016	1239	1186	1099	2109	2041	1759	837	1048	1367	900	1049	925
ENSMUSG00000057554	Lgals8	7.83727	0.492684	0.00109565	7.36516	5.57363	3.97487e-05	1.97972	7.1572	7.83727	7.13902	7.32716	7.13872	7.1672	7.16569	7.8693	7.82063	7.82187	7.27036	7.06992	7.07677	7.37201	7.27365	7.33581	2594	2776	2556	6391	5650	5270	1719	2622	2636	2810	2947	2665
ENSMUSG00000031176	Dynlt3	5.7483	-0.553582	0.00109565	5.55536	-5.57358	3.97528e-05	2.06223	5.7483	5.13586	5.69674	5.64052	5.85413	5.73397	5.65681	5.16745	5.10047	5.13966	5.68219	5.75724	5.6508	5.72013	5.64658	5.55485	1068	985	889	1062	894	853	625	889	1039	909	977	794
ENSMUSG00000025403	Shmt2	8.13166	-0.589896	0.00110668	7.79998	-5.56775	4.0211e-05	1.95628	8.13166	7.33699	7.96814	7.76313	8.15989	8.22855	8.00654	7.21299	7.45901	7.33897	8.04198	7.9357	7.92672	7.8459	7.74311	7.70038	5387	5952	4691	4169	4456	3746	3104	4471	4902	3969	4018	3441
ENSMUSG00000025497	Cdhr5	7.30956	0.638063	0.00111049	6.76925	5.56526	4.0408e-05	1.98242	6.75158	7.30956	6.54716	6.46869	6.64714	6.87704	6.73058	7.39614	7.2101	7.32245	6.69956	6.51397	6.42796	6.5039	6.52112	6.38105	1848	2255	1904	4734	3839	3718	1087	1782	1785	1572	1761	1397
ENSMUSG00000037221	Mospd3	5.03506	-0.616617	0.00111123	4.64084	-5.56418	4.04936e-05	2.14136	5.03506	3.96302	5.00778	4.55751	4.98921	5.08822	5.02775	3.91886	3.95745	4.01276	5.00689	5.0946	4.92185	4.4678	4.52871	4.676	572	623	571	451	410	397	372	554	646	386	459	436
ENSMUSG00000053329	D10Jhu81e	6.84148	-0.542842	0.00111912	6.60331	-5.55986	4.08399e-05	1.97522	6.84148	6.13826	6.79731	6.63619	6.84992	6.94766	6.72687	6.0558	6.17439	6.1846	6.80709	6.79877	6.78606	6.72586	6.62369	6.559	2159	2384	1901	1895	1837	1723	1409	1923	2201	1805	1878	1593
ENSMUSG00000031753	Cog4	6.28295	0.506005	0.0011204	5.97656	5.55854	4.09455e-05	2.00566	5.89096	6.28295	5.92435	5.80798	5.89213	5.87238	5.90837	6.31013	6.30321	6.2355	5.95338	5.82805	5.99161	5.88923	5.75689	5.77782	1093	1090	1067	2284	1992	1788	808	1073	1091	1019	1061	929
ENSMUSG00000036781	Rps27l	7.26497	0.568897	0.0011286	7.00183	5.55411	4.13046e-05	1.95057	6.89588	7.26497	7.02327	6.82321	6.9384	6.82662	6.92262	7.16384	7.34126	7.2898	6.92939	7.11509	7.02532	6.78186	6.94142	6.74636	2283	2193	2156	4047	4104	3661	1664	2102	2717	1870	2312	1783
ENSMUSG00000020629	Adi1	6.92141	-0.628425	0.00112898	6.74024	-5.5532	4.13782e-05	1.95692	6.87382	6.42225	6.74347	6.92141	6.71381	7.03367	6.87397	6.35216	6.49878	6.41582	6.76287	6.8214	6.64613	6.85477	7.00613	6.90334	1948	2509	2078	2346	2287	2011	1279	1862	2224	1972	2409	1990
ENSMUSG00000030275	Etnk1	7.02591	-0.45844	0.0011309	6.67517	-5.55088	4.15674e-05	1.95507	6.55401	6.48692	6.63384	7.02591	6.55066	6.53943	6.57193	6.51939	6.48317	6.45819	6.71468	6.60196	6.58487	7.01229	7.07881	6.98663	1720	1754	1702	2622	2269	2079	1215	1802	1899	2201	2569	2112
ENSMUSG00000040536	Necab1	4.79189	-0.764465	0.0011309	4.20544	-5.55091	4.15651e-05	2.199	3.99653	4.72166	3.31171	4.79189	3.91694	4.07576	3.99688	4.71851	4.83328	4.61318	3.49037	3.11827	3.32648	4.78909	4.7948	4.79177	268	300	273	779	741	590	121	196	156	481	550	471
ENSMUSG00000035929	H2-Q4	7.90501	0.616432	0.00113785	6.4656	5.54705	4.18828e-05	1.98315	5.48081	7.90501	5.33561	7.14097	5.63907	5.33531	5.46805	7.85871	7.8693	7.98702	5.43432	5.21568	5.35683	7.16005	7.14867	7.1142	907	740	779	6343	5877	5930	508	746	704	2462	2683	2311
ENSMUSG00000005547	Cyp2a5	9.13542	1.52849	0.00113912	7.77114	5.54535	4.20227e-05	1.92899	9.13542	7.23499	9.07034	5.6438	9.24638	8.93604	9.22383	7.14425	7.13521	7.4255	8.79176	9.53127	8.88798	5.18882	5.58956	6.15301	11600	9812	10723	4000	3607	4011	6149	7609	14808	633	937	1196
ENSMUSG00000032369	Plscr1	5.47068	0.877064	0.00113912	4.481	5.54503	4.20496e-05	2.14744	4.09414	5.47068	3.9201	4.43909	4.21199	3.93729	4.13314	5.62584	5.50582	5.28038	3.86063	4.10598	3.79368	4.43795	4.51098	4.36836	330	270	300	1435	1190	937	169	252	316	377	454	354
ENSMUSG00000059495	Arhgef12	7.15803	-0.598833	0.00114052	6.9743	-5.54368	4.21614e-05	1.92988	7.08992	6.63227	7.01698	7.15803	7.13468	6.93395	7.20114	6.69121	6.56329	6.64232	7.12601	6.89309	7.03183	7.13468	7.13872	7.20068	2588	2345	2632	2898	2390	2354	1673	2396	2333	2417	2670	2432
ENSMUSG00000003421	Nosip	5.00973	0.597092	0.0011406	4.68341	5.54292	4.22246e-05	2.0963	4.56258	5.00973	4.65067	4.51069	4.58568	4.56209	4.53996	4.98144	5.04882	4.99892	4.65383	4.74064	4.55753	4.48012	4.42485	4.6271	431	428	403	939	860	774	289	437	500	389	428	422
ENSMUSG00000062901	Klhl24	5.23323	-1.1156	0.00114496	4.89564	-5.54026	4.24461e-05	2.06458	5.23323	4.09138	5.15307	5.10488	5.08332	5.16963	5.44673	3.7469	3.98363	4.54362	5.07981	5.05979	5.31962	5.07434	5.12561	5.11469	610	661	768	400	417	561	495	582	633	581	686	586
ENSMUSG00000067297	Ifit1bl2	2.72035	3.09092	0.00114829	-0.406995	5.53807	4.26301e-05	1.04333	-1.55476	2.72035	-1.99199	-0.801579	-0.727009	-1.58658	-2.3507	2.79656	2.61135	2.75314	-2.40504	-1.64012	-1.9308	-0.806759	-0.852353	-0.745625	11	5	3	207	157	166	3	3	5	11	11	11
ENSMUSG00000065952	C330021F23Rik	1.29727	-2.33528	0.00114944	0.666888	-5.53684	4.27332e-05	1.9969	1.29727	-0.464515	0.632165	1.20264	1.24309	1.71532	0.933389	-0.625644	-0.727009	-0.0408923	0.537223	0.830038	0.529234	1.65833	1.11713	0.832443	43	55	31	17	14	22	18	26	30	60	44	33
ENSMUSG00000039801	2410089E03Rik	4.2059	1.34662	0.00114978	3.11018	5.53597	4.28066e-05	2.29343	3.0219	4.2059	2.67575	2.53716	2.84555	3.06455	3.1556	4.49498	4.23417	3.88854	2.72698	2.75314	2.54714	2.552	2.52264	2.53683	128	143	148	662	494	363	70	116	120	107	118	105
ENSMUSG00000039100	March6	7.33225	-0.503411	0.00115834	7.15627	-5.53149	4.31863e-05	1.90003	7.23111	6.90183	7.15991	7.33225	7.28127	7.14477	7.26728	6.85351	6.94142	6.91057	7.18232	7.04587	7.25153	7.33581	7.34412	7.31681	2880	2715	2760	3276	3147	2844	1954	2485	2591	2759	3076	2651
ENSMUSG00000072825	Cep170b	5.96098	0.711872	0.00116326	5.54842	5.52808	4.34774e-05	1.9779	5.49703	5.96098	5.48813	5.24754	5.40086	5.51027	5.57996	6.03372	5.91095	5.93828	5.55861	5.59935	5.30643	5.09635	5.42414	5.22213	762	840	842	1867	1538	1441	490	811	925	591	839	633
ENSMUSG00000055312	Them7	5.38765	-0.588497	0.00116326	5.0878	-5.52791	4.34919e-05	2.01661	5.08048	4.91115	4.97192	5.38765	4.94531	5.2	5.09612	4.93648	4.87288	4.92408	4.89542	4.99843	5.02192	5.41836	5.4204	5.32417	554	676	598	913	763	734	399	515	605	736	837	676
ENSMUSG00000032280	Tle3	4.93066	-0.886998	0.00116401	4.55207	-5.52687	4.35813e-05	2.07719	4.61372	4.11209	4.55181	4.93066	4.40902	4.67301	4.75913	4.01276	4.27902	4.04451	4.52474	4.54717	4.58352	4.70336	5.11131	4.97732	382	466	471	481	509	406	294	399	438	452	679	533
ENSMUSG00000031320	Rps4x	7.74406	-0.510825	0.0011748	7.39964	-5.52148	4.40474e-05	1.87331	7.56005	6.80074	7.74406	7.49372	7.53163	7.60215	7.54637	6.78301	6.79818	6.82102	7.6666	7.71013	7.85545	7.43381	7.60501	7.44233	3475	3800	3379	3108	2838	2639	2975	3494	4160	2925	3650	2869
ENSMUSG00000045767	B230219D22Rik	4.9568	-0.614447	0.00118825	4.68776	-5.515	4.46141e-05	2.03574	4.8949	4.11073	4.9568	4.78861	4.91919	4.90416	4.86135	4.02076	4.13075	4.18067	5.10878	4.90559	4.85603	4.80975	4.78498	4.7711	544	549	506	484	464	444	356	596	565	487	546	464
ENSMUSG00000074063	Osgin1	9.11028	1.30369	0.00119133	8.23929	5.51297	4.47926e-05	1.83874	8.01701	8.02025	9.11028	7.80961	7.86059	7.82063	8.3698	8.14757	7.962	7.95118	8.66222	9.38806	9.28056	7.63397	8.05679	7.73806	4365	4439	6030	7755	6272	5806	7844	6946	13324	3394	5116	3534
ENSMUSG00000030814	Bcl7c	5.02716	-0.998728	0.00119765	4.75716	-5.50959	4.50931e-05	2.01735	4.98033	4.24715	4.77399	5.02716	5.21149	5.02077	4.70871	4.10819	4.31596	4.3173	4.48172	4.86789	4.97236	5.05698	4.93133	5.09317	665	591	454	511	521	486	385	388	550	575	603	577
ENSMUSG00000036834	Plch1	0.178088	5.48171	0.00120043	-3.61702	5.50771	4.52609e-05	-1.09084	-4.7138	0.178088	-4.66977	-5.26259	-5.26259	-5.26259	-3.61621	0.28013	-0.178526	0.432662	-3.61621	-5.26259	-5.13051	-5.26259	-5.26259	-5.26259	0	0	1	33	21	31	0	1	0	0	0	0
ENSMUSG00000037563	Rps16	6.18674	-0.564226	0.00120064	5.76384	-5.50689	4.53341e-05	1.91546	6.02595	5.05971	6.18674	5.78296	5.9329	6.14086	6.00408	4.98543	5.10754	5.08617	6.10467	6.26277	6.19277	5.72329	5.84777	5.77782	1118	1328	1135	941	899	823	927	1180	1493	911	1133	929
ENSMUSG00000031987	Egln1	5.21383	-0.573549	0.00120064	4.84536	-5.5062	4.53953e-05	2.00055	5.12436	4.193	5.21383	4.85025	5.11811	5.14991	5.10505	4.15313	4.21714	4.20872	5.10505	5.24573	5.2907	4.75815	4.92324	4.86937	624	653	602	527	489	453	485	594	717	469	600	495
ENSMUSG00000022948	Setd4	5.02516	1.33479	0.00120066	3.7758	5.50549	4.54592e-05	2.17131	4.27526	3.1894	5.02516	2.61337	4.22614	4.1547	4.44494	3.42157	3.31646	2.83017	4.73193	5.22163	5.12193	2.70133	2.75005	2.38873	333	319	378	316	261	175	427	461	707	118	139	95
ENSMUSG00000038884	A230050P20Rik	7.40835	0.530462	0.00121421	6.67351	5.4991	4.60364e-05	1.85707	6.16901	7.40835	6.20269	6.914	6.19326	6.21762	6.09614	7.4969	7.30604	7.42211	6.20895	6.2667	6.13242	6.86483	6.88522	6.99196	1343	1396	1218	5040	4044	4007	885	1277	1499	1987	2221	2117
ENSMUSG00000023262	Acy1	5.92164	-0.656037	0.00122256	5.27775	-5.49493	4.64175e-05	1.93919	5.92164	4.40943	5.82044	4.9595	6.0108	6.00408	5.75004	4.28993	4.40582	4.53253	5.76435	5.83746	5.8595	5.02501	4.93133	4.92217	1179	1200	946	582	552	557	723	939	1098	563	603	513
ENSMUSG00000038172	Ttc39b	5.14904	-0.633131	0.00123587	4.98876	-5.48875	4.69879e-05	1.94763	5.13941	4.56575	5.10081	5.14904	5.12748	5.09006	5.2007	4.58568	4.57473	4.53685	5.08462	4.9678	5.25002	5.13611	5.26729	5.04374	627	624	641	705	619	559	471	585	588	610	755	556
ENSMUSG00000016942	Tmprss6	8.78235	-0.574571	0.00124156	8.51887	-5.48573	4.72695e-05	1.77891	8.76867	7.96792	8.78235	8.55654	8.69251	8.8563	8.75719	7.99198	7.96751	7.94428	8.76869	8.8832	8.69514	8.49292	8.7216	8.45511	7959	9297	7977	6967	6307	5746	5368	7569	9420	6103	7838	5681
ENSMUSG00000008393	Carhsp1	7.11347	-0.526425	0.00124911	6.7292	-5.48196	4.76227e-05	1.81581	6.60788	6.64703	6.54841	7.11347	6.65558	6.61393	6.55413	6.55877	6.70429	6.67804	6.5039	6.58231	6.559	6.99555	7.1274	7.21746	1854	1867	1680	2675	2644	2412	1188	1563	1868	2166	2643	2451
ENSMUSG00000040329	Il7	2.06599	-1.97102	0.00126227	0.745217	-5.47597	4.81909e-05	1.8548	0.423398	1.00458	-0.513097	2.06599	0.719167	0.343674	0.207352	0.954879	0.925564	1.1333	-0.0914358	-0.444325	-1.00353	1.95252	2.26811	1.97733	30	20	19	54	47	52	6	17	12	72	99	72
ENSMUSG00000041132	N4bp2l1	5.81719	-1.03639	0.00126887	5.05794	-5.47232	4.85396e-05	1.92525	5.81719	3.89416	5.70834	4.81208	5.66612	5.92055	5.86491	3.40738	4.11086	4.16425	5.74305	5.77514	5.60683	4.84358	4.80683	4.78584	922	1138	1029	313	458	439	605	925	1051	496	554	469
ENSMUSG00000017390	Aldoc	4.0856	-1.32085	0.00126887	3.43318	-5.47194	4.85766e-05	2.12589	4.0856	2.46949	3.73937	3.43824	4.25311	4.10311	3.90058	2.62441	2.18539	2.59869	3.64878	3.65389	3.91543	3.86616	3.11594	3.33263	340	306	255	183	116	150	184	219	227	258	176	178
ENSMUSG00000046364	Rpl27a	6.75887	-0.652977	0.00127494	6.40278	-5.46883	4.8876e-05	1.80222	6.56872	5.72071	6.75887	6.56283	6.51991	6.71311	6.47313	5.66303	5.80986	5.68925	6.59995	6.8906	6.78606	6.48352	6.65799	6.54699	1687	2004	1572	1477	1442	1230	1409	1669	2331	1547	1920	1575
ENSMUSG00000031767	Nudt7	8.26214	-1.18572	0.00128443	7.87275	-5.46439	4.93073e-05	1.74854	8.0754	7.71064	7.44282	8.26214	8.44454	8.1705	7.61115	7.6516	7.63096	7.84938	7.36727	7.40311	7.55809	8.41135	8.00865	8.36644	6625	5700	3571	5583	5005	5341	2422	2858	3308	5708	4889	5270
ENSMUSG00000034245	Hdac11	5.75143	-0.617063	0.00129812	5.54719	-5.45834	4.99013e-05	1.83343	5.73157	5.03135	5.75143	5.67442	5.67224	5.83374	5.68873	5.0889	5.00159	5.00357	5.73229	5.90774	5.61424	5.64726	5.76427	5.61173	926	1060	906	1007	834	776	608	920	1164	858	1066	827
ENSMUSG00000002981	Clptm1	6.9284	0.472992	0.00130063	6.70257	5.45658	5.00764e-05	1.76572	6.64478	6.9284	6.71276	6.52436	6.58283	6.71311	6.63839	6.99196	6.92783	6.86541	6.70688	6.76447	6.66693	6.49264	6.57392	6.50651	1765	2004	1784	3594	3118	2741	1299	1790	2140	1556	1826	1528
ENSMUSG00000060450	Rnf14	6.86884	0.526287	0.00130063	6.38498	5.45599	5.0135e-05	1.77998	6.21439	6.86884	6.16554	6.29113	6.22745	6.15653	6.25919	6.80241	6.87746	6.92666	6.10467	6.15574	6.23622	6.17011	6.36976	6.33353	1373	1340	1362	3163	2979	2873	957	1180	1394	1238	1590	1358
ENSMUSG00000021928	Ebpl	6.76648	-0.61935	0.00130678	6.37785	-5.45292	5.04407e-05	1.7716	6.29762	6.12638	6.32094	6.76648	6.41229	6.20416	6.27642	6.00379	6.19742	6.17792	6.19175	6.34311	6.42796	6.86853	6.71736	6.71354	1578	1387	1379	1828	1869	1713	1087	1258	1574	1991	1993	1750
ENSMUSG00000072294	Klf12	2.61737	-1.18712	0.00131418	2.20594	-5.44938	5.07955e-05	2.15612	2.38747	1.84234	1.97659	2.61737	2.37304	2.4866	2.30278	1.86116	1.77272	1.89313	2.20123	1.78241	1.94613	2.70133	2.38873	2.76206	92	93	82	104	86	90	47	81	59	118	108	121
ENSMUSG00000027663	Zmat3	4.68544	1.32021	0.00131621	4.00821	5.44791	5.09434e-05	2.00767	3.72701	4.68544	3.97914	3.64126	3.71415	3.4558	4.01108	4.66938	4.54877	4.83817	3.94474	4.29165	3.70103	3.45052	4.04025	3.43301	232	192	276	747	611	693	158	267	364	196	330	191
ENSMUSG00000045962	Wnk1	7.30893	0.472551	0.00131774	6.73928	5.4464	5.1096e-05	1.74634	6.42876	7.30893	6.40635	6.81306	6.41996	6.3613	6.50503	7.3751	7.27804	7.27365	6.43935	6.33403	6.44567	6.82178	6.82261	6.79478	1590	1548	1614	4649	3973	3615	1100	1495	1568	1919	2132	1843
ENSMUSG00000028271	Gtf2b	4.60968	0.729398	0.00131774	4.40744	5.44595	5.11415e-05	1.93792	4.32944	4.56491	4.60968	4.12574	4.27605	4.21129	4.50097	4.53576	4.62442	4.53454	4.60322	4.63756	4.58827	4.26575	3.9332	4.17828	346	332	391	680	641	558	295	423	465	335	308	311
ENSMUSG00000021252	0610007P14Rik	6.46961	-0.597654	0.00131974	6.05705	-5.44451	5.12885e-05	1.77165	6.32477	5.34694	6.46961	6.08687	6.32715	6.34464	6.30252	5.19191	5.34518	5.50372	6.41283	6.47554	6.52045	6.14776	5.96414	6.14872	1489	1526	1399	1077	1055	1091	1165	1470	1733	1217	1203	1194
ENSMUSG00000039285	Azi2	6.31957	0.514006	0.00132202	5.83053	5.44294	5.14475e-05	1.78702	5.64978	6.31957	5.5993	5.75347	5.57107	5.6394	5.73888	6.32462	6.37133	6.26277	5.61983	5.56158	5.61648	5.74654	5.83118	5.6827	865	923	938	2298	2087	1819	609	852	899	926	1115	868
ENSMUSG00000032526	Deb1	4.78265	-0.757061	0.00132202	4.17053	-5.44227	5.15164e-05	1.97012	4.57972	3.18306	4.78265	4.1367	4.75042	4.52162	4.46712	3.13613	3.21547	3.19759	4.71806	4.72609	4.9038	4.22758	4.01053	4.17198	483	417	382	261	241	226	368	455	494	326	324	310
ENSMUSG00000022912	Pros1	6.66625	-0.635726	0.00133027	6.32362	-5.43781	5.19744e-05	1.74503	6.29651	6.26786	6.06388	6.66625	6.31871	6.15466	6.41614	6.16798	6.26908	6.36651	6.04788	5.95719	6.18659	6.57291	6.66871	6.75712	1478	1339	1506	2055	1953	1930	924	1136	1207	1642	1936	1803
ENSMUSG00000034610	Zcchc11	5.55159	0.849497	0.00133027	4.77253	5.43777	5.19777e-05	1.88887	4.70018	5.55159	4.4254	4.41294	4.7353	4.5759	4.78934	5.70271	5.43955	5.51251	4.56854	4.15411	4.55355	4.50122	4.44191	4.29569	477	432	480	1518	1130	1097	288	412	329	395	434	337
ENSMUSG00000026185	Igfbp5	5.44672	-1.90538	0.00133197	4.84311	-5.43623	5.21374e-05	1.87866	5.44672	3.56829	5.18279	5.17465	5.55432	5.51656	5.26928	3.33428	3.74137	3.62923	5.37682	4.52474	5.6468	5.33367	4.6496	5.54069	850	845	676	300	351	304	623	717	433	697	497	787
ENSMUSG00000001986	Gria3	3.73881	2.06142	0.00133197	2.07369	5.43577	5.21847e-05	2.10751	1.20733	3.73881	1.43198	1.91663	1.42254	0.343674	1.85577	3.51257	3.83351	3.87036	1.66594	1.29614	1.33385	2.0268	1.97733	1.74577	49	20	59	337	375	359	31	56	42	76	82	62
ENSMUSG00000002897	Il17ra	7.20253	-0.923706	0.00133324	6.31291	-5.43461	5.23047e-05	1.74319	5.88062	6.21187	5.95661	7.20253	5.8424	5.79183	6.00764	6.12156	5.98803	6.52602	5.9347	5.79213	6.14299	7.06146	7.32632	7.2198	1059	1029	1137	1993	1623	2155	889	1061	1066	2299	3030	2456
ENSMUSG00000043991	Pura	5.4	-0.621463	0.00134072	5.18911	-5.43111	5.26687e-05	1.81187	5.29968	4.66648	5.4	5.39028	5.22659	5.31899	5.35347	4.64563	4.70386	4.64994	5.37114	5.49632	5.33254	5.31561	5.56437	5.29086	672	732	718	735	678	606	499	714	857	690	920	663
ENSMUSG00000027905	Ddx20	3.75514	0.841061	0.00134194	3.43764	5.42998	5.27871e-05	2.04075	3.39485	3.75514	3.54479	3.05577	3.29628	3.5856	3.30267	3.80904	3.8054	3.65096	3.50632	3.55553	3.57252	3.00049	3.20897	2.95786	174	210	165	419	368	309	144	198	212	145	187	139
ENSMUSG00000002728	Naa20	4.46669	0.989281	0.00134832	3.85197	5.42692	5.31091e-05	1.98615	3.53349	4.46669	3.73168	3.67602	3.56042	3.60567	3.43438	4.77479	4.33266	4.29262	3.68988	3.71148	3.79368	3.62254	3.64478	3.76075	209	213	183	807	526	478	169	225	236	219	255	236
ENSMUSG00000027346	Gpcpd1	7.98104	-1.30651	0.00137104	7.51476	-5.41729	5.41342e-05	1.66235	7.98104	6.50259	7.87653	7.69889	7.68563	8.18595	8.07155	6.10523	6.64714	6.7554	7.82286	7.6208	8.18595	7.63218	7.50862	7.95588	3859	5794	4912	1972	2554	2534	3818	3868	3866	3391	3445	4133
ENSMUSG00000035847	Ids	3.63115	-0.808385	0.00137104	3.33607	-5.41716	5.41484e-05	2.02481	3.59467	2.63781	3.63115	3.48066	3.68222	3.49661	3.60519	2.60688	2.49426	2.81228	3.71609	3.56162	3.61572	3.48266	3.42544	3.53387	227	197	207	180	146	173	148	229	213	200	216	203
ENSMUSG00000097928	Gm26578	-0.247817	4.72424	0.00138465	-2.83854	5.41151	5.47591e-05	-0.630676	-4.7138	-0.247817	-3.09202	-3.30054	-3.61621	-5.26259	-5.26259	-0.209283	-0.0539023	-0.480267	-3.61621	-2.3507	-3.30914	-2.47571	-3.80971	-3.61621	1	0	0	23	23	16	1	1	3	3	1	1
ENSMUSG00000041936	Agrn	6.71678	0.645818	0.00138708	5.97795	5.40996	5.49282e-05	1.71561	5.59309	6.71678	5.55925	6.04268	5.68244	5.51027	5.58656	6.86794	6.63901	6.64338	5.72908	5.51656	5.4321	6.08063	6.0558	5.99161	934	840	845	3302	2519	2355	537	918	869	1162	1270	1077
ENSMUSG00000033618	Map3k13	6.19298	-0.67613	0.00138827	5.12433	-5.40886	5.50484e-05	1.8186	4.39405	5.77357	4.13673	6.19298	4.49449	4.31472	4.37294	5.6971	5.73214	5.89146	4.28766	4.0443	4.07824	6.09215	6.22828	6.25852	404	359	357	1515	1368	1404	207	338	301	1169	1440	1283
ENSMUSG00000002658	Gtf2f1	5.33978	0.807509	0.00139199	4.8541	5.40684	5.52691e-05	1.80818	4.64383	5.33978	4.76739	4.66541	4.5715	4.82514	4.53483	5.50417	5.22423	5.29095	4.69247	4.92324	4.68646	4.82866	4.58976	4.57781	426	518	401	1332	975	943	317	448	571	492	480	410
ENSMUSG00000022853	Ehhadh	10.2054	-0.71585	0.00139733	9.65435	-5.40358	5.56285e-05	1.59878	9.4614	9.47085	9.47974	10.2054	9.36359	9.38162	9.63899	9.36359	9.43181	9.61716	9.56317	9.46217	9.41388	10.1448	10.0665	10.4049	12392	13663	14130	17496	17534	17388	8266	12974	14153	19256	20544	23096
ENSMUSG00000051439	Cd14	3.80587	1.89914	0.00139733	2.97141	5.40378	5.56064e-05	2.04688	2.58707	3.80587	3.07477	2.41794	2.75005	2.00784	3.00331	4.2873	3.47934	3.65096	2.90473	3.18021	3.13936	2.44993	2.49426	2.30964	120	67	132	581	291	309	107	132	163	100	116	90
ENSMUSG00000015759	Cnih1	6.09081	-0.617755	0.0014029	5.8281	-5.40091	5.5924e-05	1.69739	5.87203	5.48714	5.86241	6.09081	5.95248	5.9329	5.73073	5.47591	5.56165	5.42387	5.72506	5.8743	5.98787	6.00636	6.101	6.16506	1134	1147	933	1310	1231	1033	805	916	1134	1104	1320	1207
ENSMUSG00000027765	P2ry1	3.49948	-1.58807	0.00141228	2.61177	-5.3969	5.63721e-05	2.0549	3.49948	1.39309	3.06483	2.48967	3.33855	3.88358	3.27631	1.3107	1.47852	1.39004	2.92751	2.87357	3.3934	2.2771	2.80319	2.38873	179	259	162	69	70	62	127	134	130	90	144	95
ENSMUSG00000047822	Angptl8	8.23083	4.15504	0.0014248	5.90356	5.39113	5.70221e-05	1.72375	4.44938	8.23083	5.63988	5.29414	4.64833	4.31472	4.3851	8.41383	8.3482	7.93045	7.51552	5.04293	4.36118	4.9862	6.19211	4.70409	450	359	360	9305	8107	5687	252	3160	627	548	1402	443
ENSMUSG00000043067	Dpy19l1	6.3387	0.776156	0.0014248	5.58737	5.39157	5.69723e-05	1.70806	5.43702	6.3387	5.22926	5.34448	5.52928	5.50582	5.27596	6.3859	6.35979	6.27043	5.2523	5.06876	5.36674	5.134	5.34269	5.55676	832	837	679	2411	2070	1823	511	661	636	609	793	796
ENSMUSG00000021838	Samd4	2.68996	1.14374	0.00143488	2.06979	5.38693	5.7501e-05	2.03506	2.01624	2.68996	2.01836	1.5546	1.97733	1.95715	2.11424	2.65966	2.76836	2.64185	1.84714	2.20841	1.99952	1.42254	1.71967	1.52161	71	65	72	187	176	155	49	64	80	51	68	54
ENSMUSG00000020248	Nfyb	4.74365	0.713472	0.00145783	4.37702	5.3783	5.84973e-05	1.81075	4.18525	4.74365	4.36326	4.21592	4.23148	4.29147	4.03279	4.73712	4.75913	4.73469	4.32874	4.44288	4.31815	4.38137	4.04025	4.22614	334	353	280	787	703	645	244	349	404	362	330	321
ENSMUSG00000045775	Slc16a5	6.68816	0.925258	0.00146778	6.14596	5.37422	5.8974e-05	1.62933	6.40209	6.06537	6.68816	5.42821	6.26835	6.41669	6.52124	6.27876	6.10659	5.81075	6.8214	6.54476	6.69832	5.69376	5.35358	5.23729	1413	1607	1635	2232	1766	1326	1326	1957	1830	891	799	639
ENSMUSG00000021185	9030617O03Rik	6.54154	0.557438	0.00147794	6.25928	5.3701	5.94599e-05	1.61212	6.28907	6.54154	6.25407	5.95245	6.29641	6.30051	6.2703	6.40557	6.61493	6.60414	6.33555	6.32008	6.10659	5.94181	5.96792	5.9476	1441	1486	1375	2434	2464	2283	871	1397	1561	1060	1207	1038
ENSMUSG00000031534	Smim19	4.25153	-0.672119	0.00148049	3.94754	-5.36858	5.96404e-05	1.84837	3.97712	3.80736	3.75413	4.25153	3.98904	4.10311	3.83921	3.7469	3.76992	3.90528	3.74277	3.76304	3.75658	4.24677	4.23367	4.27415	281	306	244	400	360	367	165	233	245	330	379	332
ENSMUSG00000026944	Abca2	6.90297	-0.69525	0.00149134	6.23555	-5.36425	6.01564e-05	1.60486	5.92059	6.27403	5.84461	6.90297	5.84714	5.9509	5.96373	6.36095	6.16695	6.29418	5.88569	6.03165	5.61648	6.82587	7.03019	6.85285	1062	1164	1105	2354	1829	1852	609	1020	1275	1923	2448	1929
ENSMUSG00000000346	Dazap2	7.09525	-0.431162	0.00149336	6.87715	-5.36292	6.03162e-05	1.5703	6.87411	6.68937	6.84987	7.09525	6.88586	6.86794	6.86853	6.60787	6.69894	6.76129	6.83718	6.83539	6.87704	7.07987	7.10653	7.09934	2215	2240	2070	2762	2638	2546	1501	1976	2243	2327	2609	2282
ENSMUSG00000029580	Actb	9.72246	0.663044	0.00152301	9.14425	5.3524	6.15943e-05	1.50198	8.6062	9.72246	8.8971	9.35125	8.77748	8.54661	8.4945	9.92008	9.61716	9.63014	8.88798	8.97814	8.82519	9.27422	9.34772	9.43181	8431	7602	6665	24630	19160	17523	5792	7989	9875	10734	12687	11505
ENSMUSG00000055137	Sugct	5.10681	-0.85914	0.00153997	4.78463	-5.3462	6.23611e-05	1.68992	5.10681	4.0539	5.09649	4.88133	5.13263	5.03539	5.1524	3.80904	4.17198	4.18067	4.96427	4.94911	5.37608	4.96376	4.78934	4.89088	631	597	621	419	475	444	514	541	581	539	548	502
ENSMUSG00000034471	Caskin2	7.3304	-0.873053	0.00154045	5.82176	-5.34477	6.2539e-05	1.62365	4.74974	6.26983	4.93706	7.3304	4.67523	4.88288	4.69111	6.22767	6.39126	6.19056	5.25072	4.74817	4.8123	7.14867	7.4412	7.40132	460	541	449	2146	2115	1730	346	660	503	2450	3253	2798
ENSMUSG00000028893	Sesn2	4.4391	1.23455	0.00154045	3.79828	5.34474	6.25427e-05	1.83269	3.59492	4.4391	3.76392	3.39518	3.30302	3.55198	3.92976	4.23543	4.46869	4.61318	4.01512	3.84204	3.43459	3.19008	3.5218	3.47365	175	205	260	559	577	590	131	279	259	164	233	196
ENSMUSG00000026170	Cyp27a1	9.37397	-0.488471	0.00155519	9.02113	-5.33931	6.32231e-05	1.47653	9.37397	8.51372	9.28442	8.91239	9.28452	9.44934	9.38806	8.45993	8.5213	8.55992	9.17013	9.37112	9.31201	8.87262	8.95453	8.91002	11832	14429	11958	9638	9292	8493	7938	9540	13205	7992	9270	7896
ENSMUSG00000016520	Lnx2	5.35821	0.759896	0.00156248	4.63493	5.33632	6.36016e-05	1.70299	4.28534	5.35821	4.2948	4.60136	4.29848	4.25792	4.29963	5.41094	5.16963	5.49405	4.44816	4.1435	4.29274	4.49658	4.67344	4.63406	352	344	338	1251	936	1083	239	378	327	394	505	425
ENSMUSG00000021361	Tmem14c	7.23067	-0.490259	0.00156558	7.04566	-5.33403	6.38928e-05	1.50625	7.23067	6.70257	7.14371	7.10568	7.23461	7.3427	7.11469	6.65426	6.73682	6.71663	7.09477	7.20328	7.13307	7.13307	7.11952	7.06443	2782	3163	2467	2845	2705	2472	1796	2345	2865	2416	2633	2235
ENSMUSG00000019338	Zfp687	4.43801	0.701624	0.00156558	3.97979	5.33442	6.38433e-05	1.782	3.77032	4.43801	3.86977	3.84105	3.88912	3.79822	3.62363	4.54747	4.43648	4.33008	3.91794	3.86226	3.8291	3.87376	3.81034	3.83904	263	244	210	687	564	490	173	263	263	259	284	249
ENSMUSG00000070594	Gm4788	7.59287	-0.477715	0.00160135	7.46659	-5.32207	6.5437e-05	1.47017	7.57919	7.27521	7.41909	7.59287	7.61723	7.55809	7.56225	7.30604	7.25231	7.26728	7.52804	7.33581	7.3934	7.67534	7.58776	7.51552	3684	3719	3417	4451	3917	3592	2149	3198	3160	3529	3613	3020
ENSMUSG00000024339	Tap2	6.69795	0.706409	0.00161688	5.49521	5.3166	6.61566e-05	1.58631	4.87091	6.69795	4.64279	5.76918	5.05761	4.90949	4.64563	6.78958	6.67926	6.625	4.75317	4.63049	4.5447	5.84311	5.6827	5.78173	598	551	434	3127	2610	2325	286	468	463	987	1001	931
ENSMUSG00000029767	Calu	7.12635	-0.48227	0.00163145	6.83291	-5.31146	6.68389e-05	1.46791	6.77983	6.61559	6.80988	7.12635	6.83849	6.78878	6.7122	6.61163	6.66456	6.57058	6.83793	6.71468	6.87704	7.08162	7.09676	7.20068	2145	2127	1884	2768	2586	2234	1501	1977	2069	2329	2597	2432
ENSMUSG00000046818	Ddit4l	3.36271	2.57394	0.00163176	1.64067	5.31073	6.69375e-05	1.82929	1.22489	3.36271	1.14738	0.82768	2.02185	0.632331	1.02049	3.32729	3.20156	3.55929	1.44892	1.72676	0.266466	0.788068	0.484712	1.21026	73	25	33	299	239	290	15	48	57	33	28	44
ENSMUSG00000008140	Emc10	6.68935	-0.541515	0.00163287	6.53855	-5.30975	6.7069e-05	1.47531	6.65824	6.15636	6.65026	6.68935	6.67763	6.73563	6.56146	6.04788	6.18571	6.2355	6.60196	6.72418	6.62463	6.58649	6.75381	6.72775	1901	2047	1690	1883	1851	1788	1259	1672	2077	1653	2042	1760
ENSMUSG00000006676	Usp19	6.68986	0.483717	0.00164538	6.30593	5.30529	6.76692e-05	1.47955	6.14931	6.68986	6.16244	6.22211	6.10788	6.09073	6.24932	6.74795	6.65469	6.66693	6.23007	6.17403	6.08322	6.23925	6.23464	6.19244	1270	1278	1347	3035	2577	2393	858	1295	1413	1303	1447	1229
ENSMUSG00000048833	Slc39a9	5.98352	-0.457445	0.00167784	5.84414	-5.29488	6.90927e-05	1.48206	5.98352	5.48563	5.97462	5.93278	6.00926	5.97491	5.96638	5.44885	5.44534	5.5627	6.02334	5.93356	5.96695	5.89996	5.97782	5.92055	1178	1182	1106	1288	1136	1140	791	1121	1188	1030	1212	1020
ENSMUSG00000022797	Tfrc	6.42052	0.954706	0.00169039	5.92364	5.29052	6.96985e-05	1.47385	6.12637	5.90449	6.42052	5.24318	6.1757	6.12104	6.08238	6.13927	5.92909	5.6451	6.57291	6.23762	6.45104	5.47882	5.30336	4.94736	1327	1310	1205	2020	1557	1199	1103	1642	1469	768	775	521
ENSMUSG00000019820	Utrn	5.20678	-0.608312	0.00169231	4.88339	-5.28931	6.9867e-05	1.56209	5.12644	4.25908	5.20678	4.94125	5.02163	5.1279	5.22978	4.23148	4.31426	4.23148	5.28222	5.05121	5.2869	4.92874	4.92584	4.96918	584	642	656	557	520	460	484	674	630	525	601	530
ENSMUSG00000025856	Pdgfa	2.87758	1.2594	0.0016964	2.11318	5.28747	7.01252e-05	1.85236	1.77511	2.87758	1.96886	1.83117	1.4841	1.87596	1.96526	3.02922	2.82531	2.7782	2.12204	1.96526	1.81927	2.04422	1.78241	1.66687	51	61	64	245	184	169	43	77	67	77	71	59
ENSMUSG00000004187	Kifc2	3.44086	-1.19099	0.00169769	2.93755	-5.28645	7.02677e-05	1.81717	3.44086	2.01339	3.25357	3.04237	3.29628	3.6537	3.3726	1.93738	1.9791	2.12369	3.2241	3.5856	2.951	2.87521	3.17054	3.08137	174	221	174	110	99	107	93	163	217	133	183	151
ENSMUSG00000022261	Sdc2	7.65514	-0.465789	0.00171437	7.39545	-5.28094	7.10485e-05	1.3892	7.36824	7.38927	7.16913	7.65514	7.40822	7.42286	7.27365	7.32839	7.49038	7.34904	7.18812	7.12812	7.19113	7.66284	7.66183	7.64076	3203	3388	2766	4492	4544	3767	1873	2503	2736	3476	3789	3288
ENSMUSG00000020142	Slc1a4	5.47645	1.01006	0.00171833	3.94159	5.27915	7.1303e-05	1.73101	3.08375	5.47645	2.89304	4.31312	3.26807	2.84706	3.13613	5.4363	5.62658	5.36648	2.86643	3.13659	2.67609	4.37534	4.16318	4.40084	171	123	146	1276	1280	998	77	129	158	360	360	362
ENSMUSG00000029390	Tmed2	7.80459	-0.500667	0.00172288	7.62059	-5.2772	7.15824e-05	1.37527	7.70606	7.18646	7.80459	7.78527	7.77375	7.6091	7.73534	7.10474	7.27036	7.18428	7.78362	7.78483	7.84531	7.71419	7.75269	7.88892	4094	3815	3848	3919	3960	3434	2962	3777	4366	3638	4084	3960
ENSMUSG00000028944	Prkag2	5.15736	-0.830209	0.00172873	4.78123	-5.27487	7.19165e-05	1.54594	4.81807	4.4292	4.72029	5.15736	4.87468	4.84733	4.73218	4.27569	4.51397	4.49794	4.63303	4.73469	4.79315	5.09835	4.93743	5.4363	528	527	462	576	595	546	341	432	498	592	605	730
ENSMUSG00000022177	Haus4	4.33624	-0.85671	0.00173728	3.38141	-5.27178	7.23639e-05	1.75869	4.33624	2.09551	4.23764	2.85627	4.33308	4.48198	4.19366	2.03782	2.17146	2.07726	4.27535	4.30682	4.13075	2.79656	2.94111	2.83113	361	405	313	119	115	103	214	335	368	125	157	127
ENSMUSG00000031818	Cox4i1	8.71263	-0.501135	0.0017462	8.38855	-5.26859	7.28271e-05	1.34246	8.50609	7.81406	8.71263	8.52141	8.59576	8.45711	8.46541	7.76511	7.81287	7.8642	8.58004	8.78037	8.77748	8.47346	8.5016	8.58917	7497	7204	6503	5914	5618	5373	5630	6583	8839	6018	6687	6225
ENSMUSG00000034424	Gcsh	6.79959	-0.505872	0.0017656	6.49395	-5.26182	7.38225e-05	1.38032	6.71269	5.93566	6.79959	6.52786	6.63678	6.8581	6.64319	5.92157	5.94071	5.94471	6.8317	6.78765	6.77942	6.57881	6.56106	6.44372	1837	2230	1788	1727	1577	1446	1404	1968	2183	1647	1811	1465
ENSMUSG00000071204	Gm10319	4.72324	-1.21848	0.0017656	3.91056	-5.26235	7.37435e-05	1.66268	3.69161	4.03083	3.19655	4.72324	3.89485	3.74561	3.43438	4.04125	4.23798	3.81326	2.94024	3.06455	3.58487	4.91331	4.48162	4.77479	264	236	183	491	495	345	145	135	149	519	446	465
ENSMUSG00000020076	Ddx50	5.74311	-0.468854	0.00177671	5.47481	-5.25806	7.43806e-05	1.43662	5.62131	4.97104	5.74311	5.56378	5.65513	5.54851	5.6603	5.00704	4.94934	4.95674	5.71319	5.77514	5.741	5.53605	5.53247	5.62284	917	863	892	954	805	752	666	910	1051	799	902	832
ENSMUSG00000091549	Gm6548	4.77059	0.924466	0.00179588	3.68519	5.25208	7.52777e-05	1.68177	3.25723	4.77059	3.0676	3.64535	3.32857	3.41391	3.02922	4.71281	4.81423	4.78473	3.11594	3.04364	3.04321	3.6867	3.85562	3.39372	178	187	135	776	730	669	99	151	147	229	294	185
ENSMUSG00000034456	Uroc1	9.57731	-0.456445	0.00180448	9.41657	-5.24908	7.57331e-05	1.28831	9.48429	9.16809	9.4366	9.57731	9.44362	9.50085	9.50841	9.164	9.17013	9.17013	9.57325	9.41388	9.32267	9.57896	9.58979	9.56317	12839	14947	12960	15054	14606	13492	7963	13001	13772	13424	14757	12775
ENSMUSG00000034880	Mrpl34	4.6071	-0.954723	0.00180652	4.03602	-5.24789	7.59139e-05	1.60397	4.28908	2.98096	4.6071	4.26694	4.44992	4.30179	4.11554	3.05777	3.01985	2.86525	4.42332	4.84442	4.55355	4.09584	4.25865	4.44632	392	356	296	248	213	179	288	372	540	299	384	374
ENSMUSG00000025453	Nnt	7.32336	-0.52025	0.0018152	6.99286	-5.24425	7.64697e-05	1.32614	7.23148	6.40192	7.32336	7.01467	7.23356	7.12507	7.33581	6.32008	6.43429	6.4514	7.42784	7.27692	7.26534	7.02126	6.95575	7.06699	2780	2670	2910	2294	2188	2067	1979	2972	3027	2215	2345	2238
ENSMUSG00000041278	Ttc1	4.5837	0.584779	0.0018152	4.19469	5.24431	7.64608e-05	1.57004	4.0802	4.5837	4.10187	4.01297	4.03572	4.0663	4.13858	4.53942	4.60846	4.60322	4.02153	4.09163	4.19244	4.05829	4.02654	3.95409	291	298	301	682	633	586	223	280	312	292	327	270
ENSMUSG00000057691	Zfp746	4.82451	0.620514	0.00181765	4.44917	5.24296	7.66688e-05	1.53069	4.23642	4.82451	4.38255	4.35322	4.1435	4.23927	4.32651	4.81668	4.85397	4.80286	4.44816	4.3383	4.36118	4.29262	4.25865	4.5084	314	340	344	834	755	676	252	378	375	341	384	392
ENSMUSG00000040268	Plekha1	4.2148	0.71672	0.00182519	3.7701	5.24028	7.70829e-05	1.62501	3.64734	4.2148	3.6769	3.54137	3.65817	3.64423	3.63961	4.29493	4.12121	4.22827	3.78323	3.73796	3.50951	3.43438	3.62839	3.56133	223	219	212	584	461	459	138	239	241	194	252	207
ENSMUSG00000038762	Abcf1	6.54667	0.502546	0.00182652	6.40385	5.23886	7.73029e-05	1.33848	6.42588	6.51269	6.54667	6.13015	6.30914	6.49376	6.47474	6.56186	6.47011	6.50611	6.55711	6.48923	6.59368	6.10151	6.06586	6.22307	1462	1696	1573	2681	2248	2137	1227	1627	1748	1177	1284	1256
ENSMUSG00000029403	Cdkl2	3.31658	-1.08794	0.00182652	2.93574	-5.23867	7.73311e-05	1.72175	3.31658	2.27891	3.03899	3.1085	3.33855	3.54663	3.06455	2.37801	2.2279	2.23081	2.98565	3.28425	2.84706	3.00049	3.24363	3.08137	179	204	139	152	120	116	87	140	175	145	191	151
ENSMUSG00000033720	Sfxn5	5.25677	-0.998003	0.00184044	4.61544	-5.23427	7.80177e-05	1.49648	5.25677	3.61967	5.11287	4.47243	5.16125	5.39256	5.21652	3.30327	3.83351	3.72224	5.06068	5.30886	4.96907	4.6271	4.58568	4.20451	643	770	649	295	375	323	384	576	753	429	479	316
ENSMUSG00000020072	Pbld2	7.56118	-0.542099	0.0018622	7.41297	-5.2278	7.90382e-05	1.28013	7.53477	7.0095	7.54641	7.56118	7.4722	7.50966	7.62246	6.91274	7.02709	7.08867	7.6208	7.3934	7.62503	7.51493	7.61532	7.5533	3361	3573	3597	3386	3357	3217	2572	3382	3297	3059	3671	3100
ENSMUSG00000004056	Akt2	6.68146	-0.468925	0.00186621	6.54584	-5.22514	7.94615e-05	1.30341	6.65999	6.17621	6.68146	6.66568	6.64445	6.66372	6.67181	6.16194	6.14872	6.21799	6.57291	6.74234	6.72913	6.58344	6.71354	6.70005	1845	1939	1827	2048	1805	1766	1363	1642	2099	1652	1988	1735
ENSMUSG00000001415	Smg5	5.62379	0.535534	0.00186621	5.48585	5.22488	7.95032e-05	1.37036	5.42458	5.61394	5.62379	5.28111	5.44628	5.40316	5.42429	5.69537	5.59462	5.55182	5.58745	5.71601	5.56791	5.15634	5.35861	5.32837	785	778	756	1514	1257	1130	588	830	1007	620	802	677
ENSMUSG00000021286	Zfyve21	5.34942	-0.629984	0.00186621	5.01517	-5.22516	7.9458e-05	1.41748	5.34942	4.4625	5.25553	4.99323	5.29046	5.47858	5.27921	4.27151	4.59005	4.52593	5.20994	5.27346	5.28319	4.99271	4.95944	5.02753	703	822	680	574	625	554	483	642	732	550	614	551
ENSMUSG00000063281	Zfp35	4.26097	0.754874	0.00188529	3.73381	5.2192	8.04154e-05	1.59034	3.54514	4.26097	3.57817	3.55096	3.51103	3.60045	3.52394	4.29909	4.351	4.13282	3.58364	3.70357	3.44729	3.47365	3.68812	3.49111	202	212	195	585	533	431	132	209	235	199	263	198
ENSMUSG00000064294	Aox3	8.42977	-0.841614	0.0018988	7.61447	-5.21467	8.11514e-05	1.25089	8.42977	6.52952	8.27828	7.22029	8.52648	8.32436	8.43847	6.25049	6.80459	6.53348	8.35166	8.3698	8.11339	7.37957	7.20453	7.07677	7126	6370	6353	2186	2849	2164	3581	5683	6589	2831	2782	2252
ENSMUSG00000028906	Epb41	7.42084	-0.576704	0.0018988	7.10329	-5.21442	8.11916e-05	1.26204	7.42084	6.52834	7.38967	7.07433	7.25308	7.49038	7.51906	6.59995	6.56924	6.41582	7.48108	7.3427	7.34521	7.03817	7.15579	7.02904	2839	3520	3327	2753	2395	2011	2096	3103	3172	2246	2691	2175
ENSMUSG00000032079	Apoa5	10.7608	0.553124	0.00190008	9.92224	5.21306	8.14151e-05	1.20978	10.6261	9.3602	10.7608	8.94182	10.457	10.671	10.7503	9.44934	9.2432	9.38806	10.7954	10.7368	10.7503	8.98205	8.98205	8.86136	26793	34787	32722	18906	15674	15371	21925	29447	34208	8624	9524	7691
ENSMUSG00000031549	Ido2	6.51965	-0.638322	0.00190008	6.32543	-5.21253	8.15011e-05	1.28854	6.51965	6.13065	6.20013	6.4513	6.48643	6.67804	6.39449	6.00172	6.23762	6.15261	6.31545	6.21628	6.06866	6.35819	6.50226	6.49347	1655	1962	1488	1827	1916	1678	851	1374	1448	1419	1733	1517
ENSMUSG00000052040	Klf13	6.32122	-0.57226	0.00190008	5.48121	-5.21226	8.15465e-05	1.35861	6.32122	4.51727	6.1593	4.92706	6.30252	6.30377	6.35738	4.4913	4.53685	4.52367	6.2988	6.11566	6.06344	4.80616	5.04987	4.92516	1452	1489	1453	660	606	553	849	1358	1353	486	653	514
ENSMUSG00000064368	mt-Nd6	10.2171	-0.581895	0.00191077	10.0394	-5.20825	8.22064e-05	1.19806	10.1527	9.57807	10.2097	10.2171	10.1571	10.2706	10.0304	9.5374	9.60703	9.58979	10.4049	10.1301	10.094	10.1846	10.1846	10.2822	22079	26072	19487	20475	19072	17291	14193	22671	22564	19753	22609	21350
ENSMUSG00000028577	Plaa	5.78834	0.485646	0.00191077	5.53213	5.20853	8.21591e-05	1.33468	5.37591	5.78834	5.5161	5.44817	5.35861	5.35254	5.41659	5.85906	5.7404	5.76556	5.54044	5.56158	5.44628	5.43064	5.39173	5.52215	741	749	751	1667	1379	1285	541	801	899	741	822	778
ENSMUSG00000083750	Gm14108	-2.72192	4.52702	0.0019231	-4.12895	5.20444	8.28382e-05	-1.30375	-5.26259	-2.72192	-3.26869	-5.26259	-5.26259	-5.26259	-5.26259	-2.50593	-3.30914	-2.3507	-2.88072	-3.61621	-3.30914	-5.26259	-5.26259	-5.26259	0	0	0	4	2	4	1	2	1	0	0	0
ENSMUSG00000057228	Aadat	6.43703	-0.530251	0.00193036	6.06124	-5.20167	8.33012e-05	1.28049	6.43703	5.53987	6.31999	5.94808	6.34191	6.52124	6.44793	5.43913	5.59718	5.58331	6.27876	6.243	6.43821	5.95885	5.97333	5.91207	1506	1728	1537	1278	1259	1155	1093	1340	1475	1073	1210	1013
ENSMUSG00000069793	Slfn9	4.98137	1.30564	0.00193036	3.46397	5.20135	8.33543e-05	1.62444	3.19959	4.98137	2.59826	3.07664	3.61821	3.13501	2.84555	5.20045	4.89542	4.84825	2.83805	2.46247	2.49426	3.05005	3.15064	3.02922	217	151	118	1082	775	698	68	126	97	150	180	146
ENSMUSG00000049751	Rpl36al	5.8713	-0.686453	0.00194874	5.55345	-5.19604	8.42506e-05	1.30535	5.72194	4.89201	5.8713	5.72856	5.89213	5.66746	5.60623	4.85929	5.01389	4.80286	5.70465	5.97982	5.92944	5.68703	5.65467	5.84398	1093	939	857	859	842	676	768	905	1228	887	983	971
ENSMUSG00000018166	Erbb3	7.33222	-0.567492	0.00194956	7.04481	-5.19462	8.4491e-05	1.22358	7.04018	6.81064	6.99618	7.33222	7.1142	6.91582	7.09053	6.76675	6.74892	6.91624	6.8906	6.96487	7.13307	7.34412	7.25308	7.39946	2545	2315	2419	3072	2746	2850	1796	2049	2463	2771	2918	2793
ENSMUSG00000051391	Ywhag	6.92569	0.465328	0.00194956	6.78783	5.19479	8.44626e-05	1.2329	6.71164	6.92569	6.88192	6.63209	6.71381	6.62877	6.79232	6.98024	6.922	6.87482	6.94047	6.87999	6.8253	6.56924	6.64338	6.68365	1948	1886	1971	3579	3097	2768	1443	2117	2318	1640	1902	1711
ENSMUSG00000059908	Mug1	10.3037	-0.871831	0.00196335	9.99742	-5.18944	8.53779e-05	1.16034	10.1267	10.0377	9.52159	10.3037	10.2062	10.0019	10.172	9.76439	10.2822	10.0665	9.29784	9.57325	9.69369	10.2706	10.172	10.4684	22733	21233	21591	22687	29109	23730	10514	10514	15221	22302	21897	23511
ENSMUSG00000042349	Ikbke	6.33674	0.683904	0.00196335	5.91999	5.18895	8.54618e-05	1.26889	5.40601	6.33674	5.84304	6.09416	5.4358	5.34737	5.43488	6.52124	6.23925	6.24973	5.84714	5.92808	5.7539	6.10849	6.25796	5.91605	780	746	761	2626	1917	1801	672	993	1185	1183	1465	1016
ENSMUSG00000061536	Sec22c	4.5995	-0.810182	0.00196335	3.91129	-5.18871	8.55024e-05	1.5071	4.34686	2.82006	4.5995	3.87874	4.29341	4.21492	4.53224	2.65966	2.98067	2.81984	4.64952	4.4958	4.65318	3.96126	3.75931	3.91566	351	333	400	187	207	174	310	436	421	274	275	263
ENSMUSG00000057802	Gm10030	0.12336	3.32316	0.00196335	-0.969522	5.18915	8.54273e-05	0.522774	-0.876524	0.12336	-0.430875	-2.69405	-0.471014	-1.58658	-0.571979	-0.0914358	0.438128	0.0233869	-0.546619	-0.140551	-0.605454	-2.1816	-3.80971	-2.09085	13	5	11	25	33	23	8	12	15	4	1	4
ENSMUSG00000028672	Hmgcl	8.13979	-0.591203	0.00196562	7.73123	-5.18754	8.57046e-05	1.19059	7.61743	7.48839	7.67932	8.13979	7.50862	7.67184	7.67184	7.3802	7.44233	7.64262	7.67744	7.62246	7.73806	7.99198	8.24145	8.18595	3433	3968	3698	4668	4413	4589	2767	3528	3869	4364	5553	4769
ENSMUSG00000066477	Gm16551	3.67192	-1.57043	0.0019755	2.90944	-5.18445	8.62398e-05	1.62751	3.67192	1.73208	3.29975	2.93402	3.42951	4.14262	3.44363	1.67244	1.74042	1.78338	3.20437	3.55553	3.13936	3.07175	3.14344	2.58687	192	316	184	90	84	83	107	160	212	152	179	109
ENSMUSG00000051817	Sox12	2.82866	-1.49964	0.00198111	2.14841	-5.18244	8.65889e-05	1.65649	2.64205	0.72029	2.82866	2.40265	2.67609	2.68176	2.5683	0.537223	0.603161	1.02049	2.98565	2.7146	2.78572	2.16507	2.14055	2.90233	114	109	98	40	37	48	83	140	117	83	91	133
ENSMUSG00000031556	Tm2d2	5.73378	-0.519555	0.00199787	5.52279	-5.17766	8.74266e-05	1.26941	5.65939	5.05194	5.73378	5.64604	5.75892	5.61302	5.60623	4.98328	5.0432	5.12935	5.66717	5.80436	5.72981	5.59326	5.62498	5.7199	988	909	857	940	857	845	659	882	1073	830	962	893
ENSMUSG00000035811	Ugt2b35	6.44151	0.703888	0.00200049	5.89562	5.17642	8.76466e-05	1.24481	5.64947	6.44151	5.70461	5.78689	5.89213	5.44805	5.60824	6.38366	6.44876	6.49211	5.72669	5.56158	5.82555	5.86152	5.79874	5.70042	1093	804	858	2405	2214	2127	707	917	899	1001	1089	880
ENSMUSG00000003308	Keap1	6.09929	0.469055	0.00201621	5.71287	5.17194	8.84414e-05	1.24751	5.48924	6.09929	5.55891	5.70404	5.49181	5.43075	5.54518	6.10767	6.07052	6.11969	5.50889	5.66008	5.50776	5.676	5.71388	5.72224	810	794	823	1978	1723	1642	566	782	968	879	1028	895
ENSMUSG00000056494	Cngb3	1.0782	5.71881	0.00208828	-3.19841	5.15393	9.17127e-05	-1.17157	-5.26259	1.0782	-4.61144	-3.99782	-5.26259	-5.26259	-5.26259	1.06219	0.70057	1.47183	-5.26259	-5.26259	-3.30914	-3.80971	-5.26259	-2.92117	0	0	0	58	40	66	1	0	0	1	0	2
ENSMUSG00000096979	Gm26880	9.62494	-0.575765	0.00210346	8.80258	-5.14792	9.28313e-05	1.09071	9.62494	8.0908	9.22608	8.26852	9.50841	9.69369	9.67273	8.13192	8.17619	7.96428	9.38806	9.20576	9.08442	8.27596	8.28814	8.24145	13904	16869	14333	7691	7176	5841	6987	11148	11614	5175	5701	4989
ENSMUSG00000074254	Cyp2a4	6.45387	3.97977	0.00210346	4.79014	5.14895	9.26388e-05	1.43569	5.33795	6.45387	5.10284	2.2659	6.70005	4.00566	5.30812	6.40557	6.68803	6.26801	5.04628	5.1403	5.12193	2.85556	1.81927	2.12286	1932	285	694	2434	2623	1821	427	571	668	131	73	80
ENSMUSG00000038058	Nod1	6.14541	-0.801649	0.00210346	5.38335	-5.14775	9.28622e-05	1.2415	5.01662	5.68471	4.68665	6.14541	5.06893	5.07174	4.9092	5.45442	5.72428	5.87542	4.84191	4.50148	4.71658	6.00636	6.21733	6.21254	604	615	522	1292	1359	1388	323	497	423	1104	1429	1248
ENSMUSG00000022010	Tsc22d1	5.98787	0.846593	0.00210346	5.09092	5.14737	9.29331e-05	1.27044	4.85327	5.98787	4.61284	4.9097	5.06452	4.73615	4.75913	5.92249	6.19024	5.85089	4.67926	4.61064	4.54863	4.91009	4.71024	5.10878	601	487	471	1729	1860	1361	287	444	456	518	519	584
ENSMUSG00000057409	Zfp53	2.9474	1.06337	0.00210346	2.50123	5.14925	9.25817e-05	1.58496	2.26936	2.9474	2.57637	2.21179	2.36279	2.26589	2.17939	3.06455	2.80419	2.97345	2.49426	2.7406	2.49426	2.48349	2.08228	2.0696	91	80	75	249	181	193	68	99	119	102	88	77
ENSMUSG00000010601	Apol7a	7.65647	0.727278	0.00212952	7.09904	5.14016	9.42961e-05	1.11271	7.12679	7.65647	6.90522	6.70771	7.1672	7.16005	7.05311	7.81058	7.56225	7.59657	6.98024	6.8214	6.91402	6.98774	6.62657	6.5088	2660	2758	2335	6177	4756	4488	1548	2167	2224	2149	1882	1530
ENSMUSG00000064369	mt-Te	5.58009	-0.87893	0.00212952	5.31088	-5.14009	9.43091e-05	1.21458	5.52141	4.60575	5.58009	5.53628	5.58161	5.77622	5.20641	4.4592	4.7081	4.64994	5.63025	5.50582	5.6042	5.38967	5.50445	5.71471	872	1015	643	646	680	606	604	859	863	724	885	889
ENSMUSG00000024583	Txnl1	6.57723	0.433666	0.00214304	6.45084	5.13637	9.50203e-05	1.12764	6.42883	6.57723	6.54093	6.25635	6.4818	6.38856	6.41614	6.62426	6.56106	6.54639	6.51257	6.55815	6.55207	6.33555	6.20266	6.23085	1649	1570	1506	2784	2389	2188	1182	1571	1851	1398	1412	1261
ENSMUSG00000020075	Ddx21	5.66377	0.592451	0.00216049	5.46377	5.13118	9.60219e-05	1.18276	5.35146	5.66377	5.55819	5.28167	5.21149	5.34416	5.49873	5.79484	5.63786	5.55861	5.61691	5.55688	5.50078	5.28675	5.32323	5.23502	665	744	795	1603	1286	1136	563	849	897	675	784	638
ENSMUSG00000056121	Fez2	5.54901	0.531587	0.00216049	5.34919	5.1317	9.59219e-05	1.19458	5.28341	5.54901	5.41676	5.14759	5.39759	5.13875	5.31389	5.5819	5.55263	5.51251	5.37964	5.36648	5.50417	5.13611	5.16323	5.14343	760	646	697	1396	1223	1097	565	718	780	610	702	598
ENSMUSG00000027995	Tlr2	4.07683	1.29532	0.00216068	3.17558	5.13055	9.61441e-05	1.50839	2.11258	4.07683	2.94551	3.56739	1.89441	2.09265	2.35069	3.97261	4.09584	4.16203	2.95562	2.65966	3.22124	3.52394	3.91543	3.26279	68	71	85	467	454	438	113	137	113	206	305	170
ENSMUSG00000023272	Creld2	5.692	0.974785	0.00217588	5.31645	5.1265	9.69348e-05	1.19001	5.00246	5.692	5.41983	5.15151	5.01561	4.83328	5.15848	5.68679	5.75527	5.63395	5.43913	5.53346	5.2869	5.49699	4.75797	5.19958	582	521	623	1508	1395	1191	484	748	882	777	535	623
ENSMUSG00000023988	Bysl	4.37438	0.739397	0.00219315	4.16996	5.12142	9.79352e-05	1.32318	4.09525	4.32887	4.37438	3.88133	3.98904	4.15812	4.13858	4.48513	4.38653	4.11496	4.36731	4.46869	4.28715	3.9309	3.90384	3.80925	281	320	301	657	545	424	238	358	413	269	303	244
ENSMUSG00000029471	Camkk2	4.17697	-0.842241	0.00219315	3.86864	-5.1215	9.79199e-05	1.36642	3.98503	3.50051	3.81207	4.17697	4.06283	4.12328	3.76896	3.58364	3.58828	3.3296	3.84948	3.79306	3.79368	4.25322	3.98201	4.29569	297	311	233	355	314	248	169	250	249	332	319	337
ENSMUSG00000006169	Clint1	6.50481	0.714621	0.00220008	5.92784	5.11928	9.83606e-05	1.12741	5.53654	6.50481	5.70749	5.96251	5.48101	5.45598	5.67262	6.70629	6.45819	6.34995	5.82328	5.5808	5.71839	6.03905	5.81766	6.03082	804	810	900	2930	2230	1912	655	979	913	1130	1104	1106
ENSMUSG00000015224	Cyp2j9	2.56424	-1.9838	0.00221844	1.32439	-5.11457	9.93011e-05	1.44345	1.03334	1.39609	0.30389	2.56424	0.92025	1.20415	0.975625	0.899985	1.71743	1.57084	0.133131	-0.0539023	0.832443	2.29737	2.78044	2.61492	34	38	32	52	83	71	22	20	16	91	142	111
ENSMUSG00000027950	Chrnb2	1.15257	-1.90016	0.00221844	0.547997	-5.114	9.94153e-05	1.25644	1.15257	-0.936628	1.08196	0.894084	0.971283	1.34491	1.14151	-1.14869	-1.06326	-0.597937	1.04375	1.29614	0.905997	0.502925	1.11713	1.06219	35	42	36	12	11	15	23	37	42	27	44	39
ENSMUSG00000036499	Eea1	5.16915	-0.597931	0.00224525	4.97316	-5.10748	0.000100735	1.18266	5.07775	4.64204	5.00372	5.16915	5.02163	5.06452	5.14708	4.76433	4.69309	4.46869	4.96753	5.00165	5.04197	5.27061	5.08597	5.15087	584	612	618	803	673	537	405	542	607	666	669	602
ENSMUSG00000041028	Ghitm	8.61001	0.425784	0.00225454	8.33653	5.10486	0.00010127	1.00959	8.27037	8.61001	8.27564	8.1901	8.28731	8.20308	8.32071	8.65468	8.62306	8.55228	8.30352	8.27964	8.24375	8.27378	8.15207	8.14444	6080	5850	5833	10786	9929	8477	3938	5445	6242	5155	5347	4643
ENSMUSG00000020115	Tbk1	6.01289	0.602738	0.00225573	5.25191	5.10402	0.000101442	1.16191	4.89165	6.01289	4.79829	5.3048	4.90135	4.90949	4.86411	6.07005	5.95158	6.01705	4.91971	4.56776	4.90741	5.33868	5.28486	5.29086	538	551	507	1911	1585	1534	369	524	444	700	764	663
ENSMUSG00000046949	Nqo2	6.56662	-0.561067	0.00225883	6.36955	-5.10277	0.000101701	1.06207	6.56662	6.08285	6.37662	6.4521	6.62112	6.64714	6.4316	6.14203	6.00897	6.09756	6.43736	6.28657	6.40592	6.55413	6.4823	6.31986	1815	1913	1523	2021	1648	1616	1072	1493	1520	1624	1718	1343
ENSMUSG00000079435	Rpl36a	6.32793	-0.598011	0.00227199	5.97208	-5.09932	0.000102413	1.07744	6.15127	5.31899	6.32793	6.09016	6.16885	6.2355	6.04945	5.34134	5.2662	5.34942	6.11817	6.38704	6.47857	6.06591	6.07871	6.12585	1322	1414	1175	1191	999	986	1133	1192	1630	1149	1297	1176
ENSMUSG00000022721	Trmt2a	4.59978	0.535911	0.00227595	4.40135	5.09788	0.000102711	1.2418	4.33256	4.59978	4.46826	4.20479	4.27605	4.3448	4.37683	4.58856	4.63842	4.57237	4.53283	4.48162	4.39032	4.14752	4.22326	4.24361	346	368	358	707	648	572	257	401	417	308	376	325
ENSMUSG00000024079	Eif2ak2	6.40463	0.739949	0.00230046	5.06777	5.09201	0.000103939	1.18626	4.53476	6.40463	4.1059	5.22578	4.52803	4.71508	4.36118	6.53749	6.38466	6.29175	4.22585	3.9611	4.13075	5.29013	5.27842	5.10878	413	482	353	2655	2105	1851	214	323	283	677	761	584
ENSMUSG00000004535	Tax1bp1	7.54877	0.394652	0.00231811	7.2449	5.08709	0.00010498	0.998453	7.1307	7.54877	7.13839	7.16173	7.08775	7.1274	7.17695	7.57489	7.51552	7.5559	7.14682	7.11254	7.15579	7.17368	7.11764	7.19387	2514	2672	2588	5315	4607	4358	1826	2420	2714	2476	2630	2420
ENSMUSG00000034274	Thoc5	4.95762	0.551594	0.00231811	4.73671	5.08736	0.000104923	1.17485	4.69922	4.95762	4.79267	4.49732	4.76477	4.76862	4.56426	5.01695	4.94553	4.91038	4.74108	4.7948	4.84212	4.55817	4.45435	4.47944	487	497	411	960	803	728	352	464	522	411	438	383
ENSMUSG00000064356	mt-Atp8	9.69566	-0.630869	0.00232422	9.46735	-5.08522	0.000105379	0.952837	9.65091	8.92332	9.69566	9.59952	9.57896	9.82606	9.5477	9.07442	8.81234	8.8832	9.85679	9.65123	9.57896	9.65123	9.5477	9.59962	14452	18096	13549	14357	11098	10765	9315	15647	16080	14620	14347	13328
ENSMUSG00000035878	Hykk	5.89974	-1.12278	0.00233994	5.39151	-5.08131	0.000106215	1.09135	5.89974	4.48513	5.74253	5.43863	5.81601	5.71816	6.16506	4.14919	4.45465	4.85155	5.91675	5.52378	5.78705	5.24272	5.41	5.66316	1037	973	1275	526	571	699	689	1045	874	655	832	856
ENSMUSG00000087679	C330006A16Rik	6.45043	-0.578126	0.00236698	5.99933	-5.07507	0.000107567	1.02877	5.83663	5.96209	5.74815	6.45043	5.82969	5.89253	5.78769	5.80521	6.03905	6.04201	5.60448	5.85764	5.78234	6.38797	6.44519	6.51813	1049	1109	970	1609	1683	1562	687	841	1114	1445	1675	1541
ENSMUSG00000047412	Zbtb44	5.8513	-0.691043	0.00236758	5.40035	-5.07438	0.000107719	1.07469	5.84866	4.60767	5.8513	5.29377	5.83168	5.71148	6.00281	4.45007	4.5214	4.85155	5.81601	5.81054	5.92735	5.22423	5.34795	5.30912	1050	965	1134	643	598	699	767	974	1079	647	796	669
ENSMUSG00000037997	Parp11	6.0627	0.820545	0.00237	4.30332	5.0733	0.000107954	1.29144	3.38944	6.0627	2.96435	4.79681	3.56857	3.46361	3.13613	6.02334	6.00281	6.16194	3.01924	2.79387	3.07994	4.88607	4.78204	4.72234	210	193	146	1856	1642	1687	102	143	123	510	545	448
ENSMUSG00000060938	Rpl26	6.20968	-0.57772	0.00237292	5.88196	-5.07212	0.000108212	1.02752	6.09625	5.26798	6.20968	5.95392	6.11204	6.14354	6.03316	5.26098	5.27127	5.2717	6.04788	6.2245	6.35667	5.83236	6.07601	5.95338	1274	1331	1159	1126	1003	930	1039	1136	1456	981	1293	1041
ENSMUSG00000019861	Gopc	5.51223	0.617417	0.00237684	5.05001	5.0696	0.000108766	1.10474	4.92223	5.51223	4.89105	4.87452	4.96753	4.93781	4.86135	5.65361	5.49025	5.39285	5.03443	4.90146	4.73725	4.92874	4.84317	4.85167	562	561	506	1468	1177	1017	328	566	564	525	567	489
ENSMUSG00000052928	Ctif	5.32094	-0.613042	0.00237684	4.91794	-5.07067	0.000108532	1.11727	5.23701	4.20841	5.32094	4.90537	5.07836	5.25988	5.37278	4.17072	4.13411	4.32041	5.40234	5.30241	5.25808	4.82866	4.94736	4.9401	608	703	727	534	465	487	474	730	749	492	609	518
ENSMUSG00000085826	Gm15638	2.46558	1.36476	0.00237684	1.88209	5.07007	0.000108665	1.44152	1.70474	2.46558	1.95481	1.40323	1.51131	1.803	1.79992	2.48099	2.47679	2.43896	1.7981	2.42302	1.64332	1.42254	1.26553	1.52161	52	58	57	165	144	134	38	62	95	51	49	54
ENSMUSG00000028573	Fggy	6.67069	-0.475163	0.00238468	6.52251	-5.06716	0.000109308	0.98242	6.67069	6.33141	6.47793	6.60999	6.70163	6.6873	6.62313	6.28684	6.35424	6.35315	6.47857	6.35047	6.60476	6.60698	6.57825	6.64476	1933	1973	1768	2244	2063	1914	1242	1532	1584	1676	1829	1675
ENSMUSG00000042589	Cux2	6.31774	-1.65531	0.00238468	4.98862	-5.06685	0.000109376	1.1808	6.16975	2.842	6.31774	4.62497	5.88949	6.32094	6.2988	2.78044	2.24425	3.50133	6.48142	6.29075	6.18106	4.10885	5.05735	4.70871	1092	1505	1396	205	121	280	920	1538	1524	301	655	444
ENSMUSG00000042747	Krtcap2	5.64319	-0.658796	0.00240987	5.28812	-5.0611	0.000110658	1.05575	5.52822	4.60244	5.64319	5.37862	5.56309	5.6455	5.37608	4.61479	4.64363	4.5489	5.5368	5.81298	5.57978	5.34242	5.51502	5.27842	858	928	729	720	650	563	594	799	1081	702	893	659
ENSMUSG00000031150	Ccdc120	2.61984	2.00917	0.00243062	1.32659	5.05631	0.00011174	1.34494	0.606808	2.61984	1.0137	1.06599	0.822552	0.215119	0.782754	2.90021	2.27636	2.68295	0.595197	1.53992	0.905997	1.17375	1.04375	0.980459	32	18	28	224	124	159	23	27	50	43	42	37
ENSMUSG00000021238	Aldh6a1	8.8111	-0.4675	0.00243465	8.52667	-5.05493	0.000112053	0.90366	8.8111	8.05506	8.76466	8.47587	8.81234	8.75279	8.86817	7.97485	8.11877	8.07155	8.84825	8.67703	8.76869	8.56786	8.44101	8.41876	8612	8695	8598	6805	6873	6186	5586	7822	8194	6363	6409	5565
ENSMUSG00000020679	Hnf1b	4.44026	0.66192	0.00245356	4.10888	5.05055	0.000113052	1.19213	3.88494	4.44026	4.11115	3.99916	3.85206	3.93729	3.86548	4.53685	4.48213	4.30179	4.11145	4.01053	4.21148	4.0708	3.88945	4.03722	256	270	248	681	582	481	226	299	294	294	300	285
ENSMUSG00000028266	Lmo4	3.90432	0.816043	0.00247028	3.58023	5.04664	0.000113953	1.26475	3.52565	3.90432	3.65827	3.23268	3.31954	3.59398	3.66342	4.01477	3.922	3.77618	3.53387	3.77783	3.6631	3.28177	3.12635	3.28991	177	211	215	482	400	335	153	202	247	174	177	173
ENSMUSG00000053286	Trmt1l	5.43328	0.511021	0.00249089	4.83916	5.04199	0.000115035	1.07875	4.66135	5.43328	4.50466	4.75734	4.68188	4.62853	4.67365	5.45783	5.3843	5.45771	4.47761	4.44288	4.5935	4.78909	4.81001	4.67292	462	453	444	1295	1085	1059	296	387	404	481	555	435
ENSMUSG00000044533	Rps2	7.97742	-0.589394	0.00249234	7.70056	-5.04114	0.000115233	0.891428	7.85889	7.12883	7.97742	7.83708	7.75617	8.02115	7.79935	7.16228	7.13647	7.08775	7.88243	8.11071	7.93913	7.69826	7.94971	7.86326	4040	5204	4017	4045	3608	3214	3111	4020	5458	3591	4677	3907
ENSMUSG00000021509	Slc25a48	4.23785	-0.9608	0.00250641	3.75201	-5.03781	0.000116015	1.21899	4.23785	3.05511	3.96495	3.75011	4.35241	4.33864	4.0225	2.90561	3.26083	2.9989	3.84948	4.20698	3.83839	3.61544	3.92678	3.70811	366	366	278	225	251	197	174	250	343	218	307	228
ENSMUSG00000038768	9130409I23Rik	5.15249	1.10974	0.00251239	4.67979	5.03608	0.000116424	1.09405	4.95552	5.15249	4.76882	3.84232	5.11524	4.8393	4.91203	4.74288	5.43955	5.27506	4.88355	4.62005	4.80286	3.91475	3.96045	3.65177	622	524	524	789	1130	932	344	511	459	266	315	220
ENSMUSG00000055413	H2-Q5	4.76242	0.979114	0.00252736	3.28326	5.03259	0.000117251	1.32086	2.44986	4.76242	2.30532	3.61543	2.56437	2.33571	2.4495	4.84534	4.676	4.76593	2.32357	2.07102	2.52136	3.8256	3.54705	3.47365	105	84	91	852	663	659	69	88	72	251	237	196
ENSMUSG00000023905	Tnfrsf12a	3.9338	2.05978	0.00254659	2.83297	5.0283	0.000118278	1.33647	2.41732	3.9338	2.74649	2.23425	2.08851	2.56476	2.59869	4.44328	3.976	3.38211	2.71541	2.97694	2.54714	1.81469	2.57842	2.30964	76	99	100	639	415	258	70	115	139	66	123	90
ENSMUSG00000036006	Fam65b	2.95169	-1.28406	0.00254908	2.50497	-5.02726	0.000118528	1.348	2.68848	1.8924	2.48732	2.95169	2.93418	2.68176	2.4495	1.67244	1.95055	2.05422	2.59965	2.24273	2.6196	3.23788	2.67609	2.94111	137	109	91	90	97	101	74	106	82	170	131	137
ENSMUSG00000067813	Xkr9	4.58035	1.08282	0.00255203	2.99784	5.02614	0.000118799	1.3359	2.28609	4.58035	1.96595	3.15899	2.66152	2.17055	2.0262	4.53283	4.68455	4.52367	1.86472	1.91889	2.11424	3.05005	3.27841	3.14853	113	75	67	678	668	553	53	65	65	150	195	157
ENSMUSG00000030094	Xpc	4.9762	0.553768	0.00256483	4.69572	5.02256	0.000119665	1.04989	4.67547	4.9762	4.69473	4.43649	4.71118	4.64586	4.66938	5.03096	5.02135	4.87628	4.67344	4.6079	4.80286	4.49375	4.35749	4.45823	469	459	443	969	847	711	344	442	455	393	409	377
ENSMUSG00000035413	Tmem98	3.90836	-1.23097	0.00256483	3.40369	-5.02284	0.000119599	1.24591	3.5265	2.39194	3.78798	3.90836	3.577	3.6537	3.3488	2.51026	2.61135	2.05422	3.68357	3.97933	3.70103	4.29909	3.76713	3.65885	211	221	171	168	157	101	158	224	287	342	276	221
ENSMUSG00000027495	Fam210b	6.66354	-0.556753	0.00256615	6.41875	-5.02165	0.000119888	0.894163	6.4519	6.25401	6.30556	6.66354	6.36355	6.51739	6.47474	6.19024	6.33755	6.23424	6.1757	6.39725	6.34373	6.521	6.72913	6.74049	1528	1724	1573	2088	2041	1786	1031	1241	1640	1593	2009	1779
ENSMUSG00000027405	Nop56	4.5491	0.839666	0.00256615	4.22769	5.0212	0.000119997	1.11403	4.28907	4.31579	4.5491	3.75681	4.27605	4.38882	4.20235	4.50148	4.18155	4.26435	4.7369	4.64846	4.26194	3.74362	3.83904	3.68777	346	379	315	665	478	470	234	463	469	237	290	225
ENSMUSG00000061331	Gm17132	5.11638	-0.680926	0.00257467	4.53217	-5.01902	0.000120531	1.07601	4.28921	4.71765	4.00546	5.11638	4.30547	4.3685	4.19366	4.85179	4.78244	4.51871	3.93758	4.05412	4.02467	5.15201	5.17347	5.02364	354	374	313	855	714	552	199	266	303	618	707	550
ENSMUSG00000078566	Bnip3	8.197	-0.502508	0.00257531	7.4532	-5.01834	0.000120697	0.853027	8.1223	6.45847	8.197	7.03503	8.01194	8.0859	8.26907	6.34819	6.51021	6.517	8.19517	8.1795	8.21632	7.08867	7.02597	6.99045	4810	5342	5698	2337	2306	2147	3877	5070	5845	2337	2441	2114
ENSMUSG00000092545	Gm20319	4.34037	-1.10466	0.00259322	3.95523	-5.01438	0.000121672	1.14737	4.09373	3.94892	3.43791	4.34037	4.06283	4.30179	3.91656	3.68723	4.18155	3.97796	3.38135	3.07175	3.86063	4.29909	4.31596	4.40605	297	356	258	384	478	387	177	182	150	342	398	364
ENSMUSG00000028062	Lamtor2	6.05747	-0.551088	0.0026031	5.89698	-5.01196	0.000122273	0.902573	6.03171	5.46171	6.05747	6.03704	6.14086	5.99457	5.95972	5.39354	5.42679	5.56479	5.9248	6.14776	6.09984	6.10849	6.04569	5.95694	1300	1196	1103	1238	1119	1141	867	1049	1387	1183	1263	1043
ENSMUSG00000043716	Rpl7	7.61656	-0.440216	0.00261569	7.36945	-5.00904	0.000123002	0.833777	7.5171	6.90254	7.61656	7.44159	7.53912	7.48108	7.53109	6.86483	6.90883	6.93395	7.51695	7.67639	7.65635	7.40132	7.53006	7.3934	3484	3504	3352	3299	3060	2893	2620	3161	4071	2858	3490	2783
ENSMUSG00000033860	Fgg	12.3737	-0.458297	0.00262141	11.6415	-5.00686	0.000123547	0.771496	11.1381	11.8845	11.1695	12.3737	11.1317	11.0966	11.1861	11.7936	11.8959	11.964	11.1317	11.0966	11.2803	12.2931	12.414	12.414	41018	46841	41478	85171	72574	77584	31883	36968	41926	110727	129690	119878
ENSMUSG00000030382	Slc27a5	10.6179	-0.520175	0.00262141	10.38	-5.0073	0.000123437	0.782578	10.6179	9.88694	10.6131	10.4019	10.6045	10.546	10.7033	9.70847	9.9504	10.0019	10.5931	10.5931	10.6531	10.4761	10.4049	10.3246	30796	31057	30944	22018	24329	22936	20374	25232	32713	24705	26262	21817
ENSMUSG00000037443	Cep85	6.84433	-0.688686	0.00262922	6.30791	-5.00485	0.000124054	0.865557	6.84433	5.8936	6.3761	6.11762	6.9	6.95575	6.67722	5.8394	5.99873	5.84267	6.48423	6.46836	6.1757	6.12852	6.25796	5.96638	2236	2397	1835	1645	1638	1353	916	1540	1725	1197	1465	1051
ENSMUSG00000073424	Cyp4f15	7.01079	0.596273	0.00263163	6.73826	5.00386	0.000124306	0.845391	6.89708	7.01079	6.76284	6.28233	6.87851	6.88098	6.93175	6.92939	7.11254	6.99045	6.65514	6.97021	6.66317	6.18963	6.40063	6.25673	2205	2261	2165	3422	3547	2987	1297	1719	2471	1251	1627	1282
ENSMUSG00000025817	Nudt5	4.88392	0.582712	0.00264391	4.49943	5.00102	0.000125025	1.03527	4.43845	4.88392	4.40601	4.26934	4.45603	4.53283	4.32651	4.87468	4.89156	4.88552	4.48172	4.39234	4.34397	4.13383	4.31596	4.35824	394	421	344	868	773	716	249	388	390	306	398	352
ENSMUSG00000011179	Odc1	6.30765	0.633313	0.0026568	5.9045	4.99808	0.000125775	0.876322	6.06401	5.81627	6.30765	5.43007	6.04665	6.12609	6.01928	5.74385	5.9862	5.71875	6.32715	6.31457	6.28124	5.54326	5.20625	5.54069	1213	1313	1146	1553	1622	1250	983	1386	1554	804	723	787
ENSMUSG00000022325	Pop1	3.45035	0.872172	0.00266301	3.14884	4.99639	0.000126209	1.22424	2.76334	3.45035	3.28293	3.09872	2.69249	3.02922	2.5683	3.51714	3.48741	3.34651	3.1767	3.39578	3.27631	3.17091	3.12635	2.9989	115	139	98	338	294	251	117	157	189	162	177	143
ENSMUSG00000018196	Glrx2	4.32499	-0.541512	0.00266512	4.16846	-4.99546	0.000126449	1.06474	4.28404	3.78273	4.28209	4.32499	4.33308	4.29147	4.22758	3.75052	3.74561	3.85206	4.26266	4.34223	4.24137	4.29909	4.32292	4.35296	361	353	321	401	352	355	231	332	376	342	400	351
ENSMUSG00000003477	Inmt	10.4574	-0.843116	0.00266941	9.6643	-4.99366	0.000126912	0.762726	10.4574	8.60561	10.3016	9.29263	10.5808	10.457	10.3343	8.30725	8.67078	8.83881	10.2398	10.4363	10.2286	9.47526	9.33886	9.06376	30403	29477	24227	8694	10153	10359	15779	20861	29159	12772	12659	9073
ENSMUSG00000029190	D5Ertd579e	7.24269	0.647932	0.00266941	6.56669	4.99358	0.000126934	0.833861	6.30768	7.24269	6.2125	6.50389	6.27876	6.31051	6.33378	7.38209	7.25231	7.09367	6.12323	6.34464	6.16963	6.63449	6.30087	6.57631	1424	1494	1428	4669	3917	3225	911	1195	1576	1713	1512	1613
ENSMUSG00000020774	Aspa	3.63727	-0.947709	0.00267427	3.38246	-4.99214	0.000127306	1.18443	3.59473	3.30549	2.99236	3.63727	3.58828	3.68988	3.50602	3.4445	3.28425	3.18773	2.88208	2.94111	3.15389	3.88928	3.6749	3.34764	213	227	192	321	255	225	108	130	135	262	261	180
ENSMUSG00000020859	Spag9	6.49856	-0.548233	0.00267487	6.31415	-4.99149	0.000127475	0.836554	6.40379	6.00074	6.35349	6.49856	6.29237	6.43387	6.48514	6.10282	5.84805	6.05135	6.45679	6.25764	6.34606	6.5297	6.47102	6.49497	1437	1629	1592	1970	1483	1570	1032	1512	1488	1600	1709	1518
ENSMUSG00000005483	Dnajb1	4.766	0.958422	0.00267542	4.47135	4.99084	0.000127642	1.01864	4.53814	4.6481	4.766	3.93315	4.54602	4.49604	4.57237	4.83805	4.61096	4.49528	4.76708	4.9862	4.5447	3.58958	4.21695	3.99292	419	409	413	847	635	545	286	473	597	215	374	277
ENSMUSG00000009470	Tnpo1	6.25454	-0.501129	0.00268262	6.10005	-4.98898	0.000128127	0.842663	6.19502	5.70921	6.24144	6.25454	6.29933	6.09073	6.19501	5.72736	5.64914	5.75113	6.30723	6.12585	6.29123	6.20389	6.29027	6.26946	1449	1278	1299	1537	1296	1273	988	1367	1363	1267	1502	1293
ENSMUSG00000036249	Rbm43	4.56327	0.764275	0.00268383	3.41242	4.98822	0.000128326	1.19996	2.97765	4.56327	2.64499	3.46376	3.04923	2.80896	3.07476	4.637	4.48767	4.56514	2.5378	2.65966	2.7375	3.49037	3.47995	3.42095	148	120	140	730	584	569	80	102	113	201	225	189
ENSMUSG00000038295	Atg9b	1.71436	-4.33095	0.00268576	-0.772671	-4.98733	0.00012856	0.297429	-1.07958	-2.69465	-1.03082	1.71436	-1.73175	0.133131	-1.64012	-1.52708	-3.30914	-3.24773	-0.546619	-0.991499	-1.55433	1.1011	2.00112	2.04086	5	17	5	9	2	2	4	12	8	41	83	75
ENSMUSG00000028837	Psmb2	6.63882	0.404514	0.00270189	6.28317	4.98331	0.000129617	0.823997	6.13084	6.63882	6.12919	6.23383	6.16592	6.1383	6.0883	6.64109	6.63197	6.64338	6.12323	6.1625	6.10184	6.19699	6.20858	6.29593	1320	1326	1209	2817	2501	2355	868	1195	1400	1260	1416	1325
ENSMUSG00000073830	Mup14	5.72497	-1.86184	0.00270189	4.74083	-4.98363	0.000129532	1.01089	5.72497	2.9772	5.57927	4.68188	5.51384	5.87083	5.79022	2.76411	2.86973	3.29776	5.01447	6.15341	5.56993	4.21714	5.10901	4.7195	824	1088	971	202	190	242	589	557	1393	324	678	447
ENSMUSG00000033542	Arhgef5	5.87438	0.603273	0.00271786	5.18333	4.97988	0.000130526	0.913962	4.84283	5.87438	4.78939	5.22671	4.81241	4.75537	4.96071	5.98554	5.89069	5.74691	4.83506	4.85155	4.68156	5.22163	5.32323	5.13528	505	493	544	1805	1519	1269	316	495	543	646	784	594
ENSMUSG00000047371	Zfp768	4.90604	0.599224	0.00273561	4.39842	4.97614	0.000131523	1.00313	4.13282	4.90604	4.18796	4.36687	4.11063	4.1547	4.13314	4.94736	4.88355	4.88721	4.3528	4.12549	4.0856	4.25322	4.38916	4.45823	307	319	300	918	768	717	208	355	322	332	418	377
ENSMUSG00000022864	D16Ertd472e	3.53087	1.0323	0.00277366	2.63868	4.96883	0.000133498	1.23295	2.4196	3.53087	2.25268	2.35157	2.49426	2.31502	2.4495	3.7469	3.5207	3.325	2.34466	2.27136	2.14202	2.37159	2.37349	2.30964	100	83	91	400	300	247	54	89	84	95	107	90
ENSMUSG00000031148	Gpkow	4.76424	0.642093	0.0027762	4.4401	4.96784	0.000133766	0.975128	4.39362	4.76424	4.43538	4.16717	4.44426	4.37294	4.36367	4.88579	4.75913	4.6478	4.59549	4.32527	4.38537	4.0919	4.15181	4.25779	391	375	354	875	703	605	256	420	372	298	357	328
ENSMUSG00000051154	Commd3	6.50967	0.443302	0.00278272	6.31133	4.96616	0.000134227	0.785855	6.16632	6.50967	6.33501	6.23431	6.18963	6.21957	6.08977	6.41614	6.52883	6.58405	6.32473	6.33894	6.34137	6.23296	6.19455	6.27542	1339	1397	1211	2448	2341	2249	1030	1383	1571	1293	1403	1297
ENSMUSG00000031246	Sh3bgrl	6.75855	-0.476192	0.0027985	6.61022	-4.96285	0.000135135	0.764165	6.69966	6.29895	6.68372	6.75855	6.78368	6.57706	6.73823	6.24796	6.25764	6.39126	6.70349	6.65607	6.69161	6.6873	6.79877	6.78958	2064	1812	1912	2183	1939	1977	1321	1788	1962	1769	2102	1840
ENSMUSG00000095651	Gm21817	2.83149	-1.13042	0.00280674	2.18556	-4.96088	0.000135681	1.23696	2.10459	1.93968	1.86647	2.83149	1.99628	2.1381	2.17939	1.71203	1.934	2.173	1.91543	1.96526	1.71871	2.83113	3.01263	2.65071	72	73	75	93	96	111	40	67	67	129	163	113
ENSMUSG00000026368	F13b	7.56065	-0.690364	0.00286785	7.16204	-4.94978	0.000138786	0.71877	7.10715	7.08536	6.89499	7.56065	7.22457	6.94142	7.15546	6.94658	7.08637	7.22312	6.94658	6.70974	7.02866	7.5923	7.41221	7.67744	2760	2359	2547	3472	3474	3503	1670	2123	2050	3260	3184	3382
ENSMUSG00000031701	Dnaja2	7.19164	0.520929	0.00288119	7.04256	4.94698	0.000139584	0.716371	7.10779	7.15291	7.19164	6.71791	7.07727	7.08867	7.15743	7.2846	7.16228	7.01186	7.20022	7.27536	7.09934	6.62426	6.77942	6.75003	2498	2595	2548	4394	3680	3036	1755	2518	3025	1706	2067	1785
ENSMUSG00000025314	Ptprj	6.52412	-0.497495	0.0029028	6.20108	-4.94278	0.000140784	0.743801	6.12567	6.12551	6.02903	6.52412	6.17474	6.18041	6.02185	6.11177	6.09073	6.17403	6.00281	6.00281	6.08146	6.66015	6.47792	6.43429	1326	1366	1148	1982	1747	1708	857	1110	1247	1743	1714	1457
ENSMUSG00000015536	Mocs2	7.32983	0.442396	0.00290335	6.96171	4.94096	0.000141308	0.707441	6.8062	7.32983	6.8152	6.89559	6.87623	6.79758	6.74477	7.27493	7.32632	7.38824	6.73752	6.83793	6.87016	6.86483	6.85219	6.96975	2203	2139	1922	4360	4076	3892	1494	1825	2249	1987	2177	2083
ENSMUSG00000009035	Tmem184b	5.94049	0.623608	0.00290335	5.23096	4.94114	0.000141258	0.829854	4.88189	5.94049	4.82464	5.27682	4.92324	4.77148	4.95096	6.02228	5.83682	5.96238	4.94736	4.92867	4.59789	5.2167	5.29853	5.31523	546	498	540	1855	1472	1463	297	534	573	644	773	672
ENSMUSG00000034947	Tmem106a	5.7231	0.561379	0.00290335	4.84284	4.94057	0.000141422	0.891403	4.14713	5.7231	4.24453	5.25659	4.18629	4.09931	4.15578	5.81488	5.64055	5.71388	4.25562	4.18523	4.29274	5.23757	5.17058	5.36162	324	305	305	1618	1288	1248	239	330	337	653	706	695
ENSMUSG00000026594	Ralgps2	4.73874	-0.832514	0.00290335	4.31454	-4.94152	0.000141148	0.939069	4.61386	3.48171	4.73874	4.42388	4.70386	4.37294	4.76477	3.40198	3.41391	3.62923	4.7632	4.6079	4.84511	4.27002	4.6197	4.38192	467	375	472	312	278	304	353	472	455	336	488	357
ENSMUSG00000037905	Bri3bp	5.02117	-0.835079	0.00290663	4.55396	-4.93913	0.000141838	0.901442	4.97427	3.66752	5.02117	4.55288	5.06452	4.83328	5.02501	3.59426	3.5474	3.86091	4.81787	5.19064	5.05501	4.7543	4.36699	4.53736	601	521	570	358	306	357	409	490	692	468	411	399
ENSMUSG00000037740	Mrps26	4.50363	0.56731	0.00290663	4.18647	4.93896	0.000141888	0.949039	4.07226	4.15534	4.50363	4.01464	4.02133	4.16731	4.02814	4.12197	4.14766	4.19639	4.41496	4.56196	4.53395	4.03042	4.07133	3.94216	288	322	279	516	468	449	284	370	442	286	337	268
ENSMUSG00000041187	Prkd2	4.37123	0.736451	0.00291263	3.72748	4.93742	0.000142334	1.03378	3.24637	4.37123	3.44686	3.84545	3.13613	3.35465	3.24834	4.44328	4.42302	4.24738	3.54131	3.4293	3.36999	3.97464	3.70643	3.85528	157	180	159	639	560	465	125	203	193	276	266	252
ENSMUSG00000047631	Apof	10.5247	0.504783	0.00291528	9.73986	4.93645	0.000142617	0.643906	9.46966	10.5247	9.20751	9.75752	9.60703	9.38806	9.41388	10.4684	10.546	10.5599	9.27422	9.1051	9.2432	9.8733	9.67841	9.72083	14793	13722	12158	35194	35235	31711	7674	10232	10934	16487	16290	14794
ENSMUSG00000022843	Clcn2	5.64627	-0.776262	0.0029328	5.15783	-4.93299	0.000143629	0.808449	5.64627	4.53116	5.40133	5.05255	5.59369	5.87898	5.46614	4.43994	4.58841	4.56514	5.48345	5.29077	5.42978	5.11811	5.21555	4.824	877	1096	778	638	624	569	536	771	744	602	728	480
ENSMUSG00000024158	Hagh	8.34539	0.496614	0.00294233	7.99301	4.93047	0.00014437	0.657655	7.90466	8.34539	7.88876	7.83321	7.9958	7.962	7.75617	8.39132	8.33197	8.31288	7.95118	7.85965	7.85545	7.78483	7.76511	7.94971	4758	4970	3908	9148	8068	7354	2975	4210	4611	3838	4140	4108
ENSMUSG00000031639	Tlr3	5.47521	0.755487	0.00294233	4.01513	4.93035	0.000144405	1.02956	3.06853	5.47521	2.93132	4.58545	3.05982	3.14245	3.00331	5.5183	5.42679	5.48055	3.00596	2.88568	2.90233	4.5935	4.4099	4.75296	149	152	132	1344	1119	1075	90	142	131	420	424	459
ENSMUSG00000024732	Ccdc86	4.03001	0.70873	0.00294797	3.75189	4.92889	0.000144837	1.00181	3.37487	4.03001	3.82993	3.77275	3.31954	3.51831	3.28676	4.12197	4.02634	3.94171	3.77717	3.87423	3.83839	3.78028	3.91543	3.62254	177	200	163	516	431	377	174	238	265	243	305	216
ENSMUSG00000034785	Dio1	7.62246	-0.702436	0.00296678	6.61167	-4.92525	0.000145918	0.697214	7.40236	5.252	7.62246	6.16987	7.36727	7.3515	7.48831	5.04791	5.34518	5.36291	7.67351	7.48947	7.7044	5.9352	6.25454	6.31986	3099	3191	3242	983	1055	996	2701	3519	3543	1054	1462	1343
ENSMUSG00000046434	Hnrnpa1	6.10579	0.547943	0.00297247	5.68996	4.92379	0.000146354	0.741956	5.50074	6.10579	5.55043	5.60286	5.44131	5.5772	5.48372	6.20542	6.0606	6.05135	5.57107	5.42943	5.6508	5.72206	5.50445	5.58208	783	879	786	2107	1708	1570	625	819	818	910	885	810
ENSMUSG00000053460	Ggcx	6.11244	-0.508059	0.00297584	5.87083	-4.92271	0.000146677	0.722336	5.88398	5.74897	5.73792	6.11244	5.91653	5.88763	5.84777	5.75113	5.8013	5.69449	5.86101	5.67005	5.6827	6.23722	6.08303	6.01705	1106	1106	1016	1557	1432	1235	639	1002	977	1300	1302	1097
ENSMUSG00000013663	Pten	6.89258	-0.399949	0.00298436	6.72476	-4.92079	0.000147253	0.673138	6.75633	6.52773	6.7224	6.89258	6.73682	6.76178	6.7704	6.5321	6.52602	6.52506	6.76749	6.65383	6.74588	6.8487	6.95739	6.87166	1992	2082	1944	2639	2338	2154	1379	1872	1958	1957	2348	1948
ENSMUSG00000029597	Sds	7.67931	-0.804628	0.00299227	7.16505	-4.91897	0.000147801	0.656198	7.0521	7.22046	6.70834	7.67931	6.89238	7.31197	6.95194	7.06992	7.29196	7.29949	6.74477	6.65607	6.72418	7.42695	7.7044	7.90657	2225	3090	2188	3806	4012	3685	1357	1835	1962	2900	3914	4012
ENSMUSG00000051811	Cox6b2	1.245	3.24925	0.00299592	0.149311	4.91785	0.000148139	0.716463	0.365446	1.245	0.632937	-1.64614	0.719167	-0.727009	1.10418	1.21327	1.15477	1.36697	0.28013	1.26954	0.34914	-1.43259	-2.29028	-1.21555	30	9	35	65	55	61	16	22	41	7	4	8
ENSMUSG00000034926	Dhcr24	10.2033	-0.561217	0.00300832	9.79707	-4.91489	0.000149039	0.598079	9.91173	9.10997	10.2033	9.96325	9.9291	9.81537	9.99073	9.28776	8.9239	9.11825	10.2192	10.1846	10.2062	10.0102	9.84906	10.0304	18305	17889	19232	16405	12256	12729	15183	20731	22947	17714	17631	18095
ENSMUSG00000038967	Pdk2	7.04712	-0.662646	0.00300832	6.59714	-4.91479	0.00014907	0.666823	7.04712	5.91153	6.95204	6.47788	6.88586	7.21828	7.03723	5.72736	6.00674	6.0005	6.92728	7.04277	6.88608	6.47313	6.61107	6.34943	2215	2882	2314	1537	1646	1510	1517	2098	2589	1536	1866	1373
ENSMUSG00000042712	Wbp5	4.22174	-0.86556	0.00303196	3.87625	-4.91045	0.0001504	0.939848	3.96184	3.42092	3.90051	4.22174	4.29848	3.79368	3.79337	3.37873	3.50191	3.38211	3.88385	3.84204	3.97562	4.18629	4.10598	4.37294	352	243	237	308	297	258	192	257	259	317	345	355
ENSMUSG00000039853	Trim14	4.62223	0.902193	0.00303359	3.83279	4.90966	0.000150641	0.96499	3.39075	4.62223	3.48932	3.82884	3.42256	3.28971	3.46	4.7846	4.63842	4.44368	3.46	3.48864	3.51934	4.12121	3.62254	3.74277	191	172	186	812	648	528	139	192	202	303	251	233
ENSMUSG00000027602	Map1lc3a	4.78735	-0.853463	0.00304953	4.34588	-4.90658	0.000151593	0.864172	4.67398	3.47699	4.78735	4.44518	4.67252	4.68398	4.66545	3.29271	3.6096	3.52867	4.58221	5.00847	4.77137	4.22294	4.44944	4.66316	459	470	441	293	319	285	336	416	610	325	436	433
ENSMUSG00000022844	Pdia5	6.35763	-0.498952	0.0030823	6.11896	-4.90084	0.000153384	0.660236	6.30438	5.63152	6.35763	6.18233	6.38856	6.19618	6.3284	5.60852	5.60852	5.67753	6.30836	6.33894	6.4256	6.30914	6.14568	6.09215	1554	1381	1425	1419	1266	1223	1086	1370	1571	1370	1363	1149
ENSMUSG00000057738	Sptan1	7.56409	0.58641	0.00308486	7.05565	4.89992	0.000153674	0.620158	6.83042	7.56409	6.84046	6.98764	6.86	6.70429	6.92697	7.76793	7.45376	7.47058	6.87585	6.74892	6.89662	7.0017	6.92939	7.03183	2173	1999	2159	5939	4432	4097	1530	2032	2108	2180	2289	2185
ENSMUSG00000021474	Sfxn1	6.97423	-0.486475	0.00308527	6.77409	-4.89934	0.000153857	0.626779	6.94542	6.33178	6.97423	6.84494	6.87851	7.07423	6.88351	6.29123	6.40324	6.30087	7.02597	6.86964	7.02709	6.8309	6.90051	6.80341	2205	2572	2095	2252	2139	1857	1666	2247	2306	1934	2258	1852
ENSMUSG00000030102	Itpr1	6.33441	-0.685978	0.00309398	6.07483	-4.89745	0.000154454	0.656164	6.15579	5.69769	6.11146	6.33441	6.14086	6.13457	6.19193	5.69356	5.56309	5.83641	6.24521	5.87634	6.21283	6.29149	6.21093	6.50079	1300	1321	1298	1513	1232	1348	943	1310	1137	1350	1422	1525
ENSMUSG00000042770	Hebp1	8.00722	-0.472793	0.00310833	7.87076	-4.89467	0.000155335	0.585518	7.97046	7.49866	8.00722	8.00669	8.00865	7.98193	7.92079	7.36512	7.52073	7.61013	7.96861	7.94634	8.10671	8.04385	7.96428	8.01194	4809	5034	4292	4625	4630	4513	3543	4236	4965	4488	4744	4250
ENSMUSG00000023044	Csad	8.75001	-0.988073	0.00311018	8.34183	-4.89335	0.000155755	0.573969	8.42725	7.56304	8.62703	8.75001	8.67078	8.25094	8.36004	7.72263	7.18497	7.78152	8.69514	8.42334	8.76259	8.71733	8.58917	8.94354	7826	6033	6004	5786	3761	5099	5579	7143	6889	6996	7214	8010
ENSMUSG00000018672	Copz2	4.32123	-0.666985	0.00311018	4.12258	-4.8934	0.000155739	0.865032	4.25675	3.65549	4.25684	4.32123	4.26029	4.29147	4.21849	3.49186	3.70357	3.77104	4.10661	4.3818	4.28211	4.33642	4.22644	4.40084	342	353	319	332	342	334	237	298	387	350	377	362
ENSMUSG00000099146	0610031O16Rik	5.39232	-0.858162	0.00311131	5.16713	-4.89266	0.000155975	0.722422	5.36761	4.74409	5.16448	5.39232	5.40937	5.44219	5.25128	4.70891	4.96169	4.56167	5.29013	5.01513	5.18817	5.49918	5.58956	5.08822	768	800	666	773	814	567	448	678	613	778	937	575
ENSMUSG00000060477	Irak2	5.01202	0.61627	0.00313158	4.45655	4.88897	0.000157156	0.819317	4.09607	5.01202	4.20838	4.50972	4.04901	3.98827	4.25093	5.08774	4.98851	4.95982	4.27535	4.16731	4.18248	4.51986	4.6197	4.3896	294	281	327	1006	827	753	222	335	332	400	488	359
ENSMUSG00000038150	Ormdl3	6.95759	-0.507865	0.00316272	6.7307	-4.88347	0.000158936	0.596799	6.75724	6.70535	6.50262	6.95759	6.66193	6.87016	6.73964	6.57937	6.81707	6.7196	6.42747	6.55596	6.52442	6.8989	6.98579	6.98808	1868	2247	1913	2716	2875	2476	1168	1481	1849	2033	2386	2113
ENSMUSG00000041268	Dmxl2	5.38206	0.586012	0.00316272	5.13688	4.88312	0.000159052	0.710223	5.20753	5.38206	5.18339	4.77454	5.18812	5.14369	5.29077	5.53836	5.25308	5.35473	5.1268	5.25128	5.1721	4.80975	4.85548	4.65838	655	648	685	1364	991	990	443	604	719	487	571	432
ENSMUSG00000044349	Snhg11	3.69973	-1.2191	0.00317142	2.87763	-4.88127	0.000159656	1.03653	3.69973	1.81699	3.34665	2.64713	3.77783	3.89388	3.42748	1.56839	1.78241	2.10017	3.33959	3.27542	3.42494	2.7739	2.89564	2.27186	243	261	182	84	87	105	130	177	174	123	152	88
ENSMUSG00000097009	Gm26861	-0.993205	-3.50847	0.00324455	-2.37008	-4.86963	0.000163509	-0.743458	-1.99437	-1.82298	-4.66977	-0.993205	-1.73175	-1.90067	-2.3507	-1.40201	-2.06063	-2.00629	-3.61621	-5.26259	-5.13051	-0.947479	-0.978127	-1.05401	5	4	3	10	5	5	0	1	0	10	10	9
ENSMUSG00000000605	Clcn4	5.92518	-0.459269	0.00325629	5.67418	-4.86736	0.000164272	0.621399	5.80162	5.19571	5.92518	5.7742	5.76592	5.80521	5.83374	5.18576	5.13585	5.26552	5.88431	5.88431	6.00694	5.68703	5.83682	5.79874	992	1039	1007	1073	917	927	817	1018	1144	887	1121	945
ENSMUSG00000029777	Gars	6.24055	0.44276	0.00326582	5.84851	4.86491	0.000165097	0.608002	5.68799	6.24055	5.67833	5.78716	5.73888	5.68177	5.64333	6.30087	6.20121	6.21957	5.73888	5.61339	5.6827	5.71875	5.79874	5.84398	975	947	880	2273	1876	1767	639	922	933	907	1089	971
ENSMUSG00000004455	Ppp1cc	5.58218	-0.576277	0.00326582	5.43284	-4.86494	0.000165089	0.637506	5.58218	5.05732	5.52169	5.57018	5.62284	5.55263	5.57107	4.98543	5.20517	4.98136	5.57389	5.45461	5.53658	5.39268	5.66459	5.65327	895	865	838	941	962	764	575	820	835	725	988	849
ENSMUSG00000027822	Slc33a1	6.43317	-0.526104	0.00327069	6.14159	-4.86351	0.000165574	0.58229	6.43317	5.59602	6.42309	6.11408	6.40972	6.48388	6.40592	5.51649	5.73707	5.53448	6.4256	6.46551	6.37817	6.14166	5.96973	6.23085	1575	1685	1496	1343	1376	1113	1057	1480	1718	1213	1208	1261
ENSMUSG00000056131	Pgm3	4.43296	0.950123	0.00327069	3.98008	4.86317	0.000165687	0.834255	4.11337	3.98883	4.43296	3.38516	4.33308	3.90145	4.10558	4.25395	3.81052	3.90201	4.6005	4.451	4.24738	3.50951	3.25226	3.39372	361	263	294	566	369	366	232	422	407	204	192	185
ENSMUSG00000022247	Brix1	4.88678	0.525157	0.0032711	4.65956	4.8626	0.00016588	0.726577	4.57759	4.88678	4.69194	4.48191	4.61086	4.47232	4.6496	4.95571	4.89847	4.80616	4.74108	4.68507	4.64968	4.54118	4.46869	4.43586	440	402	435	923	778	677	309	464	481	407	442	371
ENSMUSG00000035948	Acss3	3.9899	-1.31787	0.00327646	3.4427	-4.8613	0.000166325	0.91179	3.54921	2.85252	3.37919	3.9899	3.70837	3.3726	3.56665	2.76994	2.84001	2.94762	3.5474	3.08066	3.50951	4.41979	3.54705	4.00285	231	182	201	203	186	190	138	204	151	372	237	279
ENSMUSG00000037824	Tspan14	5.10602	-0.593598	0.00328328	4.83375	-4.85978	0.000166844	0.695854	4.85318	4.69554	4.68025	5.10602	4.93244	4.87764	4.74946	4.68843	4.67352	4.72469	4.7936	4.48513	4.76202	5.09635	5.03187	5.18983	550	539	468	758	662	642	334	483	418	591	645	619
ENSMUSG00000029656	C8b	9.70323	0.427349	0.00328717	9.45157	4.8587	0.000167215	0.485907	9.38026	9.70323	9.41386	9.30893	9.34192	9.44362	9.35524	9.66127	9.78715	9.66127	9.44362	9.33581	9.46217	9.34772	9.35524	9.22383	12261	14361	11922	21640	20698	17714	8499	11528	12768	11187	12750	10169
ENSMUSG00000021756	Il6st	8.02371	-0.426293	0.00330419	7.59129	-4.85567	0.000168254	0.512344	7.3717	7.62655	7.34319	8.02371	7.29774	7.37256	7.44478	7.62973	7.59359	7.65635	7.34679	7.30768	7.3751	8.09572	8.05463	7.92079	2919	3245	3140	5498	4873	4633	2132	2804	3081	4624	5092	4033
ENSMUSG00000078964	Ces1b	7.33268	0.691956	0.00332529	6.93364	4.85191	0.000169558	0.525519	7.32355	6.87964	7.33268	6.1987	7.45065	7.18754	7.33246	6.88669	6.91402	6.83821	7.30363	7.29774	7.39666	6.40063	5.89069	6.30479	3306	2817	2905	3338	3076	2680	2150	2683	3059	1461	1155	1335
ENSMUSG00000038383	Pigu	4.27017	0.7373	0.00332529	3.95076	4.85156	0.000169679	0.813801	3.8919	4.27017	3.99672	3.64424	3.6631	4.04708	3.96552	4.25241	4.36172	4.19639	3.96126	4.09163	3.93729	3.78028	3.6356	3.51685	224	294	267	565	537	449	187	270	312	243	253	201
ENSMUSG00000030378	Sult2a8	7.74883	-1.85272	0.0033255	6.56326	-4.85103	0.000169865	0.546964	7.74883	5.15986	7.05034	6.29399	7.78483	7.57923	7.88243	4.15578	5.71816	5.60566	6.82662	6.85219	7.4722	6.46202	6.22495	6.19501	4110	3748	4185	528	1354	1170	2278	1964	2269	1524	1437	1233
ENSMUSG00000039782	Cpeb2	5.33025	-0.58922	0.0033295	4.92049	-4.84894	0.000170595	0.670511	4.80698	5.05541	4.48932	5.33025	4.85508	4.82514	4.74073	4.90603	5.0614	5.19881	4.61565	4.46199	4.39032	5.34866	5.26602	5.37608	520	518	465	888	868	884	257	427	411	704	754	701
ENSMUSG00000062619	2310039H08Rik	4.93779	-0.763949	0.0033295	4.50092	-4.84905	0.000170555	0.722141	4.72223	3.67838	4.93779	4.66527	4.5311	4.94053	4.69504	3.77277	3.52867	3.73368	4.89542	5.06194	4.85603	4.55817	4.60652	4.83112	414	562	450	408	302	326	356	515	634	411	485	483
ENSMUSG00000025422	Agap2	4.77596	1.08562	0.0033295	3.69255	4.84922	0.000170497	0.885706	2.79385	4.77596	3.14124	4.05914	2.66152	2.79623	2.92381	4.90882	4.57909	4.83997	3.23647	3.22014	2.96712	3.78613	3.99761	4.39368	113	119	125	890	621	694	94	164	168	244	321	360
ENSMUSG00000000567	Sox9	2.49613	1.42403	0.00333097	1.72582	4.84822	0.000170846	1.0193	0.94195	2.49613	1.65517	1.81002	0.603161	1.1605	1.06219	2.41293	2.47679	2.59869	2.00354	1.62812	1.33385	1.65833	1.63043	2.14129	28	37	34	156	144	150	31	71	53	60	63	81
ENSMUSG00000039763	Dnajc28	3.48427	-0.731836	0.00333202	3.28111	-4.84757	0.000171076	0.904009	3.48427	2.85059	3.3409	3.44868	3.41528	3.41391	3.62363	2.70383	2.97484	2.87311	3.3713	3.41352	3.23788	3.47365	3.43184	3.44055	190	187	210	194	206	180	114	180	191	199	217	192
ENSMUSG00000026389	Steap3	5.5624	-0.657832	0.00335184	4.9386	-4.84418	0.00017227	0.666141	4.64885	5.17586	4.36729	5.5624	4.55386	4.78306	4.60963	5.2662	5.26245	4.99892	4.27535	4.52162	4.30489	5.65208	5.50922	5.52589	421	501	422	1130	997	774	241	335	432	861	889	780
ENSMUSG00000023764	Sfi1	4.86118	0.612107	0.00335628	4.66425	4.84304	0.000172674	0.68665	4.724	4.86118	4.7736	4.2982	4.78417	4.68875	4.69909	4.94736	4.74463	4.89156	4.8521	4.75826	4.71045	4.16318	4.48781	4.24361	494	472	451	918	697	719	322	500	507	312	448	325
ENSMUSG00000033174	Mgll	7.51113	-0.738606	0.00343702	6.62811	-4.83096	0.000177009	0.498312	7.23758	5.37546	7.51113	6.38825	7.27305	7.04022	7.39946	5.33525	5.36998	5.42116	7.61115	7.36727	7.55497	6.46836	6.12672	6.56968	2875	2517	3037	1186	1073	1031	2420	3355	3231	1529	1345	1606
ENSMUSG00000038279	Nop2	4.83671	0.606352	0.00346383	4.52183	4.82668	0.000178572	0.670591	4.54058	4.50538	4.83671	4.20464	4.46869	4.5149	4.63816	4.59005	4.59601	4.33008	4.93851	4.82265	4.74897	4.20772	4.18005	4.22614	397	415	432	708	628	490	331	530	533	322	364	321
ENSMUSG00000092920	Mirt2	1.23471	2.21955	0.00346387	-0.360768	4.82617	0.000178757	0.378532	-0.910013	1.23471	-0.865813	-0.901955	-0.605454	-0.947479	-1.17711	1.45682	1.03705	1.21026	-0.625644	-0.727009	-1.24479	-0.67373	-0.978127	-1.05401	12	8	7	77	51	55	5	11	10	12	10	9
ENSMUSG00000001247	Lsr	7.25834	0.594056	0.0034815	6.81502	4.82221	0.000180217	0.467656	6.69296	7.25834	6.66732	6.64146	6.77319	6.62579	6.67991	7.43381	7.12776	7.21346	6.58943	6.81447	6.59806	6.73158	6.67181	6.521	2046	1883	1837	4843	3586	3472	1233	1658	2215	1810	1939	1542
ENSMUSG00000027162	Lin7c	5.75649	-0.496125	0.0034815	5.32461	-4.82226	0.000180199	0.563028	5.7024	4.6466	5.75649	5.19294	5.6863	5.75126	5.66963	4.53283	4.72609	4.68088	5.80023	5.66746	5.80178	5.24539	5.11131	5.22213	937	998	899	678	689	621	697	965	975	656	679	633
ENSMUSG00000000959	Oxa1l	5.54184	-0.644914	0.0034815	5.24539	-4.82277	0.000180009	0.570298	5.27197	4.9787	5.18904	5.54184	5.1702	5.36219	5.28352	4.95998	5.0889	4.88721	5.11154	5.22415	5.23144	5.53605	5.34568	5.74379	647	756	682	926	887	717	464	598	708	799	795	908
ENSMUSG00000035237	Lcat	9.32376	0.46906	0.00348253	9.08284	4.82148	0.000180487	0.413509	9.0382	9.32376	9.07611	8.89329	8.91885	9.02561	9.17013	9.33581	9.34772	9.28776	9.04086	9.18873	8.99875	8.86817	8.94354	8.86817	9290	10358	10416	17045	16515	14555	6536	8775	11338	7986	9242	7751
ENSMUSG00000023067	Cdkn1a	8.16695	1.07206	0.00348253	6.46529	4.82108	0.000180637	0.508111	5.5956	8.16695	5.28355	6.81506	5.7539	5.34416	5.68873	8.05679	8.15989	8.28417	5.19288	5.8094	4.84837	6.73623	6.79551	6.91344	985	744	906	7302	7102	7122	354	635	1078	1813	2088	2004
ENSMUSG00000058558	Rpl5	6.73829	-0.49529	0.00348609	6.35867	-4.82009	0.000181005	0.481226	6.60679	5.73193	6.73829	6.35769	6.51661	6.7546	6.54917	5.71939	5.76253	5.71388	6.64036	6.81003	6.76447	6.30087	6.42846	6.34373	1684	2072	1671	1533	1400	1248	1392	1708	2212	1358	1658	1366
ENSMUSG00000057322	Rpl38	6.0419	-0.632004	0.0034974	5.76282	-4.81802	0.000181777	0.513301	5.88603	5.1709	6.0419	5.95243	5.92808	5.90223	5.82778	5.10901	5.20299	5.2007	5.80258	6.07704	6.24608	5.86656	5.91473	6.07601	1115	1115	1003	1020	961	885	963	966	1310	1004	1167	1139
ENSMUSG00000048489	8430408G22Rik	4.31566	-2.34174	0.00350273	3.63394	-4.81679	0.000182238	0.802836	4.31566	2.92455	3.20528	4.09026	3.81285	4.3448	4.78934	2.51026	3.33959	2.92381	2.06818	3.43678	4.11086	3.96126	3.88298	4.42654	250	368	480	168	265	187	211	74	194	274	299	369
ENSMUSG00000038180	Spag4	1.05723	-2.15995	0.00351517	0.0761192	-4.81457	0.00018307	0.568475	1.05723	-1.76377	0.829704	0.181305	0.971283	1.01724	1.18318	-2.00629	-1.85242	-1.43259	0.537223	1.11945	0.832443	0.741102	-0.0539023	-0.143284	35	33	37	6	6	8	22	26	37	32	19	17
ENSMUSG00000036086	Zranb3	3.13702	-0.780826	0.00351884	2.67662	-4.81357	0.000183447	0.914813	3.13702	2.17521	2.79353	2.60072	3.1789	3.14906	3.0831	2.10283	2.29912	2.12369	2.81895	2.7146	2.84706	2.552	2.6633	2.58687	161	153	141	125	126	107	87	124	117	107	130	109
ENSMUSG00000074578	Zfas1	5.24244	1.08642	0.0035246	4.16848	4.81228	0.000183933	0.725277	3.75895	5.24244	3.63601	4.03651	3.56857	3.83839	3.86989	4.9673	5.30927	5.45076	3.2548	3.95221	3.70103	4.13383	4.01053	3.96517	210	251	249	930	1032	1054	158	166	281	306	324	272
ENSMUSG00000002014	Ssr4	6.46007	-0.576449	0.00352528	6.2064	-4.81136	0.000184281	0.470611	6.23891	5.6992	6.42743	6.46007	6.20206	6.35216	6.1625	5.60505	5.77378	5.71875	6.38256	6.40656	6.49318	6.2931	6.64338	6.44372	1349	1535	1274	1415	1410	1250	1146	1443	1654	1351	1902	1465
ENSMUSG00000022769	Sdf2l1	5.02206	-0.940118	0.00352528	4.12678	-4.81121	0.000184339	0.712308	3.70597	3.90346	3.87564	5.02206	3.81285	3.82208	3.48297	3.72148	4.22326	3.76563	3.95125	3.97464	3.70103	4.87205	5.17719	5.01695	250	248	189	393	491	332	158	268	286	504	709	548
ENSMUSG00000020476	Dbnl	6.441	0.569883	0.00353782	5.74353	4.80899	0.000185181	0.509974	5.19363	6.441	5.32844	6.01103	5.355	5.23103	4.99487	6.5342	6.38256	6.40624	5.37114	5.37794	5.23624	6.05383	5.94845	6.03082	739	692	556	2651	2101	1996	466	714	787	1141	1190	1106
ENSMUSG00000031479	Vps36	5.54274	0.473971	0.00354738	5.26439	4.80719	0.000185868	0.539175	5.17779	5.54274	5.22163	5.11541	5.26986	5.12574	5.13778	5.51216	5.53778	5.57827	5.27346	5.23502	5.1564	5.17974	5.14285	5.02364	694	641	614	1338	1214	1151	438	670	712	629	692	550
ENSMUSG00000005677	Nr1i3	6.02644	0.806181	0.00356308	5.52454	4.80455	0.000186879	0.516138	5.96028	5.42456	6.02644	4.68686	5.85413	5.77995	6.24676	5.31846	5.5483	5.40692	5.90346	6.04812	6.12774	4.68188	4.48781	4.89088	1068	1019	1345	1171	1220	1024	882	1032	1285	445	448	502
ENSMUSG00000028636	Ppcs	4.66138	0.568893	0.0035765	4.45087	4.80224	0.000187771	0.631218	4.45568	4.52413	4.66138	4.16228	4.41417	4.42999	4.52288	4.56711	4.56158	4.44368	4.52474	4.76881	4.69059	4.0919	4.23885	4.15608	383	391	398	696	615	528	318	399	513	298	380	308
ENSMUSG00000042246	Tmc7	2.9788	1.30952	0.00359514	2.18793	4.79922	0.000188939	0.932479	2.95415	2.04037	2.9788	0.778391	3.03922	2.88399	2.93923	2.1903	2.14744	1.78338	3.17016	3.02873	2.7375	0.266466	1.04375	1.02495	147	126	126	134	113	83	80	156	145	23	42	38
ENSMUSG00000042251	Pm20d1	7.47585	-0.411593	0.0036169	7.30799	-4.79483	0.000190654	0.393425	7.3456	7.28944	7.12107	7.47585	7.30768	7.38641	7.3427	7.27246	7.25691	7.33897	7.22149	7.02263	7.11911	7.47852	7.46188	7.48714	2957	3286	2925	4356	3927	3746	1783	2552	2559	3007	3328	2960
ENSMUSG00000028542	Slc6a9	4.26031	1.18178	0.0036169	3.74786	4.79553	0.000190379	0.755124	4.26031	4.07402	4.00555	2.65155	3.88912	4.42106	4.47076	4.01276	4.10311	4.10618	4.3528	3.83475	3.8291	2.83113	2.37349	2.75005	263	388	383	481	456	422	173	355	257	129	107	120
ENSMUSG00000027313	Chac1	2.3517	-3.12338	0.0036169	1.52108	-4.79493	0.000190613	0.898665	2.26154	-0.14022	1.61131	2.3517	2.34598	2.17055	2.26811	-0.471014	-0.462423	0.512778	0.537223	2.44302	1.85369	2.04422	1.81927	3.1916	90	75	80	19	17	33	44	26	96	77	73	162
ENSMUSG00000022946	Dopey2	6.60752	0.480542	0.00363327	5.95885	4.79215	0.000191708	0.454181	5.89778	6.60752	5.54909	5.78103	5.9352	5.96792	5.79022	6.6873	6.58487	6.55038	5.57937	5.59523	5.47267	5.75932	5.86537	5.71839	1120	1175	971	2893	2411	2199	553	822	922	935	1142	892
ENSMUSG00000067203	H2-K2	3.93894	1.20277	0.00363751	2.79876	4.7911	0.000192124	0.876934	2.25673	3.93894	2.27312	2.72625	2.13131	2.43764	2.20123	4.11804	3.70811	3.99066	2.24273	2.17939	2.39725	2.75799	3.01924	2.40152	78	90	76	515	343	391	64	83	78	122	164	96
ENSMUSG00000031441	Atp11a	5.29411	-1.17129	0.00363944	3.93361	-4.78987	0.000192608	0.768609	3.16491	4.74983	2.5256	5.29411	3.07037	3.25459	3.16978	4.82534	4.40375	5.02041	2.65966	2.57248	2.34466	5.37409	5.39354	5.11469	150	167	150	839	551	784	62	110	106	716	823	586
ENSMUSG00000027820	Mme	4.87967	-1.05749	0.00363944	3.96966	-4.79	0.000192558	0.716881	4.87967	2.56117	4.84735	3.59043	4.66859	4.90664	5.06377	2.69662	2.57961	2.40729	5.00689	4.59496	4.94021	3.85253	3.31579	3.60296	458	550	584	193	154	131	376	554	452	256	200	213
ENSMUSG00000030031	Kbtbd8	1.39702	1.60608	0.0036463	0.99333	4.78847	0.000193163	0.831662	1.10095	1.3851	1.39702	0.0902514	0.92025	1.09636	1.28624	1.4759	1.57522	1.10418	1.47852	1.51298	1.19956	0.0498423	0.542033	-0.321121	34	35	40	78	75	51	28	49	49	20	29	15
ENSMUSG00000020455	Trim11	5.16332	0.50315	0.00365073	4.92591	4.7874	0.000193591	0.536882	4.84539	5.16332	4.94073	4.75418	4.87854	4.80374	4.8539	5.13611	5.08041	5.27346	4.97531	4.93365	4.91323	4.6873	4.8495	4.72575	530	508	503	1040	881	931	370	544	575	447	569	449
ENSMUSG00000007656	Arpp19	5.92201	0.592435	0.00368566	5.58829	4.78229	0.000195637	0.457381	5.53313	5.92201	5.55133	5.34669	5.64482	5.61762	5.33696	6.00379	5.9222	5.84004	5.40968	5.6451	5.59922	5.38967	5.36639	5.28402	911	911	709	1828	1550	1350	603	733	956	724	807	661
ENSMUSG00000026490	Cdc42bpa	4.93627	-0.552594	0.00369471	4.52257	-4.78062	0.000196312	0.575446	4.93627	4.07071	4.69674	4.38656	4.92126	4.84137	5.04619	4.09637	4.07899	4.03677	4.75995	4.69197	4.63829	4.3528	4.50725	4.29963	545	525	578	508	448	404	306	471	483	354	453	338
ENSMUSG00000039759	Thap3	4.0578	0.861764	0.00373222	3.31366	4.77523	0.000198501	0.769314	3.13747	4.0578	2.99853	3.06084	2.93418	3.20192	3.27631	3.90338	4.1959	4.07411	2.88208	3.14639	2.96712	2.93044	3.11594	3.13613	137	160	162	446	483	414	94	130	159	138	176	156
ENSMUSG00000042608	Stk40	5.45493	0.753237	0.00374794	5.12449	4.77127	0.000200127	0.481281	4.87491	5.45493	5.17043	4.99768	4.65761	4.86506	5.10205	5.52765	5.40639	5.43075	5.10745	5.26388	5.13997	4.88607	5.25826	4.84872	454	534	601	1354	1103	1040	432	595	727	510	750	488
ENSMUSG00000002342	Tmem161a	4.64991	0.550175	0.00374794	4.36379	4.77171	0.000199946	0.584292	4.21098	4.64991	4.34867	4.24562	4.27238	4.197	4.16355	4.65689	4.63498	4.65785	4.31116	4.47293	4.26194	4.29909	4.30394	4.13383	345	329	307	741	647	610	234	344	414	342	395	304
ENSMUSG00000005580	Adcy9	4.59484	-1.02724	0.00374794	3.71569	-4.77195	0.000199846	0.709795	3.33149	3.90169	3.03474	4.59484	3.27771	3.49661	3.22014	3.5416	4.03312	4.13035	3.0659	2.81709	3.22124	4.57237	4.52464	4.68752	172	197	156	345	433	430	113	147	125	415	458	439
ENSMUSG00000067879	3110035E14Rik	1.12654	2.90744	0.00374794	-0.513168	4.77242	0.000199653	0.22125	-1.37386	1.12654	-0.745244	-1.06011	-1.10429	-2.29028	-0.727009	1.21327	0.975625	1.19073	-0.546619	-0.444325	-1.24479	-0.806759	-1.94084	-0.432727	8	3	10	65	49	54	5	12	12	11	5	14
ENSMUSG00000027775	Mfsd1	6.78664	-0.473718	0.00375369	6.49687	-4.77005	0.000200632	0.370709	6.78664	5.98416	6.7736	6.44309	6.82878	6.71311	6.81804	5.95778	5.89352	6.10118	6.81626	6.70054	6.804	6.48352	6.49969	6.34606	2120	2004	2001	1774	1522	1620	1425	1938	2035	1547	1732	1369
ENSMUSG00000031521	Aga	4.71274	0.521076	0.00376347	4.36439	4.76831	0.000201353	0.579301	4.34931	4.71274	4.27439	4.12113	4.33308	4.36344	4.35142	4.70891	4.74843	4.68088	4.29341	4.26781	4.26194	4.21714	3.99016	4.15608	361	373	350	773	698	621	234	339	357	324	320	308
ENSMUSG00000020893	Per1	5.71318	1.38157	0.00376439	4.54727	4.76771	0.0002016	0.632095	5.71318	4.31304	5.47603	2.68685	5.52383	5.64248	5.97322	4.17072	4.24969	4.51871	5.62157	5.55922	5.24729	3.11801	3.08137	1.86116	829	926	1111	534	499	552	470	853	898	156	172	67
ENSMUSG00000090935	Synj2bp	5.76952	-0.435895	0.0037833	5.58222	-4.76432	0.000203011	0.416069	5.76952	5.25688	5.69097	5.61151	5.77595	5.8162	5.7164	5.27669	5.24021	5.25373	5.65753	5.66582	5.74958	5.69636	5.60881	5.52937	1003	1048	921	1138	986	919	669	876	973	892	948	781
ENSMUSG00000030876	Mettl9	5.34782	-0.459459	0.0037833	5.20896	-4.76446	0.000202954	0.452283	5.32484	4.84257	5.34782	5.3206	5.24964	5.43075	5.29413	4.83162	4.85167	4.84442	5.36384	5.29756	5.38208	5.31754	5.37592	5.26833	685	794	686	843	754	696	517	709	747	691	814	655
ENSMUSG00000024892	Pcx	9.30034	-0.45055	0.00378505	9.04649	-4.76315	0.000203504	0.29266	9.01812	8.87241	8.99508	9.30034	8.89851	9.09209	9.06376	8.81234	8.94354	8.86136	9.08162	8.99017	8.91345	9.35524	9.2432	9.30257	9124	10968	9982	12259	12383	10518	6213	9019	10031	11300	11654	10726
ENSMUSG00000034892	Rps29	6.95324	-0.560985	0.00378505	6.63048	-4.76319	0.000203487	0.350733	6.72521	6.02849	6.95324	6.81496	6.74477	6.76823	6.66263	5.93356	6.06221	6.08969	6.78484	6.99607	7.07881	6.68414	6.8076	6.95315	2000	2092	1814	1750	1709	1610	1722	1887	2527	1765	2119	2057
ENSMUSG00000002910	Arrdc2	4.87079	-1.36893	0.00379322	3.895	-4.76163	0.000204143	0.648207	4.87079	3.15767	3.94323	3.60832	4.38576	4.91849	5.30812	2.90561	3.22088	3.34651	3.9847	4.00661	3.83839	3.60624	3.3797	3.83904	375	554	694	225	242	251	174	274	293	217	210	249
ENSMUSG00000081865	Gm15484	-3.17332	4.07137	0.00379978	-4.2418	4.76031	0.000204696	-1.65398	-5.26259	-3.17332	-3.26869	-5.26259	-5.26259	-5.26259	-5.26259	-3.49339	-2.77885	-3.24773	-2.88072	-3.61621	-3.30914	-5.26259	-5.26259	-5.26259	0	0	0	2	3	2	1	2	1	0	0	0
ENSMUSG00000029826	Zc3hav1	7.43656	0.544429	0.00380011	6.34044	4.7598	0.000204914	0.372706	5.89122	7.43656	5.51731	6.51669	5.93756	5.88548	5.85062	7.46409	7.37146	7.47411	5.60448	5.45134	5.49612	6.39529	6.71844	6.43634	1123	1104	1018	4951	4175	4107	561	841	833	1457	1994	1459
ENSMUSG00000024308	Tapbp	8.87429	0.410064	0.00380171	7.82636	4.75912	0.0002052	0.310614	7.21809	8.87429	6.98324	8.22982	7.30159	7.14257	7.2101	8.90428	8.85043	8.86817	7.02468	6.97473	6.95032	8.20308	8.31587	8.1705	2931	2711	2652	12863	11471	10551	1592	2246	2479	4912	5788	4717
ENSMUSG00000035666	Gtf3c4	4.8885	0.50196	0.00380501	4.59023	4.75823	0.000205578	0.523565	4.37938	4.8885	4.5422	4.55082	4.32026	4.37294	4.44494	4.8971	4.93334	4.83506	4.6197	4.51048	4.49643	4.48837	4.6197	4.5444	358	375	378	882	796	691	277	428	426	392	488	401
ENSMUSG00000004221	Ikbkg	7.00156	0.510781	0.00381145	6.35581	4.75693	0.000206127	0.355864	6.09496	7.00156	5.9668	6.35992	6.09412	6.101	6.08977	7.13206	6.94904	6.92357	5.96909	5.91473	6.01657	6.2667	6.51548	6.29759	1257	1289	1211	3981	3168	2869	822	1086	1171	1327	1753	1326
ENSMUSG00000042726	Trafd1	7.84952	0.443316	0.00381186	6.70206	4.75563	0.000206682	0.346436	6.07718	7.84952	5.77639	7.10516	6.09984	6.11243	6.01928	7.84649	7.81541	7.88667	5.69094	5.8424	5.79583	7.00083	7.13106	7.1836	1265	1299	1146	6294	5639	5456	693	896	1101	2177	2647	2408
ENSMUSG00000006395	Hyi	5.26164	-0.590498	0.00381186	5.05656	-4.75546	0.000206752	0.451122	5.26164	4.62136	5.1956	5.14766	5.33235	5.21088	5.24169	4.4592	4.7846	4.62027	5.19975	5.26024	5.1268	5.24272	5.19191	5.00837	726	682	661	646	715	594	428	638	725	655	716	545
ENSMUSG00000045095	Magi1	4.77774	-0.523021	0.00381186	4.50913	-4.75622	0.00020643	0.529393	4.50091	4.46831	4.28956	4.77774	4.51642	4.58547	4.40084	4.5074	4.4456	4.45192	4.18642	4.3383	4.34397	4.83506	4.74266	4.7555	410	436	364	668	567	531	249	315	375	494	530	460
ENSMUSG00000067288	Rps28	5.61365	-0.691346	0.00382913	5.19192	-4.7528	0.00020789	0.433524	5.3875	4.42496	5.61365	5.34158	5.44418	5.36915	5.34917	4.51226	4.42954	4.33308	5.3619	5.74455	5.7345	5.16484	5.39537	5.46454	784	760	716	670	562	491	661	708	1030	623	824	744
ENSMUSG00000025586	Cpeb1	2.69415	1.09468	0.00383028	2.12566	4.75219	0.000208154	0.839544	2.13132	2.69415	2.10325	1.57391	2.24425	1.91889	2.23081	2.7375	2.81806	2.52689	2.32357	1.89767	2.08851	1.63769	1.53161	1.55241	84	63	78	198	183	143	52	88	64	59	59	55
ENSMUSG00000001774	Chordc1	5.39423	0.640486	0.00383306	5.14321	4.75136	0.000208507	0.437358	5.14266	5.39423	5.20884	4.8271	5.19288	5.14121	5.09388	5.61983	5.36406	5.19881	5.18509	5.29077	5.15065	4.90701	4.84317	4.73114	657	647	597	1431	1067	884	435	632	744	517	567	451
ENSMUSG00000028069	Gpatch4	4.08393	0.678355	0.00388179	3.89952	4.74477	0.000211363	0.601575	3.86213	4.05041	4.08393	3.60162	3.68222	4.03428	3.86989	4.17735	3.9611	4.01276	4.1287	4.12549	3.99761	3.56022	3.60813	3.63649	227	291	249	536	411	397	195	302	322	211	249	218
ENSMUSG00000048647	Exd1	1.92839	-1.44606	0.00389694	1.4991	-4.74241	0.000212392	0.815688	1.92839	0.761242	1.50913	1.79762	1.95252	1.89102	1.94161	0.508153	0.642278	1.1333	1.47852	1.8058	1.24309	1.50653	2.14055	1.74577	70	62	63	39	38	52	29	49	60	54	91	62
ENSMUSG00000028034	Fubp1	5.61499	0.636915	0.00390407	5.15779	4.74106	0.000212987	0.418035	4.87235	5.61499	5.01738	5.12644	5.01089	4.80735	4.79881	5.80277	5.54668	5.49551	5.16143	4.92555	4.96516	5.20184	5.10901	5.06846	580	509	483	1607	1219	1084	383	618	572	638	678	566
ENSMUSG00000033102	Cdc14b	4.81912	-0.692221	0.00391318	4.62687	-4.73946	0.00021369	0.474274	4.7738	4.287	4.62757	4.81912	4.77341	4.68665	4.86135	4.13364	4.19283	4.53454	4.59549	4.57064	4.71658	4.85397	4.93532	4.66807	491	471	506	519	482	558	323	420	445	499	604	434
ENSMUSG00000021877	Arf4	7.17424	0.459246	0.00394542	6.98825	4.73501	0.000215658	0.27923	6.84591	7.17424	7.03152	6.90133	6.99196	6.77709	6.76867	7.24569	7.13989	7.13714	7.06609	7.00684	7.02162	6.96106	6.8309	6.91204	2372	2113	1943	4266	3613	3306	1661	2300	2539	2117	2138	2002
ENSMUSG00000026117	Zap70	3.20776	-0.868978	0.00394639	2.85239	-4.73443	0.000215919	0.738906	3.09985	2.06329	3.20776	3.03865	2.87521	3.3313	3.09304	1.97733	2.20685	2.00568	3.14951	3.26747	3.20628	3.08137	2.99237	3.04221	131	177	142	114	118	98	112	154	173	153	161	147
ENSMUSG00000028572	Hook1	6.54205	-0.426786	0.00397341	6.0886	-4.73066	0.000217607	0.311041	6.35879	5.42106	6.54205	6.03249	6.41551	6.27043	6.39044	5.49405	5.41659	5.35254	6.59368	6.50988	6.5226	6.04416	6.0543	5.99901	1581	1455	1485	1326	1112	988	1166	1662	1780	1135	1268	1083
ENSMUSG00000060317	Acnat2	6.61644	1.12428	0.00397391	4.50563	4.73013	0.000217843	0.582689	3.71756	6.61644	2.93932	4.74923	3.77449	3.95723	3.42095	6.85106	6.5039	6.49437	2.86643	3.27542	2.67609	4.74955	4.55802	4.9401	242	274	181	3273	2299	2129	77	129	174	467	469	518
ENSMUSG00000033967	Rnf225	0.279787	3.37023	0.00400658	-0.892855	4.7257	0.000219845	-0.00739816	-1.02686	-0.36945	0.279787	-2.4549	-2.00629	-0.947479	-0.126796	-1.01356	-0.0539023	-0.0408923	0.467542	0.321976	0.0498423	-2.96162	-1.48191	-2.92117	4	8	15	13	23	22	13	25	21	2	7	2
ENSMUSG00000019432	Ddx39b	6.67165	0.505703	0.00401351	6.32595	4.72393	0.000220648	0.285226	6.28004	6.67165	6.23332	6.11877	6.37445	6.31598	6.1497	6.77759	6.62463	6.61273	6.33156	6.14042	6.22797	6.18571	6.10352	6.06708	1538	1498	1262	3098	2479	2299	953	1389	1378	1248	1321	1133
ENSMUSG00000012519	Mlkl	5.70599	0.93355	0.00401351	4.18953	4.72436	0.000220453	0.581185	3.35951	5.70599	3.13266	4.55998	3.70837	3.26833	3.10183	5.84046	5.6503	5.6272	3.45003	3.02873	2.91922	4.63799	4.53829	4.50365	231	169	143	1647	1297	1187	91	191	145	432	462	391
ENSMUSG00000028445	Enho	6.10799	-0.909962	0.00401377	4.87318	-4.72344	0.000220874	0.459512	5.65219	3.1858	6.10799	4.54676	5.82427	5.49072	5.64159	3.05777	3.13193	3.3677	5.95744	6.36861	5.99792	4.40677	4.7711	4.4624	1045	828	879	248	229	255	814	1075	1612	369	540	378
ENSMUSG00000017428	Psmd11	6.86753	0.428933	0.00401415	6.35749	4.72293	0.000221106	0.283599	6.11754	6.86753	6.06078	6.38412	6.03804	6.14226	6.17232	6.90826	6.91624	6.7781	6.07311	6.10849	6.00074	6.36651	6.42846	6.35738	1204	1330	1279	3374	3080	2579	815	1157	1343	1426	1658	1381
ENSMUSG00000079477	Rab7	7.76506	0.396958	0.00402766	7.4725	4.72084	0.000222062	0.235312	7.42305	7.76506	7.37785	7.32405	7.42211	7.4316	7.41545	7.83683	7.7955	7.66284	7.41426	7.39946	7.31984	7.35656	7.30363	7.31197	3251	3399	3060	6257	5505	4640	2069	2953	3302	2788	2996	2637
ENSMUSG00000056342	Usp34	5.15289	-0.577535	0.00403616	4.90236	-4.71935	0.000222743	0.39566	5.00902	4.36129	5.15289	5.08624	5.01378	5.01409	4.99917	4.56854	4.32699	4.18834	5.14359	5.15867	5.1564	5.05187	5.1957	5.01114	581	589	558	697	524	446	438	611	677	573	718	546
ENSMUSG00000038235	F11r	7.31394	0.436676	0.00406492	6.84677	4.71545	0.000224544	0.24526	6.5899	7.31394	6.59687	6.88637	6.6873	6.4959	6.58649	7.36219	7.24569	7.33393	6.67181	6.6039	6.51489	6.91582	6.86371	6.87956	1912	1697	1726	4613	3907	3740	1163	1745	1901	2056	2196	1955
ENSMUSG00000019082	Slc25a22	8.04357	0.778269	0.00407512	7.39936	4.71378	0.000225323	0.223928	7.25769	8.04357	7.14385	7.15233	7.0149	7.16459	7.59359	8.01935	7.97485	8.13653	7.09208	7.25308	7.08637	7.01755	7.34521	7.09422	2410	2771	3524	7093	6373	6511	1741	2341	2957	2207	3079	2274
ENSMUSG00000014867	Surf4	8.2397	-0.383158	0.00407687	8.04601	-4.71174	0.000226275	0.202078	8.0443	7.73408	8.16598	8.2397	8.03178	8.10671	7.99441	7.74215	7.77235	7.68772	8.20308	8.2104	8.08446	8.23833	8.22982	8.25094	4896	5418	4668	5870	5415	4744	3490	5106	5948	5019	5545	4999
ENSMUSG00000023249	Parp3	6.11498	0.65844	0.00407687	5.14343	4.71173	0.000226278	0.380725	4.59168	6.11498	4.49727	5.3698	4.64239	4.67301	4.45964	6.31457	6.06401	5.96638	4.57338	4.51226	4.40616	5.46537	5.27023	5.37381	448	466	381	2288	1712	1467	260	413	427	760	757	700
ENSMUSG00000071660	Ttc9c	5.01263	0.522272	0.00407687	4.50066	4.71194	0.00022618	0.448055	4.22066	5.01263	4.24568	4.52366	4.23148	4.15812	4.27238	5.08774	5.00704	4.94311	4.28005	4.29433	4.16265	4.45964	4.59738	4.51397	334	320	332	1006	838	745	219	336	365	384	482	393
ENSMUSG00000020034	Tcp11l2	4.74305	-1.07561	0.00407687	4.45543	-4.71192	0.000226191	0.446369	4.74305	3.68481	4.70612	4.68776	4.66859	4.65909	4.90146	3.3089	3.65993	4.0856	4.40135	4.64012	5.07689	4.65996	4.62853	4.77479	458	462	519	296	332	417	416	367	466	438	490	465
ENSMUSG00000024826	Dpf2	5.52727	0.581286	0.00407804	5.04022	4.71113	0.000226558	0.370639	4.86998	5.52727	4.83918	4.92447	4.79463	4.82969	4.98561	5.57107	5.49446	5.51627	4.95223	4.89231	4.67301	4.88337	5.07402	4.81602	498	520	553	1387	1180	1100	314	536	561	509	663	478
ENSMUSG00000020609	Apob	12.2404	-0.460732	0.00409113	11.9302	-4.70912	0.0002275	0.151523	12.1055	11.3896	12.2404	11.9853	12.1316	11.9996	12.1853	11.4783	11.336	11.3545	12.3505	12.1853	12.1853	11.9996	12.0604	11.8959	80303	83288	84345	71970	58575	54765	63440	84808	91575	84255	99553	78954
ENSMUSG00000025279	Dnase1l3	7.02454	-0.469801	0.00409307	6.48536	-4.70843	0.000227824	0.247177	6.18208	6.62232	6.11251	7.02454	6.14604	6.32419	6.07601	6.66612	6.5934	6.60742	6.12723	6.17403	6.03626	7.06882	7.05577	6.94904	1304	1508	1200	2870	2426	2288	834	1199	1413	2304	2510	2049
ENSMUSG00000055561	Spink5	0.358177	2.34292	0.00409381	-0.769874	4.70789	0.000228081	0.0362083	-0.650339	0.358177	-0.716239	-2.07109	-0.380908	-0.727009	-0.843101	0.0498423	0.479317	0.545373	-0.360483	-0.991499	-0.796735	-2.1816	-1.94084	-2.09085	14	9	9	28	34	34	7	14	8	4	5	4
ENSMUSG00000040699	Limd2	4.99919	-0.580142	0.00409746	4.58922	-4.707	0.0002285	0.414787	4.46461	4.35043	4.54267	4.99919	4.46085	4.54301	4.38996	4.30302	4.22059	4.52767	4.48172	4.54362	4.60266	5.00858	5.06683	4.92217	395	423	361	587	490	555	298	388	437	556	660	513
ENSMUSG00000055866	Per2	5.76387	1.2256	0.00410023	4.60644	4.70622	0.00022887	0.492146	5.75234	4.05202	5.76387	2.85753	5.53605	5.85309	5.86787	4.43337	4.08619	3.63649	6.02206	5.75724	5.5123	2.81324	2.91379	2.84555	837	1076	1032	636	450	306	567	1120	1039	127	154	128
ENSMUSG00000054894	Atp5s	2.54902	1.06227	0.00412058	1.96081	4.70336	0.000230223	0.749994	1.84486	2.54902	1.89715	1.5522	2.06374	1.58929	1.88156	2.55314	2.59965	2.49426	1.84714	2.02503	1.81927	1.5265	1.70758	1.42254	75	50	60	173	156	139	43	64	70	55	67	50
ENSMUSG00000052934	Fbxo31	5.77494	-1.20232	0.00413415	5.2244	-4.70041	0.000231634	0.326499	5.77494	4.27891	5.57297	5.27079	5.24272	5.9565	6.12561	4.13858	4.36172	4.33642	5.50889	5.55922	5.6508	4.9397	5.38967	5.48302	682	1167	1241	521	537	492	625	782	898	530	821	754
ENSMUSG00000021453	Gadd45g	4.86806	-1.56058	0.00413415	4.34204	-4.70081	0.000231442	0.478528	4.61081	4.65472	3.23456	4.86806	4.31641	4.95175	4.56426	4.89002	4.23417	4.83997	2.75374	3.8569	3.09304	4.64942	5.14502	4.80975	357	566	411	877	494	694	103	118	262	435	693	476
ENSMUSG00000061689	Dlgap4	4.69172	0.58391	0.00413415	4.447	4.70092	0.000231389	0.425395	4.24191	4.69172	4.49118	4.36317	4.11766	4.23513	4.37294	4.80491	4.60625	4.66402	4.40135	4.58897	4.48323	4.32168	4.36699	4.40084	309	339	357	824	632	613	274	367	450	347	411	362
ENSMUSG00000052751	Repin1	5.80914	0.451135	0.00415333	5.56024	4.69771	0.000232928	0.283559	5.33129	5.80914	5.53972	5.56079	5.38216	5.31187	5.29984	5.79759	5.78586	5.84398	5.58956	5.42541	5.6042	5.52378	5.63644	5.52215	752	729	689	1604	1420	1356	604	832	816	791	971	778
ENSMUSG00000024911	Fibp	4.72954	0.527005	0.0041962	4.481	4.69187	0.000235756	0.399934	4.55755	4.50166	4.72954	4.13523	4.60113	4.6044	4.46712	4.47216	4.50516	4.52767	4.64952	4.70459	4.83452	4.05829	4.23031	4.11709	437	443	382	651	591	555	350	436	487	292	378	301
ENSMUSG00000093458	Gm20688	0.359251	2.56789	0.0041962	-0.813211	4.69184	0.000235774	0.00335606	-1.75751	0.359251	-0.730854	-1.12373	-1.73175	-1.90067	-1.64012	0.835239	0.219128	0.0233869	-0.625644	-0.563388	-1.00353	-0.67373	-1.48191	-1.21555	5	4	5	50	28	23	6	11	11	12	7	8
ENSMUSG00000026201	Stk16	6.01114	0.437903	0.00421676	5.89775	4.68866	0.000237326	0.236052	5.86426	6.01114	6.00169	5.71392	5.85141	5.90367	5.8377	5.98233	6.06782	5.98327	5.98771	6.1115	5.90586	5.66803	5.76427	5.70946	1067	1116	1009	1801	1718	1488	754	1100	1347	874	1066	886
ENSMUSG00000035864	Syt1	2.04035	-1.4199	0.00421676	1.51208	-4.68857	0.000237373	0.716047	2.04035	1.03251	1.29105	1.68441	2.24425	2.26589	1.61089	1.03705	0.899985	1.1605	1.39004	1.24001	1.24309	1.57281	1.9588	1.52161	84	80	50	57	46	53	29	46	40	57	81	54
ENSMUSG00000017453	Pipox	8.67506	-0.406746	0.00422115	8.23	-4.68761	0.000237842	0.148589	8.64137	7.58161	8.67506	8.02195	8.56978	8.6901	8.66423	7.53912	7.56004	7.64567	8.71733	8.67078	8.63708	8.09281	8.04502	7.92801	7430	8390	7420	5192	4740	4593	5179	7248	8160	4620	5063	4043
ENSMUSG00000056708	Ier5	4.65288	0.741126	0.0042722	3.85579	4.68135	0.000240944	0.521668	2.78786	4.65288	3.41804	4.56437	2.92329	2.60917	2.83113	4.69686	4.58841	4.67336	3.48405	3.54884	3.22124	4.42663	4.67344	4.59303	136	103	117	765	624	618	113	195	211	374	505	414
ENSMUSG00000016256	Ctsz	8.78298	0.453312	0.00427423	8.41509	4.68067	0.000241284	0.130981	8.17186	8.78298	8.27391	8.43162	8.08734	8.22126	8.20699	8.86136	8.70722	8.78037	8.23398	8.31288	8.27487	8.30725	8.54661	8.44101	5168	5938	5422	12682	10425	10022	4006	5237	6401	5311	6951	5651
ENSMUSG00000003617	Cp	10.9418	-0.470612	0.00429462	10.2515	-4.67792	0.000242661	0.101059	9.79652	10.5737	9.69416	10.9418	9.79541	9.72083	9.8733	10.671	10.457	10.5931	9.76439	9.61716	9.70093	10.8501	11.0511	10.9243	17199	17153	17909	39050	34022	32098	10530	14362	15654	32769	43374	34039
ENSMUSG00000002769	Gnmt	10.7365	-0.615823	0.004315	10.4078	-4.67518	0.000244039	0.0932173	10.6937	9.77096	10.7365	10.4299	10.671	10.8501	10.5599	9.60703	9.85679	9.84906	10.6861	10.9027	10.6207	10.546	10.4363	10.3074	31583	39236	28319	21022	21526	19914	20236	27547	38020	25953	27274	21780
ENSMUSG00000084983	Gm11789	5.08913	-0.516228	0.00431747	4.84573	-4.67417	0.000244548	0.309197	5.02259	4.34418	5.08913	4.92702	4.95631	5.05979	5.05168	4.21695	4.33533	4.48027	5.04374	5.18169	5.04197	4.93648	4.94311	4.90146	557	609	580	552	527	540	405	570	687	529	607	505
ENSMUSG00000041323	Ak7	2.24898	2.11386	0.00431747	0.707034	4.674	0.000244634	0.539257	0.348054	2.24898	0.173948	0.0571543	0.0293993	0.343674	0.671087	2.17372	2.11268	2.46055	0.537223	0.781356	-0.796735	-0.158817	0.108538	0.221742	19	20	26	132	110	136	7	26	29	17	21	22
ENSMUSG00000044005	Gls2	8.7495	-0.681988	0.00431921	8.49706	-4.67313	0.000245076	0.113383	8.5858	8.15095	8.50196	8.7495	8.49292	8.80939	8.45511	8.02677	8.2632	8.16287	8.54831	8.60592	8.35166	8.56459	8.91002	8.7739	6895	9043	6460	7106	7606	6604	4225	6431	7698	6361	9041	7135
ENSMUSG00000028136	Snx27	5.01388	-0.498289	0.00431921	4.83743	-4.67246	0.000245415	0.306379	5.01388	4.49946	4.92693	4.90944	5.01834	4.88552	5.13778	4.49284	4.53685	4.46869	4.95631	4.87468	4.94979	4.87205	4.95481	4.90146	583	542	614	661	606	537	379	538	553	504	612	505
ENSMUSG00000026000	Lancl1	4.86756	0.505375	0.00431921	4.62971	4.67277	0.00024526	0.343624	4.86756	4.80975	4.70581	4.13571	4.93678	4.83717	4.82874	4.77148	4.85962	4.79814	4.61565	4.72335	4.77842	4.103	4.23367	4.07045	552	523	494	806	757	674	338	427	493	300	379	292
ENSMUSG00000075470	Alg10b	4.17771	-0.76206	0.00433156	3.934	-4.67064	0.000246344	0.441882	4.10903	3.30362	4.17771	4.14563	4.06283	4.20143	4.06283	3.42157	3.1789	3.31039	4.36198	4.0997	4.07145	4.36146	3.95184	4.1236	297	330	285	316	236	244	206	357	314	356	313	302
ENSMUSG00000002413	Braf	4.38427	-0.586901	0.00433602	4.18636	-4.66969	0.000246827	0.396708	4.38427	3.79483	4.28916	4.27716	4.23701	4.49247	4.42332	3.77277	3.81805	3.79368	4.17209	4.27873	4.41664	4.31658	4.22326	4.29165	335	408	371	408	371	340	262	312	360	346	376	336
ENSMUSG00000050103	Agmo	6.55791	-0.507221	0.00435536	6.31739	-4.66709	0.000248157	0.164963	6.55791	5.92261	6.45911	6.32994	6.53749	6.55633	6.57993	5.77209	6.05887	5.93686	6.517	6.37997	6.48035	6.38366	6.20769	6.39846	1703	1771	1721	1578	1707	1440	1134	1574	1622	1440	1415	1418
ENSMUSG00000028683	Eif2b3	3.91582	0.6959	0.0043619	3.5815	4.66592	0.000248759	0.492243	3.58887	3.59116	3.91582	3.23016	3.3728	3.63076	3.76304	3.64878	3.61349	3.51121	3.90417	3.97464	3.86865	3.28971	3.25226	3.14853	184	217	232	373	320	282	178	261	286	175	192	157
ENSMUSG00000026767	Fam188a	5.01344	-0.465758	0.00436745	4.7565	-4.66486	0.000249306	0.304366	4.7327	4.66401	4.61585	5.01344	4.72335	4.81161	4.66316	4.67916	4.61096	4.70191	4.6288	4.63049	4.58827	5.06282	5.02226	4.95524	473	511	440	753	635	632	295	431	463	577	641	524
ENSMUSG00000022215	Fitm1	3.83359	-1.25566	0.00437206	3.30038	-4.66391	0.000249799	0.536527	3.83359	2.47809	3.52522	3.36464	3.98904	3.84832	3.66342	2.22058	2.75314	2.46055	3.31646	3.18773	4.07145	3.22854	3.26241	3.60296	281	253	215	137	174	136	206	174	164	169	193	213
ENSMUSG00000037993	Dhx38	5.07762	0.540704	0.00438984	4.71284	4.66106	0.000251277	0.307471	4.45831	5.07762	4.612	4.70344	4.40496	4.42999	4.53996	5.19668	5.02753	5.00864	4.70432	4.64846	4.48323	4.70871	4.65302	4.74858	381	391	403	1080	850	778	274	451	469	454	498	458
ENSMUSG00000026492	Tfb2m	3.53197	-0.900622	0.00438984	2.84824	-4.66116	0.000251223	0.603631	3.46805	1.70872	3.53197	2.68421	3.25525	3.47995	3.66895	1.85013	1.70519	1.57084	3.57606	3.56162	3.45823	2.7146	2.79089	2.54714	170	195	216	103	82	71	133	208	213	119	143	106
ENSMUSG00000022842	Ece2	3.97877	0.923149	0.00439175	3.4634	4.6604	0.000251618	0.507654	3.26204	3.97877	3.4221	3.19068	3.15859	3.6537	2.97383	3.96088	3.99746	3.97796	3.24619	3.40438	3.61572	3.11801	3.18043	3.2736	159	221	129	463	421	387	148	165	190	156	184	171
ENSMUSG00000038886	Man2a2	5.42429	-0.560318	0.00440495	4.76002	-4.65851	0.000252606	0.2998	5.21818	3.81358	5.42429	4.58404	5.24045	5.10596	5.30812	3.83937	3.79936	3.80202	5.39567	5.48839	5.38882	4.71999	4.60941	4.42271	681	630	694	428	367	342	519	726	853	458	486	368
ENSMUSG00000072664	Ugt3a1	6.0928	-0.872915	0.00444108	5.82405	-4.65412	0.000254912	0.168959	6.0928	5.43639	5.78453	5.98247	6.14374	6.04636	6.0883	5.14285	5.6224	5.54391	5.6316	5.56381	6.15817	5.90536	5.93356	6.10849	1302	1240	1209	1044	1277	1122	901	860	900	1034	1180	1161
ENSMUSG00000032265	Fam46a	5.939	0.683815	0.0044431	4.98641	4.65321	0.000255392	0.276198	4.54967	5.939	4.3782	5.07878	4.51986	4.47554	4.6536	5.89213	5.93866	5.9862	4.55658	4.22758	4.35043	5.13826	5.25373	4.84435	411	403	437	1695	1573	1493	250	408	348	611	747	486
ENSMUSG00000021981	Cab39l	5.92185	-0.445154	0.0044431	5.78941	-4.65295	0.000255533	0.169002	5.92185	5.64004	5.71722	5.87853	5.83746	6.02325	5.90484	5.57107	5.73922	5.60982	5.7199	5.68925	5.74251	5.90837	5.85994	5.86726	1056	1218	1065	1387	1378	1172	667	914	988	1035	1139	985
ENSMUSG00000042638	Gucy2c	2.72892	-1.77124	0.0044431	1.42033	-4.65258	0.00025573	0.635826	0.995455	0.390719	1.56623	2.72892	0.395701	1.13062	1.46004	0.153387	0.675095	0.343674	1.24001	1.85485	1.60383	2.74266	2.97888	2.46523	24	36	45	30	39	29	37	42	62	121	160	100
ENSMUSG00000021111	Papola	6.8733	0.403948	0.00445461	6.63508	4.65089	0.000256627	0.117749	6.54075	6.8733	6.59819	6.52808	6.52474	6.5028	6.59472	6.97187	6.83679	6.81124	6.65383	6.58405	6.55669	6.52224	6.53832	6.52369	1690	1707	1738	3554	2903	2620	1187	1718	1872	1594	1785	1544
ENSMUSG00000026502	Desi2	5.12786	0.65711	0.0044576	4.78594	4.65012	0.000257034	0.273558	4.63874	5.12786	4.76821	4.60896	4.53677	4.70151	4.67795	5.30812	5.19209	4.88337	4.75779	4.84637	4.70046	4.62352	4.63498	4.5684	416	476	445	1162	953	715	320	470	541	428	492	408
ENSMUSG00000030629	Zfand6	6.4911	-0.507309	0.00447523	6.36006	-4.64734	0.000258521	0.121836	6.4911	6.10487	6.36306	6.4812	6.38256	6.47354	6.6172	5.98803	6.1338	6.19277	6.29149	6.34164	6.45604	6.56382	6.47354	6.40624	1545	1677	1764	1809	1795	1732	1106	1353	1572	1631	1711	1426
ENSMUSG00000026442	Nfasc	0.973312	-2.17937	0.00447523	-0.279342	-4.64769	0.000258331	0.161153	-0.429466	-0.0435419	-1.61767	0.973312	-0.605454	-0.454405	-0.228538	0.113348	-0.121987	-0.121987	-1.73175	-1.19048	-1.9308	0.925564	1.34764	0.646731	12	11	14	29	22	21	3	5	7	36	52	29
ENSMUSG00000025487	Psmd13	6.67744	0.476808	0.00447746	6.39445	4.64621	0.000259122	0.119434	6.27088	6.67744	6.34986	6.27961	6.33755	6.20984	6.26524	6.66456	6.70512	6.66263	6.18761	6.45604	6.40592	6.22131	6.25623	6.3613	1501	1391	1370	2863	2645	2390	1072	1255	1705	1286	1464	1384
ENSMUSG00000020604	Arsg	5.62406	0.849585	0.00447746	4.44074	4.64623	0.000259115	0.362406	3.60919	5.62406	3.67734	4.85238	3.48161	3.61774	3.72823	5.44885	5.87814	5.54518	3.87841	3.62347	3.53015	4.7656	4.81423	4.97732	199	215	226	1288	1508	1123	140	256	222	472	556	533
ENSMUSG00000022389	Tef	7.79195	-0.67862	0.00449389	6.3635	-4.64401	0.00026031	0.149235	7.65287	4.59998	7.79195	5.40922	7.6037	7.5647	7.7902	4.43337	4.53307	4.8335	7.85673	7.67639	7.84274	5.28827	5.61102	5.32837	3638	3727	4000	636	605	690	2961	3939	4071	676	950	677
ENSMUSG00000003810	Mast2	4.75288	0.634824	0.00450566	4.43938	4.64212	0.000261328	0.307234	4.40813	4.75288	4.43434	4.16219	4.3492	4.44212	4.43306	4.92472	4.70556	4.62836	4.41496	4.58897	4.29909	4.25322	4.12328	4.11006	365	394	374	901	679	596	240	370	450	332	349	300
ENSMUSG00000027953	Slc50a1	4.42868	0.753527	0.00450566	3.97319	4.64187	0.000261466	0.386177	3.98421	4.42868	3.90719	3.57267	3.92275	4.15126	3.87861	4.30042	4.58841	4.39719	3.75504	3.82302	4.1435	3.51714	3.56438	3.63649	269	318	251	586	624	513	216	235	255	205	240	218
ENSMUSG00000028399	Ptprd	6.92863	-0.46074	0.00452738	6.69563	-4.63867	0.000263203	0.0887333	6.92863	6.37338	6.78867	6.69183	6.92783	6.85285	7.00521	6.35447	6.35623	6.40942	6.87016	6.635	6.86085	6.70512	6.7332	6.63716	2273	2227	2273	2348	2064	1998	1487	2016	1940	1780	2015	1669
ENSMUSG00000032366	Tpm1	5.81385	0.656287	0.00452738	5.25638	4.63896	0.00026305	0.197836	4.98907	5.81385	5.02065	5.20196	5.05761	4.99235	4.91725	6.04665	5.76431	5.6306	5.04374	5.12732	4.89088	5.25367	5.10745	5.24478	598	582	526	1881	1401	1189	365	570	663	659	677	643
ENSMUSG00000031938	4931406C07Rik	7.64316	0.427996	0.00454604	7.4495	4.63625	0.000264527	0.0594161	7.53503	7.64316	7.46976	7.15003	7.60051	7.54484	7.45974	7.68275	7.65635	7.59039	7.43527	7.47411	7.49989	7.27692	7.06443	7.10874	3628	3694	3176	5698	5049	4474	2330	2986	3492	2652	2532	2303
ENSMUSG00000022672	Prkdc	3.49918	-0.776595	0.00457092	3.15318	-4.63318	0.000266216	0.493891	3.47625	2.4208	3.49918	3.2165	3.55198	3.60045	3.27631	2.49426	2.52389	2.24425	3.58364	3.40438	3.50951	3.23788	3.24363	3.16799	208	212	162	166	149	117	138	209	190	170	191	159
ENSMUSG00000032198	Dock6	5.01448	0.700403	0.00458527	4.47611	4.63124	0.000267293	0.285157	4.41274	5.01448	4.28314	4.19408	4.56478	4.45017	4.22326	5.06866	5.09635	4.87843	4.29341	4.3383	4.21771	4.41063	4.07576	4.09584	424	396	320	995	891	712	227	339	375	370	338	297
ENSMUSG00000031916	Cog8	5.08314	0.536724	0.00458571	4.76725	4.63075	0.00026756	0.235662	4.59534	5.08314	4.71477	4.67575	4.57806	4.59834	4.60963	5.04628	5.16165	5.04148	4.7436	4.82265	4.57806	4.54118	4.73311	4.75296	428	441	422	982	930	797	293	465	533	407	527	459
ENSMUSG00000062981	Mrpl42	5.36629	-0.522408	0.00459154	5.14168	-4.62971	0.000268142	0.180994	5.35138	4.65403	5.36629	5.19501	5.33392	5.438	5.28222	4.57563	4.67352	4.71294	5.35383	5.45814	5.2869	5.33868	5.12561	5.12076	727	798	681	700	662	637	484	706	837	700	686	588
ENSMUSG00000021585	Cast	6.01692	0.64705	0.00463263	5.58067	4.62498	0.000270785	0.133588	5.56435	6.01692	5.4665	5.27492	5.51859	5.58931	5.58516	6.21587	5.91009	5.9248	5.66717	5.36849	5.36384	5.35526	5.34269	5.1268	826	885	844	2124	1537	1431	510	882	781	707	793	591
ENSMUSG00000003435	Supt5	6.55962	0.496642	0.00465391	6.24626	4.62225	0.000272322	0.0775128	6.11142	6.55962	6.1789	6.13511	6.08611	6.08146	6.16668	6.72728	6.48607	6.46551	6.22539	6.23762	6.07369	6.19326	6.11492	6.09713	1249	1269	1276	2977	2273	2086	854	1293	1469	1257	1334	1152
ENSMUSG00000040891	Foxa3	6.23224	1.20466	0.00465391	5.55076	4.62181	0.000272569	0.133744	5.74515	5.47275	6.23224	4.7529	5.54597	5.51216	6.17733	5.70939	5.25462	5.45424	5.89352	6.47857	6.32462	4.64563	5.06866	4.5444	843	841	1282	1526	992	1057	1012	1026	1734	434	661	401
ENSMUSG00000002319	Ipo4	5.53029	0.492681	0.00465391	5.24185	4.62146	0.000272764	0.157048	5.14975	5.53029	5.19859	5.08877	5.24478	5.14369	5.06078	5.58944	5.56702	5.43442	5.10929	5.27596	5.21051	5.159	5.05344	5.05387	683	648	583	1404	1234	1042	457	597	735	621	654	560
ENSMUSG00000050708	Ftl1	10.6285	0.544459	0.00465892	10.4149	4.61942	0.000273924	-0.0233769	10.4759	10.4734	10.6285	10.0818	10.4363	10.4761	10.5154	10.3942	10.5691	10.457	10.5074	10.8183	10.5599	9.9504	10.2286	10.0665	26494	29720	27652	33819	35549	30074	18972	24299	35914	17163	23295	18474
ENSMUSG00000026014	Raph1	4.95748	0.651291	0.00465892	4.33002	4.61944	0.000273911	0.288279	3.95514	4.95748	4.02148	4.386	4.02133	3.84286	4.00122	5.13893	4.89354	4.83997	4.14842	4.00661	3.90942	4.45403	4.36172	4.34223	288	252	274	1042	774	694	183	306	293	382	410	348
ENSMUSG00000022160	Mettl3	3.47305	0.730674	0.00465892	3.14491	4.61922	0.00027404	0.469357	2.8734	3.47305	3.185	3.04821	2.81132	2.79623	3.01263	3.54913	3.49721	3.3728	3.23647	3.08066	3.23788	3.09472	3.13613	2.91379	125	119	133	347	296	256	114	164	151	154	178	134
ENSMUSG00000018537	Pcgf2	2.70354	0.97082	0.00465892	2.39591	4.6193	0.000273991	0.56136	2.3183	2.70354	2.56914	1.99265	2.24425	2.55393	2.15672	2.78723	2.69662	2.62677	2.52389	2.63638	2.54714	1.88682	1.81927	2.27186	84	98	74	206	167	153	70	101	111	69	73	88
ENSMUSG00000024164	C3	14.4591	-0.371284	0.00466388	14.148	-4.61811	0.000274667	-0.0482644	14.0225	14.0225	14.088	14.4591	14.0225	14.0225	14.0225	14.0225	14.0225	14.0225	14.0225	14.0225	14.2189	14.4591	14.4591	14.4591	289777	341332	288715	431879	364319	359041	216846	289336	304910	492847	559660	496203
ENSMUSG00000098747	Gm27216	4.63714	-1.04686	0.00466388	3.90041	-4.61784	0.000274822	0.350377	3.66157	3.75198	3.55094	4.63714	3.7027	3.83839	3.44363	3.61544	3.64982	3.99066	3.52571	3.20437	3.92275	4.51048	4.52054	4.8804	230	251	184	363	329	391	185	201	166	397	457	499
ENSMUSG00000017639	Rab11fip4	4.23276	-0.893782	0.00469664	3.81997	-4.61404	0.000277	0.345926	3.87409	3.22659	3.94646	4.23276	3.72577	3.91729	3.97921	3.32729	3.34651	3.00596	3.99709	4.21824	3.62403	4.38137	4.23031	4.0866	234	266	270	299	266	198	149	276	346	362	378	295
ENSMUSG00000037638	Zbtb42	3.9928	-1.18032	0.00470549	3.02559	-4.6127	0.00027777	0.480355	2.63985	2.60568	2.86402	3.9928	2.62065	2.64398	2.6549	2.6335	2.52389	2.65966	2.59965	2.89937	3.09304	3.62254	3.99761	4.35824	110	106	104	184	149	157	103	106	132	219	321	352
ENSMUSG00000028016	Ints12	4.11626	0.776797	0.00470739	3.24067	4.61174	0.000278324	0.455872	2.92474	4.11626	2.77032	3.15135	2.95874	2.82169	2.99379	4.0697	4.09338	4.1857	2.7782	2.50403	3.02873	3.16068	3.19008	3.1033	139	121	131	499	453	445	98	120	100	161	185	153
ENSMUSG00000015968	Cacna1d	1.75987	-1.53098	0.00470739	1.34096	-4.61165	0.000278378	0.56164	1.69184	0.345916	1.5662	1.75987	1.81113	1.50653	1.75787	0.228809	0.734666	0.0742742	1.08578	1.83042	1.78241	1.88682	1.53161	1.86116	64	47	55	32	41	24	42	38	61	69	59	67
ENSMUSG00000024360	Etf1	6.772	0.387369	0.0047356	6.60137	4.60834	0.000280296	0.0300947	6.49107	6.772	6.62419	6.51823	6.47792	6.4256	6.56968	6.84028	6.72728	6.74843	6.62713	6.6172	6.62823	6.49264	6.5226	6.53943	1647	1619	1701	3258	2689	2523	1263	1693	1920	1556	1763	1569
ENSMUSG00000087273	Gm13203	2.7838	2.12891	0.00476949	0.602073	4.60447	0.000282552	0.329248	-0.517863	2.7838	-0.518157	0.660507	-0.471014	-0.239475	-0.843101	2.84799	2.57961	2.92381	0.28013	-0.831068	-1.00353	0.336361	0.907936	0.737224	13	13	9	215	154	187	6	22	9	24	38	31
ENSMUSG00000037780	Mbl1	7.54074	-0.410514	0.00478269	6.99	-4.60229	0.000283839	0.00548064	6.64389	7.28566	6.4897	7.54074	6.72775	6.69027	6.51364	7.24876	7.30054	7.30768	6.46327	6.47857	6.52727	7.52073	7.52225	7.57923	1977	1980	1625	4280	4032	3704	1170	1519	1734	3070	3477	3166
ENSMUSG00000000740	Rpl13	6.56432	-0.549402	0.00478269	6.17623	-4.60247	0.000283733	0.0386484	6.37411	5.51469	6.56432	6.25178	6.399	6.41148	6.31186	5.48605	5.59824	5.45977	6.39792	6.63375	6.6613	6.09215	6.38466	6.27854	1561	1603	1408	1320	1260	1060	1296	1453	1939	1169	1602	1300
ENSMUSG00000030327	Necap1	5.65254	0.490195	0.00480646	5.40813	4.59947	0.000285502	0.0934317	5.34651	5.65254	5.40758	5.22592	5.46725	5.18238	5.38989	5.69356	5.57726	5.68679	5.38882	5.4451	5.38882	5.22036	5.26071	5.19668	797	667	736	1513	1240	1229	519	722	830	645	751	622
ENSMUSG00000031068	Glrx3	5.98101	0.44325	0.00481813	5.82115	4.59777	0.000286513	0.053061	5.81911	5.98101	5.88422	5.60026	5.8607	5.77849	5.81815	5.98708	6.03438	5.92157	5.77985	5.89747	5.97535	5.66008	5.62226	5.51844	1072	1018	992	1808	1678	1429	796	951	1155	866	960	775
ENSMUSG00000027746	Ufm1	5.89042	-0.398687	0.00481813	5.65835	-4.59745	0.000286703	0.0627116	5.75296	5.22731	5.89042	5.76272	5.78681	5.70803	5.76403	5.19494	5.31153	5.17546	5.86757	5.88619	5.91749	5.75365	5.77595	5.75854	1011	963	955	1079	1034	872	761	1007	1145	930	1075	917
ENSMUSG00000027860	Vangl1	3.72772	0.812975	0.00482219	3.29064	4.59662	0.000287198	0.405455	3.34078	3.72772	3.26652	2.82756	3.31954	3.32344	3.37937	3.8302	3.73394	3.619	3.0659	3.27542	3.45823	2.5689	2.90286	3.01093	177	176	175	426	349	302	133	147	174	108	153	144
ENSMUSG00000055401	Fbxo6	6.01456	0.495278	0.00485031	5.11629	4.59339	0.000289128	0.139834	4.49437	6.01456	4.46704	5.4892	4.48621	4.60692	4.38996	5.95972	6.05024	6.03372	4.38388	4.52958	4.48767	5.48854	5.55735	5.42171	402	444	361	1775	1696	1553	275	363	434	773	916	722
ENSMUSG00000046179	E2f8	3.3933	-1.27852	0.00485122	3.03272	-4.59288	0.000289438	0.441892	3.3933	3.08953	2.33618	3.31185	3.75658	3.52485	2.89847	3.09472	3.19406	2.97981	2.43764	2.3021	2.26881	3.59738	3.28641	3.05177	239	201	123	254	238	194	59	95	86	216	196	148
ENSMUSG00000032018	Sc5d	8.87483	-0.583012	0.0048854	8.69005	-4.58822	0.00029225	-0.0672404	8.79668	8.29289	8.79581	8.87483	8.96796	8.77748	8.64459	8.26651	8.23833	8.37384	8.7216	8.81976	8.84608	9.08442	8.76259	8.77748	9509	8868	7359	8495	7448	7620	5977	7250	8962	9310	8188	7148
ENSMUSG00000002108	Nr1h3	7.06193	0.421254	0.0048854	6.91248	4.58849	0.000292089	-0.0239396	6.87513	6.97414	7.06193	6.73871	6.84538	6.95739	6.82261	7.01125	6.88586	7.02532	7.05356	7.05914	7.07309	6.67307	6.83793	6.70512	2155	2398	2010	3631	3002	3069	1717	2286	2618	1755	2148	1741
ENSMUSG00000041920	Slc16a6	3.98578	0.724385	0.0048854	3.54798	4.58852	0.000292072	0.350663	2.96778	3.98578	3.4764	3.76196	2.87521	3.16287	2.86525	4.00941	4.06422	3.88372	3.65451	3.31646	3.45823	3.71878	3.77717	3.78993	131	155	120	480	443	362	133	220	179	233	278	241
ENSMUSG00000020085	Aifm2	5.48461	0.515456	0.00490288	5.25404	4.58608	0.000293553	0.0836694	5.41963	5.48461	5.27981	4.8321	5.25883	5.50133	5.49873	5.5819	5.44805	5.42387	5.29419	5.32118	5.22406	4.78511	4.90146	4.80975	688	835	795	1396	1138	1033	462	681	759	479	590	476
ENSMUSG00000004393	Ddx56	5.20287	0.46721	0.0049093	4.98724	4.58503	0.000294196	0.110113	4.95181	5.20287	5.00699	4.78727	4.90934	5.05344	4.89264	5.21088	5.25808	5.13966	4.94046	5.03222	5.04828	4.77578	4.84317	4.74288	541	606	516	1093	994	853	407	531	622	476	567	456
ENSMUSG00000033732	Sf3b3	6.11185	0.52072	0.00491944	5.62232	4.58361	0.000295063	0.0448333	5.38748	6.11185	5.39376	5.59616	5.5562	5.33216	5.27409	6.18074	6.03513	6.11969	5.45966	5.31704	5.40459	5.5198	5.5819	5.68679	852	738	678	2080	1679	1642	525	757	756	789	933	870
ENSMUSG00000078921	Tgtp2	4.66965	1.50568	0.00494283	2.10256	4.58091	0.000296726	0.479239	-0.0336118	4.66965	0.284787	3.48941	0.207352	0.133131	-0.441319	4.73469	4.57237	4.70191	0.467542	0.228809	0.158011	3.6867	3.3315	3.45003	21	17	12	786	618	632	14	25	20	229	203	193
ENSMUSG00000052406	Rexo4	4.70896	0.554681	0.00497793	4.54016	4.57708	0.000299095	0.155069	4.56281	4.70896	4.6489	4.23996	4.51986	4.55355	4.61504	4.86953	4.6257	4.63163	4.55658	4.65289	4.73725	4.28715	4.18005	4.25267	411	425	424	865	642	597	328	408	470	340	364	327
ENSMUSG00000032051	Fdx1	6.26567	-0.465026	0.00499616	5.75273	-4.5749	0.000300453	0.0120282	6.26567	5.14138	6.13355	5.4703	6.29933	6.29671	6.20096	5.06633	5.11524	5.24258	6.14462	6.08807	6.16795	5.5483	5.52329	5.33932	1449	1483	1301	994	903	907	910	1212	1322	806	897	683
ENSMUSG00000027613	Eif6	6.47788	0.447982	0.00501212	6.23429	4.57294	0.000301677	-0.0251072	6.02083	6.47788	6.21479	6.22367	6.07753	6.00408	5.98088	6.53276	6.45078	6.45011	6.16525	6.25955	6.21957	6.08063	6.32798	6.26239	1242	1200	1118	2642	2219	2066	948	1231	1491	1162	1538	1286
ENSMUSG00000035202	Lars2	6.95428	-0.870879	0.00501505	6.70965	-4.57109	0.000302843	-0.0521335	6.95428	6.45581	6.52697	6.90154	6.93762	6.86187	7.06336	6.67469	6.03082	6.66193	6.55711	6.52883	6.49497	6.85351	6.73158	7.11952	2282	2234	2356	2879	1673	2385	1149	1627	1805	1971	2012	2321
ENSMUSG00000039831	Arhgap29	6.2618	-0.430605	0.00501505	6.02902	-4.57098	0.00030291	-0.0161257	6.00955	6.08447	5.76028	6.2618	5.99557	6.00926	6.02382	6.08969	6.06782	6.09591	5.79723	5.6629	5.82071	6.30723	6.33353	6.14462	1167	1207	1150	1944	1718	1615	705	964	970	1366	1545	1190
ENSMUSG00000036026	Tmem63b	6.15419	0.6116	0.00501505	5.93391	4.57133	0.000302694	-0.00810148	6.15419	6.03723	6.13458	5.40964	6.14604	6.24484	6.07168	6.07455	6.14374	5.89342	6.15741	6.27812	5.96822	5.33216	5.59104	5.30572	1304	1424	1196	1921	1803	1405	792	1225	1515	696	938	668
ENSMUSG00000039976	Tbc1d16	4.79721	-0.72245	0.00501505	4.06938	-4.57141	0.000302641	0.231475	4.55669	2.97784	4.79721	3.94576	4.40135	4.65909	4.60963	3.10252	3.04445	2.78656	4.94736	4.66969	4.77458	4.08126	3.89524	3.86077	380	462	422	255	216	170	337	534	477	296	301	253
ENSMUSG00000021646	Mccc2	6.30065	-0.585396	0.00505142	6.10382	-4.56709	0.000305373	-0.0318251	6.30065	5.64914	6.26729	6.19819	6.26603	6.41283	6.22307	5.45198	5.84398	5.65147	6.34311	6.19175	6.26702	6.27284	6.24155	6.08016	1411	1604	1323	1291	1480	1203	977	1405	1426	1332	1453	1142
ENSMUSG00000031862	Atp13a1	6.01395	0.401225	0.00505501	5.78695	4.56633	0.000305856	-0.00930469	5.767	6.01395	5.76013	5.60672	5.74536	5.73831	5.81733	6.08853	5.9607	5.99262	5.73073	5.78531	5.76435	5.55663	5.61628	5.64726	978	988	991	1943	1595	1500	677	919	1060	812	955	846
ENSMUSG00000032518	Rpsa	7.50663	-0.544575	0.00510334	7.09352	-4.56133	0.000309049	-0.0868361	7.25462	6.40879	7.50663	7.20402	7.19871	7.40132	7.16384	6.46047	6.38992	6.376	7.40039	7.55405	7.56545	7.09053	7.3934	7.12812	2700	3341	2555	2509	2112	1947	2431	2923	3695	2339	3146	2331
ENSMUSG00000025139	Tollip	5.86438	-0.443343	0.00514191	5.68098	-4.5573	0.000311655	-0.0228244	5.85583	5.27699	5.86438	5.72673	5.74385	5.92055	5.90308	5.25533	5.24021	5.33543	5.84335	5.87083	5.87898	5.64055	5.80751	5.73214	977	1138	1064	1119	986	976	737	991	1129	855	1096	901
ENSMUSG00000060459	Kng2	8.72202	-0.447078	0.00516485	8.47665	-4.55474	0.000313318	-0.13387	8.45515	8.15072	8.57869	8.72202	8.37858	8.45229	8.53458	8.12156	8.07967	8.25094	8.56459	8.68768	8.48381	8.75279	8.76869	8.64459	6363	7177	6852	7668	6780	7013	4611	6509	8203	7205	8211	6434
ENSMUSG00000028284	Map3k7	5.66103	-0.409886	0.00520597	5.40272	-4.55043	0.00031614	-0.0116591	5.62051	4.93812	5.66103	5.39122	5.67916	5.59978	5.5826	4.92922	4.96987	4.91527	5.68604	5.7045	5.59255	5.39268	5.4358	5.34518	931	895	843	907	818	730	600	892	1000	725	845	686
ENSMUSG00000027459	Fam110a	3.3648	1.10938	0.00520597	2.64428	4.55009	0.000316361	0.404897	2.36599	3.3648	2.44918	2.39717	2.62065	2.09265	2.38465	3.37873	3.44208	3.2736	2.61705	2.75314	1.97733	2.26227	2.44913	2.4801	110	71	87	308	283	238	48	107	120	89	113	101
ENSMUSG00000013593	Ndufs2	7.9249	-0.355281	0.00526852	7.64674	-4.54394	0.000320439	-0.139415	7.85001	7.19091	7.9249	7.62116	7.92503	7.7955	7.82949	7.15579	7.23461	7.18232	7.90911	7.94055	7.92503	7.62503	7.61342	7.62503	4526	4353	4074	4029	3885	3433	3097	4080	4946	3357	3669	3271
ENSMUSG00000001604	Tcea3	6.21158	0.644615	0.00527225	5.82028	4.54291	0.000321127	-0.0566449	5.99811	6.21158	5.74595	5.32547	6.0543	6.04181	5.89822	6.20146	6.24272	6.19056	5.63673	6.06093	5.54018	5.32755	5.37042	5.27842	1222	1235	1059	2102	1923	1730	577	863	1297	695	810	659
ENSMUSG00000037344	Slc12a9	4.38307	-0.638139	0.00527225	3.98117	-4.54277	0.000321221	0.174128	3.90004	3.85132	3.79024	4.38307	3.78323	3.95723	3.95967	3.73512	3.90942	3.90942	3.95638	3.75125	3.6631	4.4678	4.41474	4.26666	244	274	266	397	396	368	153	269	243	386	425	330
ENSMUSG00000006575	Rundc3a	4.62083	-0.789888	0.00527856	4.27176	-4.54178	0.000321884	0.123078	4.52802	3.52911	4.62083	4.40907	4.46085	4.63073	4.49247	3.37873	3.53387	3.67474	4.4627	4.8019	4.59789	4.13035	4.49089	4.60598	395	454	389	308	303	313	297	383	525	305	449	417
ENSMUSG00000042675	Ypel3	4.92492	-0.614706	0.00528167	4.64615	-4.54108	0.000322352	0.0615937	4.92492	4.09269	4.89166	4.67534	4.82175	4.92145	5.03156	3.96916	4.15578	4.15313	4.71508	5.07635	4.88355	4.62005	4.72672	4.67926	509	555	572	466	470	436	363	454	638	427	525	437
ENSMUSG00000039768	Dnajc11	5.95881	0.456214	0.00529868	5.83705	4.53912	0.000323668	-0.0709703	5.84538	5.94128	5.95881	5.60271	5.82969	5.88295	5.82352	6.01639	5.92426	5.88318	6.08961	5.96373	5.82309	5.56437	5.64333	5.60042	1049	1101	998	1844	1551	1394	706	1169	1213	815	975	821
ENSMUSG00000057963	Itpk1	6.30622	0.700501	0.00534015	5.09598	4.53496	0.000326483	0.0324418	4.51628	6.30622	4.23063	5.33079	4.58976	4.54813	4.41095	6.37478	6.30166	6.24223	3.93758	4.51821	4.23609	5.41	5.20095	5.38144	433	424	367	2380	1991	1794	230	266	430	733	721	703
ENSMUSG00000027983	Cyp2u1	2.13097	1.3977	0.0053448	1.47932	4.53413	0.000327049	0.42366	0.951589	2.13097	1.51395	1.32077	1.3121	0.934695	0.607971	2.2526	2.32173	1.81859	1.35838	1.70758	1.4759	1.42254	1.15084	1.38893	45	31	25	140	128	85	34	45	56	51	45	49
ENSMUSG00000005804	Bloc1s6	4.76261	0.502195	0.00534864	4.29922	4.53337	0.000327565	0.108707	4.10018	4.76261	4.0898	4.24431	4.00941	4.07576	4.21539	4.72736	4.77426	4.7862	4.08688	4.0443	4.13821	4.24294	4.28128	4.20872	285	300	318	783	710	670	215	293	301	329	389	317
ENSMUSG00000024359	Hspa9	9.31233	0.355754	0.00535579	9.13845	4.53232	0.000328285	-0.19083	9.18097	9.14246	9.31233	8.91804	9.19484	9.15324	9.19484	9.21951	9.13346	9.07442	9.32543	9.26385	9.34772	8.94782	8.89285	8.91345	11350	11367	10515	15807	14141	12415	8048	10823	12159	8498	8868	7917
ENSMUSG00000028954	Nub1	5.91669	0.440749	0.00538442	5.29431	4.52934	0.000330324	-0.030824	5.01029	5.91669	4.8931	5.35717	5.04493	5.01409	4.97184	5.93502	5.86898	5.94607	4.77128	4.9678	4.94021	5.31962	5.39354	5.35835	592	589	548	1751	1502	1448	376	474	588	692	823	694
ENSMUSG00000026526	Fh1	7.46752	-0.447439	0.00539884	7.33561	-4.52765	0.000331493	-0.165203	7.45702	6.9808	7.46752	7.43712	7.4316	7.54333	7.39614	7.02468	6.97931	6.9384	7.45901	7.39717	7.54637	7.30604	7.54484	7.46048	3259	3687	3020	3654	3247	2896	2408	3039	3300	2684	3521	2905
ENSMUSG00000019868	Vta1	4.18018	0.603689	0.00540565	3.72321	4.52663	0.000332196	0.190687	3.55372	4.18018	3.56652	3.59243	3.67573	3.48741	3.49802	4.21695	4.23798	4.0856	3.4978	3.62923	3.57252	3.62923	3.63993	3.50814	226	196	191	552	495	417	144	197	223	220	254	200
ENSMUSG00000020781	Tsen54	5.63269	-2.02849	0.00540784	3.81641	-4.5252	0.000333184	0.221837	3.01735	3.61642	2.99917	5.63269	3.14799	2.98024	2.92381	3.40738	3.76713	3.67474	3.03064	3.06455	2.90233	4.97573	5.57059	6.35176	158	135	125	313	359	313	90	144	149	544	923	1375
ENSMUSG00000025103	Btbd1	4.92978	-0.496417	0.00540784	4.6775	-4.52554	0.000332948	0.0241846	4.92978	4.1912	4.91671	4.6723	4.82874	5.00966	4.95096	4.15578	4.12831	4.2895	4.87784	4.93648	4.93581	4.6271	4.62853	4.76128	511	587	540	528	463	477	375	509	576	429	490	462
ENSMUSG00000097893	1700034P13Rik	4.04685	-0.967324	0.00540784	3.26762	-4.52585	0.000332735	0.271247	4.04685	2.27058	3.79511	2.95796	4.13821	3.95723	4.04511	2.03782	2.2279	2.54601	3.51257	3.77783	4.09493	2.97766	2.80319	3.09304	313	274	282	119	120	145	209	199	247	143	144	152
ENSMUSG00000064367	mt-Nd5	11.5965	-0.505557	0.00541706	11.4219	-4.52379	0.00033417	-0.232821	11.5965	11.0384	11.5524	11.5003	11.6324	11.6788	11.4783	11.1317	10.9917	10.9917	11.7384	11.5322	11.3867	11.5003	11.5003	11.5003	58106	65125	50933	57787	47876	45208	34505	62136	58674	55441	60079	55823
ENSMUSG00000030753	Prkrir	5.50555	-0.53322	0.00541706	5.1711	-4.52322	0.000334567	-0.0428985	5.40811	4.57153	5.50555	5.19921	5.34518	5.33696	5.5422	4.59738	4.55555	4.56167	5.5965	5.37794	5.5422	5.28145	5.24773	5.06846	734	741	821	712	613	567	578	836	787	672	744	566
ENSMUSG00000030882	Dnhd1	2.57267	-0.901048	0.00541706	2.23381	-4.52316	0.000334609	0.383265	2.34148	1.76267	2.2584	2.57267	2.28852	2.33571	2.40022	1.71203	1.67043	1.90555	2.14202	2.28852	2.34466	2.42168	2.53428	2.76206	86	84	88	93	80	91	62	78	85	98	119	121
ENSMUSG00000040520	Manea	4.42966	-0.63809	0.00542727	4.18913	-4.52184	0.000335525	0.091901	4.42966	3.85562	4.2119	4.25933	4.52397	4.43348	4.33154	3.77783	3.93307	3.85596	4.28766	3.99761	4.35043	4.25031	4.16318	4.36452	412	392	345	410	403	356	250	338	291	331	360	353
ENSMUSG00000029761	Cald1	8.2779	0.400935	0.00543961	7.73244	4.52025	0.00033664	-0.189278	7.36269	8.2779	7.38709	7.90208	7.44607	7.34041	7.30159	8.3482	8.29472	8.19079	7.38209	7.40822	7.37098	7.89379	7.83894	7.9735	3289	3156	2841	8856	7801	6719	2129	2904	3322	4139	4344	4164
ENSMUSG00000027787	Nmd3	4.83893	0.485634	0.00543961	4.58107	4.51994	0.00033686	0.0316942	4.57961	4.83893	4.56768	4.33807	4.50079	4.54301	4.69504	4.89213	4.83614	4.78853	4.54493	4.52958	4.62853	4.36508	4.35749	4.29165	406	423	450	879	743	671	304	404	434	357	409	336
ENSMUSG00000022237	Ankrd33b	5.01066	-0.622536	0.00544103	4.83171	-4.5194	0.000337235	-0.00821067	5.01066	4.66907	4.69032	4.95679	5.03816	5.05704	4.93678	4.57303	4.64563	4.78853	4.6197	4.65289	4.79838	4.73955	5.14502	4.9858	590	608	533	699	651	671	343	428	470	463	693	537
ENSMUSG00000061130	Ppm1b	7.1061	-0.380871	0.00544684	6.93985	-4.51828	0.000338024	-0.171513	6.9642	6.89973	6.78937	7.1061	6.96762	6.96106	6.96394	6.81804	6.99957	6.88156	6.7704	6.82261	6.7751	7.14867	7.08325	7.08637	2316	2401	2197	3210	3299	2783	1401	1875	2227	2450	2582	2263
ENSMUSG00000029426	Scarb2	6.7238	0.464138	0.00544684	6.41335	4.51808	0.000338169	-0.148928	6.3062	6.7238	6.33451	6.28889	6.30443	6.17733	6.43685	6.82473	6.64613	6.70054	6.39925	6.27812	6.32615	6.26908	6.27665	6.32094	1455	1365	1528	3222	2552	2447	1013	1454	1515	1328	1485	1344
ENSMUSG00000029513	Prkab1	5.29506	0.560824	0.00548957	4.98212	4.51392	0.000341111	-0.0347615	4.67798	5.29506	4.94258	5.01285	4.61615	4.74843	4.66938	5.34773	5.38869	5.14875	5.00211	5.07226	4.75337	5.01465	5.02226	5.00165	441	491	443	1196	1089	858	332	553	637	559	641	542
ENSMUSG00000003813	Rad23a	5.30709	0.552632	0.0054935	5.06797	4.51317	0.000341644	-0.0483975	5.08711	5.30709	5.10186	4.77583	4.99487	5.20849	5.05799	5.40016	5.38144	5.13966	5.1268	5.16432	5.01447	4.84813	4.77528	4.70409	574	681	582	1243	1082	853	397	604	680	497	543	443
ENSMUSG00000025332	Kdm5c	6.23433	0.43285	0.0054959	5.88198	4.51215	0.000342372	-0.127906	5.65028	6.23433	5.74496	5.89835	5.61943	5.58014	5.75126	6.27665	6.20477	6.22158	5.76435	5.73327	5.73725	5.94493	5.78737	5.96275	893	880	947	2230	1878	1772	664	939	1021	1062	1082	1049
ENSMUSG00000029028	Lrrc47	4.52731	0.644643	0.0054959	4.20631	4.51242	0.000342177	0.0766504	4.19217	4.52731	4.20231	3.90346	4.04901	4.22262	4.30489	4.61479	4.55239	4.41474	4.34611	4.21824	4.04257	3.81326	4.03636	3.86077	294	335	339	720	612	518	201	353	346	249	329	253
ENSMUSG00000032279	Idh3a	5.3978	0.5434	0.0055032	4.99657	4.5107	0.000343407	-0.0426043	5.30359	4.86463	5.3978	4.42027	5.27203	5.33531	5.30344	5.01482	4.90571	4.67336	5.4729	5.38265	5.33784	4.4678	4.45435	4.33864	695	740	692	958	781	618	501	765	790	386	438	347
ENSMUSG00000052151	Plpp2	5.38695	-0.608073	0.0055032	4.88025	-4.51073	0.000343383	-0.0294737	5.16069	4.06582	5.38695	4.90755	4.97761	5.21367	5.29077	4.14186	4.01108	4.04451	5.29013	5.55348	5.31724	4.97573	4.92584	4.82107	567	683	685	523	426	406	494	678	895	544	601	479
ENSMUSG00000054808	Actn4	7.7029	0.500495	0.0055279	7.15531	4.50766	0.000345592	-0.19932	6.87955	7.7029	6.85725	7.18155	6.85477	6.93762	6.84626	7.88243	7.63397	7.5923	6.97274	6.80668	6.79232	7.22149	7.10166	7.22149	2166	2349	2045	6426	5015	4475	1417	2159	2209	2549	2606	2461
ENSMUSG00000019173	Rab5c	7.52157	0.359594	0.0055279	7.0772	4.50734	0.000345821	-0.197873	6.91051	7.52157	6.81237	7.06434	6.8848	6.98024	6.8665	7.50096	7.52804	7.53569	6.81804	6.84931	6.76975	7.07727	7.08867	7.02709	2213	2432	2068	5056	4645	4299	1397	1943	2259	2319	2587	2174
ENSMUSG00000045973	Slc25a51	6.8663	-0.497771	0.0055279	6.49357	-4.50788	0.000345432	-0.175652	6.8663	6.12922	6.61011	6.36864	6.75771	6.86512	6.97608	6.09215	6.11873	6.17678	6.71736	6.49318	6.61981	6.32026	6.50226	6.28339	2025	2236	2225	1951	1776	1712	1256	1803	1757	1383	1733	1308
ENSMUSG00000042626	Shc1	6.33446	0.369057	0.00552857	6.1008	4.50688	0.000346154	-0.155403	6.0119	6.33446	6.05091	6.00593	6.02443	5.98129	6.02999	6.33555	6.30407	6.36377	6.01754	6.11204	6.02316	6.03272	6.0108	5.97427	1193	1187	1155	2317	1994	1926	825	1118	1348	1123	1236	1059
ENSMUSG00000022403	St13	7.68238	0.396348	0.00552893	7.37925	4.50644	0.000346468	-0.209964	7.32559	7.68238	7.27377	7.23525	7.3934	7.34041	7.24295	7.77235	7.62503	7.64975	7.28918	7.31064	7.22149	7.27804	7.2198	7.2079	3174	3156	2711	5971	4995	4601	1916	2662	3083	2653	2834	2441
ENSMUSG00000020919	Stat5b	6.37261	-0.598844	0.00555486	5.7998	-4.5038	0.000348385	-0.133935	5.52076	5.97373	5.33209	6.37261	5.43086	5.52139	5.61003	5.76354	6.01539	6.14226	5.23624	5.24773	5.5123	6.35047	6.35906	6.40831	778	848	859	1574	1656	1666	567	654	718	1412	1573	1429
ENSMUSG00000097730	Gm26588	2.46156	-1.09892	0.0055748	2.16864	-4.50167	0.00034993	0.346535	2.46156	1.63498	2.15905	2.41896	2.20545	2.47118	2.70805	1.52529	1.74042	1.63922	2.46523	1.89767	2.11424	2.29737	2.49426	2.46523	82	92	108	81	84	75	53	97	64	91	116	100
ENSMUSG00000034171	Faah	7.1979	0.389131	0.00557928	7.076	4.50089	0.000350504	-0.212545	7.1979	7.1947	7.15224	6.75915	7.20718	7.21133	7.17521	7.20328	7.19387	7.18695	7.07551	7.19008	7.19113	6.65469	6.83793	6.78484	2722	2873	2587	4137	3802	3438	1873	2309	2848	1737	2148	1835
ENSMUSG00000028952	Zbtb48	4.16571	-0.582336	0.00557948	3.96434	-4.50047	0.000350811	0.0852389	4.16571	3.65031	3.99056	4.05079	4.04025	4.26323	4.19366	3.59052	3.70357	3.65685	4.10661	3.88945	3.97562	3.97464	4.10154	4.07618	292	345	313	357	342	310	192	298	268	276	344	293
ENSMUSG00000062997	Rpl35	5.18834	-0.573297	0.005637	4.82339	-4.49515	0.000354724	-0.0579101	5.02468	4.17362	5.18834	4.9069	4.98543	5.1588	4.92982	4.24491	4.21714	4.0588	5.19743	5.12989	5.2377	4.73139	4.96907	5.02025	570	657	531	562	489	410	467	637	664	461	618	549
ENSMUSG00000001627	Ifrd1	4.79026	0.705232	0.00565204	4.10231	4.49347	0.000355968	0.0665019	3.81851	4.79026	3.75994	4.04053	3.94924	3.54663	3.95967	4.81264	4.73299	4.82514	3.86548	3.75125	3.6631	4.20381	3.97562	3.94216	274	204	266	829	692	686	153	253	243	321	318	268
ENSMUSG00000037720	Tmem33	6.30062	0.395109	0.00567004	6.01126	4.49154	0.0003574	-0.181162	5.92684	6.30062	5.91917	5.89841	5.9476	5.9347	5.89822	6.34098	6.36711	6.19376	5.88969	5.94534	5.92249	5.90837	5.90484	5.88201	1130	1148	1059	2326	2081	1734	764	1022	1197	1035	1162	994
ENSMUSG00000032038	St3gal4	7.06253	-0.653089	0.00569404	6.63486	-4.48853	0.000359653	-0.22118	6.53226	6.53753	6.4071	7.06253	6.55877	6.66941	6.36861	6.4985	6.52761	6.58649	6.51991	6.22745	6.47395	7.27036	6.84787	7.06937	1729	1948	1463	2563	2340	2257	1129	1581	1457	2639	2173	2241
ENSMUSG00000032459	Mrps22	4.47218	0.589278	0.00569404	4.23174	4.48839	0.00035976	0.0204007	4.14736	4.47218	4.28409	4.02331	4.30169	4.0538	4.0866	4.6044	4.43648	4.37566	4.27151	4.27587	4.30489	4.13383	3.98201	3.95409	353	295	290	715	564	506	241	334	359	306	319	270
ENSMUSG00000098973	Mir6236	2.96037	-1.27149	0.00569404	2.55488	-4.48832	0.000359813	0.28393	2.96037	1.92364	2.54035	2.79515	2.92329	2.82169	3.13613	2.10283	1.50407	2.16402	2.12204	2.91379	2.58522	2.63544	2.73075	3.01924	136	121	146	125	71	110	72	77	133	113	137	145
ENSMUSG00000068086	Cyp2d9	8.55804	0.685073	0.00574488	8.08853	4.48366	0.000363328	-0.274303	8.55804	8.08282	8.43684	7.27642	8.4892	8.58917	8.59576	7.99511	8.06434	8.18899	8.2181	8.68107	8.41135	7.03405	7.43682	7.35839	6889	7823	7149	6977	6732	6718	4378	5191	8200	2241	3242	2691
ENSMUSG00000026131	Dst	6.86444	-0.434629	0.00575574	6.47585	-4.48235	0.000364318	-0.227874	6.86444	5.90581	6.82805	6.30509	6.79758	6.87312	6.92262	5.98459	5.83374	5.89909	6.9363	6.7781	6.76975	6.22745	6.32462	6.3632	2074	2249	2156	1804	1469	1410	1397	2113	2160	1289	1535	1385
ENSMUSG00000079557	March2	5.82844	-0.448403	0.00578804	5.66336	-4.4789	0.000366957	-0.185229	5.8277	5.27297	5.82844	5.72433	5.84839	5.79114	5.84358	5.18238	5.27127	5.36528	5.77016	5.94045	5.77471	5.67202	5.7045	5.79648	1063	1028	1013	1071	1003	997	684	942	1194	876	1018	944
ENSMUSG00000020328	Nudcd2	5.15994	0.501655	0.00578804	4.98367	4.47888	0.000366972	-0.112154	4.97078	5.05699	5.15994	4.74698	5.09705	4.82969	4.98561	4.96395	5.0889	5.11811	5.1545	5.19507	5.13023	4.82032	4.73311	4.68752	615	520	553	928	887	839	429	615	694	489	527	439
ENSMUSG00000002985	Apoe	14.4591	0.587561	0.0058106	14.2321	4.47542	0.000369626	-0.347834	14.379	14.2989	14.4591	13.7915	14.4591	14.2189	14.4591	14.2189	14.2189	14.4591	14.4591	14.4591	14.4591	14.0225	13.676	13.676	381101	427975	394280	441017	441639	413647	263467	370579	483548	307666	365433	312782
ENSMUSG00000027566	Psma7	6.95967	0.368929	0.0058106	6.65261	4.47584	0.000369305	-0.24844	6.50385	6.95967	6.52951	6.61743	6.45645	6.57193	6.48317	6.98359	6.9252	6.97021	6.50934	6.59313	6.48607	6.59995	6.63901	6.61333	1630	1799	1588	3582	3113	2953	1141	1567	1886	1668	1900	1644
ENSMUSG00000037553	Zdhhc18	5.56583	0.515446	0.0058106	5.15454	4.47547	0.000369591	-0.134504	5.00778	5.56583	4.99926	5.04527	5.06893	5.00598	4.94844	5.59582	5.54479	5.55688	4.99487	5.08968	4.91323	4.94736	5.23079	4.95767	604	586	539	1410	1218	1135	370	550	644	533	735	525
ENSMUSG00000097451	Rian	1.13368	-2.56109	0.0058106	0.0800225	-4.47554	0.000369536	0.0706897	1.13368	-0.748231	-0.406068	0.340712	1.64332	0.737224	1.02049	-0.426047	-0.178526	-1.64012	-0.450868	0.0293993	-0.796735	0.655476	0.595197	-0.228538	57	27	33	20	21	7	7	13	17	30	30	16
ENSMUSG00000052428	Tmco1	6.42292	-0.411097	0.00581122	6.20642	-4.47497	0.000369972	-0.230507	6.42292	5.84783	6.35916	6.19576	6.373	6.47963	6.41614	5.81488	5.85177	5.87683	6.29617	6.46104	6.32026	6.14649	6.27284	6.16795	1536	1682	1506	1618	1486	1389	1006	1357	1711	1216	1483	1208
ENSMUSG00000002881	Nab1	6.2222	0.416776	0.00586122	5.94819	4.47022	0.000373658	-0.221657	5.84963	6.2222	5.88266	5.83828	5.77337	5.85496	5.92055	6.25764	6.15224	6.25673	5.97083	5.81766	5.8595	5.83721	5.871	5.80662	1000	1078	1076	2196	1810	1812	723	1087	1083	983	1144	949
ENSMUSG00000070426	Rnf121	5.1727	0.649018	0.00586122	4.62686	4.47008	0.000373772	-0.071637	4.4649	5.1727	4.40445	4.46538	4.63663	4.44212	4.31596	5.34269	5.14343	5.03197	4.30785	4.47761	4.42788	4.54935	4.50097	4.34583	446	394	342	1193	921	791	264	343	415	409	451	349
ENSMUSG00000038406	Scaf1	5.82646	0.541656	0.00587027	5.40241	4.46894	0.000374659	-0.175062	5.21573	5.82646	5.2504	5.31705	5.06893	5.26638	5.31187	5.95778	5.83052	5.69107	5.31949	5.16432	5.2674	5.26638	5.40332	5.28145	604	708	696	1774	1466	1232	477	691	680	664	828	660
ENSMUSG00000020936	Nmt1	6.62831	0.350177	0.00589273	6.33396	4.46672	0.000376402	-0.252315	6.15727	6.62831	6.21529	6.33495	6.17792	6.15932	6.13457	6.65165	6.63375	6.59953	6.19175	6.19175	6.26239	6.34058	6.31963	6.34464	1328	1343	1249	2843	2504	2275	975	1258	1426	1403	1532	1367
ENSMUSG00000042737	Dpm3	4.26896	-0.654021	0.0058968	3.94822	-4.4659	0.000377047	0.0183121	4.11023	3.30572	4.26896	4.10799	4.08013	4.09931	4.15126	3.0892	3.47365	3.3543	4.1287	4.33422	4.34397	3.99209	4.16809	4.16379	301	305	304	253	290	253	249	302	374	279	361	309
ENSMUSG00000027412	Lpin3	3.19596	0.787939	0.0058968	2.8796	4.4656	0.000377284	0.198517	2.84528	3.19596	2.96325	2.51391	2.92329	2.86895	2.74359	3.12985	3.3074	3.15064	2.89288	2.98423	3.01263	2.5689	2.70097	2.27186	136	125	111	260	259	220	97	131	140	108	134	88
ENSMUSG00000072849	Serpina1e	12.627	-0.903805	0.00591139	11.8113	-4.46402	0.000378528	-0.360581	12.5788	10.5441	12.627	11.4954	12.5443	12.648	12.5443	10.5264	10.5599	10.546	12.5443	12.414	12.9226	11.2147	11.336	11.9354	115656	147419	100188	35923	35506	31677	105953	106319	115469	40442	52628	79365
ENSMUSG00000034575	Papd7	4.96543	0.679409	0.00591676	4.5828	4.46319	0.000379184	-0.0841925	4.4263	4.96543	4.53492	4.40456	4.3896	4.33864	4.55065	5.09612	4.92839	4.87179	4.67926	4.55802	4.36747	4.29262	4.63498	4.28609	376	366	406	1012	793	709	253	444	441	341	492	335
ENSMUSG00000028158	Mttp	8.41471	0.459801	0.00598827	8.24147	4.45626	0.000384713	-0.33606	8.2913	8.29807	8.41471	7.9618	8.28417	8.16287	8.42685	8.36386	8.29201	8.23833	8.49609	8.30352	8.44454	7.9958	7.89379	7.9958	6077	5647	6321	8927	7782	6948	4474	6290	6380	4393	4496	4213
ENSMUSG00000029577	Ube3b	6.1783	-0.49357	0.00598827	5.89365	-4.45685	0.000384241	-0.248353	6.1517	5.36365	6.1783	5.88095	6.13612	6.22723	6.09176	5.35835	5.40518	5.32741	6.13116	6.19478	6.20895	5.76822	6.0798	5.79484	1293	1406	1213	1206	1102	968	941	1202	1428	943	1298	942
ENSMUSG00000086893	Gm11365	-1.99162	-4.08633	0.00598827	-3.70268	-4.45628	0.0003847	-1.73492	-3.37105	-4.7783	-4.66977	-1.99162	-3.61621	-2.88072	-3.61621	-5.26259	-5.26259	-3.80971	-5.26259	-3.61621	-5.13051	-2.1816	-1.94084	-1.85242	1	2	1	0	0	1	0	0	1	4	5	5
ENSMUSG00000020454	Eif4enif1	5.1514	0.536077	0.00598894	4.8755	4.45582	0.000385071	-0.142563	4.90466	5.1514	4.86435	4.58157	4.92642	4.89213	4.89542	5.3059	5.13966	5.00864	4.88076	4.92867	4.78362	4.56222	4.68752	4.49498	548	544	517	1160	919	778	339	510	573	412	510	388
ENSMUSG00000020362	Cnot6	5.56402	-0.449491	0.00599247	5.40917	-4.45476	0.000385925	-0.212424	5.56402	5.05497	5.53967	5.47802	5.61339	5.57117	5.5075	5.10359	5.05979	5.00152	5.55861	5.44919	5.61122	5.53605	5.36639	5.53161	889	875	800	1017	867	775	607	811	832	799	807	782
ENSMUSG00000021482	Aaed1	4.17552	-0.610657	0.00599247	4.01383	-4.45475	0.000385929	-0.0177918	4.17552	3.54733	4.17324	4.1592	4.05829	4.1466	4.32168	3.44832	3.46	3.73368	4.15313	4.25573	4.11086	4.14752	4.15181	4.17828	296	317	343	322	287	326	211	307	354	308	357	311
ENSMUSG00000058351	Smim4	3.96731	-0.934616	0.00601921	3.36197	-4.45223	0.000387968	0.103251	3.88032	2.30592	3.96731	3.29434	3.91694	3.87036	3.85365	1.99071	2.27636	2.65071	3.90417	3.94898	4.0488	3.19008	3.62839	3.06455	268	257	246	115	124	156	202	261	280	164	252	149
ENSMUSG00000023952	Gtpbp2	5.81157	0.402882	0.00603213	5.36219	4.45042	0.000389436	-0.208257	5.16043	5.81157	5.11524	5.36154	5.18812	5.1588	5.13437	5.84136	5.73922	5.85413	5.1268	5.0921	5.1268	5.31561	5.4153	5.35369	655	657	612	1648	1378	1366	428	604	645	690	834	692
ENSMUSG00000040957	Cables1	1.91321	-1.38042	0.00603213	1.10382	-4.45074	0.000389177	0.246117	0.955065	0.663467	0.883534	1.91321	0.92025	1.05885	0.886092	0.336361	0.603161	1.05088	0.779958	0.671087	1.19956	1.91346	2.04973	1.77645	34	34	30	34	37	49	28	31	27	70	86	63
ENSMUSG00000023967	Mrps18a	5.93612	-0.52512	0.00603428	5.49451	-4.44986	0.000389893	-0.226854	5.3125	5.40169	5.32773	5.93612	5.31962	5.42331	5.19459	5.30249	5.43408	5.4685	5.23624	5.32364	5.42331	5.9233	5.82028	6.06476	718	790	638	1157	1124	1066	532	654	760	1044	1106	1131
ENSMUSG00000022098	Bmp1	7.43439	-0.459663	0.00605427	7.24314	-4.44789	0.000391503	-0.329621	7.28107	6.96757	7.28951	7.43439	7.22997	7.35444	7.25881	6.93935	7.07727	6.88608	7.39032	7.13781	7.34041	7.46678	7.39032	7.44607	2773	3194	2740	3461	3460	2788	2088	2916	2757	2985	3142	2871
ENSMUSG00000055296	Tmem245	5.78539	-0.50888	0.00605564	5.53272	-4.44739	0.000391911	-0.239135	5.78539	5.046	5.76652	5.53298	5.71748	5.73831	5.90039	5.07836	5.02917	5.03046	5.86868	5.64855	5.78234	5.43064	5.67651	5.49181	960	988	1060	1001	851	790	687	1008	960	741	997	759
ENSMUSG00000003273	Car11	-1.21372	-2.91852	0.0060654	-2.15525	-4.44623	0.000392861	-0.983438	-1.21372	-3.98581	-1.76332	-1.65815	-1.10429	-1.10429	-1.43259	-4.33803	-3.80971	-3.80971	-2.40504	-1.64012	-1.24479	-1.64012	-1.48191	-1.85242	8	7	6	1	1	1	5	3	5	6	7	5
ENSMUSG00000010609	Psen2	8.79228	-0.575744	0.00615731	7.8794	-4.43787	0.000399788	-0.362711	7.25502	8.42052	7.0498	8.79228	7.31358	7.41426	7.03723	8.37715	8.40347	8.48094	6.90576	7.25008	6.99355	8.79709	8.75719	8.82256	2968	3374	2314	9008	8466	8103	1631	2061	2952	7500	8112	7470
ENSMUSG00000079494	Nat8f5	3.30325	1.95371	0.00615731	1.96047	4.43817	0.000399536	0.246315	2.4697	3.30325	1.58657	0.482379	2.98152	2.57179	1.85577	3.5382	3.24434	3.12721	1.12762	1.98878	1.64332	0.179671	0.484712	0.782754	141	100	59	344	248	217	38	39	68	22	28	32
ENSMUSG00000040139	9430038I01Rik	3.11692	-0.913057	0.00615731	2.75862	-4.43838	0.000399355	0.158631	3.05011	1.95459	3.11692	2.91288	2.98152	3.19497	2.97383	1.71203	1.85369	2.29804	3.1767	2.99102	3.18303	2.97766	2.75005	3.01093	141	159	129	93	91	121	110	157	141	143	139	144
ENSMUSG00000036368	Rmdn2	5.45879	0.561798	0.00615926	4.86328	4.43727	0.000400284	-0.171328	4.83131	5.45879	4.55486	4.60816	4.89317	4.89542	4.70536	5.48605	5.53778	5.35254	4.61565	4.37592	4.67301	4.67926	4.57246	4.57275	535	545	453	1320	1214	988	314	427	385	444	475	409
ENSMUSG00000027133	Nop10	5.16746	-0.71099	0.00615926	4.86788	-4.43694	0.000400562	-0.185035	5.071	4.2114	5.16746	5.02168	5.07836	5.237	4.89762	4.20143	4.0997	4.33308	5.03628	5.37794	5.08815	4.82534	5.10901	5.1307	608	695	518	546	455	491	418	567	787	491	678	592
ENSMUSG00000029145	Eif2b4	5.19723	0.498745	0.00617708	5.05482	4.4351	0.000402106	-0.211577	5.03119	5.19723	5.16151	4.82937	5.11681	4.95175	5.02501	5.19494	5.15629	5.24045	4.9973	5.26792	5.21931	4.80975	4.78747	4.89088	623	566	570	1079	926	906	460	551	729	487	547	502
ENSMUSG00000043671	Dpy19l3	4.68195	-1.00569	0.00617708	4.41326	-4.43478	0.000402372	-0.114128	4.6569	4.38843	3.92574	4.68195	4.64239	4.96714	4.36118	4.51913	4.39192	4.25425	3.95125	4.13821	3.68777	4.35749	4.92324	4.76511	448	572	353	673	547	467	156	268	326	355	600	463
ENSMUSG00000006998	Psmd2	7.86664	0.378681	0.00623376	7.44553	4.43003	0.000406392	-0.371649	7.20288	7.86664	7.21352	7.4991	7.31197	7.16603	7.13065	7.892	7.84084	7.86707	7.20328	7.23661	7.20068	7.47603	7.45901	7.56225	2966	2774	2493	6454	5748	5375	1889	2528	2921	3002	3320	3111
ENSMUSG00000021039	Snw1	4.45647	0.615231	0.00626328	4.00152	4.42738	0.000408647	-0.0615209	3.79645	4.45647	3.85543	3.89773	3.577	3.85267	3.95967	4.50389	4.43648	4.42905	3.92482	3.75749	3.88399	3.9494	3.82813	3.91566	211	254	266	666	564	523	180	264	244	272	288	263
ENSMUSG00000025016	Tm9sf3	7.63358	-0.374483	0.00626377	7.4462	-4.42696	0.000409009	-0.379607	7.55179	7.07169	7.63358	7.52775	7.58226	7.46544	7.60767	7.05577	7.09596	7.06336	7.68772	7.55941	7.6536	7.51145	7.4969	7.57489	3601	3451	3555	3769	3499	3174	2619	3542	3714	3054	3391	3141
ENSMUSG00000037818	Abhd18	4.42465	-0.649005	0.00629647	4.2066	-4.42408	0.000411476	-0.113815	4.42465	3.77106	4.32123	4.30947	4.42758	4.4099	4.43648	3.64478	3.84204	3.82636	4.41979	4.20698	4.33692	4.54118	4.27014	4.11709	386	385	375	372	377	348	248	371	343	407	387	301
ENSMUSG00000004677	Myo9b	5.89906	0.495629	0.00637096	5.54167	4.41808	0.000416679	-0.295961	5.27987	5.89906	5.43102	5.55672	5.37977	5.20416	5.25568	6.03372	5.87814	5.78531	5.51526	5.36998	5.40782	5.49918	5.52765	5.64333	751	678	668	1867	1508	1298	526	787	782	778	900	843
ENSMUSG00000029311	Hsd17b11	7.76134	-0.524041	0.00637274	7.32198	-4.41756	0.000417131	-0.395094	7.76134	6.65613	7.72649	7.14397	7.77952	7.60767	7.89683	6.52795	6.69202	6.74843	7.61723	7.73276	7.82949	7.23582	7.14425	7.05184	4104	3810	4233	2633	2627	2523	2936	3368	4237	2590	2680	2223
ENSMUSG00000025613	Cct8	7.07499	0.430792	0.00641208	6.96474	4.41423	0.000420043	-0.390762	6.97528	7.07499	7.07039	6.73832	7.10741	6.8665	6.95194	7.13415	7.05522	7.0356	7.06443	6.98842	7.15831	6.74234	6.70746	6.76515	2539	2238	2188	3985	3411	3085	1831	2297	2497	1816	1986	1816
ENSMUSG00000060407	Cyp2a12	8.64952	0.474426	0.00641516	8.37244	4.41362	0.000420583	-0.427906	8.29585	8.64952	8.33268	8.21172	8.25878	8.31587	8.31288	8.55455	8.7739	8.62012	8.25506	8.35166	8.39132	8.15417	8.10097	8.38001	5973	6334	5828	10190	10898	9126	4337	5304	6551	4778	5224	5320
ENSMUSG00000025037	Maoa	3.53543	-0.746453	0.0064256	3.34787	-4.41246	0.000421606	0.0111753	3.53543	2.84664	3.48073	3.52867	3.75658	3.51011	3.33959	2.72922	2.85507	2.95562	3.50632	3.39578	3.54009	3.62923	3.39545	3.56133	239	199	170	197	188	191	141	198	189	220	212	207
ENSMUSG00000073702	Rpl31	6.22357	-0.456063	0.00644165	5.91421	-4.41088	0.000422998	-0.346387	6.04631	5.37779	6.22357	6.00917	6.04059	6.11873	5.9796	5.39759	5.38869	5.34707	6.08553	6.26946	6.31571	5.9219	6.00408	6.10151	1205	1308	1117	1241	1089	984	1004	1166	1500	1043	1230	1155
ENSMUSG00000061292	Cyp3a59	4.65497	1.47703	0.00644666	3.91102	4.41013	0.000423667	-0.0628926	4.25175	3.89433	4.65497	2.84302	4.33692	3.99913	4.41921	3.71558	4.1065	3.86091	4.4667	5.22978	4.26843	2.64921	3.3726	2.50725	362	284	369	391	457	357	235	384	710	114	209	103
ENSMUSG00000062646	Ganc	4.55961	-0.526523	0.00645652	4.40964	-4.40863	0.000424995	-0.178381	4.55961	4.18703	4.37111	4.52081	4.50079	4.57246	4.60558	4.04125	4.22326	4.29657	4.28766	4.40902	4.41664	4.51717	4.45223	4.59303	406	431	421	491	491	479	262	338	394	399	437	414
ENSMUSG00000031995	St14	2.13414	2.42318	0.00645652	0.0439047	4.4087	0.000424932	-0.135605	-0.47962	2.13414	-0.874765	-0.604133	0.121939	-1.33226	-0.228538	2.2813	2.17146	1.94965	-0.625644	-0.444325	-1.55433	-0.340934	-0.417455	-1.05401	20	6	14	143	115	94	4	11	12	15	15	9
ENSMUSG00000042476	Abcb4	7.8796	0.576321	0.00645853	7.73484	4.4081	0.000425467	-0.426118	7.8149	7.8796	7.87724	7.36765	7.72062	7.6396	8.08446	7.91669	7.91389	7.80823	7.91669	7.95588	7.75914	7.31358	7.3751	7.41426	3940	3883	4959	6631	6050	5211	2811	4128	4995	2711	3116	2815
ENSMUSG00000074115	Saa1	13.2089	-1.42849	0.00647984	9.79447	-4.40615	0.000427212	-0.444766	7.08944	11.875	7.00451	13.2089	6.92783	7.84938	6.49112	11.8959	11.9354	11.7936	7.14373	6.54639	7.32342	13.112	13.2574	13.2574	2273	4574	1598	86411	73524	71101	2076	2416	1837	202458	265306	272094
ENSMUSG00000027531	Impa1	6.47195	-0.376725	0.00648494	6.37437	-4.40539	0.00042789	-0.385072	6.46469	6.18128	6.37957	6.47195	6.55066	6.42887	6.41453	6.17232	6.19963	6.17191	6.36445	6.35906	6.41521	6.41148	6.47354	6.53084	1720	1625	1504	2059	1872	1706	1078	1425	1592	1471	1711	1557
ENSMUSG00000030895	Hpx	13.9725	-0.590166	0.00648626	12.9949	-4.40415	0.000429002	-0.492774	12.3122	13.676	12.0188	13.9725	12.3505	12.2931	12.2931	13.676	13.676	13.676	12.0604	11.9354	12.0604	13.676	14.0225	14.2189	94469	97021	87269	345944	329216	294951	57079	75451	79908	257367	383265	328794
ENSMUSG00000026923	Notch1	5.10966	0.850199	0.00648626	4.57929	4.40447	0.000428709	-0.201754	4.28971	5.10966	4.47362	4.44419	4.34497	3.94853	4.57563	5.15723	5.01723	5.1545	4.68646	4.23798	4.49643	4.62005	4.32292	4.3896	364	272	414	1053	844	862	277	446	350	427	400	359
ENSMUSG00000041773	Enc1	3.97131	1.07826	0.00648626	3.0075	4.4047	0.000428511	0.0738786	2.56014	3.97131	2.59161	2.90693	2.42168	2.34855	2.91018	3.97682	3.76304	4.17407	2.64921	2.35774	2.76788	2.75799	2.81428	3.14853	95	85	124	469	358	442	82	109	90	122	145	157
ENSMUSG00000010663	Fads1	9.27365	-0.587137	0.00654044	8.77234	-4.39979	0.00043293	-0.463645	9.20072	7.97723	9.27365	8.63778	9.13346	9.28776	9.18096	8.15643	7.72062	8.05463	9.34772	9.26747	9.20576	8.7739	8.62306	8.51636	10762	12409	10467	7798	5294	6126	7516	11003	12180	7307	7311	5928
ENSMUSG00000022323	Rida	10.0591	-0.531645	0.00654462	9.78288	-4.39911	0.000433551	-0.478891	9.91639	9.24123	10.0591	9.91483	10.0474	9.7727	9.9291	9.03188	9.29784	9.39397	10.0019	10.0304	10.1448	9.88388	9.94054	9.92008	21001	17738	18858	14055	16144	15408	14484	17441	20518	16489	18712	16838
ENSMUSG00000040097	Flywch1	4.20631	0.729231	0.00660445	3.61795	4.39438	0.000437862	-0.0588395	3.4858	4.20631	3.39655	3.38313	3.42256	3.60045	3.43438	4.25395	4.33803	4.02695	3.26782	3.47454	3.44729	3.41619	3.5218	3.21141	191	212	183	566	528	401	132	168	200	192	233	164
ENSMUSG00000035443	Thyn1	3.28445	0.984065	0.00660457	2.4796	4.39399	0.000438218	0.114605	2.27945	3.28445	2.16476	2.18973	2.18539	2.55393	2.09904	3.25191	3.40386	3.19759	2.32357	2.19337	1.97733	2.24425	2.37349	1.95145	81	98	71	284	276	226	48	88	79	88	107	71
ENSMUSG00000022663	Atg3	6.137	-0.438875	0.00661998	5.97749	-4.3925	0.000439589	-0.389357	6.137	5.70017	6.03565	6.03716	6.12187	6.24247	6.04665	5.78856	5.63095	5.681	6.07625	5.97322	6.05747	6.08063	5.95484	6.07601	1280	1421	1172	1596	1282	1225	846	1159	1222	1162	1196	1139
ENSMUSG00000039568	Ubald1	4.38489	0.598231	0.00662593	4.15626	4.39169	0.000440333	-0.16941	4.17102	4.21921	4.38489	3.8499	4.18629	4.13844	4.18834	4.15313	4.16809	4.33642	4.37502	4.56196	4.21771	3.75658	3.83904	3.95409	324	315	312	527	474	492	227	360	442	239	290	270
ENSMUSG00000032042	Srpr	7.86019	-0.363542	0.00662716	7.50396	-4.39085	0.000441113	-0.456939	7.65109	6.9655	7.86019	7.53906	7.5923	7.6516	7.70937	7.00521	6.97021	6.92106	7.93359	7.85147	7.7955	7.53378	7.51623	7.56718	3615	3914	3786	3622	3224	2865	2877	4150	4588	3107	3456	3117
ENSMUSG00000015804	Med28	5.27166	0.544729	0.00662716	4.74803	4.39089	0.000441077	-0.253922	4.47601	5.27166	4.49816	4.7463	4.67861	4.39345	4.35597	5.20465	5.28853	5.3218	4.40135	4.5356	4.55753	4.70012	4.72278	4.81602	461	380	351	1086	1017	963	289	367	435	451	523	478
ENSMUSG00000032757	Bet1	6.00476	-0.42647	0.00662964	5.80498	-4.39029	0.000441627	-0.382002	5.96936	5.39144	6.00476	5.85435	6.05177	5.90474	5.95158	5.31623	5.4027	5.4554	5.96005	6.06093	5.9933	5.85214	5.77209	5.93882	1220	1117	1098	1170	1100	1058	809	1079	1297	992	1072	1030
ENSMUSG00000009927	Rps25	6.52392	-0.491972	0.00663412	6.21184	-4.38884	0.000442974	-0.411157	6.38623	5.65469	6.52392	6.28254	6.31406	6.53683	6.3078	5.71148	5.72047	5.53212	6.45078	6.51939	6.60159	6.18571	6.35711	6.30479	1467	1748	1404	1528	1356	1112	1239	1507	1793	1248	1571	1335
ENSMUSG00000022615	Tymp	5.85692	-1.81033	0.00663412	5.23892	-4.38894	0.000442879	-0.292731	5.52909	5.49248	4.07718	5.85692	5.21149	5.79583	5.57996	5.19345	5.66064	5.62335	5.05197	3.55553	3.62403	5.26638	6.19931	6.10506	665	1031	842	1078	1306	1184	149	573	212	664	1408	1158
ENSMUSG00000004768	Rab23	3.45562	-0.868116	0.00663412	3.00295	-4.38956	0.000442307	0.0306953	2.99186	3.05754	2.50676	3.45562	2.93418	3.18729	2.85412	3.13833	2.95874	3.07556	2.58522	2.5378	2.39725	3.44407	3.22854	3.69426	137	158	119	262	204	208	64	105	103	195	189	226
ENSMUSG00000002102	Psmc3	7.22651	0.378689	0.00670602	7.01813	4.38294	0.000448481	-0.458128	6.92676	7.22651	6.99914	6.92011	6.95252	6.922	6.90576	7.26248	7.21252	7.20453	6.89734	7.06066	7.03943	6.85915	6.91624	6.98494	2297	2327	2132	4305	3843	3462	1680	2052	2619	1979	2278	2108
ENSMUSG00000025173	Wdr45b	5.69209	-0.575791	0.00670602	5.19659	-4.38328	0.000448164	-0.336442	5.69209	4.72531	5.38091	4.98803	5.64248	5.87586	5.55794	4.74527	4.70386	4.72681	5.33996	5.44919	5.35358	4.99917	5.1525	4.81241	910	1093	830	791	678	643	507	701	832	552	696	477
ENSMUSG00000033287	Kctd17	2.91504	1.18405	0.00670771	2.11875	4.38244	0.000448947	0.123672	1.63757	2.91504	1.88697	2.03541	1.71203	1.34491	1.85577	2.99608	2.86336	2.88568	2.20123	1.94099	1.51869	2.29737	1.71967	2.08918	60	42	59	239	189	182	35	81	66	91	68	78
ENSMUSG00000020576	Nbas	5.44938	0.52876	0.00674208	4.96977	4.37963	0.000451602	-0.30895	4.65791	5.44938	4.75512	5.01666	4.82874	4.54813	4.59687	5.493	5.37142	5.48372	4.7632	4.71307	4.78909	5.15201	4.96907	4.92889	511	424	419	1325	1075	1076	340	472	490	618	618	515
ENSMUSG00000033326	Kdm4a	5.50935	0.578764	0.00678921	5.06079	4.37555	0.000455474	-0.329662	4.70288	5.50935	4.89448	5.13646	4.69521	4.62095	4.79248	5.60852	5.39256	5.52697	5.00689	4.93929	4.73725	5.10827	5.00218	5.29894	465	450	481	1419	1093	1107	328	554	577	597	633	666
ENSMUSG00000009772	Nuak2	4.69473	0.963299	0.00678921	4.26526	4.3759	0.000455144	-0.213892	3.98508	4.69473	4.3121	4.06914	3.90775	4.03042	4.01707	4.80735	4.64185	4.63498	4.84912	4.07011	4.01707	4.02536	4.18914	3.99292	266	290	277	826	649	599	198	499	307	285	367	277
ENSMUSG00000029463	Fam216a	1.04166	1.35926	0.00683441	0.608568	4.37201	0.000458867	0.0369012	0.548927	1.04166	0.858046	-0.0143623	0.508153	0.467542	0.671087	1.03705	1.03705	1.05088	0.684809	0.983331	0.905997	-0.259294	0.270109	-0.0539023	26	22	26	57	51	49	23	29	34	16	24	18
ENSMUSG00000006818	Sod2	7.7597	-0.326307	0.006848	7.63751	-4.37069	0.000460139	-0.502919	7.67861	7.38393	7.72781	7.7597	7.71717	7.64332	7.67534	7.38733	7.37804	7.38641	7.7367	7.73534	7.7114	7.72062	7.75914	7.79935	3930	3893	3720	4704	4191	3878	2712	3695	4242	3668	4119	3697
ENSMUSG00000085834	Gm15622	2.27044	-1.96634	0.00685464	1.68962	-4.36985	0.000460947	0.116279	2.06049	1.73833	0.689209	2.27044	1.45682	2.40429	2.32037	1.93738	1.8058	1.47183	1.2789	-0.239475	1.0282	2.552	2.282	1.97733	50	88	83	110	88	66	25	43	14	107	100	72
ENSMUSG00000030619	Eed	4.35514	0.586411	0.00686649	4.07396	4.36866	0.000462105	-0.200373	3.96023	4.35514	4.09596	3.88453	3.90201	3.98179	3.99688	4.34112	4.35749	4.36682	3.98938	4.03006	4.26843	3.73129	4.0441	3.87821	265	279	273	602	536	503	235	275	298	235	331	256
ENSMUSG00000041736	Tspo	6.75824	0.412098	0.00692785	6.15768	4.36404	0.000466599	-0.452942	5.86984	6.75824	5.76507	6.23759	5.91859	5.83052	5.86039	6.72418	6.76867	6.78186	5.64798	5.77112	5.8761	6.30645	6.22495	6.18138	1108	1058	1026	2970	2780	2585	734	871	1049	1365	1437	1220
ENSMUSG00000021982	Cdadc1	5.15631	-0.432425	0.00693442	4.87776	-4.36321	0.000467407	-0.341482	5.15631	4.41545	5.12534	4.81396	5.16125	5.16418	5.14349	4.37454	4.41746	4.45435	5.07527	5.10884	5.19191	4.83506	4.71594	4.89088	643	659	617	614	558	532	449	580	653	494	521	502
ENSMUSG00000062054	Iah1	6.85155	-0.42149	0.00695247	6.49473	-4.36133	0.000469259	-0.483094	6.79166	5.92743	6.85155	6.40829	6.87482	6.74684	6.75333	5.89069	5.86417	6.02744	6.78484	6.92697	6.84283	6.36398	6.49112	6.36976	2199	2064	1928	1694	1498	1545	1462	1887	2389	1424	1723	1390
ENSMUSG00000029699	Ssc4d	2.89733	1.29687	0.00695247	1.68332	4.36123	0.000469356	0.0997504	1.10431	2.89733	1.11837	1.61326	0.822552	1.20415	1.28624	2.66776	3.10807	2.91616	0.830038	1.32551	1.19956	1.75576	1.53161	1.55241	32	38	40	188	225	186	28	32	43	64	59	55
ENSMUSG00000018340	Anxa6	7.74634	-0.402535	0.00697617	7.64109	-4.35923	0.000471323	-0.526931	7.73793	7.50801	7.5721	7.74634	7.73433	7.81287	7.6666	7.5107	7.53006	7.48326	7.63478	7.64193	7.43958	7.80141	7.73074	7.70687	3980	4389	3694	5091	4653	4139	2227	3424	3979	3854	3971	3470
ENSMUSG00000028407	Toporsos	1.64001	-1.46396	0.00697808	1.04772	-4.35873	0.00047182	0.0714344	1.64001	-0.0241578	1.40983	1.16521	1.51131	1.83042	1.5783	-0.209283	0.0625357	0.0742742	1.08578	1.45682	1.6869	1.20634	1.50653	0.782754	52	59	49	23	25	24	39	38	47	44	58	32
ENSMUSG00000039680	Mrps6	3.3117	1.05956	0.00698753	2.90471	4.35771	0.000472826	-0.0187708	2.97574	3.3117	3.01211	2.31928	3.09514	3.02922	2.80286	3.33959	3.39791	3.19759	2.76653	3.4679	2.80188	2.09265	2.49426	2.37093	153	139	115	301	275	226	84	119	199	79	116	94
ENSMUSG00000024085	Man2a1	7.84435	-0.451202	0.00704054	7.64842	-4.35374	0.000476784	-0.538861	7.84435	7.23918	7.83257	7.6776	7.78737	7.84531	7.90036	7.2964	7.24745	7.17368	7.91389	7.7044	7.87942	7.55405	7.79811	7.68064	4116	4555	4235	4426	3911	3402	3008	4119	4148	3160	4243	3388
ENSMUSG00000030236	Slco1b2	9.05018	-0.666012	0.00710579	8.84407	-4.34897	0.000481577	-0.57192	9.05018	8.66381	8.69226	8.97005	9.23533	8.95453	8.96067	8.5213	8.75279	8.71733	8.69251	8.46541	8.91885	9.05684	8.80115	9.05215	11555	9966	9149	9976	10790	9657	6246	7126	7063	9182	8305	8992
ENSMUSG00000031613	Hpgd	7.14188	0.619038	0.00710915	6.69324	4.34837	0.00048218	-0.516595	6.7838	7.14188	6.55406	6.29321	6.98943	6.66773	6.69424	7.15352	7.25941	7.01272	6.61011	6.44422	6.60787	6.45564	6.09345	6.33054	2370	1943	1857	4023	3928	3039	1246	1681	1694	1519	1314	1357
ENSMUSG00000025574	Tk1	6.31005	-0.604077	0.00712587	5.38019	-4.34688	0.000483689	-0.411766	6.31005	4.30718	6.15416	4.74937	6.40521	6.45913	6.0658	4.18642	4.35553	4.37959	6.08105	6.17403	6.20741	4.67292	4.78934	4.78584	1569	1661	1190	540	535	507	940	1163	1413	442	548	469
ENSMUSG00000020149	Rab1a	7.48835	0.386128	0.00715729	7.34116	4.34441	0.000486198	-0.549653	7.23785	7.48835	7.38663	7.2518	7.30433	7.22944	7.17978	7.5533	7.44765	7.46409	7.48714	7.3515	7.32124	7.2982	7.24233	7.21488	2945	2897	2589	5245	4422	4080	2074	3112	3198	2676	2903	2448
ENSMUSG00000059263	Usp47	6.81012	0.427295	0.0071808	6.55324	4.34248	0.000488174	-0.52439	6.42723	6.81012	6.5101	6.46551	6.42235	6.34234	6.517	6.92106	6.80459	6.7047	6.43297	6.51739	6.57993	6.47761	6.44834	6.47057	1594	1522	1628	3401	2849	2457	1206	1489	1788	1543	1681	1494
ENSMUSG00000058207	Serpina3k	13.0606	0.559194	0.00720408	12.7661	4.34057	0.000490135	-0.626415	13.0606	12.9256	12.8863	12.1919	13.0017	13.2574	12.9226	12.8524	13.0017	12.9226	12.7346	12.9226	13.0017	12.0936	12.1316	12.3505	153212	198549	137609	150231	158666	141004	108060	119209	153172	87773	104552	117961
ENSMUSG00000052146	Rps10	6.56784	-0.605698	0.00722365	6.23342	-4.33817	0.000492608	-0.51845	6.39414	5.59745	6.56784	6.37424	6.37817	6.35047	6.45378	5.54851	5.67681	5.56702	6.371	6.67122	6.6613	6.18058	6.6039	6.33825	1540	1533	1544	1372	1319	1142	1296	1431	1981	1245	1860	1362
ENSMUSG00000031154	Otud5	5.86292	0.419964	0.00722365	5.52441	4.33849	0.000492283	-0.461624	5.4037	5.86292	5.39569	5.43532	5.40086	5.41696	5.39328	5.80894	5.84004	5.93979	5.3979	5.42244	5.36674	5.31325	5.47839	5.51432	762	786	738	1613	1475	1442	511	727	814	689	868	773
ENSMUSG00000022863	Btg3	0.402383	2.34783	0.00722365	-0.535095	4.33828	0.000492495	-0.365196	-1.10124	0.402383	-0.344672	-1.09685	-0.831068	-1.90067	-0.571979	0.336361	0.438128	0.432662	-0.259294	0.228809	-1.00353	-0.947479	-1.28907	-1.05401	10	4	11	34	33	31	6	15	20	10	8	9
ENSMUSG00000024713	Pcsk5	4.24169	-0.666801	0.00724674	3.73701	-4.33628	0.000494564	-0.207533	3.5693	3.60715	3.5299	4.24169	3.4445	3.62379	3.63961	3.77585	3.47365	3.57194	3.68357	3.4479	3.45823	4.15812	4.20872	4.35824	194	216	212	409	290	292	133	224	196	311	372	352
ENSMUSG00000037172	E330009J07Rik	3.80706	-0.835823	0.00725882	3.3175	-4.33512	0.000495771	-0.134849	3.80706	2.4583	3.74845	3.2562	3.74665	3.87036	3.80417	2.86336	2.42235	2.08918	3.83044	3.74421	3.6707	3.25	3.31579	3.20281	237	257	239	217	138	104	154	247	242	171	200	163
ENSMUSG00000019891	Dcbld1	2.73698	0.859552	0.00727675	2.32024	4.33358	0.000497379	0.00142197	2.18906	2.33093	2.73698	2.02398	2.14744	2.0351	2.38465	2.45036	2.31164	2.23081	2.64921	2.79387	2.76788	1.88682	2.16327	2.02185	79	68	87	161	127	116	82	109	123	69	92	74
ENSMUSG00000028917	Plekhm2	4.5971	0.574663	0.00727868	4.29326	4.33308	0.000497894	-0.309813	3.97845	4.5971	4.28017	4.3173	3.99761	4.09099	3.84675	4.74288	4.54479	4.50365	4.34611	4.18067	4.31373	4.24677	4.38916	4.31596	283	303	245	789	609	548	243	353	336	330	418	341
ENSMUSG00000046761	Fam83h	4.68939	0.537813	0.00732813	4.01754	4.32949	0.000501663	-0.256772	3.70435	4.68939	3.61168	4.06476	3.73368	3.64423	3.73512	4.70432	4.73549	4.62836	3.70811	3.60758	3.51934	4.01512	4.17631	4.00285	235	219	227	770	694	596	139	228	220	283	363	279
ENSMUSG00000028565	Nfia	5.69368	-0.444507	0.00733518	5.47744	-4.32867	0.000502531	-0.480247	5.48085	5.44753	5.28769	5.69368	5.53486	5.52765	5.38004	5.40921	5.53322	5.40016	5.25462	5.23502	5.37342	5.64726	5.65204	5.78173	836	852	731	1250	1213	1021	513	662	712	858	981	931
ENSMUSG00000038515	Grtp1	4.34834	0.662892	0.00733744	4.02788	4.32815	0.000503072	-0.272752	4.12398	4.34834	4.04118	3.59801	4.09584	4.15126	4.12486	4.31686	4.26575	4.4624	3.86548	4.20407	4.05398	3.4978	3.82257	3.47365	304	318	298	593	505	535	203	253	342	202	287	196
ENSMUSG00000078517	Emc1	4.61655	0.508695	0.00736699	4.47718	4.32587	0.000505486	-0.357604	4.56116	4.59198	4.61655	4.13901	4.68709	4.55697	4.43941	4.64265	4.60963	4.52367	4.67344	4.56776	4.60846	4.23148	4.12725	4.05829	463	426	376	734	634	553	299	442	444	327	350	290
ENSMUSG00000029650	Slc46a3	6.2429	-0.598117	0.00737674	5.43938	-4.32451	0.000506933	-0.470004	6.2429	4.39915	6.18028	4.93518	6.31545	6.23722	6.17603	4.32967	4.28694	4.58083	6.09345	6.31211	6.13527	5.15201	4.85882	4.79471	1472	1415	1281	598	511	577	886	1172	1549	618	572	472
ENSMUSG00000002017	Fam98a	4.94684	0.548946	0.00737674	4.77719	4.32463	0.000506809	-0.405632	4.66849	4.94684	4.87799	4.61543	4.63919	4.71268	4.6536	5.07625	4.87477	4.88951	4.91591	4.89542	4.82265	4.82032	4.47786	4.54813	447	481	437	1000	764	718	348	523	562	489	445	402
ENSMUSG00000001670	Tat	10.5715	-0.589382	0.00740837	10.3015	-4.32211	0.000509496	-0.646789	10.5715	10.2969	10.0108	10.3266	10.5931	10.6531	10.4684	10.3246	10.172	10.3942	10.2547	9.99073	9.78715	10.4049	10.2192	10.3556	30605	34753	26458	31898	28208	29307	11225	20895	20126	23882	23202	22484
ENSMUSG00000025792	Slc25a10	8.23423	-0.374885	0.0074213	7.55534	-4.32055	0.000511167	-0.604842	8.05989	6.68896	8.23423	7.23829	8.05133	8.07155	8.05679	6.63197	6.79991	6.635	8.27094	8.24822	8.18351	7.24569	7.29551	7.17368	5005	5282	4838	2800	2839	2345	3816	5367	6099	2605	2986	2401
ENSMUSG00000034203	Chchd4	4.20593	0.595047	0.0074213	3.90414	4.3209	0.000510792	-0.272502	3.94668	3.89892	4.20593	3.56504	3.94924	3.90653	3.98427	3.96394	3.74811	3.9847	4.08412	4.31596	4.21771	3.62254	3.62254	3.45003	274	264	271	464	353	389	227	292	370	219	251	193
ENSMUSG00000042118	Bhmt2	9.04437	0.411481	0.0074632	8.48145	4.3175	0.000514446	-0.631513	8.24271	9.04437	8.12448	8.51423	8.22982	8.37384	8.12448	9.11299	9.05215	8.96796	8.12156	8.08902	8.16287	8.58004	8.47346	8.4892	5698	6768	5122	14573	13275	11752	3747	4821	5378	6403	6577	5773
ENSMUSG00000039062	Anpep	7.40415	0.470658	0.00747365	7.28654	4.31647	0.00051556	-0.606811	7.32533	7.40415	7.40379	7.01289	7.42211	7.16459	7.38928	7.49406	7.30294	7.41545	7.4722	7.35656	7.3826	7.11548	6.94658	6.97661	3251	2771	3017	5039	4034	3972	2139	3067	3205	2375	2324	2097
ENSMUSG00000062410	Hsd3b3	6.93568	0.555883	0.00749797	6.56273	4.31456	0.000517632	-0.58035	6.92146	6.93568	6.46621	5.92758	6.99607	7.02597	6.74234	6.86964	6.99646	6.94094	6.5028	6.50749	6.38834	6.11768	5.73946	5.92561	2384	2504	1918	3304	3295	2899	1063	1562	1777	1187	1048	1022
ENSMUSG00000020869	Lrrc59	6.32152	0.576421	0.00758375	5.96068	4.30878	0.000523954	-0.559693	5.63312	6.32152	5.88654	6.00153	5.57107	5.72206	5.60623	6.47703	6.2956	6.19193	5.91982	5.88619	5.85361	6.22969	5.83308	5.94181	865	976	857	2532	1983	1731	721	1046	1145	1291	1116	1033
ENSMUSG00000019689	Fmc1	4.46067	-0.725491	0.00759699	4.11977	-4.30759	0.000525268	-0.337975	4.35532	3.41928	4.46067	4.24383	4.42758	4.30179	4.33659	3.23673	3.67458	3.34651	4.23116	4.61064	4.5402	4.2569	4.35749	4.11709	386	356	346	281	336	251	285	324	456	333	409	301
ENSMUSG00000003346	Abhd17a	5.86318	-0.475252	0.00761468	5.66846	-4.30578	0.000527267	-0.548432	5.80042	5.23649	5.86318	5.77377	5.741	5.8198	5.84046	5.21616	5.30225	5.19105	5.78829	5.91749	5.88377	5.59086	5.85214	5.87831	976	1051	1011	1096	1026	880	739	957	1173	829	1136	992
ENSMUSG00000039720	Got1l1	0.845165	5.42901	0.00761468	-1.5792	4.30576	0.000527293	-1.00233	-2.40052	0.845165	-1.2566	-3.50483	-5.26259	-0.947479	-0.991499	1.15477	1.03705	0.343674	-1.73175	-1.43259	-0.605454	-2.96162	-2.29028	-5.26259	0	8	8	62	51	29	8	5	6	2	4	0
ENSMUSG00000093661	Eif4e3	4.79565	0.889101	0.00763753	3.82493	4.30397	0.000529278	-0.265241	3.58312	4.79565	3.29525	3.62569	3.51103	3.51011	3.72823	4.83328	4.73089	4.82278	3.3713	3.2932	3.22124	4.01512	3.65913	3.20281	202	199	226	844	691	685	113	180	176	283	258	163
ENSMUSG00000009291	Pttg1ip	8.16757	-0.360836	0.00764219	7.89981	-4.30332	0.000530003	-0.650598	7.81247	7.88721	7.73201	8.16757	7.78362	7.83193	7.82187	7.82617	7.86059	7.97485	7.67534	7.77952	7.74119	8.20699	8.10671	8.18899	4108	4475	4063	6228	5834	5888	2775	3527	4358	4934	5246	4775
ENSMUSG00000010755	Cars	5.01665	0.537816	0.00767885	4.83983	4.30068	0.00053295	-0.464354	4.74998	5.01665	4.93025	4.66246	4.81241	4.59834	4.83919	4.96395	5.072	5.014	4.78264	5.03574	4.97236	4.61565	4.59364	4.77809	505	441	497	928	876	781	385	478	624	426	481	466
ENSMUSG00000024875	Yif1a	5.83228	-0.443644	0.00769158	5.61949	-4.29917	0.000534644	-0.558259	5.73162	5.18698	5.83228	5.72709	5.74912	5.80751	5.63823	5.05036	5.2593	5.25128	5.81262	5.8306	5.85361	5.70664	5.80238	5.67224	981	1040	877	984	995	916	721	971	1092	900	1091	862
ENSMUSG00000032333	Stoml1	3.89985	0.712862	0.00769158	3.08881	4.29918	0.000534624	-0.15276	2.52686	3.89985	2.63823	3.29029	2.66152	2.59869	2.32037	3.8246	3.90942	3.96552	2.67907	2.59869	2.63695	3.38135	3.31579	3.17373	113	102	83	424	396	383	75	112	108	187	200	160
ENSMUSG00000042331	Specc1	2.60518	0.901891	0.00769533	2.3597	4.29857	0.00053531	-0.0711913	2.18686	2.60518	2.56425	2.08253	2.13131	2.31502	2.11424	2.78723	2.50142	2.52689	2.4801	2.61135	2.6013	1.83776	2.10017	2.30964	78	83	72	206	147	143	73	98	109	67	89	90
ENSMUSG00000038641	Akr1d1	8.22938	-0.597525	0.0077978	7.92341	-4.29192	0.000542849	-0.675251	8.22938	7.76703	7.78089	7.91631	8.2104	8.30725	8.1705	7.74512	7.74311	7.81287	7.77035	7.79687	7.77545	8.24375	7.77952	7.72567	5652	6309	5263	5875	5366	5229	2830	3751	4382	5022	4174	3495
ENSMUSG00000037805	Rpl10a	6.10365	-0.541613	0.00781629	5.56322	-4.29043	0.000544547	-0.567003	5.8817	4.75422	6.10365	5.51333	5.79086	5.9779	5.87634	4.80902	4.75172	4.70191	6.01317	6.11318	6.1846	5.41309	5.73725	5.38967	1012	1185	1038	827	700	632	923	1116	1349	734	1047	707
ENSMUSG00000036323	Srp72	6.97027	0.41904	0.00786619	6.78335	4.28668	0.000548852	-0.652429	6.81085	6.80526	6.97027	6.54702	6.73216	6.84626	6.85414	6.90334	6.73058	6.78186	7.02162	6.95223	6.93696	6.64445	6.43762	6.559	1985	2222	2053	3363	2697	2585	1577	2242	2434	1723	1665	1593
ENSMUSG00000028953	Abcf2	5.584	0.40886	0.00786619	5.43784	4.28682	0.000548695	-0.565477	5.42425	5.49423	5.584	5.24889	5.40608	5.44933	5.41733	5.58641	5.44919	5.44709	5.57672	5.61648	5.5588	5.26863	5.15609	5.32196	766	805	752	1401	1139	1052	583	821	936	665	698	675
ENSMUSG00000049303	Syt12	2.22659	1.59467	0.00789024	1.02924	4.28487	0.000550945	-0.0775363	0.27131	2.22659	0.61792	1.00113	0.603161	-0.334605	0.545373	2.24273	2.2279	2.20915	0.779958	0.621013	0.45279	0.502925	1.15084	1.34961	28	12	24	139	120	114	17	31	26	27	45	48
ENSMUSG00000001166	Oas1c	3.70291	1.24109	0.00794321	1.63672	4.28133	0.000555063	-0.060444	1.19524	3.70291	0.182377	1.46635	1.17848	1.47386	0.933389	3.76956	3.58364	3.75554	0.207352	0.387351	-0.0475732	1.47852	1.53161	1.38893	41	46	31	407	313	330	12	21	22	53	59	49
ENSMUSG00000022536	Glyr1	7.03457	0.33058	0.00794581	6.79797	4.28082	0.000555663	-0.664641	6.7498	7.03457	6.72643	6.68108	6.75333	6.76287	6.7332	7.07173	7.00294	7.02904	6.76911	6.71468	6.6955	6.65223	6.6958	6.6952	2013	2085	1906	3809	3305	3076	1323	1873	2069	1734	1977	1724
ENSMUSG00000017291	Taok1	5.50046	-0.427279	0.00794741	5.35058	-4.28036	0.000556193	-0.570788	5.41339	5.18772	5.30073	5.50046	5.40937	5.41454	5.41627	5.20641	5.16963	5.18714	5.29603	5.28656	5.31962	5.59086	5.56726	5.34327	768	785	750	1088	936	878	495	682	742	829	921	685
ENSMUSG00000024430	Cabyr	2.64642	-1.60629	0.00794918	1.86866	-4.2799	0.000556736	-0.0614564	2.64642	0.589533	2.34003	1.89866	2.66152	2.36756	2.91018	0.467542	0.868395	0.432662	2.59965	2.33193	2.08851	1.24001	2.40022	2.05576	113	86	124	38	45	31	52	106	88	45	109	76
ENSMUSG00000026511	Srp9	5.55862	-0.461669	0.00794964	5.2417	-4.27951	0.000557187	-0.561329	5.39167	4.69424	5.55862	5.32226	5.48541	5.37205	5.31754	4.64265	4.71539	4.72469	5.43611	5.64055	5.59922	5.27769	5.27023	5.41885	806	761	700	734	683	642	603	747	953	670	757	721
ENSMUSG00000054612	Mgmt	4.9702	0.679917	0.007957	4.74961	4.27872	0.000558121	-0.495672	4.75003	4.9702	4.872	4.40623	4.69918	4.79177	4.75913	4.84021	5.01577	5.0546	4.64177	5.02443	4.94979	4.56222	4.51098	4.14549	466	504	471	849	843	805	379	434	617	412	454	306
ENSMUSG00000032067	Pts	4.91706	-0.546547	0.00796531	4.71013	-4.27761	0.000559422	-0.497795	4.91706	4.27458	4.87739	4.77152	4.99817	4.91849	4.83452	4.21446	4.32699	4.28228	4.66969	4.90146	5.06103	4.78244	4.7081	4.824	575	554	496	551	524	475	411	441	564	478	518	480
ENSMUSG00000062991	Nrg1	1.47371	3.47479	0.00796531	-1.40565	4.27751	0.000559543	-0.974014	-2.12424	1.47371	-2.54549	-2.42657	-1.73175	-2.29028	-2.3507	1.89441	1.42254	1.10418	-2.88072	-2.3507	-2.40504	-2.1816	-1.48191	-3.61621	5	3	3	107	67	51	2	2	3	4	7	1
ENSMUSG00000028042	Zbtb7b	6.41488	0.449396	0.00805192	6.03857	4.27201	0.000566051	-0.641919	5.71472	6.41488	5.88422	6.14048	5.64055	5.70803	5.79557	6.43736	6.40403	6.40324	6.02744	5.9051	5.72013	6.09498	6.20542	6.12104	909	963	974	2477	2140	1994	656	1124	1163	1171	1414	1173
ENSMUSG00000029864	Gstk1	6.93436	-0.503905	0.00808839	6.73889	-4.26914	0.000569467	-0.687961	6.93436	6.42434	6.80188	6.795	6.96519	6.97361	6.86427	6.20069	6.5934	6.47891	6.72362	6.86964	6.81238	6.81864	6.74684	6.81951	2315	2424	2063	2101	2426	2100	1431	1809	2306	1917	2029	1880
ENSMUSG00000061613	U2af1	5.72212	0.392529	0.00808839	5.24162	4.26928	0.000569303	-0.572526	4.93691	5.72212	4.95762	5.34982	5.00159	4.95524	4.8539	5.74122	5.72243	5.70271	4.93197	4.97184	4.96907	5.40016	5.34018	5.30912	576	567	503	1551	1358	1239	384	528	590	729	792	669
ENSMUSG00000025364	Pa2g4	6.59149	0.376446	0.00809506	6.44896	4.2684	0.000570363	-0.676276	6.47269	6.49418	6.59149	6.23749	6.42959	6.54329	6.44519	6.58446	6.48317	6.4149	6.62918	6.57825	6.56704	6.25769	6.20096	6.25381	1599	1758	1535	2721	2269	2010	1197	1694	1866	1318	1410	1281
ENSMUSG00000026171	Rnf25	4.79037	0.582185	0.00810665	4.33424	4.26736	0.000571606	-0.450098	4.20462	4.79037	4.17075	4.17122	4.07145	4.29147	4.25093	4.73712	4.86411	4.76989	3.94474	4.29909	4.26843	4.18262	4.13821	4.19283	299	353	327	787	759	661	235	267	366	316	352	314
ENSMUSG00000003429	Rps11	7.02484	-0.357364	0.00810759	6.71679	-4.26695	0.0005721	-0.69179	6.80843	6.23018	7.02484	6.80372	6.81003	6.8309	6.78435	6.25049	6.23296	6.20708	6.93801	7.08074	7.05577	6.74234	6.83793	6.8309	2104	2197	1962	2186	1907	1752	1695	2115	2648	1816	2148	1896
ENSMUSG00000036932	Aifm1	6.99073	-0.34893	0.00811211	6.74078	-4.26633	0.000572845	-0.693996	6.95596	6.31643	6.99073	6.70001	6.93245	6.99607	6.93935	6.34345	6.29641	6.30944	7.02327	6.94447	7.00443	6.7709	6.64109	6.68803	2278	2458	2176	2330	1984	1865	1645	2244	2418	1852	1901	1716
ENSMUSG00000000753	Serpinf1	9.45798	-0.365516	0.00828995	9.25327	-4.25567	0.000585841	-0.774557	9.44126	8.86568	9.45798	9.24817	9.48452	9.34772	9.49154	8.7739	8.91885	8.90428	9.47017	9.50085	9.40293	9.25753	9.26747	9.21951	13540	13256	12744	11888	12184	11042	8245	11625	14413	10413	11808	10135
ENSMUSG00000018661	Cog1	4.50177	0.504675	0.00830192	4.17573	4.25396	0.000587945	-0.454782	4.08569	4.50177	4.10142	4.01405	4.02536	4.16304	4.06865	4.49284	4.46618	4.5463	4.23116	4.06256	4.01053	4.00997	4.08412	3.94807	289	321	286	661	576	562	197	324	305	282	340	269
ENSMUSG00000059475	Zfp426	3.91326	0.881973	0.00830192	3.39281	4.25423	0.000587615	-0.310335	3.22896	3.91326	3.32006	3.10896	3.07037	3.21579	3.40074	3.97261	3.88345	3.88372	3.30412	3.31646	3.33959	3.01136	3.5416	2.7739	150	162	178	467	388	362	122	173	179	146	236	122
ENSMUSG00000031934	Panx1	2.51132	1.47255	0.00830192	0.999072	4.25392	0.000587998	-0.144647	0.688595	2.51132	0.192097	0.60428	0.603161	0.529234	0.933389	2.41293	2.49426	2.62677	0.630258	0.387351	-0.441319	0.545373	0.484712	0.782754	28	23	31	156	146	153	9	28	22	28	28	32
ENSMUSG00000004085	Zak	4.58767	0.645872	0.00833664	4.26421	4.25158	0.000590896	-0.474306	4.25456	4.58767	4.25773	3.95688	4.31133	4.20143	4.25093	4.49977	4.57237	4.69085	4.27151	4.44288	4.0588	3.88928	4.17209	3.80925	356	330	327	664	618	626	204	334	404	262	362	244
ENSMUSG00000062647	Rpl7a	7.4279	-0.369797	0.00838373	7.1123	-4.24855	0.000594675	-0.74486	7.28492	6.6119	7.4279	7.12448	7.27536	7.32632	7.25308	6.58179	6.64338	6.61052	7.34126	7.50862	7.43381	7.04974	7.18497	7.13872	2877	3126	2728	2718	2546	2292	2206	2796	3583	2265	2748	2349
ENSMUSG00000047881	Rell1	3.9695	0.703917	0.00839222	3.60141	4.24772	0.000595719	-0.364743	3.37774	3.9695	3.5947	3.46371	3.36059	3.36525	3.40738	4.14186	3.792	3.97464	3.52571	3.4293	3.8291	3.50531	3.40419	3.48161	182	181	179	523	365	386	173	201	193	203	213	197
ENSMUSG00000033577	Myo6	5.8873	-0.383099	0.0084424	5.78268	-4.24453	0.000599726	-0.686047	5.86697	5.59188	5.78456	5.8873	5.85141	5.87731	5.87219	5.59277	5.58541	5.59745	5.69918	5.74001	5.9145	5.87083	5.89069	5.90039	1067	1094	1036	1407	1248	1164	759	900	1027	1008	1155	1006
ENSMUSG00000022074	Tnfrsf10b	3.04793	1.09513	0.00847788	2.04047	4.24219	0.000602693	-0.142537	1.72809	3.04793	1.57868	1.8072	1.95252	1.47386	1.75787	2.93507	2.95288	3.25584	1.71203	1.60147	1.42254	1.65833	2.04973	1.71356	70	46	55	230	203	235	33	58	52	60	86	61
ENSMUSG00000028436	Dcaf12	5.46939	0.440256	0.00852432	5.29342	4.23924	0.000606443	-0.65008	5.32313	5.33825	5.46939	5.04291	5.32141	5.29677	5.35121	5.30996	5.32412	5.38068	5.4211	5.49868	5.48839	4.87726	5.09043	5.16106	719	720	717	1164	1042	1008	558	740	858	506	671	606
ENSMUSG00000023010	Tmbim6	10.7761	-0.361253	0.00853775	10.6036	-4.23814	0.000607848	-0.827192	10.7528	10.2504	10.7761	10.635	10.7596	10.7033	10.7954	10.172	10.2547	10.3246	10.7185	10.8501	10.7596	10.6207	10.7033	10.5808	33294	35705	33956	28544	28924	28438	22365	27577	36763	27809	33653	27115
ENSMUSG00000033107	Rnf125	6.32783	-1.03545	0.00858708	5.22919	-4.23506	0.000611812	-0.620081	4.64415	5.47922	4.46555	6.32783	4.73193	4.64586	4.55467	5.50417	5.25597	5.67753	4.3045	4.47293	4.61921	6.72586	5.88318	6.37445	476	459	408	1332	993	1223	302	342	414	1805	1151	1394
ENSMUSG00000026576	Atp1b1	5.80114	0.517888	0.00861408	5.57288	4.23321	0.00061419	-0.689817	5.68756	5.60662	5.80114	5.19621	5.59369	5.76982	5.69918	5.59582	5.62658	5.59745	5.88431	5.69107	5.82805	5.18576	5.39173	5.01114	877	1011	912	1410	1280	1164	708	1018	990	632	822	546
ENSMUSG00000001924	Uba1	8.20034	0.388351	0.00862335	7.72641	4.23229	0.000615389	-0.795276	7.48702	8.20034	7.44611	7.77215	7.44765	7.54122	7.4722	8.30352	8.19079	8.10671	7.54122	7.43682	7.36031	7.76511	7.78483	7.76652	3292	3677	3204	8669	7248	6365	2117	3219	3388	3768	4178	3612
ENSMUSG00000073436	Eme2	2.25029	0.844661	0.00862335	1.91635	4.232	0.000615759	-0.16137	1.4598	2.25029	1.99952	1.9558	1.51131	1.3775	1.49058	2.20841	2.31164	2.23081	2.0274	2.02503	1.94613	1.99071	1.85485	2.02185	52	43	46	136	127	116	47	72	70	74	75	74
ENSMUSG00000014313	Cox6c	7.3717	-0.479859	0.00864133	7.08323	-4.23066	0.000617498	-0.781573	7.2592	6.55549	7.3717	7.1465	7.29949	7.23299	7.24514	6.45272	6.62158	6.59218	7.15227	7.48108	7.48175	7.11952	7.17269	7.1473	2924	2899	2712	2500	2473	2262	2299	2438	3500	2379	2720	2366
ENSMUSG00000021893	Capn7	5.34946	-0.393788	0.00865271	5.19831	-4.22969	0.000618767	-0.661443	5.34946	4.92998	5.27138	5.24242	5.38882	5.35398	5.30558	4.86821	4.96498	4.95674	5.33124	5.20226	5.28064	5.2608	5.26485	5.2016	756	750	693	864	815	752	482	697	697	662	753	624
ENSMUSG00000003970	Rpl8	8.34716	-0.441708	0.00872237	7.97453	-4.22553	0.000624208	-0.816586	8.15067	7.38107	8.34716	8.01921	8.15643	8.18351	8.11205	7.37256	7.39107	7.37957	8.22728	8.45033	8.36386	7.85147	8.07155	8.13462	5386	5789	5087	4645	4228	3871	4266	5232	7000	3984	5143	4593
ENSMUSG00000044894	Uqcrq	8.09777	-0.45819	0.00874069	7.84754	-4.22418	0.000625979	-0.81669	7.98405	7.36819	8.09777	7.94014	7.99198	8.06111	7.89907	7.26873	7.40132	7.43454	7.99441	8.22476	8.07414	7.82063	7.95118	8.0486	4745	5239	4234	4333	4281	4023	3476	4287	5977	3891	4678	4364
ENSMUSG00000037075	Rnf139	6.02316	0.423261	0.00876387	5.53995	4.22258	0.0006281	-0.702706	5.26346	6.02316	5.26782	5.60537	5.19589	5.32522	5.26928	6.13694	5.96373	5.9688	5.35848	5.21748	5.22749	5.60479	5.61855	5.59277	658	735	676	2015	1598	1469	463	707	705	836	957	816
ENSMUSG00000026701	Prdx6	9.46008	0.34982	0.00877263	9.22001	4.22175	0.00062919	-0.845524	9.46008	9.22945	9.38566	8.80483	9.46217	9.46217	9.4559	9.19484	9.28776	9.20576	9.28776	9.39397	9.47526	8.78658	8.77748	8.85043	13170	14512	12573	15534	16066	13784	8540	10411	13536	7415	8245	7656
ENSMUSG00000058407	Txndc9	5.88996	0.376264	0.00877325	5.53233	4.22137	0.000629696	-0.707757	5.4361	5.88996	5.36259	5.44068	5.45988	5.45156	5.39688	5.94683	5.90695	5.81611	5.39959	5.32853	5.35965	5.45472	5.40086	5.46644	792	806	740	1761	1534	1332	509	728	762	754	827	745
ENSMUSG00000039671	Zmynd8	5.80743	0.481647	0.0088168	5.15629	4.21867	0.000633287	-0.662841	4.78772	5.80743	4.7453	5.2847	4.95294	4.70151	4.70871	5.73775	5.79557	5.88896	4.80081	4.71851	4.71658	5.37409	5.24773	5.23227	556	476	454	1547	1426	1401	323	485	492	716	744	637
ENSMUSG00000037095	Lrg1	10.7618	-0.653775	0.00883727	9.6664	-4.21583	0.000637084	-0.862464	8.89705	10.1775	8.82928	10.7618	8.68107	9.164	8.84608	10.2192	10.094	10.2192	8.80515	8.69251	8.99017	10.5599	10.8754	10.8501	7912	11407	8556	29016	26713	25973	6530	7675	8209	26434	38377	32682
ENSMUSG00000029716	Tfr2	9.12912	-0.372292	0.00883727	8.9041	-4.21609	0.000636741	-0.85314	8.86482	8.64672	8.97573	9.12912	8.82519	8.85043	8.91885	8.53088	8.68768	8.7216	8.98205	8.90428	9.04086	9.1051	9.164	9.11825	8668	9264	8879	10120	10263	9666	6666	8535	9623	9613	11137	9253
ENSMUSG00000041438	Cirh1a	4.27945	0.5053	0.00883727	4.14179	4.21694	0.000635605	-0.530036	4.08001	4.27945	4.25267	3.95503	4.01301	4.07576	4.15126	4.36763	4.25301	4.21771	4.36731	4.22262	4.16809	3.91475	3.93758	4.01276	286	300	304	612	500	456	220	358	347	266	309	281
ENSMUSG00000021260	Hhipl1	-0.634686	2.8859	0.00883727	-1.63406	4.21617	0.000636633	-0.994315	-1.87725	-1.19518	-0.634686	-2.82913	-2.40504	-1.58658	-1.64012	-1.14869	-1.64012	-0.796735	-0.173516	-0.727009	-1.00353	-3.80971	-2.58683	-2.09085	3	5	5	12	7	13	6	16	10	1	3	4
ENSMUSG00000078503	Zfp990	-2.25401	4.4551	0.00883727	-3.90707	4.21618	0.000636626	-1.98544	-5.26259	-3.33338	-2.25401	-4.7783	-5.26259	-5.26259	-5.26259	-4.33803	-1.85242	-3.80971	-2.00629	-2.3507	-2.40504	-3.80971	-5.26259	-5.26259	0	0	0	1	6	1	2	4	3	1	0	0
ENSMUSG00000097383	1500026H17Rik	1.56976	-1.50641	0.00886968	1.07967	-4.21375	0.000639888	-0.192933	1.56976	-0.0663518	1.49059	1.32469	1.76963	1.41687	1.52279	0.0498423	-0.644599	0.395701	1.20524	1.4841	1.78241	1.37082	1.5783	1.02495	62	44	47	28	15	30	42	41	48	49	61	38
ENSMUSG00000024990	Rbp4	11.6682	0.44413	0.00888608	11.199	4.21252	0.000641543	-0.886486	11.6518	10.9517	11.6682	10.5241	11.5846	11.6324	11.7384	10.8501	11.0808	10.9243	11.5322	11.7936	11.6788	10.5808	10.4761	10.5154	57637	65122	61423	46214	50542	43162	41127	50806	70989	27226	28024	25495
ENSMUSG00000027907	S100a11	4.08382	0.864774	0.00888608	3.06755	4.21218	0.000642006	-0.317862	2.43692	4.08382	2.48525	3.26421	2.63638	2.42302	2.25137	4.29493	3.93307	4.02345	2.55088	2.35774	2.54714	3.28177	3.14344	3.36741	111	89	79	584	403	400	70	103	90	174	179	182
ENSMUSG00000001424	Snd1	7.35481	-0.388944	0.00895575	7.01823	-4.20778	0.000647983	-0.827514	7.27241	6.48705	7.35481	6.95865	7.33838	7.2404	7.23846	6.44793	6.51886	6.49437	7.2758	7.41059	7.37804	6.92939	6.87482	7.07173	3050	2917	2705	2495	2325	2129	2136	2635	3327	2079	2213	2243
ENSMUSG00000029310	Nudt9	5.67556	0.40256	0.00895575	5.48329	4.20782	0.000647924	-0.73403	5.511	5.67556	5.48966	5.25695	5.54282	5.53557	5.45461	5.70664	5.72566	5.59437	5.46552	5.58944	5.41401	5.2608	5.24511	5.26494	841	856	772	1523	1360	1161	528	760	918	662	743	654
ENSMUSG00000025532	Crcp	5.34182	0.468388	0.00895876	5.08155	4.20728	0.000648672	-0.689836	5.07305	5.34182	5.05181	4.85951	5.01834	5.19589	5.00492	5.2964	5.37964	5.34942	5.12069	5.12732	4.90741	4.79248	4.86388	4.92217	583	674	561	1152	1081	986	369	601	663	482	574	513
ENSMUSG00000037710	Cisd1	7.44725	-0.612682	0.00899828	7.05889	-4.20484	0.000652008	-0.834692	7.41432	6.36529	7.44725	7.00869	7.39946	7.35314	7.49038	6.09799	6.44636	6.5515	7.2404	7.57332	7.52804	6.98663	7.08162	6.95783	3182	3192	3244	1958	2210	2200	2367	2583	3743	2148	2576	2065
ENSMUSG00000033022	Cdo1	10.6199	0.488344	0.0090038	9.83109	4.20386	0.000653356	-0.890446	9.38094	10.6199	9.28712	10.0364	9.31201	9.5188	9.31201	10.5691	10.6861	10.6045	9.23087	9.17459	9.4559	9.90797	10.0565	10.1448	12081	15057	11598	36439	38621	32288	8439	9915	11254	16684	20214	19484
ENSMUSG00000056076	Eif3b	6.95536	0.36354	0.0090038	6.8094	4.2042	0.000652896	-0.82727	6.79895	6.8447	6.95536	6.63861	6.7959	6.79551	6.80543	6.93395	6.84361	6.75652	6.91344	7.01272	6.93991	6.58943	6.64714	6.67926	2073	2136	1988	3436	2915	2537	1581	2075	2545	1655	1906	1707
ENSMUSG00000062006	Rpl34	6.65193	-0.427759	0.00901046	6.3497	-4.20264	0.000655047	-0.810461	6.5	5.83543	6.65193	6.41144	6.51548	6.53528	6.44923	5.73198	5.85813	5.91618	6.56077	6.63962	6.7554	6.30836	6.48807	6.43787	1683	1746	1539	1541	1492	1425	1388	1629	1945	1367	1722	1462
ENSMUSG00000024474	Ik	6.53052	0.416106	0.00901046	6.36996	4.20266	0.00065502	-0.810387	6.28405	6.53052	6.41793	6.24735	6.25574	6.24932	6.34709	6.60123	6.48807	6.50226	6.46551	6.30723	6.48105	6.34311	6.14921	6.24973	1402	1427	1441	2754	2276	2134	1135	1520	1542	1405	1366	1276
ENSMUSG00000031523	Dlc1	5.95097	-0.569463	0.00901046	5.51067	-4.20248	0.000655263	-0.748357	5.35017	5.32122	5.42032	5.95097	5.40369	5.30466	5.34215	5.15723	5.39949	5.40692	5.28064	5.3609	5.61943	6.04908	5.79183	6.012	764	725	713	1053	1098	1024	611	673	778	1138	1085	1093
ENSMUSG00000024036	Slc37a1	3.55525	-1.14496	0.00903889	2.91411	-4.20064	0.000657807	-0.339729	2.84725	2.75612	2.49783	3.55525	2.59869	3.01924	2.92381	2.62441	2.64506	2.9989	2.34466	2.80419	2.34466	3.28177	3.94342	3.44055	108	138	125	183	161	197	62	89	124	174	311	192
ENSMUSG00000030498	Gas2	5.36576	-0.613786	0.00905698	4.66582	-4.19924	0.000659747	-0.62767	4.27374	5.01071	4.01306	5.36576	4.31133	4.21771	4.29218	5.07625	5.01862	4.93725	4.1287	3.94474	3.96574	5.12101	5.45783	5.51844	356	334	336	1000	845	742	191	302	279	603	857	775
ENSMUSG00000023886	Smoc2	4.80559	1.27012	0.00905698	3.89894	4.19901	0.000660077	-0.50154	4.22089	3.60908	4.80559	2.96022	4.36682	3.78535	4.51048	3.54663	3.36741	3.91318	4.74955	5.09947	4.56776	2.89937	2.57842	3.40287	370	242	394	346	270	369	291	467	648	135	123	186
ENSMUSG00000038323	1700066M21Rik	3.97421	-0.633235	0.0091506	3.73665	-4.19378	0.000667382	-0.508455	3.82143	3.39925	3.75173	3.97421	3.80516	3.84832	3.8108	3.26279	3.61849	3.31646	3.65451	3.93758	3.6631	3.9494	3.97562	3.99761	249	253	240	287	322	245	153	220	277	272	318	278
ENSMUSG00000030747	Dgat2	8.67723	0.436428	0.00915298	8.46131	4.19332	0.000668037	-0.893906	8.60414	8.46354	8.67723	8.10031	8.53273	8.74882	8.53088	8.4945	8.51898	8.37715	8.81464	8.60159	8.61547	8.07414	8.11339	8.11339	7191	8684	6803	9876	9249	7627	5076	7681	7658	4576	5259	4517
ENSMUSG00000030621	Me3	4.40915	-0.800692	0.00917025	3.67924	-4.19208	0.000669781	-0.486373	4.40915	2.80411	4.16077	3.34291	4.25607	4.47891	4.49247	2.40022	3.0797	2.93243	4.06817	4.23167	4.18248	3.26241	3.3726	3.39372	341	404	389	154	221	188	222	289	349	172	209	185
ENSMUSG00000020962	Gtf2a1	4.42537	-0.504361	0.00917859	4.20476	-4.19131	0.000670874	-0.59671	4.23317	4.00545	4.15506	4.42537	4.1287	4.23927	4.33154	3.97261	4.00306	4.04067	4.25925	4.02345	4.18248	4.47247	4.39322	4.41043	311	340	345	467	423	405	222	331	297	387	419	365
ENSMUSG00000060992	Copz1	7.77917	-0.397624	0.00918295	7.59646	-4.19074	0.000671676	-0.88103	7.61231	7.35417	7.64017	7.77917	7.74311	7.62973	7.46409	7.31756	7.34829	7.39666	7.58127	7.67351	7.66572	7.78362	7.78737	7.76652	4018	3861	3179	4477	4114	3917	2635	3302	4068	3829	4183	3612
ENSMUSG00000019232	Etnppl	6.94163	-0.590661	0.0092049	6.59509	-4.18927	0.000673766	-0.849756	6.85719	5.95466	6.94163	6.62689	6.75771	7.03442	6.77942	5.89347	6.14166	5.82885	6.9239	6.88608	7.0149	6.45564	6.81533	6.6097	2025	2510	1954	1696	1800	1343	1657	2095	2326	1519	2125	1640
ENSMUSG00000054455	Vapb	6.55751	-0.344189	0.00925193	6.34665	-4.18651	0.000677695	-0.844497	6.49874	5.96372	6.55751	6.36663	6.54872	6.46327	6.48423	5.99019	5.95626	5.94471	6.48865	6.59595	6.58793	6.39044	6.373	6.33645	1719	1665	1590	1811	1589	1446	1221	1544	1893	1447	1593	1360
ENSMUSG00000026234	Ncl	7.80547	0.328396	0.00927181	7.55522	4.18515	0.00067964	-0.891576	7.65434	7.46929	7.80547	7.2918	7.61115	7.67442	7.67744	7.4412	7.46188	7.50478	7.85871	7.75142	7.80628	7.29313	7.25691	7.32535	3670	3974	3723	4867	4459	4220	2882	3950	4292	2669	2922	2657
ENSMUSG00000063235	Ptpmt1	5.2215	0.487172	0.00929619	5.07836	4.18356	0.000681917	-0.740899	5.09671	5.2215	5.18134	4.81391	4.97761	5.23103	5.08149	5.18882	5.28853	5.18714	5.02743	5.24573	5.27085	4.80975	4.84021	4.79177	567	692	592	1075	1017	878	478	563	717	487	566	471
ENSMUSG00000017344	Vtn	12.0436	0.343081	0.00932785	11.6339	4.18104	0.000685559	-0.956419	11.4327	12.0436	11.3958	11.6633	11.4783	11.3867	11.4332	11.9996	12.1316	11.9996	11.3545	11.3545	11.4783	11.6788	11.6788	11.6324	54140	53675	49736	90115	92650	80728	35732	45260	52236	66022	75209	66465
ENSMUSG00000049382	Krt8	8.95156	0.719942	0.00932785	8.01726	4.18121	0.000685313	-0.908193	7.60782	8.95156	7.44141	8.06826	7.72567	7.58226	7.51552	9.31201	8.88798	8.65468	7.54789	7.50096	7.27536	8.08902	8.02296	8.09281	3953	3754	3318	16746	11868	9375	1990	3229	3561	4608	4953	4458
ENSMUSG00000066440	Zfyve26	5.79287	0.460281	0.00932785	5.30721	4.18093	0.000685713	-0.766441	5.09243	5.79287	5.0491	5.29442	5.08074	5.15506	5.04148	5.85089	5.67024	5.85748	5.14359	5.07635	4.92735	5.28319	5.3678	5.23227	609	656	577	1659	1313	1371	373	611	638	673	808	637
ENSMUSG00000053835	H2-T24	5.49187	0.854676	0.00934349	4.02686	4.1798	0.000687354	-0.510834	3.11967	5.49187	3.00269	4.49322	3.3728	3.3313	2.6549	5.54518	5.44673	5.48372	2.99692	2.81709	3.19406	4.56222	4.34904	4.5684	184	177	104	1370	1137	1076	111	141	125	412	407	408
ENSMUSG00000041044	Lrit1	3.38197	-0.968731	0.00934491	3.02051	-4.17939	0.000687951	-0.408348	3.38197	2.63214	2.92853	3.13939	3.14799	3.27542	3.7225	2.2813	2.85507	2.76005	2.82862	3.00596	2.951	3.13613	3.20066	3.08137	158	170	225	143	188	167	93	125	143	158	186	151
ENSMUSG00000050493	Fam167b	3.50393	-0.587826	0.00937038	3.30683	-4.17776	0.000690319	-0.462979	3.40795	3.04923	3.26621	3.50393	3.39545	3.4558	3.3726	3.03981	2.98067	3.12721	3.2241	3.40438	3.17016	3.48266	3.56914	3.46	187	192	174	246	207	217	109	163	190	200	241	194
ENSMUSG00000049600	Zbtb45	3.09093	0.972002	0.00940034	2.59888	4.1759	0.000693021	-0.345347	2.69709	2.58998	3.09093	2.0175	2.54714	2.71302	2.83113	2.59869	2.78317	2.38807	2.75374	3.325	3.19406	2.0268	2.03084	1.99487	104	112	117	179	178	129	111	118	180	76	85	73
ENSMUSG00000019996	Map7	5.22665	0.500164	0.00947761	4.63863	4.17168	0.000699217	-0.692045	4.31999	5.22665	4.29421	4.71366	4.38576	4.25254	4.32168	5.30518	5.24021	5.13457	4.38388	4.33066	4.16809	4.82866	4.68102	4.6313	375	343	343	1159	986	850	220	363	373	492	508	424
ENSMUSG00000026914	Psmd14	5.99515	0.486988	0.00947849	5.51694	4.1713	0.000699781	-0.809094	5.3187	5.99515	5.27711	5.47679	5.41824	5.32268	5.21518	6.04321	5.95438	5.98787	5.34275	5.35473	5.13384	5.56437	5.32531	5.54069	772	734	648	1878	1588	1495	430	702	775	815	785	787
ENSMUSG00000044600	Smim7	5.73924	-0.436001	0.00952651	5.57769	-4.16789	0.000704831	-0.830495	5.7128	5.20041	5.73924	5.6583	5.65204	5.74385	5.74251	5.11331	5.17918	5.30875	5.61059	5.78856	5.81858	5.59922	5.70562	5.67005	915	992	940	1024	945	954	704	845	1062	833	1019	861
ENSMUSG00000059897	Zfp930	2.02123	1.07418	0.00952651	1.6962	4.16815	0.000704447	-0.273804	1.49078	2.02123	1.90969	1.36311	1.36697	1.71532	1.39004	2.1381	1.90376	2.02185	1.95252	1.83042	1.94613	1.1333	1.21026	1.74577	47	55	43	128	94	99	47	69	61	42	47	62
ENSMUSG00000026249	Serpine2	1.88012	1.26499	0.00952651	1.44532	4.16839	0.000704097	-0.266698	1.60567	1.88012	1.6397	0.655802	1.2789	2.07806	1.46004	1.96685	1.74042	1.93309	1.73562	1.70758	1.4759	0.545373	0.684809	0.737224	44	70	45	113	84	93	34	59	56	28	32	31
ENSMUSG00000082292	Gm12250	7.47806	1.20427	0.00952784	4.46158	4.16749	0.000705431	-0.458566	2.99888	7.47806	2.05379	5.31561	3.5279	3.01924	2.4495	7.58176	7.3934	7.45901	2.16402	1.94099	2.05635	5.26638	5.54518	5.13528	204	138	91	5336	4244	4077	51	79	66	664	907	594
ENSMUSG00000039384	Dusp10	3.10012	0.89317	0.00953211	2.33135	4.16694	0.00070625	-0.3173	1.64098	3.10012	2.01152	2.57278	1.56839	1.71532	1.63922	3.25191	3.02922	3.01924	1.84714	2.04541	2.14202	2.40429	2.552	2.76206	54	55	51	284	214	200	54	64	71	97	121	121
ENSMUSG00000030225	Dera	6.16515	-0.458732	0.00957209	5.93818	-4.16344	0.000711487	-0.868245	6.16515	5.65387	5.9939	5.9398	6.07052	6.33939	6.08553	5.57978	5.76556	5.61628	5.97333	6.00764	6.00074	5.985	5.96604	5.86837	1233	1520	1207	1393	1403	1177	815	1089	1254	1087	1204	986
ENSMUSG00000021281	Tnfaip2	5.7481	0.473853	0.00957209	5.38415	4.16405	0.000710568	-0.811764	4.77883	5.4742	5.53548	5.7481	4.7483	4.76862	4.81957	5.48605	5.37624	5.5603	5.50058	5.41071	5.69514	5.66008	5.77209	5.81213	482	497	491	1320	1079	1138	645	778	807	866	1072	951
ENSMUSG00000032288	Imp3	5.29897	-0.54223	0.00957209	4.88322	-4.16461	0.000709733	-0.754916	5.23799	4.19812	5.29897	4.79778	5.08577	5.31632	5.31187	4.08412	4.27227	4.23798	5.15674	5.40234	5.33784	4.68398	4.83469	4.87468	611	731	696	504	507	462	501	616	800	446	563	497
ENSMUSG00000003033	Ap1m1	5.18344	0.407582	0.00957209	4.94458	4.16294	0.000712236	-0.765902	4.81233	5.18344	4.91081	4.87175	4.72909	4.90416	4.80374	5.16887	5.14102	5.24045	4.94736	4.87764	4.90741	4.85397	4.88922	4.87205	475	549	485	1063	920	906	369	534	554	499	584	496
ENSMUSG00000038042	Ptpdc1	2.42634	1.1973	0.00957209	1.60491	4.16371	0.000711073	-0.276998	1.10299	2.42634	1.38812	1.50219	0.822552	1.09636	1.39004	2.12369	2.53683	2.61851	1.31928	1.42254	1.42254	1.55241	1.53161	1.42254	32	35	43	127	150	152	33	44	46	56	59	50
ENSMUSG00000016239	Lonrf3	2.02126	0.991474	0.00957209	1.76272	4.16321	0.000711821	-0.286419	1.78686	2.02126	1.98284	1.25993	1.66193	1.67244	2.0262	2.05422	2.07647	1.93309	1.93588	2.19337	1.81927	1.24001	1.15084	1.38893	58	53	67	121	107	93	43	68	79	45	45	49
ENSMUSG00000027575	Arfgap1	5.12622	0.468236	0.00960714	4.94729	4.16087	0.00071535	-0.771779	4.79475	5.12622	4.99978	4.8684	4.82534	4.75148	4.80744	5.19668	5.14708	5.03491	4.93851	5.04637	5.01447	4.92079	4.71294	4.97149	510	492	486	1080	922	794	397	530	628	522	520	531
ENSMUSG00000022390	Zc3h7b	5.92017	0.392097	0.00960983	5.67404	4.1604	0.000716056	-0.8506	5.72133	5.92017	5.62518	5.4295	5.75892	5.69809	5.70697	5.86262	6.00026	5.89763	5.69537	5.52937	5.6508	5.39268	5.4204	5.47541	988	958	917	1670	1639	1409	625	898	878	725	837	750
ENSMUSG00000086141	9030622O22Rik	3.37129	-0.934868	0.0096245	3.04136	-4.15934	0.000717657	-0.453234	3.37129	2.45972	3.16205	3.17236	3.2309	3.50359	3.37937	2.51616	2.6322	2.23081	2.83805	3.18021	3.4679	3.39004	2.95331	3.17373	167	198	175	169	159	116	134	126	163	188	158	160
ENSMUSG00000059182	Skap2	5.09548	-0.463744	0.00964112	4.69243	-4.15819	0.000719403	-0.737897	4.51768	4.71857	4.438	5.09548	4.61086	4.41465	4.52753	4.74064	4.6233	4.79177	4.45265	4.34223	4.51913	5.08056	5.08394	5.12193	440	386	399	788	640	672	281	379	376	584	668	589
ENSMUSG00000074212	Dnajb14	4.80237	-0.46368	0.00964114	4.50209	-4.15737	0.000720653	-0.717358	4.6938	3.97257	4.80237	4.5396	4.7666	4.72202	4.59278	4.02467	3.98363	3.90942	4.74575	4.78958	4.87179	4.4678	4.62506	4.52593	488	484	418	486	417	368	360	466	520	386	489	396
ENSMUSG00000045284	Dcaf12l1	1.98336	-1.36979	0.00964114	1.31363	-4.15726	0.000720825	-0.2884	1.98336	0.429419	1.52805	1.31368	2.20545	1.803	1.94161	0.662705	0.158011	0.467542	1.12762	1.56839	1.88816	1.06359	1.63043	1.24701	82	58	63	44	27	32	45	39	51	40	63	45
ENSMUSG00000028009	1700061I17Rik	0.0608362	3.81736	0.00964114	-1.88264	4.15719	0.000720927	-1.23879	-3.2433	0.0608362	-1.92564	-2.42245	-5.26259	-1.58658	-2.88072	-0.151743	-0.178526	0.512778	-1.73175	-1.64012	-2.40504	-1.90067	-2.96162	-2.40504	0	5	2	24	21	33	2	5	5	5	2	3
ENSMUSG00000062683	Atp5g2	5.03008	-0.442376	0.00965509	4.68667	-4.15584	0.000722988	-0.747747	4.9589	4.1219	5.03008	4.6358	4.99197	4.91289	4.97184	4.13002	4.20872	4.02695	4.92613	5.08968	5.07441	4.60578	4.66362	4.63799	573	552	548	518	487	401	415	526	644	424	502	426
ENSMUSG00000026950	Neb	3.75105	-1.46791	0.00965509	2.85399	-4.15589	0.000722907	-0.413399	2.6775	2.70988	2.27755	3.75105	2.34598	2.86895	2.81758	2.03782	3.14422	2.94762	2.18038	2.35774	2.29452	3.44407	3.88298	3.92609	90	125	116	119	231	190	60	80	90	195	299	265
ENSMUSG00000052456	Asna1	5.09278	0.50637	0.00966379	4.86533	4.15508	0.000724148	-0.771988	4.74756	5.09278	4.89308	4.72789	4.69111	4.93532	4.61625	5.16745	5.04987	5.06103	4.79022	4.9532	4.93581	4.71508	4.78934	4.67926	464	560	425	1062	861	808	375	481	582	456	548	437
ENSMUSG00000032411	Tfdp2	4.47253	-0.81741	0.00968795	3.8665	-4.15335	0.000726784	-0.601719	4.47253	2.92203	4.41755	3.65387	4.46869	4.35612	4.59278	2.71838	2.91158	3.13613	4.37502	4.32011	4.55753	3.53015	4.01053	3.42095	397	371	418	196	196	218	289	360	371	207	324	189
ENSMUSG00000007594	Hapln4	4.02852	-1.05595	0.00968795	3.12773	-4.15323	0.000726979	-0.468341	2.77396	2.84178	2.86668	4.02852	2.43764	3.08137	2.80286	3.02922	3.01263	2.48349	2.90473	3.12761	2.5677	3.86616	4.15578	4.06362	96	145	115	245	212	138	71	132	157	258	358	291
ENSMUSG00000005198	Polr2a	6.38627	0.427053	0.00971784	6.12576	4.15144	0.000729734	-0.903492	5.99113	6.38627	6.07866	6.04696	5.90308	5.9509	6.11942	6.41416	6.3078	6.43685	6.18393	5.98615	6.06591	6.07141	6.00239	6.06708	1099	1164	1238	2445	1997	2046	850	1249	1232	1155	1229	1133
ENSMUSG00000000303	Cdh1	6.90578	0.707502	0.00973263	6.56785	4.15024	0.000731585	-0.929459	6.51645	6.90578	6.57938	6.26977	6.61333	6.50716	6.42887	7.11764	6.90334	6.69637	6.50125	6.90285	6.33403	6.33939	6.21835	6.25157	1804	1714	1522	3947	3048	2441	1022	1561	2338	1401	1430	1279
ENSMUSG00000085615	A330035P11Rik	1.55091	-1.35566	0.00973263	1.05249	-4.15005	0.000731869	-0.309519	1.22872	0.410645	1.01967	1.55091	1.2789	1.47386	0.933389	0.440532	0.395701	0.395701	0.734666	1.29614	1.0282	1.45682	1.87663	1.31928	44	46	31	37	32	30	25	30	42	52	76	47
ENSMUSG00000056770	Setd3	6.52994	0.337709	0.00977319	6.26432	4.14772	0.000735484	-0.91948	6.23159	6.52994	6.16845	6.12731	6.24108	6.21442	6.23925	6.56879	6.49018	6.53084	6.18934	6.10317	6.21283	6.12527	6.15031	6.10634	1384	1395	1338	2687	2277	2162	943	1256	1336	1193	1367	1159
ENSMUSG00000008763	Man1a2	5.43657	-0.41144	0.00977319	5.22939	-4.14742	0.000735949	-0.83784	5.42394	4.81471	5.43657	5.24234	5.31632	5.44522	5.51027	4.84534	4.86411	4.73469	5.41659	5.4791	5.41401	5.23908	5.20392	5.28402	716	801	801	852	759	645	528	738	848	654	722	661
ENSMUSG00000027722	Spata5	2.96867	1.02261	0.00977815	2.61647	4.14685	0.000736837	-0.40663	2.36303	2.96867	2.78525	2.34892	2.20545	2.66776	2.21586	3.14799	3.06455	2.69348	2.64921	2.64921	3.05734	2.52574	2.16327	2.35774	82	108	77	264	219	160	100	109	112	105	92	93
ENSMUSG00000036686	Cc2d1a	4.62996	0.517125	0.00978081	4.1071	4.14639	0.000737552	-0.659858	3.88996	4.62996	3.83682	4.07165	3.9649	3.82636	3.87861	4.66114	4.60846	4.62027	3.86989	3.88399	3.75658	4.23148	3.97562	4.00784	277	249	251	743	633	594	165	254	267	327	318	280
ENSMUSG00000031604	Msmo1	7.6758	-0.790555	0.00978993	7.14341	-4.14379	0.000741603	-0.965605	7.26751	6.217	7.6758	7.41335	7.41221	7.24657	7.14373	6.30875	5.95694	6.3853	7.55405	7.52804	7.94531	7.45065	7.14162	7.64778	3213	2925	2524	2283	1590	1971	3123	3246	3640	2959	2677	3311
ENSMUSG00000040385	Ppp1ca	7.3675	-0.387031	0.00978993	6.83154	-4.14521	0.000739386	-0.949388	6.48959	7.05169	6.41736	7.3675	6.39156	6.63412	6.44308	7.0639	7.06992	7.02126	6.47057	6.42705	6.35447	7.38447	7.37049	7.34754	1557	1895	1532	3786	3445	3059	1038	1522	1678	2835	3110	2678
ENSMUSG00000016252	Atp5e	7.0385	-0.546554	0.00978993	6.74004	-4.1453	0.000739252	-0.948957	6.85817	6.16924	7.0385	6.89425	6.88953	6.89734	6.78765	6.06372	6.31871	6.12527	6.80186	7.16886	7.14477	6.84078	7.00443	6.83755	2223	2285	1968	1902	2011	1650	1810	1919	2812	1950	2402	1904
ENSMUSG00000037622	Wdtc1	6.56809	-0.583711	0.00978993	6.40573	-4.14442	0.000740626	-0.93602	6.53504	6.02991	6.48987	6.56809	6.3491	6.61849	6.63754	5.94139	6.0883	6.06004	6.38856	6.625	6.45604	6.43588	6.79405	6.47435	1510	1873	1783	1756	1744	1581	1106	1446	1931	1498	2083	1497
ENSMUSG00000053253	Ndfip2	5.42479	0.414153	0.00978993	5.18901	4.14384	0.000741518	-0.836833	5.08744	5.42479	5.15946	5.08434	5.13966	5.11301	5.00966	5.4363	5.46239	5.37569	5.06068	5.24773	5.16997	5.14102	5.05344	5.05855	635	633	563	1276	1150	1005	442	576	718	613	654	563
ENSMUSG00000041895	Wipi1	4.65756	-0.780915	0.00978993	4.09106	-4.14363	0.000741849	-0.664949	4.53253	3.13422	4.65756	4.03992	4.27238	4.76485	4.56037	3.10252	3.18729	3.11284	4.50487	4.7948	4.67301	3.8256	4.03636	4.25779	345	496	410	255	237	214	314	394	522	251	329	328
ENSMUSG00000000686	Abhd15	4.01371	-0.782393	0.00978993	3.45517	-4.14443	0.000740605	-0.550563	4.01371	2.65864	3.87386	3.27448	3.80516	4.16731	4.06865	2.46186	2.83113	2.68295	3.9847	3.65389	3.98298	3.18065	3.35288	3.28991	249	322	286	162	185	159	193	274	227	163	206	173
ENSMUSG00000070697	Utp3	5.12794	0.373234	0.00979404	4.97257	4.14311	0.000742676	-0.812508	4.96003	5.12794	5.00399	4.79833	4.92324	4.95767	4.99917	5.11231	5.16323	5.10827	5.00211	5.00655	5.00331	4.76013	4.82831	4.80654	546	568	558	1023	931	836	393	553	609	470	561	475
ENSMUSG00000032561	Acpp	3.8455	-0.976316	0.00980301	2.58809	-4.14234	0.000743873	-0.388127	1.79583	2.6917	2.01931	3.8455	1.64332	2.0351	1.70908	2.49426	2.67798	2.90286	1.93588	1.8058	2.31627	3.98598	3.73512	3.81541	57	68	53	166	165	184	61	68	60	278	271	245
ENSMUSG00000001911	Nfix	6.22025	0.379438	0.00980723	6.03721	4.14181	0.000744709	-0.917981	6.22025	6.15103	6.11216	5.66541	6.25769	6.18761	6.21546	6.13694	6.20827	6.10788	6.06663	6.21035	6.0595	5.66008	5.73167	5.60448	1403	1371	1315	2015	1882	1628	847	1153	1443	866	1044	823
ENSMUSG00000038084	Opa1	6.47784	-0.389332	0.00983026	6.24611	-4.14037	0.000746976	-0.936149	6.47784	5.82172	6.4759	6.20899	6.49497	6.46597	6.47257	5.74691	5.82929	5.88896	6.54872	6.43021	6.44876	6.32385	6.15441	6.14872	1663	1669	1571	1555	1464	1401	1102	1616	1681	1389	1370	1194
ENSMUSG00000035540	Gc	13.0925	0.477276	0.0099416	12.7904	4.13438	0.000756483	-1.06209	12.7269	13.0925	12.7269	12.6151	12.7841	12.5443	12.8524	13.0536	13.112	13.112	12.8524	12.5443	12.7841	12.5986	12.5986	12.648	134348	136681	132379	174441	166082	154973	87657	121943	131730	130910	149758	133145
ENSMUSG00000024222	Fkbp5	7.39431	0.703682	0.0099416	6.65968	4.13446	0.000756362	-0.959402	7.39431	6.52215	7.14893	5.57333	7.16005	7.64778	7.3751	6.47354	6.65607	6.43685	7.36219	6.96551	7.11911	5.48854	5.47714	5.75431	2636	3901	2985	2527	2578	2046	1783	2840	2465	773	867	915
ENSMUSG00000078920	Ifi47	7.44635	0.580141	0.0099961	5.74991	4.13146	0.000761157	-0.848849	4.70268	7.44635	4.33918	6.51141	4.94531	4.61913	4.54362	7.48562	7.36512	7.48831	4.31489	4.4487	4.25395	6.40063	6.64973	6.48388	554	449	404	5018	4159	4149	233	345	406	1461	1910	1509
ENSMUSG00000079316	Rab9	5.54669	-0.425016	0.0100188	5.41745	-4.13006	0.000763416	-0.892809	5.54669	5.31822	5.30293	5.50197	5.53958	5.5772	5.52329	5.29906	5.22978	5.42582	5.20226	5.42943	5.2771	5.51502	5.49013	5.50078	839	879	808	1154	979	1034	480	639	818	786	877	766
ENSMUSG00000030603	Psmc4	6.96126	0.378303	0.0100329	6.69568	4.12874	0.00076554	-0.980896	6.56423	6.96126	6.61849	6.63873	6.63073	6.55207	6.50988	6.99607	6.95194	6.93578	6.58793	6.69695	6.57058	6.53832	6.65426	6.72362	1827	1768	1623	3600	3174	2894	1199	1657	2028	1610	1915	1759
ENSMUSG00000024862	Klc2	3.5281	0.63703	0.0100329	3.12522	4.12887	0.000765337	-0.523892	2.92501	3.5281	3.04333	3.00443	2.7782	2.88399	3.11284	3.48266	3.53725	3.56438	3.0659	2.99692	3.06717	2.91018	3.05134	3.05177	123	126	144	330	304	291	101	147	142	136	168	148
ENSMUSG00000020747	Tmem94	6.45477	-0.456506	0.0100437	5.82918	-4.12791	0.000766893	-0.920978	5.43276	6.171	5.25821	6.45477	5.38882	5.57117	5.3383	6.06476	6.21835	6.22988	5.26863	5.31411	5.19191	6.35047	6.5088	6.50503	756	875	710	1905	1890	1779	449	667	755	1412	1740	1527
ENSMUSG00000057841	Rpl32	7.44095	-0.405566	0.0100455	7.12003	-4.12728	0.000767916	-1.00093	7.25154	6.59667	7.44095	7.19096	7.22577	7.33581	7.19303	6.63412	6.56704	6.58885	7.35776	7.49096	7.47411	7.05914	7.2982	7.21553	2764	3147	2613	2802	2392	2259	2280	2825	3545	2296	2992	2449
ENSMUSG00000019297	Nop9	4.55295	0.469895	0.0100455	4.37406	4.12717	0.000768094	-0.755514	4.40393	4.55295	4.432	4.10739	4.39322	4.48198	4.33659	4.54362	4.52593	4.58929	4.42332	4.451	4.42166	3.9659	4.21695	4.1393	377	405	346	684	601	580	263	372	407	275	374	305
ENSMUSG00000020527	Myo19	3.59755	0.668471	0.0100466	3.31809	4.12646	0.000769233	-0.56691	3.38953	3.37252	3.59755	2.91277	3.28733	3.42126	3.46	3.33428	3.43678	3.34651	3.76974	3.52571	3.49721	3.03064	3.01263	2.69504	173	188	186	300	282	251	137	237	208	148	163	116
ENSMUSG00000097162	2310010J17Rik	1.85008	-1.18614	0.0100466	1.46893	-4.12671	0.000768836	-0.346863	1.69967	0.717865	1.6081	1.85008	1.56839	2.00784	1.52279	0.696117	0.868395	0.589085	1.57281	1.96526	1.28624	1.91346	1.83685	1.79992	54	67	47	45	45	35	30	52	67	70	74	64
ENSMUSG00000062328	Rpl17	7.23833	-0.355981	0.0100918	6.91777	-4.12401	0.000773228	-1.00081	7.09083	6.41948	7.23833	6.92246	7.06992	7.13647	7.06609	6.38126	6.39925	6.47792	7.14162	7.29346	7.27992	6.93801	6.87623	6.95315	2486	2695	2364	2396	2130	2097	1994	2414	3052	2090	2214	2057
ENSMUSG00000037400	Atp11b	5.51668	-0.394085	0.0101148	5.39248	-4.12261	0.000775523	-0.907437	5.51668	5.14464	5.44237	5.46624	5.48769	5.45771	5.60463	5.09828	5.17284	5.16279	5.53524	5.41367	5.3782	5.45472	5.50098	5.44301	808	811	856	1013	939	866	515	798	809	754	883	733
[truncated: 17,534 more rows]

## Sheet: B-genes in clusters, mean FPKM
genes	geneName	Cluster	wt_uninf	wt_36hpi	Ifnar_KO_uninf	Ifnar_KO_36hpi
ENSMUSG00000022587	Ly6e	Cluster 1	555.797	3088.42	366.06	966.25
[truncated: 525 more rows]

## Sheet: C-perCluster ClueGO enrichments
Cluster	GOID	GOTerm	Ontology Source	Term PValue	Term PValue Corrected with Bonferroni step down	Group PValue	Group PValue Corrected with Bonferroni step down	GOLevels	GOGroups	% Associated Genes	Nr. Genes	Associated Genes Found
[truncated: 128 more rows]
